# Supplementary material for: Phylogenomic analysis and revised classification of atypoid mygalomorph spiders (Araneae, Mygalomorphae), with notes on arachnid ultraconserved element loci
Source: PeerJ. 2019 May 3;7:e6864. doi: 10.7717/peerj.6864 (PMC6501763; doi:10.7717/peerj.6864)
Supplement: Table S1 [file peerj-07-6864-s001.xlsx]

## Sheet: SDSU_Genomics_List
CAT #	Scientific Name	BioSample Accessions	Identified by	Voucher Institution	Higher Taxon	FAMILY	Country	State	County	Specific Locality	Decimal lat	Decimal long	DNA (ng)	Reads Pass QC	Contigs	UCE loci (70% from PHYLUCE)	70% filtered
SDSU_G2519	Hypochilus kastoni		M Hedin	SDSU TAC	Araneomorphae	Hypochilidae	USA	CA	Humboldt	Hwy 96, Ikes Creek, S Somes Bar	41.3621	-123.492	2045	3178739	989565	641	425
SDSU_H0595	Hypochilus pococki	see Starrett et al 2017	M Hedin	SDSU TAC	Araneomorphae	Hypochilidae	USA	NC	Swain	Alarka Road, N Deep Gap church	35.3482	-83.4064	data from Starrett et al 2017	1081293	356418	520	299
GMY_190	Aliatypus californicus	see Hedin et al 2018a	M Hedin	BOHART	Atypoidea	Antrodiaetidae	USA	CA	Santa Clara	Marsh Rd., 0.9 mi. N of Felter Rd	37.4468	-121.812	data from Hedin et al 2018a		950654	635	430
SDSU_MY1467	Aliatypus gulosus		M Hedin	SDSU TAC	Atypoidea	Antrodiaetidae	USA	CA	Los Angeles	N of Glendora, Glendora Mtn Rd., 7.6 miles N of intersection w/Big Dalton Canyon Rd.	34.2005	-117.832	279	2297790	73906	679	469
SDSU_MY0120	Antrodiaetus apachecus		M Hedin	SDSU TAC	Atypoidea	Antrodiaetidae	USA	AZ	Cochise	Chiricahua Mtns, W of Onion Saddle, Pinery CG	31.933	-109.272	906	3039604	539144	604	388
SDSU_MY4700	Antrodiaetus roretzi		M Hedin	SDSU TAC	Atypoidea	Antrodiaetidae	Japan	Honshu	Gunma	Katashina-mura, Marunuma Highland, along R120	36.8152	139.348	107	1434431	49244	682	465
SDSU_MY0633	Atypoides (=Antrodiaetus) gertschi		M Hedin	SDSU TAC	Atypoidea	Antrodiaetidae	USA	OR	Jackson	Ashland, Lithia Park, last parking area, west side Ashland Creek	42.1767	-122.717	1602	2227593	49445	668	462
SDSU_MY0459	Atypoides (=Antrodiaetus) hadros	see Hedin et al 2018a	M Hedin	SDSU TAC	Atypoidea	Antrodiaetidae	USA	MO	St. Genevieve	Pickle Springs Natural Area	37.801	-90.302	data from Hedin et al 2018a	4822986	1086159	629	423
SDSU_MY1253	Atypoides (=Antrodiaetus) riversi	see Starrett et al 2017	M Hedin	SDSU TAC	Atypoidea	Antrodiaetidae	USA	CA	Placer	Yankee Jims Rd, Bunch Canyon, 1 mi SE jnct with Canyon Rd	39.0594	-120.94	data from Starrett et al 2017	1171503	202784	656	450
AR17	Atypoides (=Antrodiaetus) riversi	see Starrett et al 2017	J Starrett	BOHART	Atypoidea	Antrodiaetidae	USA	CA	Santa Clara	Hicks Rd., .5 mi. W of Alamitos Rd.	37.1647	-121.85	data from Starrett et al 2017	1216925	273737	667	457
SDSU_MY4706	Atypus karschi		M Hedin	SDSU TAC	Atypoidea	Atypidae	Japan	Honshu	Tottori	Iwami-cho, Nagatani Shrine, Nagatani	35.5527	134.39	2894	4287050	1358089	686	468
SDSU_MY4703	Calommata signata		M Hedin	SDSU TAC	Atypoidea	Atypidae	Japan	Honshu	Tottori	Iwami-cho, San'in Kaigan Natural Museum, Makidani	35.5935	134.339	3485	4517440	1359914	688	465
SDSU_MY0026	Sphodros abboti		M Hedin	SDSU TAC	Atypoidea	Atypidae	USA	FL	Alachua	Univ. Florida Campus	29.643	-82.376	184 (PC)	696544	164111	388	259
SDSU_MY0032	Sphodros rufipes		M Hedin	SDSU TAC	Atypoidea	Atypidae	USA	FL	Wakulla	Wakulla SP	30.23	-84.3	513 (PC)	413879	159137	522	362
SDSU_MY0090	Hexura picea		M Hedin	SDSU TAC	Atypoidea	Mecicobothriidae	USA	OR	Benton	Marys Peak Road, just N jnct with Hwy 34	44.4676	-123.506	164	1833013	655387	687	461
SDSU_MY1125	Hexura rothi		M Hedin	SDSU TAC	Atypoidea	Mecicobothriidae	USA	OR	Josephine	Hwy 46, 8.3 mil E Cave Junction, near Nelson Creek	42.1643	-123.501	273	2525232	70736	682	467
SDSU_MY4589	Hexurella pinea		M Hedin	SDSU TAC	Atypoidea	Mecicobothriidae	USA	AZ	Yavapai	Crown King Road, near Perkins Tunnel Spring, Bradshaw Mtns	34.2263	-112.309	246	1425254	43003	622	431
SDSU_MY1104	Hexurella rupicola		M Hedin	SDSU TAC	Atypoidea	Mecicobothriidae	USA	CA	San Diego	1.3 mi W of W Guatay, Old Hwy 80, N side Guatay Mtn	32.8541	-116.575	325	3594917	1310596	664	437
CJG-3438 (MACN 36140)	Mecicobothrium thorelli		M Ramirez	MACN	Atypoidea	Mecicobothriidae	Argentina	Buenos Aires	Balcarce	Sierra La Barrosa	-37.8893	-58.2684	22	238981	10633	44	32
SDSU_MY4378	Megahexura fulva	see Starrett et al 2017	M Hedin	SDSU TAC	Atypoidea	Mecicobothriidae	USA	CA	San Luis Obispo	Prefumo Canyon Rd, SW of San Luis Obispo	35.2633	-120.714	data from Starrett et al 2017	1602923	320726	597	397
SDSU_MY4026	Megahexura fulva		M Hedin	SDSU TAC	Atypoidea	Mecicobothriidae	USA	CA	San Diego	William Heise County Park	33.0403	-116.588	160	2104688	50645	635	435
SDSU_MY4295	Euagrus chisoseus	see Starrett et al 2017	M Hedin	SDSU TAC	Avicularoidea	Dipluridae	USA	TX	Kimble	TTU Field Station @ Junction	30.472	-99.781	data from Starrett et al 2017	1592368	338911	665	454
SDSU_MY4016	Microhexura idahoana	see Hedin et al 2018a	M Hedin	SDSU TAC	Avicularoidea	Dipluridae	USA	OR	Umatilla	off Hwy 204, NE Langdon Lake, NF 6401 Rd	45.7826	-118.082	data from Hedin et al 2018a	2228843	435524	483	325
SDSU_MY0846	Namirea planipes	see Hedin et al 2018a	M Hedin & J Bond	SDSU TAC	Avicularoidea	Dipluridae	Australia	Queensland		Mt. Coot-tha Park, JC Slaughter Falls Picnic Area, W of Brisbane	-27.4714	152.971	data from Hedin et al 2018a	7673430	2184452	613	414
SDSU_MY0050	Thelechoris striatipes	see Hedin et al 2018a	M Hedin	SDSU TAC	Avicularoidea	Dipluridae	Kenya			Shimba Hills	not avail	not avail	data from Hedin et al 2018a	867815	359943	551	377
SDSU_MY0884	Bymainiella terraereginae	see Hedin et al 2018a	M Hedin & J Bond	SDSU TAC	Avicularoidea	Hexathelidae	Australia	Queensland		Lamington NP, Binna Burra trailhead, Rainforest circuit trail + Tullawallai track	-28.2059	153.189	data from Hedin et al 2018a	1925294	600831	540	376
SDSU_MY4085	Calisoga	see Starrett et al 2017	M Hedin	SDSU TAC	Avicularoidea	Nemesiidae	USA	CA	Alameda	Old Dublin Road	37.6974	-122.041	data from Starrett et al 2017	1209706	265418	654	444
				SDSU TAC = Terrestrial Arthropod Collection
				BOHART = Bohart Museum, UC Davis
				MACN = Museo Argentino de Ciencias Naturales
