# Supplementary material for: Phylogenomic analysis and revised classification of atypoid mygalomorph spiders (Araneae, Mygalomorphae), with notes on arachnid ultraconserved element loci
Source: PeerJ. 2019 May 3;7:e6864. doi: 10.7717/peerj.6864 (PMC6501763; doi:10.7717/peerj.6864)
Supplement: Data S1 [file peerj-07-6864-s006.zip]

Archive with 171 entries (170 files):
- Atypoid_IQTree_FilteredExon_part.part.contree copy.tre
- __MACOSX/
- __MACOSX/._Atypoid_IQTree_FilteredExon_part.part.contree copy.tre
- Atypoid_IQTree_FilteredIntronExon_part.part.contree copy.tre
- __MACOSX/._Atypoid_IQTree_FilteredIntronExon_part.part.contree copy.tre
- Atypoid_IQTree_Phyluce_70.treefile copy.tre
- __MACOSX/._Atypoid_IQTree_Phyluce_70.treefile copy.tre
- Atypoid_PHY70_ExonOnly.phy
- __MACOSX/._Atypoid_PHY70_ExonOnly.phy
- Atypoid_PHY70_FilteredExonIntron.phy
- __MACOSX/._Atypoid_PHY70_FilteredExonIntron.phy
- Atypoid_Phyluce70.phy
- __MACOSX/._Atypoid_Phyluce70.phy
- Atypoid_RAxML_PHY70_ExonOnly.bipartitions.result.tre
- __MACOSX/._Atypoid_RAxML_PHY70_ExonOnly.bipartitions.result.tre
- Atypoid_RAxML_PHY70_FilteredExonIntron.bipartitions.result.tre
- __MACOSX/._Atypoid_RAxML_PHY70_FilteredExonIntron.bipartitions.result.tre
- Atypoid_RAxML_Phyluce70_RAxML_bipartitions.result.tre
- __MACOSX/._Atypoid_RAxML_Phyluce70_RAxML_bipartitions.result.tre
- Atypoid_SVD_PHY70_ExonOnly.tre
- __MACOSX/._Atypoid_SVD_PHY70_ExonOnly.tre
- Atypoid_SVD_PHY70_FilteredExonIntron.tre
- __MACOSX/._Atypoid_SVD_PHY70_FilteredExonIntron.tre
- Atypoid_SVD_Phyluce70.tre
- __MACOSX/._Atypoid_SVD_Phyluce70.tre
- RAxML_bipartitions.1019.tre
- __MACOSX/._RAxML_bipartitions.1019.tre
- RAxML_bipartitions.1099.tre
- __MACOSX/._RAxML_bipartitions.1099.tre
- RAxML_bipartitions.1180.tre
- __MACOSX/._RAxML_bipartitions.1180.tre
- RAxML_bipartitions.1205.tre
- __MACOSX/._RAxML_bipartitions.1205.tre
- RAxML_bipartitions.1507.tre
- __MACOSX/._RAxML_bipartitions.1507.tre
- RAxML_bipartitions.1584.tre
- __MACOSX/._RAxML_bipartitions.1584.tre
- RAxML_bipartitions.1585.tre
- __MACOSX/._RAxML_bipartitions.1585.tre
- RAxML_bipartitions.1792.tre
- __MACOSX/._RAxML_bipartitions.1792.tre
- RAxML_bipartitions.1965.tre
- __MACOSX/._RAxML_bipartitions.1965.tre
- RAxML_bipartitions.2227.tre
- __MACOSX/._RAxML_bipartitions.2227.tre
- RAxML_bipartitions.2306.tre
- __MACOSX/._RAxML_bipartitions.2306.tre
- RAxML_bipartitions.2403.tre
- __MACOSX/._RAxML_bipartitions.2403.tre
- RAxML_bipartitions.2505.tre
- __MACOSX/._RAxML_bipartitions.2505.tre
- RAxML_bipartitions.2659.tre
- __MACOSX/._RAxML_bipartitions.2659.tre
- RAxML_bipartitions.2676.tre
- __MACOSX/._RAxML_bipartitions.2676.tre
- RAxML_bipartitions.2677.tre
- __MACOSX/._RAxML_bipartitions.2677.tre
- RAxML_bipartitions.2774.tre
- __MACOSX/._RAxML_bipartitions.2774.tre
- RAxML_bipartitions.279.tre
- __MACOSX/._RAxML_bipartitions.279.tre
- RAxML_bipartitions.2901.tre
- __MACOSX/._RAxML_bipartitions.2901.tre
- RAxML_bipartitions.2919.tre
- __MACOSX/._RAxML_bipartitions.2919.tre
- RAxML_bipartitions.3169.tre
- __MACOSX/._RAxML_bipartitions.3169.tre
- RAxML_bipartitions.3194.tre
- __MACOSX/._RAxML_bipartitions.3194.tre
- RAxML_bipartitions.3257.tre
- __MACOSX/._RAxML_bipartitions.3257.tre
- RAxML_bipartitions.3267.tre
- __MACOSX/._RAxML_bipartitions.3267.tre
- RAxML_bipartitions.3328.tre
- __MACOSX/._RAxML_bipartitions.3328.tre
- RAxML_bipartitions.3332.tre
- __MACOSX/._RAxML_bipartitions.3332.tre
- RAxML_bipartitions.3368.tre
- __MACOSX/._RAxML_bipartitions.3368.tre
- RAxML_bipartitions.3478.tre
- __MACOSX/._RAxML_bipartitions.3478.tre
- RAxML_bipartitions.3554.tre
- __MACOSX/._RAxML_bipartitions.3554.tre
- RAxML_bipartitions.361.tre
- __MACOSX/._RAxML_bipartitions.361.tre
- RAxML_bipartitions.3695.tre
- __MACOSX/._RAxML_bipartitions.3695.tre
- RAxML_bipartitions.4050.tre
- __MACOSX/._RAxML_bipartitions.4050.tre
- RAxML_bipartitions.4095.tre
- __MACOSX/._RAxML_bipartitions.4095.tre
- RAxML_bipartitions.4192.tre
- __MACOSX/._RAxML_bipartitions.4192.tre
- RAxML_bipartitions.4213.tre
- __MACOSX/._RAxML_bipartitions.4213.tre
- RAxML_bipartitions.4416.tre
- __MACOSX/._RAxML_bipartitions.4416.tre
- RAxML_bipartitions.4523.tre
- __MACOSX/._RAxML_bipartitions.4523.tre
- RAxML_bipartitions.4603.tre
- __MACOSX/._RAxML_bipartitions.4603.tre
- RAxML_bipartitions.463.tre
- __MACOSX/._RAxML_bipartitions.463.tre
- RAxML_bipartitions.4702.tre
- __MACOSX/._RAxML_bipartitions.4702.tre
- RAxML_bipartitions.4811.tre
- __MACOSX/._RAxML_bipartitions.4811.tre
- RAxML_bipartitions.4846.tre
- __MACOSX/._RAxML_bipartitions.4846.tre
- RAxML_bipartitions.4989.tre
- __MACOSX/._RAxML_bipartitions.4989.tre
- RAxML_bipartitions.5077.tre
- __MACOSX/._RAxML_bipartitions.5077.tre
- RAxML_bipartitions.5090.tre
- __MACOSX/._RAxML_bipartitions.5090.tre
- RAxML_bipartitions.5101.tre
- __MACOSX/._RAxML_bipartitions.5101.tre
- RAxML_bipartitions.5136.tre
- __MACOSX/._RAxML_bipartitions.5136.tre
- RAxML_bipartitions.5200.tre
- __MACOSX/._RAxML_bipartitions.5200.tre
- RAxML_bipartitions.5231.tre
- __MACOSX/._RAxML_bipartitions.5231.tre
- RAxML_bipartitions.5251.tre
- __MACOSX/._RAxML_bipartitions.5251.tre
- RAxML_bipartitions.5387.tre
- __MACOSX/._RAxML_bipartitions.5387.tre
- RAxML_bipartitions.5432.tre
- __MACOSX/._RAxML_bipartitions.5432.tre
- RAxML_bipartitions.549.tre
- __MACOSX/._RAxML_bipartitions.549.tre
- RAxML_bipartitions.5544.tre
- __MACOSX/._RAxML_bipartitions.5544.tre
- RAxML_bipartitions.5559.tre
- __MACOSX/._RAxML_bipartitions.5559.tre
- RAxML_bipartitions.559.tre
- __MACOSX/._RAxML_bipartitions.559.tre
- RAxML_bipartitions.5593.tre
- __MACOSX/._RAxML_bipartitions.5593.tre
- RAxML_bipartitions.5690.tre
- __MACOSX/._RAxML_bipartitions.5690.tre
- RAxML_bipartitions.5789.tre
- __MACOSX/._RAxML_bipartitions.5789.tre
- RAxML_bipartitions.5815.tre
- __MACOSX/._RAxML_bipartitions.5815.tre
- RAxML_bipartitions.597.tre
- __MACOSX/._RAxML_bipartitions.597.tre
- RAxML_bipartitions.612.tre
- __MACOSX/._RAxML_bipartitions.612.tre
- RAxML_bipartitions.753.tre
- __MACOSX/._RAxML_bipartitions.753.tre
- RAxML_bipartitions.78.tre
- __MACOSX/._RAxML_bipartitions.78.tre
- RAxML_bipartitions.81.tre
- __MACOSX/._RAxML_bipartitions.81.tre
- RAxML_bipartitions.839.tre
- __MACOSX/._RAxML_bipartitions.839.tre
- RAxML_bipartitions.916.tre
- __MACOSX/._RAxML_bipartitions.916.tre
- RAxML_bipartitions.uce-1347.tre
- __MACOSX/._RAxML_bipartitions.uce-1347.tre
- RAxML_bipartitions.uce-149.tre
- __MACOSX/._RAxML_bipartitions.uce-149.tre
- RAxML_bipartitions.uce-1768.tre
- __MACOSX/._RAxML_bipartitions.uce-1768.tre
- RAxML_bipartitions.uce-364.tre
- __MACOSX/._RAxML_bipartitions.uce-364.tre
- RAxML_bipartitions.uce-5266.tre
- __MACOSX/._RAxML_bipartitions.uce-5266.tre
- RAxML_bipartitions.uce-681.tre
- __MACOSX/._RAxML_bipartitions.uce-681.tre
