# Supplementary material for: Phylogenomic analysis and revised classification of atypoid mygalomorph spiders (Araneae, Mygalomorphae), with notes on arachnid ultraconserved element loci
Source: PeerJ. 2019 May 3;7:e6864. doi: 10.7717/peerj.6864 (PMC6501763; doi:10.7717/peerj.6864)
Supplement: Data S1 [file peerj-07-6864-s006.zip › Atypoid_IQTree_FilteredExon_part.part.contree copy.tre]

(Atypus_karschi_MY4706:0.0316533826,(Calommata_signata_MY4703:0.1013593769,(((((((A_hadros_MY459:0.0225878854,(atypoides_sp_AR17:0.0047148035,atypoides_sp_MY1253:0.0054125741)100:0.0233500360)59:0.0015365744,SDSUMY0633_Antrodieatus_gertschi:0.0201370575)100:0.0038045241,(SDSUMY4700_Antrodiaetus_roretzi:0.0218165088,SDSUMY0120_Antrodiaetus_apachecus:0.0303266072)100:0.0046012556)100:0.0155321141,(Hexura_picea_MY090:0.0333802037,SDSUMY1125_Hexura_rothi:0.0313976565)100:0.0154068101)94:0.0042432851,(SDSUMY1467_Aliatypus_gulosus:0.0164812187,A_californicus_GMY190:0.0156783091)100:0.0261996808)100:0.0429636383,(SDSUMY4026_Megahexura_fulva:0.0108800685,megahexura_sp_MY4378:0.0093411423)100:0.0947602035)86:0.0144074993,(((SDSUMY4589_Hexurella:0.0214847850,Hexurella_sp_MY1104:0.0242328408)100:0.1850490631,((((calisoga_sp_MY4085:0.1087400278,(Bymainiella_sp_MY884:0.0833836260,(Namirea_sp_MY846:0.1220612666,euagrus_sp_MY4295:0.1173921457)97:0.0165140017)49:0.0124720954)90:0.0203457475,Microhexura_sp_MY4016:0.1801092328)98:0.0282698552,Thelechoris_sp_MY050:0.2023183431)100:0.1095501694,(Hypochilus_kastoni_G2519:0.0338160045,hypochilus_sp_H595:0.0720045690)100:0.2981787003)100:0.0846120736)98:0.0286756963,CJG3438_Mecicobothrium_thorelli:0.1889257730)99:0.0515037269)100:0.0469336346)100:0.0533769777,(Sphodros_abboti_MY026:0.0077250577,Sphodros_rufipes_MY032:0.0023995337)100:0.0255901218);
