# Supplementary material for: Phylogenomic analysis and revised classification of atypoid mygalomorph spiders (Araneae, Mygalomorphae), with notes on arachnid ultraconserved element loci
Source: PeerJ. 2019 May 3;7:e6864. doi: 10.7717/peerj.6864 (PMC6501763; doi:10.7717/peerj.6864)
Supplement: Data S1 [file peerj-07-6864-s006.zip › Atypoid_IQTree_FilteredIntronExon_part.part.contree copy.tre]

(Atypus_karschi_MY4706:0.0308049919,(Calommata_signata_MY4703:0.0985010562,(((((((A_hadros_MY459:0.0220306969,(atypoides_sp_AR17:0.0045940979,atypoides_sp_MY1253:0.0052681454)100:0.0227276042)64:0.0015064950,SDSUMY0633_Antrodieatus_gertschi:0.0196483702)100:0.0037207975,(SDSUMY4700_Antrodiaetus_roretzi:0.0212113381,SDSUMY0120_Antrodiaetus_apachecus:0.0294732491)100:0.0044864423)100:0.0151166820,(Hexura_picea_MY090:0.0325700429,SDSUMY1125_Hexura_rothi:0.0306090390)100:0.0149813081)95:0.0041754863,(SDSUMY1467_Aliatypus_gulosus:0.0159883887,A_californicus_GMY190:0.0153127149)100:0.0254549857)100:0.0416593278,(SDSUMY4026_Megahexura_fulva:0.0106315503,megahexura_sp_MY4378:0.0091154695)100:0.0920957741)84:0.0136646161,(((SDSUMY4589_Hexurella:0.0209760308,Hexurella_sp_MY1104:0.0235891498)100:0.1788790211,(((((calisoga_sp_MY4085:0.1074461027,Bymainiella_sp_MY884:0.0783358561)49:0.0127062783,(Namirea_sp_MY846:0.1181133698,euagrus_sp_MY4295:0.1131213128)98:0.0149614625)93:0.0214024854,Microhexura_sp_MY4016:0.1746851072)99:0.0277564634,Thelechoris_sp_MY050:0.1952869495)100:0.1072609665,(Hypochilus_kastoni_G2519:0.0328200047,hypochilus_sp_H595:0.0697761016)100:0.2891386681)100:0.0819267556)98:0.0276949805,CJG3438_Mecicobothrium_thorelli:0.1804797879)100:0.0506057482)100:0.0458339474)100:0.0516956084,(Sphodros_abboti_MY026:0.0075167721,Sphodros_rufipes_MY032:0.0023647213)100:0.0249228841);
