# Supplementary material for: Phylogenomic analysis and revised classification of atypoid mygalomorph spiders (Araneae, Mygalomorphae), with notes on arachnid ultraconserved element loci
Source: PeerJ. 2019 May 3;7:e6864. doi: 10.7717/peerj.6864 (PMC6501763; doi:10.7717/peerj.6864)
Supplement: Data S1 [file peerj-07-6864-s006.zip › Atypoid_IQTree_Phyluce_70.treefile copy.tre]

(A_californicus_GMY190:0.0650489726,(((((A_hadros_MY459:0.0739635812,SDSUMY0633_Antrodieatus_gertschi:0.0460804901)79:0.0037704252,(atypoides_sp_AR17:0.0197367104,atypoides_sp_MY1253:0.0156597363)100:0.0528510699)100:0.0077925587,(SDSUMY4700_Antrodiaetus_roretzi:0.0528412022,SDSUMY0120_Antrodiaetus_apachecus:0.0986188803)100:0.0114275813)100:0.0309558183,(Hexura_picea_MY090:0.0915870123,SDSUMY1125_Hexura_rothi:0.0834994404)100:0.0316288601)100:0.0105585358,((((Atypus_karschi_MY4706:0.0859883426,(Sphodros_abboti_MY026:0.0292049034,Sphodros_rufipes_MY032:0.0100365367)100:0.0520080151)100:0.1073053674,Calommata_signata_MY4703:0.2288419761)100:0.0840172002,(((((((Bymainiella_sp_MY884:0.1827357501,(Namirea_sp_MY846:0.2691448625,euagrus_sp_MY4295:0.2581524414)81:0.0201829454)86:0.0221058090,calisoga_sp_MY4085:0.2408025089)99:0.0317036287,Microhexura_sp_MY4016:0.3387354525)100:0.0440974892,Thelechoris_sp_MY050:0.3609801661)100:0.1432387385,(Hypochilus_kastoni_G2519:0.1053444792,hypochilus_sp_H595:0.1668591817)100:0.4521814064)100:0.1148181317,(Hexurella_sp_MY1104:0.0734487722,SDSUMY4589_Hexurella:0.0506295358)100:0.3228113195)93:0.0397196154,CJG3438_Mecicobothrium_thorelli:0.4524060475)100:0.0642259178)100:0.0245188405,(SDSUMY4026_Megahexura_fulva:0.0312346263,megahexura_sp_MY4378:0.0431947249)100:0.1953633175)100:0.0757843141)100:0.0572044408,SDSUMY1467_Aliatypus_gulosus:0.0414789280);
