# Supplementary material for: Phylogenomic analysis and revised classification of atypoid mygalomorph spiders (Araneae, Mygalomorphae), with notes on arachnid ultraconserved element loci
Source: PeerJ. 2019 May 3;7:e6864. doi: 10.7717/peerj.6864 (PMC6501763; doi:10.7717/peerj.6864)
Supplement: Data S1 [file peerj-07-6864-s006.zip › Atypoid_PHY70_ExonOnly.phy]

 27 71483
A_californicus_GMY190 TGTAGCCCATCTCTTCAGTTTGAAGCAGCATGGGCACTCACCAATATTGCTTCTGGAACATCACAACAAACCCAAGCAGTTGTTAACACAGATGGATGGTGGCACTTTCACCATTAGCAATGGAGGAGTCTTTGGCTCAATGTTTGGCACTCCCATTATCAATCCGTATGGTCCATCATGGTATTCCTCATTCCCTAAGACCACAGTTATGGTTGAGACTTTCTGGTGCCATGAAAAAGAAACTTTCCTCTGATCTCACCTACAAGGATGTTGTGAAAGCTAGCTCCAATGATCACGTTATGACATCGAAACAAATTGAAAAAGTTTTAGGCCCTTCAAGCCCCCGCATGTCATGAAAATATGGTAAAAGTTGCTGGATATATTCTAGGAGAATTTGGCAATTTGATTGCTGGTGACCAAAGATCAAG--TGATTGTTTCCACGCCCACAGGAAGCACTGCATATGCGGTCGCGCAGGTGCTTCCATGATACATCCCAGTGTCCCAGCCATCATGATCACCCCATTTGTCCTCATTCCCTTTCTTTTAGACCGATTGTAGTTCCAGCTGGCGAGAACAAAGCTGCTGCAACAGTCTCGCGGGAATGGACAGAGCTAGAAACTCTTCTTCTTCTAGAAGCCTTGGAAATGTTCAAAGATGATTGGAACAAAGTTTGTGAGCATG-------------------------------------------------------------GAAACGCTGAAAGTAATGCTGACTACAAGGGTTTAGATGTTGATCGTCTGGTAATCGAACATATTCAAGTGAATAGAGCACCTAAAATGAGGCGTAGGACATACCGTGCCCATGGCAGAATTAACCGTAAGTAAAGTGGTGAGAGGGCCGTTGTGGAAGAGGTGTTCCCGGAGATCAGTCAACCCCTCATGGATTCCAGGAGTAGTGTCGCCTGGAACCAAGACTCTAAACACGTCATTCGGTTCCCCCTCAATGGCTACTGTAAACTAAATTCCTTGCAGACGATAACAAGGCTTTTAAACAGTGGCTTCAAAATATTAGCGTCTAATGGTGGAGGTGTGGAAGGACAGCAGTTCAGTCAGAGTAGTATTCATGGAAATATGAACCTAGACTCGTTGTCTTTTGCTTTGTCTCATATTAGTTATTCAGTGGCAAATCTTACTAAGAAGAATTACAAATCTAGTGTACTCATTGCCAGCTGAAGCTGACCGAAGGGTGCCCTCTCACCCAATCAGCGGCTCCAATAAACTCCCTGCAGCAGTTCAGAGTGATAACCAAGGGTGCTGGATGCAGCCAAGCCGACTTTGCAGTGACCATCACCAGTCCCTCTGGACGCAGGATCAAGGCGTTGTTTGGGGAGAATGTAACCATTCATTTCACAATTGCTGCATGTCCTTATGGGTAAAACAAAATAACAGATGTCCACTCTGTCAACAGGATTGGATTGTACAAAGAATTGGAAAATGATTTGATTTATCAGGTGGAGAAAGTGGCTCAGCAGACACTGTCAGAGATCCCCGTGGTTTTGCTGTAAAATTTTACACAGAAGAAGGAAACTGGGATCTTGTTGGTAACAACACTCCAATTTTTTTCATTAGAGATCCTTTGCTTTTTCCCAGTTTTATACATACCCAGAAAAGGAATCCAGTTACACATCTGAAGGT-----------------------------------------------------------ATACATATAGATATTATGGATTACATTGTACCTGAAACGTGCACAGATCAGGAATTTCGTCAAATGTGGGCTTGATGCATTTACTCAGTCTTGCCCAGCTGACCAAGATATAATCAATCATTACAAACTTCAGCAAGGCACAAAGATGAAGAAGCATGAAGAGCTTGAGACGCCAACATACACTACTTCCATTCCTGATACCATCGATTTAAATAATCACTAGTAGTGCTTAAATAAAGCGGCTAGATGATCAAAGTCTTGTGTGAATGAAATCAAAGATAGTTTACGAACTTACATTGGGCAGAAGCGTAGTGGTCCTTTCTTGATTGGCTATGGAAATCCAGCACCAATGGACAACGAATCACCGGTCATAAAAACAAGAAGCTTGGCCTTTATTAGATTGGCCAGATCAAAACAACTTCTGAAAGTAATCAATCAGAATTTTGGAACATTGGCCTTCTGTAGACGATGGCTGGATCGTCTGGGCCAGACAAAGTACCTGATGGCTCTCAAGGACCTCTGTGACAAGGGCATTGTTGACCCATATCCTCCCCTCAGTGATATTAAAGGTTCATACACTGCTCAGTTTGAACACACTATCCTGCTGGTGTCCCCATTATAAAAGGAGCTACTCTTTTGAAGCTGGTTGAGCGTCTGACATATCACATGTATGCTGACCCCATGTTTGTTCGCACTTTTCTGACTACAGTTGTTGCAGCCAATGACTTGAAGTGGCCAAGTACCGGTATGTTCCGCCCATTTGTGGAAGTTAATCTCATTGGTCCACATTTGAGTGATAAAAGAAGAAAGCACGCCACAAAGTCTTTCTTCTTAGCATACATAGCTGTCGTTCTGTCTCTTTCTTTAACCTTCTCAGGTATCGATTTGCTGAGATCTACTACCGGAGAGGAGAATCGACTCACAAAGGACGCGCTGTCCCAACGCGTGTTGAAACTGTGGTCCTTTTCTTGCCAGACGTTTGGAGCTGCCTACCCACCCGTGTGGAGTGGGGGATGCAACATGCTGGTTGTGAGAATGTAGTTGCACTTGATTGGTGGGAAGAAAATTGTGTTCCAGAGCATAGTGACACATTTTTTACTTTTACCCCAGCCC---------------------AGATGATCGTTTTCAAATACATAGAAGATAAAGATGTCTTTCAAAAGTTTTATAGCAAAATGTTGGCTAAGAGATTAGTTCAGCATATGTCAGCGAGAGGGGAAAGTGTGGATGATTGTGGAGGAGGATATAGTGAATCAATTGCAGAAATGTGTGACGAACTTCAAAATGGTTCACTTCCACTG-----------------------------------------------------------------------------------------------------------------AAAGGATACTACTATTGTGCCTTTAGGAACAGAGGTCATCTTGGCACCAGGTGAGGTCAGTCCAGGACACATTATATTTGCTCCACTTAACACAAATCTTATTGCTCCTTTGTCAACTTGTTCCCAAGGACAAATAAAAGGGTCTGAATCTCTAATAACTCCTGAGCAGTTTGCAGAAGCTCTCTGTGACGATTTAGACCTTCCACCTTTATCGTTTGTACCAGCCATTGCTCAGTCCATTAGGCAACAAATTGAAGCATTCCCCACAGACAATCTATTGGATGAGCAAGAAGACCAAAGAGTTATCCTGAAGGTAGCTGCAGATTTTGCAACCAGTTATCAACTTCCTAACCTCGACTTTGCCGTTAACCACTATGGTCAGGCTGATGTAGCAATGTTTGACTTTACTTCCATGTATGCTGCTGAAAATGCATGCCGAATAATGGAAAGAAGGGG------------------------------------------AGGCCTCATAGTGCCTTATATTCGATGATGAAGGACCAGTATGCCAACTATGTGGTACAGAGAATGATCGAAGTTGCCGAGAACCCACAGCGTAAGCTTTTGCTGCATAAGATCCGTCCCCATATCGCTGCTTTAAGAAAATATACATATGGCAAACACATTCTTGCAAAGCTAGAAAAGTAGGGAGTTACTTTGATCAAGCCAATAGTATATGGGAACGTTGCTCGGTATTTTGGGAAGAAAAGAGAAGATGATGGCCATACACATCAATGGACAGTTTATGTTAAACCATATAATAATGAGGTAACCATCTCTAAAGCACCCTAATCTATACATGGTAGGCATCTTAATAACAAAAGCAAATATATCATCAATGAAAGTGTTGAGGAACTTGTAAGACAGCATACAGATTTGGGACCTTGCGAGTGGGAAATTAAAGCTTTCCCTTACGGGGCACATCAGTGCTGTTAGAGGTGTTGCCATTAGTCCCCGACAGCCATATTTGTTTTCTTGTGGTGAAGACAAGCAAGTGAAATGTTGGGATTTAGAGTATAATAAGGATGGTTTGTTTGATACCATAAAACGTAGCAAAAACCATCACCAGAAAAGAGCATATCAGTGCATCAAGTGCATGGTGTCTCTGTTCAG------------------------------------------GATTTCACAGAAACGGAGATGCACACTGGGATGTGGTGGCGCCATCTTGTTGCTGGTGGCGTCGCCGGAGCAGTTTCCCGAACTTGTACAGCTCCACTTGATAGAATTAAAGTATTTTTGCAGGTTTTCCAGCATGGCAGCAACATGATGTCCAGGAGCTGTGTAGGGTGATGTTTGATGCACTAGAACAGAAATTCAAAAACACAGACCAATCTGATCTCATAAGTAGGCTATATGAAGGAAAGCTAAAAGATTATGTCAAATGCCTGACGGTG-----------------------------------------------GGCTTCAAATTTGATGAAGCTGAAGCCCAGCTCACCAATGAAAAGAAAAAATTCCAGAAAGCAGCTTTGGGTCTTCAAGACTCTGATGATTACTACTGTTGTTGCTACTCCAGGCCAAGGCCCAGATAGACATCAAGAAGTATCATATACAGATACTAAAGTTATAGGCAATGGTTCTTTTGGAGTTGTGTATCAAGCACGTCTTATTGAAACTGGAGAGCTTGTAGCAATTAAAAAGGTCTTGCAAGACAAGAGGTTTAAGGTCTTATCACATGCGACAAGCTCATCCAGGCTGTGGTGATCACGCTGGTGGTAAAGGTTATAATAGTGGGGGAAATTTTTGTGGTGGTTGGGCTGGAAACTGTGGTGATGGAGGCATTGGAGGAAGCAGCTGGTATTTGATTTGCGATCGATGCCGAGAGAAATACATACGCCAAAAGCGCCAGTCGTTAAT-------------------------------------------------------------------------------------------------------ACTATCATTGCTCACATTCCAGACAATAATGAAATTTGCTCCTTTGGTAGTGGTTATGGTGG-------------------------------------------------------------------------------------TATTTTGGAGAAGCCATGGAACAAGGTCTAAGGGATTGTTGTCGCTCTATTCGCATTGGGAAAATTTTGATTCAGAGTGATGAGGACACTCATGAGGCACATGTAGTGTATGCAAAGTTCCCAGAAGATATTGTAGGAATTTGCATGCAACGGTACTGTTGTTGAGCATCCTGAATATGGTGAGGTTATTCAGCTGCAGGGAGACCAGCGTAATAACATCTGTCAGTTCTTGACGAAGATTGGAATAGCTAAAGGAGAACAGCTGAAAGTGCATGGTTTTTAACTGCCGTGCATTCTGTGGAGGATATGAATTTTCGGGTTCATCTGCAATATGAATTCACACAACTGGGACTGGATGATTACCTAGAAAAGCTTCGGCAGACTGAAAGTGAAGAACTTCAAGTACAGATTTCAGCTTATCTTGATAATGTGTTTGATGTTGGTGCACTAATGGAAGATTCAGAGACGAAAAGTGCTGCCCTCGAACAAGTAGCTGAATTGGAAGAGCAGCTATCGCGAGTAGGTAAAAAACAAAATGTCAAAGGAGCAGTACATACGAATGAATAGAGGAATCAATGACAGTAAGGACCTACCTGAGGAATATTTATCCCAAATTTACGATGAAATTGCTGGAAATGAAATTAAAATGAAATCGACGCAGCAAAATTCAGTGGTAAACAGAAAGTCTTGATCAGTGGGAGCGACTGACTGTTGCAGATGCCTTGGAACCTTTGCAGTTCAATGATGGTGATGTGATAGTGGAACAAGGTCAGCCTGGTGATGACTTTTTCAT--------------------------------------------------------------------------------------------------------------------------------------ACCAATGCAAGTCAGAGAGGAGCCAATCCTAGCATTGGAGAAGTGTCACTTGGCATGTCAGCAAGCTTGAGCTTGGGAAGTGGGAGCCATTTAGACCGGATTGGATTGACACGTGACCGAGACAGTGATAGAGAAAGTGCCAGCAATGTTGCTTTGGCTGGAAGCATTGCAAGTGCCTCGTTAAGCTTTCTGATATTAGAGGGTGGAGCATGCTGTGTGAAGATCCTGTTTCAATGCTTGCAGTCCACATTCCTGAAGAAGATCGCTGTATTGATGTGTTGGAGCTCATAGAGCGTGAAAAATTGCTTAGGTTAGGGATTTGAATGGAATAAATACAACCAAACTCATTATGATATGGATAATCCTCCACCCAAGATTGTACAAGGCTACAAATTTAATGTAAGTTCTTATTTTACTTTCAGATACCGTACTTGGGATTTGGGAGATGGAGTTGAGCTCGTTGTGAGATGCGAACATGATGCTGTTATGCATGGACCAAATGGCGTGTCAGAGCTAAAGTCATTAGGGATAAGCGTACAAACAAAACAAAAGGTTATGGTTTTGTGAGTTTTAAAGATCCCCAAGATTTTATCAAAGCTATGCGGGAAA----ATCGGTTTTGGTCTGTTGATGACAGTCAGATTCACACTGAATTTTCAGCTCTAAGATCTATTGTTGTTACTAATTACGAAGAAACAATAAAAATGCCAATTAATGAACCAGCACCTGGAAAGAAAAAATCTCAAATTGGGCAGCAATAACATAAACATTTTGCAACCTATTGGACAGTTTGGCACTCGTCTTCAGGGAGGTAAAGATGCAGCTAGCCCTCGATATATTTTTACCCTACTTAGTCCTTTGTCAAAGTATATATTCTGTAATTTGGATGAGCCACTTTTAAGGCATTTGTATGATGATAACCAGAAGATAGAACCGGAATATTATGTACCAGTAATTCCAATGATCCTTGTCAATGGATCTGAAGGAATTGGAACTAAAGAAGAGTCTCCAAGGTGCATTTCGTTATTGAGCACCTTGCTCCTTGGCATACTGTTCACATTGAGAAATGGCATCCATTACATGCTCACCTCCAC------------------CTATGAAACTTGAATTGGCTCAATACCGAGAAGTAGCTGCTTTCGCTCAGTTTGGTTCAGATCTTGATGCCTCTACACAACAGCTGCTGAACAGAGGTGTACGTTTGGGAGTTACCACCTCCTTTTCATCCTAGTACTCCTTGTCCAACAGTAGAAGCAAAGCTTGCTGATTATGGCATCAGTAGATCCACTCTCCCAACAGGTACAAAAGGTTTTGGTGGGACTGAAGGCTTCATGGCTCCAGAGATCATGAGATATAATGGAGAAGAAGAGTATACTGAAAAGGCA-----AACTATAAACAATCTGCTTTTTATGGCCCAACCACAGCAGATCCAAATTATGCTGTGCAATTTCATAACTTTCAACAACAGCTATATGCCACTAACACACGTGGAAGTCAAATTAACACCCAAAACAATTTGACTGGGCAAGGATTTTTCGGACCCTAGTGAAATTCTAAAATTTAGTCATGCCTGCTGTGGTCATTAGGCAAAGAAAGCCATATCGCAGGAAAGATGGAGTTTTCCTTTATTTTGAAGATAATGCTGGTGTGATAGTGAACAACAAAGGTGAAATGAAAGGTAAGAGGATTGAATCCGTGATATAGGTTTTTTTGCGGCGGCTAATGACTTTTGCATGGCCTTGTTTGTTGGGGAAAAATTGTGTTGATCCAGCAACAAAATATCATGGCCATCTCCTTCTAGCAAACATCATTGCAAAATTTGC------------------------------------------------------------------------------------------------------------------------------------------------------------------------------------GCCTCTGTAACAATTAAGACCATGCTTGAAGATCTTGGTATGGATGATGACGAACAGGAAGTTGTTCCTTTACCTAATGTTAATTCTGCCATTTTGAAAAAAGTTATCCAGTGGGCCACTTACCATCGGGATGATCCCCCACCACCAGAAGATGATGAGAACAAGGAGAAACGCACAGATGATATAAGCTCATGGGATGCTGACTTCCTGAAGGTTGATCAAGGAACTCTCTTTGAATTGATCTTGGCTGCTAACTACTTGGATATCAAAGGTTTACTTGATGTAACTTGCAAGACAGTTGCCAACATGATTAAGGGTAAAACTCCAGAAGAAATTCGAAAGACATTTAACATCAAAAATGATTTTACTCCTAGTGAGGAAGAGCAGGTGCGAAAAGAGAATGTTGCAGGCCATGACTGCTCAATACGTTTGTGGAACATGGACAATAAGACCTGTGTTCAAGAAATCACCTCCCACAGAAAAAAGTTTGATGAAGCCATTTTTGATGTAGCCTTTCACCCTTCAAAACCATACATTGCAAGTGCAGGGGCTGTTCAGACGTGGTGAACGACGCCATCTTTGAAGAGGATCATGACGAAATGGTGATCGTTAAGGACATAGAAATGTTTTCCATGTGCGAACATCACCTGGTTCCCTTCATTGGAAAGGT----------------------------------------------------------------------------------------------------------------------------------------------------------CAGAATCCTCTCCAAGTTTTGGTAAATGCAATTATCAATAGTGGTCCGAGAGAAGACTCTACACGAATTGGACGAGCTGGTACCGTAAGGAG----------------------------------------------------------------------CTTACATTTTCATTGTCCCTTTGGGCCCCAAATTTGTCTTAAGAACATCCTGCAAACCTCTAGCAGCACTGATATTAACTGCTAATGCTTGAGTATTACGAGCTATTTCAGCGTGATGATTGCCCATTAGTTTGGGGCCAGTGTTCACACTGCTTTCATATTCATTGCATTATGAAATGGCTCAATTCCCAACAAGTACACCAATTGTGCCCTATGTGCCGACAGGAGTGGAAGTTTAAGGAATAGTTATT---------------------------------------------------------------------------------------------------------------------------------------------------------------------------------------------------------------------------------------------------------------------------------------------------------------------------------------------------------------------------TATTTGACATACGTGCTGATCAAGAGTTGGCAATGTATTCCCATGACAATATCATATGTGGCATAACATCCGTGGCATTCTCAAAAAGTGGACGTTTGTTGCTTGCAGGCTATGATGATTTCAATTGCAATGTTTGGGATTCTATGAAAGCTGAACGAGCCGGTGTTACGACATTGCTCATCTAGTATCTGGTGGAGTTGACTTCTCAGTTTGTCTCTGGGATATTTATGCTGGTACTCTTCTCCATAGGTTTTGTGTTCATGCTGGAGAGATCACTCAACTACTTGTCCCTCCTGTTAACTGCAATGTAAGCTTTT----------------------------------------------------------------------------------TTATGAAAATGAGATCCCTGGTGGGCAATACACAAACTTGCAGTTCCAGGCTTTCAGCCTTGGTCTGGGTGATAATTTTGAGAAAGTAAAGAAAGCTTTCAGCTATGAGTAAAACATATACTATTGATTTTAACTCCATGCAGCAAATAAATGAGGACACAGGAACAACAAGGCCGGTTCAGCGTCGTGTGAACAAAATGAAGCTGGTGCAATGGCATTATGTTACAGTTCAGCTTGGGATGCAAAAATTGTCACTAGTGCTTGGTGGGTTTATCACCATCAAGTTTCAAAAACTGCTCCAACTGGTGAATACCTTACATCGGGGAGTTTCATGATACGTGTTGGACCGAGGTGTTAATGCCAGGTTTAATTGCCGAGATGCAGTGTGGTGGTGGTTGCTAAGTATTCAAGAATACACTAAAATGGTTCCTGAGGGCCATAGCATTTTGAAGGATCAAGTCTCTAGACTAGCTTGTTGCTCACCAAACCCGAGAACAACTGGCTCTGTCACCTGGATAAGGCAGAATTCAAGAGATTTCGATTCCTTGTCATCGAGTGCATCCTGGCCACAGATCTCAAGCGACACTTCGAAATACTTGCCGAATTCATTTTCCATGGACCAAGATATCCCTGATTATGACATGGATACTGATGATGAGAAATGGCTCAATCAACAAGCTAAAAAGATGGATATCACTCCTCTTCAGTTTGAAGAAATGATGGATAGGCTTGAAAAGAGCAGTGGGCAGCAGGTAGCTCTTCTCCAGGCCATGGGCATGAATCCGCTGTGGTCTGTGGACCGTGCAGTCAAATGGTGTGCCAAGCAAGAGTACATCCACGTGGACACGACCCCTTTCTTCTCCATGATGCGCTATTGCGGATTCTACTGTCACTTTTGATGGCCGCTTATCGTCACTCATCTTGTTGGATTGTCAGAAACAGGCTATTGCATTAGGATGCCATGGAAACCACTTTGTGATTTTTGATGACATTCCACTCTTTTGGGATGCATGGGACGTTATGGATTATCATTTGGAGACTCGGAGATCTGCTATTAAAGAGGTAATGGTCATGATATGGAGAAGGTCGATCACAAGGCTTTGGTTCAGTATATACAGGGCTGTGAGAAAACAATGCGCATGGTAGTCCTGTTTGAAGACTGTGTTCATAAAGTAGAGTTACACATGAAGTACCT--------------------------------------------------------------------------------------------------------------------------------------------AATGATAATAAACTGTACGTGTGGAACATGAGTAATCTGACACCTATTCAAACATATACTGAGCACTTAGCAGCAGTAAAAGCCATTGCATGGTCCCCACATCACCATGGTCTGTTAGCCAGTGGTGGTGGCACTGCAGACCGGTGCATTCGATTTTGGAATACCTTGACTGGGCAACCAATGCAATGGATTGATACAGGCTCCCTCACAAATGTAACCTGTGTTCGAAGTCGTTCCCTACACCAGGAGACTTGAAGAGTCACATGTACGTCCACAACGGGTCCTGGCCATATAAATGCCACATCTGCAATAGAGGATTCAGCAAACAGACCAATCTCCGAAACCATTTATTCCTTCACACTGGTGAGTTCGAGTTTACCAGGGAAAACTTCAGCGTGGGGTGCATATATACAATGCTAGAACAGGCAAACGACATAAAGTTAACAGACTTGTTCGTATGCATGCAAATGAAGTGGAAGACATTGAAAATGCCTATGCTGGTGATATTTGTGCTCTGTTTGGCTTAGATTGTGCTAGTGGGACAGCTTATGAGGATGACTGGAATCCATGTAAAGCTGCTGGAGTGTGTCTTATGCTTATGGCAACATGTTGTGAGGATGATATTGTGCCTCATGTACTACCTTTTGTATGGTGCAGCTGTATGAAAAGGGGTATGGGAAGGATGCTGCAGGGATTGCAATGGAAGCCATAAATTTTGGTGTTTGTAGATGTTGGTTGTTGGAGGATTGGACCGTGTCTACGAAATTGGCCGTTTGTTCAGAAATGAAGGTATAGATTTAACTCATAATCCAGAGTTT-----------------------------GCAACCTCAAAAGATGATACAAAATTGACACGCAATGATCTTCTTCATCAAGAAAATGTTAGGCAAGGAAGAGATAAATACAAGACTCTGCGTGAAATTCGTAAGGGCAATACAAAGAGAAGAGTTGATCAGTTTGAAAACATGTAAGGACAAATGTATGTTTATAAAGAAGATCTGCCATGTGGAACCACACCACCTAATTATCAGCTGTTTAAACAGGGTGATGGATTTGCTGTTTATACATGTAAAACTTTATTTGTAGCTTTTGACAAAAAAGATGGCATCCTTAGTCCAGAAGAAGAAGAACAGCGTGGTGTTGCAAAACACAAAATGTTGGGCAACATTAAATTCATGGGAGAATTGGGTAAACAG-----------------------------------------------------------------------------------------------------------GATAAGCACACCAATATGACAAATAGCAAAGGCAGTGCTGCTTGGATGGCTCCTGAAGTCTTTGAAGGTATGTTAAAGCATGGACGAGCTGGAGTTCCCATGGAAGTAATGGGCCTTATGCTTGGCGAATTTGTGGATGATTACACCGTTATGGTAATTGATGTATTCGCAATGCCTCAGTCTGGAACTGAGGTATCCACTATCATGTCTGTAAGTACAACTACACTTCGCTATCCTAGTTACATGAACAATGATTTGATTGGACTGATAGCACCTCTGATTCCCACTCCACGCCTACATTTAAGCCAGTGAAGAAATACTGAAGGTAGAGCAGAAATACAACAAGTTAAGGAAACCCTTTTTTGAGAAGCGCAATGAGCTTATCAAGAAGATTCCAAACTTCTGGGTTACAGCTGTATCCTTTTTTGGATTCATGCAAAAGCAAATTGGCTATGATGTTTTGGCTGAAGATACTATTACTGCCTTACTTCACAGTAATCGAAAATTGCTAGAAAAGCATATAACGGCTGCTGAAATCGAAACATTTGTTAGTTTAG------------------GGATTCAATTTCGATTCTGTTGTGGCCCAGAAGTTTGATAAAATCTTGATTGCCAACAGAGGTGAAATTGCATGCAGGGTAACCAATACTTGCCGAAAAATGGGGATAAAAACAGTTGCCATTCACAGTGATGTTGACTCTACTGCTGTAAGGAAAAAGGACCTCTTAGTCCCCGCTTCCGTGGTGAACATGCCCTGCGCCGCTATCCTTCGGGTGAGGAGAGATGTATTGCTTGCAAATTGTGTGAAGAGGGTAAAACAAGGGGTGGAGGATTTTTTAAACAAGCCAAAAAGTCTTATCCAATGTTTCCAATAAAGGAGGAAAAGATCAAATGGGATGACTATGGAGAAATAATTATTATTTCAGTTAAGGCCAACATCAATCGAGAAAGAGGTTTTCCCTGAAATGGCAGAAAGTAATCAATTATATGCTTTCGAGCTTCAGGGGTTTTGGATGGATGTTGGGCAACCTAAAGATTTTTTAACTGGAGATAGCCCATGCCAGGATAGAGGGAGACGTGATCGTATGTGCTGCATATGCTCATGAACTTTCTCACTATGGCATAAAGGTCGGGTTGACCAATTATGCTGCTGCATATTGTACTGGATTGTTATTAGCAAGAAGGGTAAGAAAGTGAAAACAGTGGTAATAATCCCAATATCAGCCTTGTTCCTAGTGGTGGTCAAGGATGGGGCAGTGCTACCAAAGAGAAAGGCAAAACGGAAGAAAGCAGTGGAAATCAGCAGCAATCTTTAATAGATAATGAGAGATCCAGAAACTGGAAATTCCAAAGGCTATGCCTTCATTAACTTTGCTAGCTTTGAGGCATCTGATGCAGCTATTGAGGCAATGAATGGTCAATACTTGTGTAACAGACCCATTACAATATCTTATGCATTCAAAAAAGAATCCAAAGGAGAGCGGCATCGTGTTTGGCGAGATGGACAAAAAAAGGAATGCTTTATTTATAGACTTTTGTCTACTGGTTCTATTGATGAAAAAATTCTTCTCAGACAGACTCACAAGAAAGGCCTCAGCAGTTGCGTAGTTGATGAAGAAGAAGTTCAAAGACATATTAGTTTGGCTGAATTGAAGGAATTGTTTCATTTGGAGATACCTGGAACATGTTCTTAAACTTTTCAGAATCTGTTGGTGAGGACCTCAGTACGTACGACGATAGTGAAGCTTGGCCAAGCTTATTTGATGACTTTGTTGAATATGAAAATGACCAGACAAACCAAAATATTGTTCCAAACAAAGATAAGAGTAGGATTTACCTAATAATATGATTCACCAAGTGAACATCAAGTCTCTTCCCCAAGAATGGCTGTGGTGTGAAACATGGTGTGACGACGCATCTAAACAACATGCTAAAACCATAGATTTAGTAAGTCCTTAAACATATTTGTTAAAGAAGATGACAAGCTTACATTTCATCGGCACCCTGTTGCCCAAAGTACTGATTGCATCCGTGGTAAAGTTGGGTATACAAGAGGTCTTCATGCTTGGGAAGTTCATTGGAGTATGCGACAGCGTGGTACCCATGCTGAGATATGTGAAGAGTTAATGACACGCTGTCTAGCTCCAGATTGTCAAATGGGTGGCCTTGGCTGTGATAATATGACGGTTGTGCTCGTGTGCCTTCTCCAGGGAGGTTCTTATGAAGACCTGGCCAATAAATGTGCTCGGCTTATCACGAATGATTGAAGGTAAAGTTTTTCCATCAGAAAGACCTGGACATTCCCTCTTAGAAATGTGGAATCCGTTGGGAACAATTGGCATCATAACAGCCTTCAATTTTCCGGTTGCAGTATATGGGTGGAACAATGCCATTGCTATGGTGTGTGGTAACACGCTGGACTAGAACCAAAAACTTTCGAGCCATACATTTGTAATATGGATCTTATTGGCTGTGCTAATGAACCAGAGGATTTTGTAGTTTGTGGAACATGTGTTGAGCAAGCATATGGGATGTGTGAAGCTCTTTGGGAACCAGATATGGTAAGTGGTGATTCTTGGGTTTGTAAAACTATTTTGACTGAAGGTCACCAACGAACTATCCGATCAGTTGCTTGGTCTCCATGTGGTAACTATTTGGCCTCTACTGGATTTGATGCCGTAACCTGCATTTGGGATAAAAAGAGTGGGGAGTTTGAATGTATTGCTACATTAGAAGGTCATGAAAATGAAGTTAAGTTTTAGAGGAGCTGCTCATGTTGGTATGATCCGAGCCATTTCTGAAGCTGGTATTCCAATAGATATGGTTGGAGGAGTCAGCATTGGAGCATTCATGGGGGCACTGTGGTGTCAAGAAAAAGATCTCACAACATTTACCCAGAAAGCTCGGGAGTGGTCTTTTGTGAGTTTGCTGCTGAAGGATTCACAGATATTGACCATGAAACATTGTGTGTGGTTCTTGAGAGAGATACTTTAAGGATAAGAGAAGCTAAATTGTTAGAATGTTAGAAGAACTTTATGAGGATCATGGTGACACTCTTGCATTGCAGTATGGTGGTTCCCAGCTAGTGCACAGAGTGAAAACTTATCGTAAAATAGCACCCCTATCTTCTCATTCTAGAGATATTATGCAGACTCTTTCTAGATACTACAGCAATACTTTTTCAGGTAACTATCATTCTACCT-------------------------------------------------------------------------------------------------------------------------------------------------------------------------------------------------------------TTTCAGACATTTTCACTGCCTCTCTACAAAATATATGTGCCAAGGAGTACCTGCTGTAATGAGCACACTGTTAGCAAATATTAATGCCTACTATGCACACACTGCTGCTTCGTCAGCAGTTTCAGCATGTGATAGATTTGCTGCTTCGAACTTTGGTGTAAGTCTCATTGTCAAGCTTCGCAAAGGGCAAGAGTTAAAAGTCAAGGCATATGCGAAGAAAGGGTTTGCAAAAGAACATGCTAAGTGGAATCCAACATGTGGTGTTGCATTTGAATATGATCCCGACAATGCTTTTCGACATACCACTTATCCTAGACCAGATGAATGGTAAGTTT--------------------------------------------------------------------------------------------GGTCATATGTTGTCTGTGATGTTGCTTATAACAATGTAAACAACTGGCTTTGGACACCTTTCATTGAACGGAGAGAAGCCAATCGTATGTACATTGAAGTAAAATTCAGCATGAGAGACTGCAATCTGTTTCCTGGGATGGCCCTATCCTGCAAGGAAAAGGAAGAAAGGGACAAAGGAAAGACTGTTGAAGTCGGCCGAGCTTATTTTGAAACAACAAATAAACACTTCACTCTTTTAGATGCTCCAGGACATCGAAGCTTTGTGCCTAATATGATAGGTGGGGCTTGCCAAGCTGATTTAGCTGTTCTGGTGAG-------------------------------------------------------------------------------------------------------------------------------------AAGTAAATTTCATGGATGATGTTGGTCAGACACTGTTGAATTGGGCTTCCGCTTTTGGCACCCAAGAAATGGTTGAGTTCTTATGTGATCGTGGTGCAGATGTCAATAAAGGTCAACGCTCATCTTCTCTACACTATGCTGCATGTTTTGGCAGACCAGGTGTTTCAGCTGATGAAACAGAAATATCATTTGATCCTGATGACGTAATCACTCACATTGAGCAAATTGATGAGGGTTGGTGGCAAGGAATGGCTCCAAATGGTGCTTATGGCCTGTTTCCTGC----------------------------------------------------------------------------------------------------------------------------------------------------------------------------AGTCATGCGCACAAGAATACCGTCATGGAAGCAAAATGGAATAAGAATGGAAACTGGTTGCTGACAGCATCGCGTGATCATTTACTTAAACTCTTTGATATCAGAAATCTTAATCAAGAAATGCAGACATTCCGTGGACACAAAAAAGAAGCAA--------------------------------------------------------------------------------------------------------------AAGCAGCTAAAGGAGCAGCAGATGGTAATGAGAGGCCACAGAGAGAAATCAATGATTCATGAATTGAATAGGTACATTCCAACAGCAGCCGCTTTTGGTGGGCTTTGTATTGGAGCCCTCTCAGTGTTAGCGGATTTTCTCGGTAAGGATACACACCCTGAAAATGCTCAATTTGGTGTTTTTAAAGATTTTGACTTCTTAGAATACGAGCTGGAAAGTCAAGAGGGTGAGAGCATGGATAATTTCAACTGGGGTGTACGTAGACGTTCACTTACCAATTATGATGGCAATGATGATGGAAGCAAACCAAAGCTTGGACTTAATATCAGTAATTCTGCTTTGAGTCCGAGCTGCTTTAACACAACATCAAGCTCGCCACAACAATATGGCCGATGTTTCAGCTAAAGATGGAAGCCAAGAAACGATGGTAAACAAGGACCTCTTCTAAGACTTCGATTAGATGGGGGTGACAACAAAAATGATTTTTGGCGTTTAGTAGACTCTTCTGAAATTCGACCTATTGGGCATTGCGAAAAAAATGGTGGAATGTTACAACCTCCTCTTGGTTTTAGAATGAATGCATCGTCTTGGCCAATGTTTCTTCTGAAGACATTAAATGGGGCTGAAATTGCTCCTAGTAAAATATTTAGAAAGGT------------------------------------------------------------------------------------------------------------------------------AGGTTTCACAGCTGACTTACGTTCCAATACAGGTGGCCAGGCATTCCCTCAATGTGTATTTGACCATTGGCAAATTCTTCCTGGTGATCCTCTGGATGGGAAGTCCCGACATCACCATAGGTTGTTTGTGAATTGCCCACTAGCAACCAATGGAGTTTCGATGTTGCATGGTGCCCAAGAAATCCAGCTGTTATTGCCAGCTCATCATTTGACG---------------------------GAACGCTGTATCACTGTGATAGGAGAAATGGACAATAATAAGACTGCCTGTCACATGATTCTCTCAAAAATTGTTGAAGATCCCCAAAGTGGCAGTTGTTTAAATGTCAGCTACGCTGATGTGACGGGGCCTGTAGCCAACTTCAATCCGACTGGTTCTCCTTTTGCTAATCCAGGTAGTGTTCCTAGTGGTGCAATGAATAACAGCAACACCAGTTAGCTGATCATGACGACCAGGAAGTGGTGGTCTTTAACCGCTGCATGCTGCCGGCTTACTATGGACTGTTACGTCTGTGTTGTCAACAGTCACGTCCATTTACCCG-------------------------------------------------------------------------------TGGGCTGTTTTCTCCTTATCATTTGTAGCCTATATCTGTTGCCATACTGGCAAGATCCTAGTCGCATGTCTTTACGAACCCAATGAAAAAGGAGAGCTGGTGCGAGTTCGAGACAGTTACGTTGGCATAGCCCGTACGGATATCCTCTTCAAAATAATTTGTTGGAATATTGGTGCATGGTTGACTTTGTTCGGCCTAACTATCTAGGTTCTAGAGCAGAGTTTTGCAATATGTTTGAGCGTCCTATATCTAATGGCCAGTGCACAGATAGCACTCCACGTGACAGACAACTGATGAGATTTCGCTCTCATGTTTTGCATAGTCTTCTTGTTGGATTTGTTCAAAGGTGATGGTTTGCCTTGTACCACTTATTAATAAAGACCCTTTGCATTACCTTACTCACACTAAAAAGGTGTTTTACTTGAATTCTGTACGTCTGTTGTGTAAATATGGTGCTAATCCTAACTGTTCTTCCCGCAGCAACCTTACCCCTCTTCATGTACTAGTCTTTACTGCCAGTGAATATATAATTTTAAATAGAGAGGAAGAAAAGAACAATGCTTTTGCCTTTATTCGTCAATTGCTAGTCATACTGTTGCAGCATGGGCTTGATCCAAATGTACGATTTTCTCAAAGAACTCAACATATATTGCTTGCTCTAATGGATATGGTTCAGAATAGAATTCTTCCACTTACTGGGAAGGCAAAGCAGAAGCTGAGTCACTGCAGCGAGTTTATGGAATCTCATTCCCTGATAACAAGCAACTGAAAGAATGGCAGAAATTTCAGGAGGAGGCAGCAAAACGAGATCACAGAAAAATTGGCAGGGTGAAATTATACGAAAAGGAGCCATGTTTACTGCAGGTACTAACTTCAATCACATCATACAGAGCCATCGTGAAGAAGGTCATGTCCTAGTTTCTCATGGCCTTTATTCGTGGTATCGTCATCCTTCGTACGTTGGTTGGTTTTGGTGGTCTG-------------------------------------------------------------------------------------------------------------------------------------------------------------------------------------------------------------------------------------------TGTCTTCATGATCATTTTAATGCTGAAATTGTCACAAAAACAATTGAAAATAAACAGGATGCTGTGGACTATTTGACTTGGACATTTTTGTATCGTCGAATGACCCAAAATCCTAATTATTACAATGCAGAATACATACACTAATGCTGAGAAGCTCCTAGCTGCTGCTGAAGAACTAGCTCAAACTGGCGAATGTAATGCAGATGAAATATACTCTGTAGCTCAAGAGCTAGAAGCCCACATCACAAGTTTTGCATCACGAGTGGACTGCCGTCGTAATCTTCTTGAACTTGCAGTGATG----------------------------------------------------------CACTATGTCAGGTTGCCCAGACATGAATGGCCCAAATGGAAGGTGAGTGTTATGGAATCAGTGATGCTGATACTGCTATTAGTACTGTTTCATCCAGTTCTACTGAACCATGGTTTTGCGACGCCTGCAAAGCTGGAAATGTGAATCCGGTAAGTCTAGGTAAGCTCTTCCACATAGATTTTGGATACATATTGGGCAGGGATCCAAAACCCCTTCCACCTCCAATGAAGCTTAGTAAAGAAATGGTTGAGGCCATGGGAGGCATCAACTCTGAATATTATCAAGAATTCCGCAAGCAGTGCTACACGACATGACACCAGAAGAATTGGCCAAAAGAGAAGAGGAGGAATTTAATACTGGCCCATTATCTGTGTTGACTCAGTCAGTGAAAAACAATACACAAGTTCTTATCAATTGTAGGAACAATAAAAAGTTGTTTCACAACCCAGCATTATGTTTTCTTACAAAGCACAAGTAGATGATGTTGTTGAAGATGATAATGTTAGTTTACCTCACCAACTTTCATGTTCATCCCTAAAAACGGATTCTGATTATATTTACAGGTGTTGTTGTTCCTCGCAACTTTCGTCTACTAGAAGAGTTGGAACAAGGACAAAAGGGTGTTGGTGATGGAACTATTAGTTGGGGTTTGGAAGATGATAGTGATATGACACTCACCCAATGGACAGGAATGATAATTGGACCTCCAAGGGTCTAGTGGAATCTTTGACTATGACCTTTTTTCTCTGATATGGGGACCTACTGTAGCTGCTTTGTCCTTCATTTTTGATAAAAGCACTGATTCAGTTGTTATTGAAAAAACAATTGCTGGTTTTCATAAGTGTGCAACTATAGCAGCTCATTGTGGAATGAGTGATGTGTTTGTCAATTTGATTATCTCCTTGTGCAAATTTACAACTCTCATGAA--------------------------------------------------------------------------------------------------------------------------------------------------------------------------------------------------------------------------------------------------------------------------------------------------------------------------------------------------------------------------------------------------------------------------------------------------------------------------------------------------------------------------------------------------------------------------------AGAGGCCTTGAAAGGAATGGAGCGTGTTGCAGAACACATCAATGAAATGCAGAGAATACATGAAGAATATGGTGCAATCTTTGATCACTTATCTCGCCAGCATTTTAAGAGTTCACGGCAGGTTTAAGTTGATGCTGCTCGTGAGGCTTTGACGGATATGCCTCCGAGATCAGAAGAGGAGCTCGATGCAGTTACCCTTCATAACCAGGCTCTGATGAATATGGAAACTCACCCAACAGAAGGCTTTGAGAAACTTCAGTTTCTCATTCA------------------------------------------------------------------------------------------------------------------------------------------------------------GGCAAATTGTTCATGCAATATCGTATTGTCATAAACTTCATGTAGTACACAGGGATCTGAAGCCAGAGAACGTAGTGTTTTTCGAGAAACTAGGTATGGTTAAACTAACTGATTTTGG----------------------------------------------------------------------------------------TAGCTTTGTTAAAGAAATGGATTATCAAGAAGTGCTCAATTCTCAAGAAATATTTGGCAATGAACTAGAAATGTTTGCCAAAAAGGAAAAACAAAAAGAGGTCTTGGGCCCAGGGAAATCTAGGCAACAACCAATCTCGGATATGGTTGCTTTTCGAGAAGTTTTTAAGAAGGCTCGCCACATTGTAGCTCTTACTGGTGCTGGCATAAGTGCAGAGAGTGGTGTTCCTACATTTCGTGGAGCAGGAGGATATTGGAGGAACTCCAGTTCGTAACGGGAACCTCTAGTATTCCATATGAAGGATTTTCTGCTCTCCGCGGTAGTAATGGTCCTCGCAAGTTTTGCATCGAGAAGTGGGGTAAACCTACTAGTCTACCAAGGACATGGACTGTGTTGTACCGCCGAAAACACAAGAAGGGAATTGAAGAGGAAACAAGCAAAAAAAGAACGCGTCGAGCAACAAAGTTCCAAAGGGCTATTGTTGGAGCCAGCTTGAGTGACATCATGGCCAAAAGGGTTGGGAAAGCATTTGGAATTGAATCTTATGTATTGTCTCCTGAAGAAACGAAACGACTTTACCCATTGTTAAAAGTTGACGACCTGTATGGGACATTATACAGCCCTGGTGATGGAACAGTTGATCCAGCTGGCTTTTGTGTTTCAC-----------------------------------------------------------------------------------------------------------------------------------------CCTCGCAAGTGAAGCCAGAATGTAGTCTTGGGGAGCATAGAGATCATATTTTACCTCCCACTTGCATTTGCCCTATTGTCTTGGTAAACTGTGCTTTTAGGTGGAAGTGAAAATGGCTGTACAATATATGTCATTCAGTGCTCATGCCGATGCAAAGGGAATAATGCAACTAATTCGTCACTGCGAACCTGCAAAAGTGCTCTTGGTACAGGTTTGAAAAATTAGACATCACACCCAGAAGTGCTCAAAGAATTAAGCCTGTGTTAGAACGCTGGATGAAGGAAGCAGAGGAGAGGTACAAAAATGGTGCTCACACTTTAACCGAGTTCATTGGTAGCGAGTCGACAAAGAAAAGAAAAAGGCGAACATCATTTACACCTGCAGCCCTCGAGGTTCTTAATAAATTTTTTGAAAAGAATACGCATCCTTCAGGGAATGTTCCAATTCGTCTTTACCGTGGAACTCTTCTAGTGGTCATGTTTTTGTTTCTGATGGGTGTCAACGTGTATGGTTGGAGAACATCAGGTGTCAATCATGTACTGATTTTTGAAATTGATCCTCGAAATCACCTATCTG-------------------------------------------------------------------------------------------------------------------------------------------------------------------------------------------------------------------------------------------------------------------------------------------------------------------------------------------------------------------------------------------GACTTTGGAGATTGCTTTGAAGTGGCTATGACGAGAGAGAAGTTTCCTGAAAAAATACCTTTCCGACTTACAAGAATGCTGATTAATGCTATAATATGCCAGTAAATTTTCCTTCTTTAAGTGGTGATTTCTTTACTTATGCTGATAGAGACGACCACTATTGGAGTGGGTATTTTACATCAAGACCTTTTTACAAAAATATGGATAGAGTCCTTGAAGCCTATCTACAGGCAGAAATGCCTGGAGGCCTTGGCCGCCTTGCGACACGCCAAGTGGTTCCAGGTTTGCATTTTCGTTACTTTTCAGCCTTATGTATTTGTGCTATGTTCTACTTGTTTATCACTACCCATCCTCTTACTGATCCCAGTGCTAAGACCAAACTTGTCAAAAGAGTTCAAGATGCGGTTTTGGGCAAATGGATTAATGATCCACATAGAATGGACAAAAGAATGCTGTCACTTATTATTCTTGCTCATTCTTCTGATGTCCTTGAAAATGCCTTTGCCCCACTCTCAGATGATGACTATGAGATTGCAATGAAGCGTGTTCGTGAACTTTTAGATCTAGACATAGAAGCAGAAAGCATGAAACCAAATGCAAGAAAAAGAAGCAGAGACTATGGTCTGTACATTGCCGTAAAATTCAAAAAAAGGATTCCTCTTCTAACCATG-------------------------------------------------------------------------------------------------------GAGCGCATTGACAGAGTTGAAACTCGCATCACAGCAAGGCTGAGAGACCAGTTAGGAACAGCTAAAAATGCCAATGAAATGTTTCGAATATTTTCCCGCTTCAATGCGTTGTTTGTGAGACCTCACATTCGTGGGGCTATAAGAGAGTACCAGACTCAACTAATACAGAGAGTAAAAGATGACATCGAGGCTTTGCATGAAAAATTCAAAGTTCAGTACCCACAAAGCAAAGCATGTCGCATGAGCAGAGTCAGAGACCTTCCACCCGTTGCAGGATCTATAATCTGGGCTAAACAGGCAAGTGGAAATTT---------------------------------------------------------------------------------------------------------------------------------------TGTTAAGGGTGACCGAACAGTGGTCTGCAAACATTGGCTTAGAGGTTTATGCAAAAAAGGTGATCAGCGCGAGTTCTTGCATGAATATGATATGACCAAAATGCCCGAATGCTATTTCTA-------------------------------------------------CACGAGAGGGTTCTCAGCCCAACCACGCTCATCAGAGCATACACAACAACCACCAACCATCTCCTTCACTTTGTGAACAAGCCTAAGTAATAGAAATATTCTTCAAA-----------------------------------------------------------------------------------------------------------------------------------------------------------------------------------------------------------TCCCAGGCATATTGGAACAAGTGGTAAGTTGCAGAGATGCCATTGCCCAGGAATATTTGATGGAGTGCATCATTCAAGTTTTTCCAGATGAATTTCACCTTCAGACATTGCATGGTTTCCTAAAAGCTTGTGCTGAACTCCATCAACTTGTTAATGTATATTGCCAATATCATGGGCATACATCAAAATGATGGGTCCACATGGATTAAGAAAAGCTACACAAGTTGCTATCCTGAATGCGAATTACATGAGCAGAAGACTGGAAGAGCATTATAAAATACTTTATCGTGGCCTGTAGATGAGATGCCTTCTGGGTTGATGACTAGGGGAACATATACGGTCAAATCTCTTTTCACTGATGATGACAAAAACGAGCACTTGAAATGGGAAGGCTACAATGTCTCTCTCCTGTTTGACCTCGATAACACACCAGAGGAGCCAGAAGATATTATTGTCAAAGCTGGACTTCTGAAAAGAAATTGCTTTGCTTCTGTATTCGAGAAATATTTTGAATTCCAAGAGAGGGGTGAAGAAGGACATAAAAGAGCTGTGAT------------------------------------------------------------------------------------------------------------------------------------------------------------------------------------------------------------------------------ATCACAAATTCAATCATCGTTTTGCTCTGCTCTCAAAACAAATTTGCAGCCGAAATTGCCTTCATTGACTCGATCAAGCTCCTCCAAATGGGAACGTCACGGGGGTCCTTGATGAAATTCGCGACGGTGGAAGGCGGCACCACGGGCAGCACGCGTGTCCCATAGTAATGAAGAGGACCTTAGGCGTCGGCTATGCTGCTGTTGACAATCCAATTTTTTATAAGGAAAACACTGCAATGTTACTAGGTGATGCCAAAAAAACTTGTGATGCACTACTGAATAAAG-----TCCTTTTCACAGCTGCGAGTAGTCAGGGCCTTTAAGAGCACTTTGGAAGATATGGAAGAAAGACGTAGCGTTCATAGTTTACACAGCTTACACAGCTTACGCAGTTCTCGCAGTCACCCAAGGCAACTTTCCGACAT--------------------------------------------------------------------------------------------------------------------------------------------------------------------------------------------AGGGCCTACTTGATAAATTTCTTATTCCCAAAGCAAGCAATGCTGAAAGCAAGGTTTTCTACTTGAAAATGAAGGGAGACTATTACAGGTATCTAGCAGAAGTTGCGGGAGTGGGACATACCCGTTGACATGAAGTATATTGCCGATCCAACTATGCACTCAATGCCTGCTGTTACTTTATCTCCTAATGGTA--------------------------------------------------------------------------------------------------------------------------------------------------------------------------------------------------------------------------------------------------------------------------------TGCATTTGGACTATAATTTTAACTTAAAACCTGTTAAAACTCTCACAACAAAGGAAAGAAAGAAATCAAGGTTCGGTAATGCTTTCCACTTATGCAGAGAAATTCTGAGGCTTTCAAAGCTAGTTGTTGATAGCCATGTTCAATATAGATTGAATAATGTAGATGCTTTTCAACTTGCAGATGGCTTGCAATATATATTTGCTCATGTTGGACAGTTAACAGGAATGTACAGATATAAGTATAAACTTATGAGACAGATTCGTATGTGCAAAGATATAAAGCATCTCATTTATTACCGCTTTAATACTGGTCCCATAGGAAAAGGTCCTGGATGTGGTTTAGGGAGCAATGGACCTCAGAGATTCTGTATTGAGAAAGTGGGTAAAGAAACGTGGTTGCCCAGGAGCCATACGTGTTTCAATCGCTTGGATCTCCCTCCATATAAGAGCTATGAACAACTAGTAGAAAAGTTGACTTATGCCATAGAAGAGACTGAGGGCTTTGCTCAAGAGTAAACTGTATGTGATCAAATGGGTCGCCTATTCACAATATTGTCTTCCCGAAAAGTTCTTGCTATTCAGTGCAATTCAACATGGCGAACGTGAGGGATAGCGATACTCCTCTGTGGCTTCATAATAAGCTTGGAACTAGTAATGATCTATGGTTAGGAGGATCAATTTGTTCCCAATTAAATCAAGATGTTCTTAAAAACATTCGTGAATGCTTTATTGACTTACAAGCTCAGGTTAAGTTAAAATTAGGTGCTACAACTGTGGGGAATTCGCGAACCACATCGCGGCGAGGTGCACTATGGGTCCACAACCAAAACGGTGCCATCATTGCAAGTCCGCGGAGCACCTGATTGCGGATTGTCCCCAGAGGGAGGAAAAGAAAGATATCTGCATTAATGGAAAAATTTGAGCGTCAGTTTGAAGACTTAGATGTTCAGTCATCATACATGGAAAACACCATGAGTTCTACTACAACAGTCAGTGTCCCACAAAATGATGTGGATCACCTCATCCAAGAAGTGGGTGAAGAAGCTTCTCTGTAGGTTAATCGACCACTTACAATGAAGAAAGAAGGCATCCAAACGAGAAACAGGAAGCTGTCTTCCAAGAGCAAAAAGAAGAAAGGATGCCTAGCCATTCCTGAATGTCTGAAGCCCCTGGACAAGACCTTCTCCAGTTTCGGTCCCGCGGGGCAACTTGGCTCCATGTCCTCCATGTCCGTGACCATGAACCACTACATGCACCAAGGCAATATGCCTTTTTCTTGCAGTCTCTCTTATTTGTTCTGAGAGAGAGTCATAGAACTAGAACTGTTTTTCGTAAAGTTGGAGGGTTTGTCTATGTAATGTCTGTCCTCGTGTCCATGGAAGGATGCTTAGCCGAACCTCCTAAACCTCCTTGGAATACAGGTAAAAGCTGGTTCTTAAACTTTGTGATTTTGGATCGGCATCTCATGTTGCAGAAAATGACATAACGCCTTATCTTGTGAGTCG----------------------------------------------------------------------------------------------AGCTAGATTCCTTTGATGAATTTATTCAGATGTCTGTTCAGAGGATTGTCGAAGATACGCCACAGATTTATTTACAAGCTGAAG-------------------------------------------------------------------------------------------------------------------------------------------TTGGTAATCTTAATTTTCAGATGCTCCAATTACTGTTGGCCAGTTATTGTGTGGAGGTCTGTTCAGCCCTGATTCCCTTTCAAATTGGTTTGCTTCAGTTGCACTATCTCATTCATTAGTAGATAATTCTACTCAAAAGGAACAATTACTGGAGGTGCTCGGATTCAAGAAGGTGTTGATTCTCTAGCTGGTTATGCTGATATTTTCCAGCGCAATGTTATGTCTTCAGGTGTAGTCCCACAAATATCTGTTATCATGGGACCTTGTGCTGGTGGAGCTGTATATTCTCCTGCTCTTTGTAAACACACAGGTGTAAAGAGGTTGGAAGAAATGTGTTGCTTTGCTTGTATGTCTGCCATAGTTAATTACTTTGTGTTTATGGC-------------------------------------------AGGTACACTGGTCATTATTTTGTCACTACTCTGTTATACTCTGTACTACTTGGCTTTCTGGGAATGGATAGATTTTGCCTTGGGCACACAGGAACTGCTGTGGGCAAATTGCTGACTCTAGGAGGTGTTGGAATCTGGTGGATTGTGGATATTGTGTTGTTGGTGACAGGAAATCTGATGCCTGAAGATGGAAGTAACTGGGTCCCTTATGCATAAAGATACTTTTGGTGGCTGGTGGTCAGGCTCCAAAAGCCATTCGAAGTGTTGAATGTTACGATTTTAAAGAAGAAAGATGGTGCCAATTAGCTGAACTTCCTACGCGTCGTTGCCGTGCCGGTCTTGCAGTTTTGAATGGCTTTGTGTATGCTGTGGGAGGCTTTAATGGATCATTACGTGTGAGGACAGTTGATACCTATGATCCTGGAAGAGATCAGGTAAAACTTGCCAGGAGGAGAAACTTATGGGACATTTAGGTGTTGTGCTATATGAATACTTGGGAGAAGAATATCCAGAAGTTCTGGGTTCAATACTTGGTGCTCTGAAGGGAATTGTTAATGTGATAATCTGCAGTGGTGCAAATTTGATGATGATGTAGTTTCACGGTGCACGAAGCAAGAAGCTGTGGACTATAATTTTGGGGGACATGAGGATGACATTACTGTTAAACATTGTACAAATGCTTATATGTTGGTGTATATAGAAAAGGTCCAATTAGGGCACCAGAAAATATCCGATCTACAGTAAGATGGGATTACCAGCCTGACATTTGCAAAGATTTCAAAGAGACAGGCTTTTGTGGTTTTGGAGGTCTTTGGTTACATATAAGTAAAAGAAATCACAATACAGCACAGTTTGCACAACACCTGCTATTATTGCAATTAAATCATAGAAGCCTTCTGCATAATAACGATAAACCCAGTTGAGAATGTAAAGACCACGGTAGGAACCCAAACAGAACAAGTAGTGTGAAGTGATGGATTCTGCTTCTCCTGTTTTTGACACCATAAAGAGTTGGGGGCGTGCGAATGGAAGAAATCATTGAAGGCACAGTTGGCGCTCTACACATTTTGGCCAGAGAAACTCATAACAGAGCAATGATACGAGGACTAAATGTAATTCCAGATTTTGTTAAGGTATGTTTAGGGACGAAGTGTTGTTGTATTTTATGGTTCCCAAACTGGAACAGCTGAAGAATTCGCTGCTCGCTTGGCTAAGGAGTCAAATCGTTATGGTATGAAGGCAATGATTGCTGATCCAGAGGAATATGACATGGTAAGTAAAGCTTTATAACTGATGTTGGGGCATGGGGAGTCTCTCATACTCGTGTTCCTACAGAATCACGTCCTGGACATGTTGCAATAGCTGCAGGAATATATGAAGATGTAAGTGCAGTGGCCAGAGGATGGAAAGAAAATCCTGTGGTATGGAAGCCATCATGTCCGAGTTCTTCAACGACACATCCACGGCCTTTTACATCATCCTGATCGTCTGGATAGCTGACCAGTATGACGCCATCTGTTGTCGTACAGCAATTACCAAGCGCCATTGGCCTGGTGCTTTTGGTTGTGGTAAAACTGTAATATCTCAATCACTTTCCAAATATTCCAATAGTGATGTTATTATATATGTCGGTTGTGGAGAGAGAGGAAATGAAATGTCAGAAGTTTTAAGGGATTTTCCTCGAACATTTGTTCAACATCAACACGACACGGACAAGTGGCCATCCAAAGCAACGTCAAGCCCTGTATAATTATCTTGCTTTCGGGGATGATCGCCTGGCTGGTTCCT-------------------------------------------TATTTCAGAGCTTCCATGATTTGGATTATTGGTGAATATGCTGAGAGGATTGATAATGCCGACGAGCTATTGGAAAGCTTTCTGGAAGGATTTCATGATGAAAACACCCAGGTGAAT----------------------------TGTAAGGCCAAATGAAGCAAAGAAAGCAGCGGATGACGCGAAGATGAGATTTGCCCATATTGA------------------------CCTTTTCTAAGTCCCCTTGCTGAAAGAACTCGCTGGCAACCAATTCAGCAACCTTTCTCTGAATTTCCCAAGGTTTACATATGGCAGACACATCACATGCAGTCATCATCATGCCTCTCACTGTCGTACGATGAAAAATGTTCTGAACCACATGACAACTTGTCAAGCTGGAAAATCTTGTACTATACCACATTGTTCGTCATCTCGCCAAATAATATCCCACTGGAAAAACTGTACTAGAAGTGACTAACATTTACACACCACGGGCGTATAAACTGCTGTAACATAGGGGCGACTTCTTCAGGACATACGTAACAGAGGCGACCAATTGTTATGGCTACGTGCCAGGGAGGTAGAACGAGACGAGACGGGGAGCAAAAATTGG---------------------------------------------------------------------------------------------CAGCATGATAAGTGTTAATCCTGGTGGTGTGGTGCAAGATTTTATTTTCTTCTGTGATGCTGTGGCTTCGTGGGTCCATCCAAAGAGCAGACAAGAGAGTTAATGAATGGAGAACACCAGGCAAGAAAACCATATCCAAATGTGCTGTTAATCAAAGACAAGTAGTTATTGCTCTGACTGGGGGAGGTTGTTATTGATGATACCTTACCCTTGGGAACTGATGGAGAACTTCTGTGTTCCTATTCCAACAATCGAAATGAGTTTTGGGTATCACTTTTGGAAAAAGCATACATGAAGGTTATGGGAGGATATGATTTTCCTATATTGCCCTCCAAAACTGCAAGCAGCTTTGGATTTGCAGTCTGGGATACTCCATGCTGCAGAGGAAGATTTCAAGACTGCTTTCTCCTACTATTTTGAAGCTTTTGAAGGCTATGACTCAATTGACAATCCAAAGGCTATTGTTGCTCTTAAGTACATGTTGCTCTCAAAAATCATGTTGAGATTGTAAGTTGCAGTTTGAAGGTAGAAAATATTGTGAGCATGATTTTCACGTACTTTTTGCACCTTGCTGTGGGAAATGTGGGGATTTCATAATAGGACGAGTAATAAAAGCCATGAACAACAACTGGCATCCAAAGTGCTTCTGTTGTGAGCTGTGTCAAATGGTTCTTGC-----------------------------------------------------------------------------------------------------------------------------------------------------------------------------------GTGAACAGCTGTTATAATGGTGTTCTCCACCATTCTGCTGCAAGTGAGGAACGGCTTGTGGAGAAGTGTAAGGTCCGTACTGTTGAACCGGCGAGGCAGGCCCGTTGTAACAGTTCCCGTAAGCTTGCACGGGAGGTGTGTAGTAGTCTTGGGCCGTGGGATCCTGCCTGCCTGGGCCGTAACAGGATGTCAGCGAGTTTACGAACTGATACGAACTCATCAGTCCTCTATGATTTGTGGCGCGGCAATAATTCTGCCAATATCCCTCGCA-----------------------------------------------------------------------------------------------------------------TTCTTGCAGGGCTTTATCCAATACCTTGTTGGCAGATAATAGATTTTCTTTGTGCCTTCGTTGGATCAATGAACATCTACATGTATGTTTTTGGTGTTATAGGTTACATATAGGCAAGGGGGTGCAGTTAGATCTGCGTGGTGAAGGTGATGTCTGGCTAAGGTGCCTCAGTGACCACAGTGTTTTTGTTCAGAGCTACTATCTTGATAGGGAAGCTGGCAGAGC-------------------------------------------------------------------------------------------------------------------------------------------------------------------------------------------------------------------------------------------------TTTTTCCTCAGGATAACAACATCACTTCCAGTGTATTTATTAGCCCTCATAACAGAATGAGAAACCCAGTCAGTCCAGAAAATGTAATTTTCATACACAGCTAAGTCAAAAGGATGTTGAGGATGCTGGCTTAACAGTACCTAAAATATGGTACAGCAATAACTCTGGACTTGAATCGATTTCCTCGAGGGGCAAAGTCTTCTAAATTGTGCACTCTTGGTATGCTGCAGACCGATGGAAACGTCCCTATGGTGTCTCTTTTCAAGCAAAGGCGAATTAAAGGATGGTGGCCCTTTTTCATCAAGAAAGAAAACGATGAAATGGAGTTAACGGTAAGCCATTACTCACTCCACGTGCAGATCATTCTATGGTTTGTTTTGGGGATAAACTCTATGTGTGTGGTGGATGGTATGAAGATGAAACTACAGGTACGAGAGTTCTAGTAGATACCATTGACTGTTACAATATAGCAAGAGACAGTTGGAGTGTTGTAACACGAGTACCAACACCCCGGTATCATGCTGGCATCGTAGTCATTGGTCAGTGGCTGTATATAGTAGGCTTGAACGTCTTGACCATTTGGCTCAGAAATTCAAGCATAAGGCTGATATCCATGAAGAATGGACACGTGGCAAAGAAGAAATGCTTCAGAGTCAAGACTTCCGAAACTGCAAACTGAATGAAGTCAATACTAGTTGGCTACCCACCTTTCTGGGATGAAGATCAGCATAGACTATATGCACAGATCATAGCAGGAGCATATGATGTAAG------TCCTCATGTCTGACTGAATGAGTTGTACCTTCACTAGATGCTTCGGACATACCACCAAGAGTTTGTAGCTTTTCCCGTTTAGAAACTGCTGACTTAAATACATTTGTGACTTCTTTAGACTTCAGCTCACCCCCACCTGCTCTTTGGGATCTGGCAGCCGATAAGCAAACTCTGCAGAATGAGCAGCCTCTCCAGGTGGCTCGTTGCACAAAAATAATCAATGCCGAATCTGACGAACCGAAGTACATAATTAATGTTAAACAGTTTGCCAAATTTGTTGTTGATTTGGCAGACTCAGTTGCCCCTACGGATATTGAAGAAGAGCTGAATCACCTTGTTTCTCTGAATCATCGGAATGCCATAGCAGATCACCATCTCCGACACCATCTAGTGGAATAGAAAATACAAGTATAAAAGATTCACCTATGCAGATTGATGTTCTGGTGTCCAGCACTGATAATTCCTGCAATAATTCAGGTATTTAGGCTTTGGTGTAGTAAGTGGAAGACTTGCTGGTGAAAATATGACTGGAAGTGCCAAACCATACTGGCACCAATCTATGTTTTGGTCTGACTTAGGACCAGAAATTGGTTATGAAGCCATTGGAATAGTTGACTCTTCGCTACCTACTGTTGGTATTTTCGCGAAAGCAACCGAAAGTGACACACCTAAAGCAGTTGTCGAAGCTACTGATGAAAGCGTTCGTTCTGAAACTGAGGAATTGCTACTCCGAAAGTTCCAGATGTTGATACCAGCGATGCAAGACCTCCAGAACCAGGGGATAATTATGGAAAAGGAGTGATTTTCTTCTTATCTGCAAGACACAAAAAGCAGTAATGGAACATTTGTAAACAATCAAAGGCTTAGTAAAGGCTCAGAAGAATCTCCTGCTAGAGAAGTTTGTTCAGGCGACATTGTACAGTTTGGTGTAGATGTTGTTGAGAATTCAAGAAAAGGTATCGTGATGGAAGAAAAAACATGTCCAAAAACAACTCCAAATCATTGACAACACTTCGACAGAAACTTCGCAAGTATAACAAAGATTTTGAAAGTGACATATCTGGTTATAGGGAGTGTCCTGACGATGAAGAAAAGGATGAGGAAGAACTAGGTAATTTACTCTAATTTGGCTTCTCTGTTACTGTAAAAGAAGATGGCATGAGAGGATTGGGGAAGGGTTGGGCCCCAACAGCTATTGGCTATTCTCTGCAAGGCCTGGGAAAATTTGGCTTGTATGAAGTATTTAAACATATGTACAGCAATCTTCTGGGTGAAGTGAGTCTATACCCATGTCGGAATCTATGAGAGACTTGGCTTACTACAACTTTCCGCCTTTTTCCAGAGATACCACGTGTAACACCGTGTCCACCTCGGCAGACATTAATAGGGAATATTCGCGCGAGTTTTCATTTGAAATTTTGAGGCGAACGACGCCGGTTTGAGAGTGACTTCCATTTTTAACCTAGAAAA---------------------------AAAAGAAACGTCGGGTCCGTCGTCTGAATGACCGCAAATTTGTCTTTGACTGGGATGCCTCTGAGGACACTGCGGTGGACTATAATCCCATTTATAAGGAACGACATACTATTCAGTTTTTTGGTCGAGGCCACGTTGCCGGAATTGATTTAAAAGTTTCTTACGAGAAGAAAGTTATTCAACCCTGAAACGTCCTCCAGGTGACAATATGTTTCTCTTAGTTCAGAGATTCGGAGAACTCCTGCGAAAACTTTGGAATCCACGAAATTTCAAAGCCCATGTCAGTCCTCATGAAATGTTGCAAGCTGTTGTGATTTGCAGTAAGAAAAACTTCCAAATTACTGAGCAAGGTCGGAACTTGAAGTCCAAAGTTGACATTCTCTTCACTCCATATAATTACATCATTGATCCAAAGACAAGGAGAGCTCATGGCATTGAGTTGGAGGGCAATGTTGTGATTTTTGATGAAGCCCATAATATTGAAGGTGCTTGTGAAGAAAGCATGTCTTTTCATCTGCAGTCTCTAGATCTTGCTCACTGTATTAATGACTCATATTACTTCGCAAGAAGGCCAGGACTATCTGAAATCTATGGCTGCAGCTGCAAACTTTGCCTGGGTTAACAGGACAAGTATGACTTTTCTCAAGGTCTTTTGTTCCTGTTTTGCTGGTGTGTACAATGAATATCTATTAAAGGATGCTGGAGCAGATGTCCATCTTATGATGCAAAATATTTTTATGTACGTTGATTCCATAATTTGTAATGCCAAAAGATTCTGGACCCTCGGGTGGTTTTACTGAAGGAGGTGGACTCTATGCTTTGGGTCTGATCCACGCAAACCACGGTGCTGCCATCATTGACTACCTCTTCACTGGTGGCTCTGGCACTTATATTTGCTATTCAGAAGTGTGACCCAGCTCCATTTTACTTATTTGATGAAATTGATCAAGCTTTGGACTCTCAGCACAGGAAAGCCGTTTCTGGTATG------------------------------------------------ACTTAATTAAAATTCCAGAAGTTGCCAGGACCATGCAAGAAATGTCAAAAGAAATGATGAAGGTAATTATGCTGCTTCCGGGCTCATTTTCCGGCAGAACCAATTCACCTAATCCACACCTCGGTCCTGAACCAAGGAAGCGAATGTCATTGGCGATTTTCATCAAACTACATGCAATAACATTTAACGAACCAGACACTTCAGCCATGGCATCATGAGCTGCTAAAGCTTCAA-------------------------------------------------------------------------------------------------------------------------------------------------------------------------------TGGAGAAGATCTTGATAAGCTGATTAAGACATCTAGATTTGTACCTGATAAAGACTTCTCTGGTACTGATCGCTCTGTGAGGAGAGAAGGACCTGTACAGTTTGAAAAACATGAAGAAGAAGATCCTTTCGGTTAGGACACGGTGGTGATGGATTTTTGAAATTTCAAGATTCGGAAGAAATCACAAATGTTGAGCTGGCTGATGCATTTGAGCAGATGTGGCAGAAAAGACGGTAAAGTCCGTACAGTTTTCACAACAACAAAGAAAAATACAAGGATGACGACGAAGACGAGAAAAGAGATTTCAGTCTGAAGGAAAGTCTGTGGTTTTGCATGACATCACTGACGCCGCAAGGT-CGAAAAGATGTTTATTGTTGGGAGAATGTCTGCACAAGTGCCTAAGAATATGTTCTCATATTTCTAA---TATTTCAGATATCTGACCCCACCTGGGTCTCAAGGTTTTGCTCCTCATTACGATGATATTGAAGCATTTGTTCTTCAGCTGGAAGGCAAAAAGCATTGGAAAGTCTACCAACCAAGGTAA----------------------------------------------------------------------------------------------------------------------------------------------AGCTGTGGGCTCTGCTGCACTTTATAATGCCTACCCTTTTTGATTCTCATGATGAATTCAATGAATGGTTTTCCAAAGATATAGAAAGTCATGCTGAAAATAAATCTACAATTGATGAAAGTAGCTGGGGTTCCGGAGCAAATCCTTGGGGTCCAGAAAAAGAAGATCAATTCGCAAAACCAACCCATTACGACGGCATGCTGGAAGTTGTGGGTGTTACTGGTGTTGTGCATATGGGGCAAATACAGAGTGGACTGAGGAGCGCCATAAGAATCGCGCCATATATGATGGAGATGAACATGAAGCATTTATGGAAAGATTGGATGCACGAATTAAGAATCATGACAGAGATATTGAAAGGATGTGTAACTTTCATTATCAAGGATTTATAGAATCTAT---------------GGTATCTGTTTCCTGTGGAATTCCAGATTTTCGCTCAAGAAATGGCATATATGCCCGTCTTAGCAAAGACTATCCAGATCTTCCTGACCCACAAGCAATGTTTGACATACACTATTTTCGTCGTGACCCTAGACCATTTTTCAAATTTGCTAAGGTAAAATCCTCATCAACAACGTCCTGACAGCGTTCGAGGTCCTGGACCGGCTCAACTACGGCTACCTGAAGCCCATGCGAACAACGTTCCACCTGATGTCGTACTTCAATAGTTGCATCAACCCCTGCGTGTACGGATTTCTC----------------------------------------------------------------------------------------------------------------------------------------------------------------------------------------------------------------------------------------AAGGGCAGTTGCATAGCAAAAGAGATGAATTCTGGGACACTGCTCCAGCATTTGAAGGGCGAAAAGAAATTTGGGATGCTATAAAAGCTGCAGCTTATGCAGCTGAAACAAATGATTATGCTCTTGCTCAGGCTATAGTTGATGGTGCC--------TTCAGGTCTGTAAAACATTATTTCCTGTTAGACCAAGGGGACTTCATTGTACAATTCATGGATATGGCTGAAGAAGAACTACAGAAAGATATTGATGACATCATGCCTACACGTTTAGAATCTCTTCTAGAGTTAGCCCTTCGAACCAGCGTTGTAAATTCTGACAAATACAAAGATGATGTTAGGTCTCCGTATGCCAGCAGTCTCCAAAACCTTGGTCTTGTGGCCGTTGGTCATTCCTTCCCACCTAGTGCCATAACGGAGATCAAAATGCACAGCAACATGTTCATGTTCCGAGCTAGTCTCGACCTCACACTAATATTCCTAGATGCAAGGTTCGAGTTTAATGAATTTATTCTAAAAGTAAGATTCATCATTACATACATCGCTCCATGGCAGATCACATGGGG----------------------------------------------------------------------CCAGCATACATCTCTTCTTCATGTTTCCTGACTTGGAGGAAGGTGGTCTAGCTACATACAGAGCGGCTATTGTTCAGAATCAACATCTAGCTGTATTATCTTCTTGAAGACTAAAGGGGACTTCATATTGGTGGGCGACATATGCGTTCCATGGCTCTCCTAGCGTACAAGCCAATGGAGGGAAGTTTTGAAGAGATCGCTCGCGATCATCAGCCCAACTGGATGACCGCTGTGGAGATTTTGGATGATGATACGGTACTTGGAGCAGAGAATTCGTTTAATCTTTTTGTGTGTCAAAAAGATAGGTGAGATAATT-------------------------------------------------------------------------ACTTTCTTATAGGCAGCAAGCTGCGAATTTTATTCAAGATATGGGACAAAGACTTCAAGTGTATCCTTATTCCGGTTCATGCGAGTTCAAAACGAAGGCACTGGAAAGAGTTCGTGGTGGATGATCAACCCGGATGCCAAGCCCGGCAAGGCGGCCCGGAGAAGAGCAACGAGTATGGAGACCCAGAAGTACGAGAAGAAACGGGTTTAGCTACTACAGAGGAGCTGTAGGTGCACTATTGGTTTATGATATAGCTAAACACCTGACTTATGAAAATGTTGAGCGCTGGCTGAAGCTTTACTAGACCCAGCTGTCAACTTAATGTTTGAAAGGATGCAAAAAGAAATGGATTCCATAAAATCTCGATTGGAGGAAACACAGAATGAACTTAATGCTTGGAAGTTCACCCCAGACAGGTGTGGTGTCCAGCATCTTCAGCAAATCCCAAACTCTTACCAAAGATAGAC---------------------------------AGTTCAAGCTTGTTTTGCTTGGTGAATCTGCAGTTGGTAAATCCAGTTTAGTATTAAGATTTGTCAAGTGACAGTTCCATGAATACCAATGGTCATGCATGCACGATCTGGAGGCACACTTGAAGTCATGGGAATGCTGTTGGGAAAAGTTGATGCTAACACTATGATTGCAATGGATTCATTTGCTCTGCCTGTGGAAGGAACTGAAACTAGAGTCAATGCTCAAGCGCAAGCAAACAGCTGTTTTCTCTTATCATTCCAGGAAATGTAAATGTAATCCGTACTCACAGCACACATCCAGACGATGAAGATGATGGGCCATACAAATGGATTTCTCCTGGTGACACTAATTAATAGTTATAAAGGGACAGGTGGTATTTTTGAAGTATGTTGGAATTCCAGAGGAG--------------------------------------AGGAGAAGATATTGTCTTTTTGGCAACTGACATCAACCTTCCTGGTGCTGTAGATTGGGTAATGATGCAGTCTTGTTTTGGCCATCATTTCATGTTAGTACTAGAGAAGCAGGAGAAATTTGATGGGCATCAACAATTCTTTGCCATTGTACAGTTAATAGGAACCAGAAAACAGGCTGAAAATTTTATTTACAGGTATTTTTCTTGAGTGGGTCCCTGGATGGCAAACTCAGGCTATGGAATATTCCTGATAAAAAAGTCACATTATGGAATGAATTAGGTGGACAAACAAAACTTATAACAGCAGTGAACTTCTGTCAGAATGGAAAAATTGCTGTCGTTGGTTCATATGATGGACGCTGCCAAAACCAAAGTATTCACAGCTTTTAGCTATTATTGAGGAATTGGGAAAAGACATCCGACCTACATATGCTGGCAGCAGAAGCTCTGCAGAACGGCTAAAACGTGGTATTGTCCATGCTCGTATTCTTGTCAGGGAATGCTTAATGAGATTCTGCAAACAGCCCAGGAAATCAATGAACTAGACCACAGTGGGTTCAGTACCCAAGCGCCTACTGTGTTTGCTGGCAATGTTGGCGACAACCGCTAAGGGCTTACCCAAGTGTGCCTAACCAGCCCAGTGAAGCATCTGCCCATTTCATGTTTGAATTAGCTAAAACTGTTTTAATTAAAGCTGGTGGCAACAGTTCCACAGCTGTTTTATTCACTCAACCATCTGCAAGCCAGAATCACAGAGGTCCACATCGTGCTCTTCACATGAAACCATTTTGCCGCAGTCAGTCAAATATCACTCAAGATATTGACCTAATGATAGATTGCTTTGTATCCTGTTTCCGCATAAATCCTCACAATAATGAGGAGATACCCAATTTCAAGACAGCAGTATGATGTTAAGCTGGTCACAATTCTGTAAAGAGCCGTTACCAGAGAGAAGTTTTACATTTTGGGAATGGTTTTATGCCATAATGAAAATAACGAGAGAACACTTGCGTGGACCATGGAATGATGGGTAA----------------------------------------------------------------------------------------------------------------------TTCAGAGTTGCTGAAAATTGCCGACTAAATAGTATGGACAGTAAAAATCTAGCTATATGTTGGTGGCCTACTCTGCTTCCTCTAGAATTCAAAGACATGATGATGTTTGAAAGAATGAGAGGGAATGTGATTGACGTTCAGACGGGAGAATGGGTTGGGCAGATGAGTGGTGTAGGAGCTGGCCTTGATTCCTTCTATGAATATTTGCTTAAGGT-TTTTTAAATGAAAGGCTCTTCCAACCTGATGAAGAAGCGGTTCAAGGCTTAAGAACCAAAAGGGGGAAAAAGCGCTCCATAAATACACCTTTAATCAGGGATTTAGTGCAGTTTTTTATTGAAAGTGAACTGCATGAACATGGTGCTTATTTAGTTGACAGCTTGATTGAAAGCAAAGGCACTGGAGTTGTCACAAGTGTACCCTCTGATTCACCTGATGACTATGCAGCCCTTAGAGATTTGAAGAAAAAGCAAGATTTAAGACGGAAGTATGATATTTCCGATGAAATGGTTTTGAATTCTTAGATCTGAAAAAAAATACAGGGGCGGAAGAACATAGGGCACGAGATCTGTTTTATGCCCTATGGATTCCTACCTTGATGGCTTTAGCAGTTTCAAGGGATTGTTCAGGTGGAATGCCAACTTCTCTTTCCCTTAAGAGACTCTGAATGAAATAGGTCACATTTCGCCCAGCGATTGGACTTGGACAAGCCTAAAAAAAGAGCAGGTCAAAGTTTTACTAATAATGCGGTCATGGGCCAAACCTGTCTTCAGGATTTGGAGGTATCCCTAGGTCACCAGTACGAAGTCGTCGACTAATTTCCTCAATCTGCAGTTGCACTGGAAGAGAAGGAGGAGGCAATGTTACTTCGACACCACAACGAAGCGGAGTCAATGCATGCCGTTCAGAAGCTTGACTGGGAATGGAAGATGAAGGAATTAGCAATGTGTGATGTGAAATCTACGCCTTTAATTGATGATATATGTGTACCAATGGTTCAGTAAAGCACTCCCTGAAACAGCCAATGAGAACCCCGTCGGACATTGGCATGTTACATGACGGGTGAGTGTTTTCTGAATATTATTTTGCTGATAAAATTTTTAGGGTAAACATGGTATCCAGCTGCTCTGAATCACAGAAATGATAGAATTTACCCCTATCAATTACAAAATCTAGGTCCTTGTTGCATGCTGCCGTTGCTAACATAGTAATTTAATTGTTTATATTGCTACCGTGATCGCGCCACTTAGTTACTAAGCCTCATTTGGGAATCCTTTGTGAATTCCAAAAATCCGGAATTCAAAGTGAGAAGAAGGTGGGATGATGACGTGGTTTTCAAGAACTGTGCTCGAGGGGAACCTGACAGAAAAGAAAAACCATTCATCAATGATACACTGCGGTCAGACTTCCACAGAAAGTTTATGGAGAAATATGTCCGTGAACTTTGAGGTTATCAGAGAAAGTGGCCCTCCCCACATGCGCACTTTTATTACTAGGTGTGGTGTAGGTGATTTAGTTACAGAAGGCGAAGGTAATGGTAAAAAGTTATCCAAGAAGAGAGCTGCAGAAAGAATGTTAGACGAGTTGAAAAAACTGCCACCACTGCCGCCAGCCCAACAGAAGGTTAAAAAGAAACCAATAATTAAAAAGAAGAATCGAAATCTTATTAAGGTTGTTTTAGCTAGGAGGAACAATAGGTGACATAGAAGGCATGCCTTTTGTTGAAGCTTTTCGTCAGTTTCAATTCCGTGTCAAGAAGGAGAATTTCTGTTGTGTGCATGTGAGCTTAGTACCTCAAGT-----------------------------------------------------------------------------------------------------------------------------------CTTTGCACGATTACTTACTGAGGAATTTCCATCTGTTCCGCTTGGAATCAACATATGAAATTCGTCAAGATATTGAAGATGCTGTTAGTCGACTGAAGCCATGGCAAACAGAAGAAGGTGGTATCATGTTTGGTGGCTGGGCTCGAATGGCTCTACCTATTACTTCTTTAGGTCAAGATTACATAGAGGAAATAAAAAATGAAGATGGCAAAGTTGTAAGCTTCCAGTGCAAGTTATGTGAATGCCGATTTAATGATCCAAATGCCAAAGAAATGCACATGAAAGGTCGTAGACATAGGTTACAATAAATTTGCATTTGAACTGGCATCTTCTGCAATGGAAGATAAGTTACCCGACATTCATCTAAAGTATGCTATGTTTCTTGAAGATGAAGGGAAGTATCATGAAGCAGAAATTGAATTTATCAAAGCTGGAAGACCAAAAGAAGCTGTGTTAATGTTAGTTTGTGTTCCCTTCTAGATTATGGTCACAAAGCACACCAAAAATATGGGCAAATTCAGTTCTGTTACTGTATCTACAATTGATGAAGAAGAGGAGGAAATTGAAGCAGTAAGACCCTAAAAATGTGCGATTCTTCATTATTAAGTCATATTCTGAAGACGATATTCATCGTTCAATTAAGTACTCTATTTGGTGTTCAACGGAACATGGCAACAAAAGACTGGATCAGGCATTCCGAGAACGAGAAGGTAAAGGCCTTGTCTATTTGTTTTACAGTGTAAATGGATCGGGTCATTTTTGTGGTATGGCTCAAATGATTTCTCCTGTGGACTATAACTGCTCTGCTGGCGTTTGGGCCCAGGATAAATGGAAAGGAGGAATATGGGGTCCTCATCTTATTGTCGTTCCTACTAGTGTCATGTTGAATTGGGAAATGGAATTCAAAAAGTGGTGTCCTGGCTTCAAAATCCTACATATTATGGAACACCCAAAGAAAGCACCTACGTATGACAATCAATCCTGAAGGTCAGTGCCGTGTTCAGCACCTATGGTTTCAGACTATTTATGACATGTTGGAGCATTTCCGTGTGCATCCTATTCCCTTGGAATCTGGAGGTGCCTCTGATGTCACATTGACAGAGATGTTGATGAAGCATCAAAGAAAGAAATTAAGGACATTCTGATCCAATATGACAGATCTTTATTGGTAGCCGATCCCAGACGTTGCGAGCCAAAGAAATTTGGCGGTCCTGGTGCCCGTGCTGAATCATGCCCGAAATATTTGGGATAGGGCCATCTCCATTCTTCCAAGAGTTAACCAGTTCTGGTACAAATACACTTATATGGAGGAAATGTTAAACAACATACCTGGTGCCCGGCAGGTATTTGAGCGTTGGATGGAATGGGAACCTCATGAGCAAGCCTGGCTCACGTACATAAAGTTTGAGCTGCGTTACAAAGAGCAAG------------------------------------------------------------------------------------------------------AGAAGCGTCCAGAAAAGGTAACTTGGGATGGGCACACTGCAAGTATGGAAGCGGCCACTAGAGCTGCCAGAGCTAATATCACCATTGAAGAGCAAATTCAGCAAATTCATAAAATTAAAGGCCTTTTGTAAGTCCTCATTGAATTTGGCTGAAATGGGCACTTAGATTTAATTAAGCGCCGTTTGACGTT----------------------GACTGCTGGGATGGACCTGATGGAATGCCATATGTTTATCATGGTCACACCTTAACTAGTAAGATAAAGTTCATTGATGTAATTAGAACCATTAAAGATCATGCATTTGTAACTTCTGAGTAAGTTGAATACAATCCTTGACTTAGTTGCTGACGACTATGGAATACAAATTGATGGTGTCAACACTGCTTACCTATATTTTGGTATGTGGAAAACCACCTTTGCATGGCATACAGAAGATATGGATTTATACAGTATAAATTATCTTCATTTTGGTGCTCCGAAGTCTTAAATGGGCCATGCCATGCATTCCATGCTTGCTAGAACCA-------------------------------------------------------------------------------------CCTAATGTAAAGCAGGGAGATGAATGGGGAGACCCTACGAACTGCGAAAATGGTGATAACTGCCCATATTGTCATACACGCACAGAGCAGCAGTTTCATCCAGAGGTAATTTAATTTTTTT-------------------------------------------------------------------------------------------------------------------------AATATGAAAATAACGTTATGAATATTCGCCAGTTTAACTGCTCTCCGCATCCTTACTGGCTGCCAAACTTTATGGATGTGTTCACTTGGTCACTTCCATTTGTTGGGGAGAAAGGTAGAAGTCACTCTTCATAAAGATGGTCCACTTGGAGAAACAGTATTGGAATGCTATAGTTGTGGATGTCGTAACTGTTTTGTATTGGGCTTTATACCAGCGAAAGCAGATTCTGTTGTTGTACTATTATGTCGGCAACCTTGTGCAGTGCAATTACTAGCCATCAGACATTTCAAGATATCAAGAATATGAAAGAACAAATCATGCGTGTAAAAAATTCAGAACGAGTGCCAATTCTCCTTGTAGGAAATAAAGTAGATCTGGAGCACCAACGAGAAGTTACTACTATTGAAGGCAATGGACTTGCTCAACTGTGGGGGTGTCCTTTTATGGAAGCATCTGCACGCAATAAATCCAAAATGGCCTTGTCATTTATTGTGGAACTATCGTGACGGAAGAAGGTAAAGAAAAGAAAGTTAATATTGACTTCGAACCATTTAAGCCTATTAATACGTCTTTGTACCTTTGTGACAACAAATTTCATACAGAGGTATGCATGATGCTATAAGCAAAAAAAGAGACGACATGCTGACTCTCCTCTTAGACAATGGAGCAGATATTAGTCTTACAAATAACAATGGATTTAATGCATTACACCATGCCGCACTCCGAGGGAACCCGAGGTAGATTACCATTTTGGGTAACTCTGCTCCAGGATTGGCACATTATCTTACCACGTCGCCATCATCGCATTCATCATGTAGCACCACATGAAACCTATTTTTGCATCACAACTGGTTGGTTGAATTATCCCCTTGAAAAACTTTATTTTTGGCCACTGCTAGAATTGGCAATTGAATCTCTTGTAGGTTGTAAACCAAGGACTGA-------------------------------------------------------------------------------------------------------------------------------------AGATTGACAAAAAAACTGGCAAACAAAAGATATGGATTTATAAGGACAAAATGACTGGCAAGGGTAAAGGAGAGGCTACAGTCACTTAAAAAATGTGAAAGTTACCAGGCACTATTTGGTTAAGTGGAGAGCTCTCACTTATGAAGAGAGTACTTGGGAATTGGAAGATGATGTAGACAGATCTAAAATTGAACAGTTTGAGAAATTTAAAGATCCACCCCCAAAGGAAAAGTGGAATACCATCAGGCAAAGGGTCAATCCAATGCTTATTTAGGCCAGTTGGAACAGAATCCATTTCTGCTTCTCTCTGCTGCTGCTTTTGTTCTCGCCTTTCTTTCGCCAAAGCAGACTGCATCATGGCTGCTTGAGCTAACGAACCATCTGGATTGATATTAGTGATGATGGTTTTGTGCCTCTAATGAATGATAAAGGAGAAACTCGTGATGATCTCAGAATCCCTGAGGGAGAACTGGGACAAAAA--AGAATAAAAATTCGGATTTTTGTGCCCAACTGACATCTTTTGATTGGAATGAAGTTGATCCTAATCTTCTTGGAACATCAAGTATTGACACCACCTGTACCATTTGGGATGGGGATATAAAATTGGACGTTTTTTTCTTCTATGAAGAAAGGGATTATGTTTGGAATGGTGGGACGCAAGCTCGGACTGGAAAAAACTGCAAAAGATCTGCCCACACACACGACAATGGTGTCTTCTTCTAAAAGTTGTGAACTTGTCACCACATTCATAACATTCTTTACAGTTGCTGTCTGGCATCCAATACTGTTTAAAATCACTGTCTTTGTAAGAATTAACAAGAGAAAATTAGTAGATTTTGGTTTGGTTTTGGAAAATTCGGAATTCGTAAG---------------------------------------------TTATTAGGTTGGGGATTGTGCAGTTTTCTTATCCACCGGGCGGCCTCACCTTCCTTACATTGGACGTATCGAGACCATGTGGGAATCTTGGGGTGGCAAGATGGTTGTGAAGGTGAAATGGTTTTACCATCCAGAAGAAACCAAGGGTGGCAAGAAACTTACGCAGCTGAAGGTGATGGTGTTTTTAAGGCTGAACTTAATGAATTTCTGCGTCGAGAATTAGCAGAGGATGGCTACAGTGGAGTTGAAGTGCGTGTCACCCCAACTCGTACAGAGATCATTATCTTGGCAACTAGGACGCAAAGTGTTCTAGGAGAGAAAGGTCGTCGTATTAGGGAATTGACATCTGTTGTTCAGAAGCGTTTCAACTTTCCAGAGGGAAGTGTTGAAGGTTAGGAATCCATTGACAGATTTAAAATTTAAAGAAGGTATGAAATTGGAGGCAATAGATCCTTTGAATCTTTCTACGGTTTGTGTTGCCACTGTCACAAGAGTCCTCCGAAACAATTATTTAATGATAGGAATTGATGGCATGATGGCTGCCAATGGTTCTGATTGGTTTTGTTATCATGCTTCATCACCATGTATATTTCCTGTAGGGTTTTGTGAGCTGAGCAAAATAACACTTACTCCACCAAGAGGTCTGGGAGCTCTTGCTGTCACGCCTTGCTGATAAAGGCCTGAAACTTCAACAAGCTTTGGTGTTGGTGCAGTTTTTACGTCAGTGTGATGAAGTGATGTTTTGGATCAGTGA-------------------------------------------------------------------------------------------------------------------------------------------------TCACTTTTAGCCAAATCAGCACTATGGATGATGACAGCATATATTGTCATTACTTTGATGTCACTTCTATTTCCGAGTAGCAACCAACCTGATGTGTTACGTTTTGTGTCATGAAATCTATCTTTTCTTTTCAGAATGGTTTTTTGATTTTGGATTTGTCATTCCTAATTCAACTAATACGTGGCAATCGCTGATTGAAGCTGCTCCAGAGTCTCAGATGATGCCAGCAAATGTTTCTTGAGGCAAAACAGGTAACTCCTCCATATAAACCAAAATTGGAGACTGATCGAGACCTTGAACATTTTGATCCACAGTTCACCAGTGAACCAGTGCAGCTGACTCCAGATGATGTGAAAATAATTGAAAAAATTGATCAATCTGCACTGCTGGGATTTCTGGGGAGCGTTGTGATCAATGTGCAAGAGGTTATACTGGAAGATCTCCCTACTGTGAACCTTGTGGAGAATGCTTTGATAATTGGGATGCTATACTTCAAGACTTAAAAAGTATTGTTCTTTAGTTAGATTGTTTTGGTGTTGCATTTGCTGTTGTTGCAGCTTTTCAAGTGCTAGGTTTCAAGGATGTCCACCTTTCTTTATCTGAAGATCATGCTTGGGTTATATATGGAAAAGATTTAGAAGAAACAGCTGAAGTTACTTGGCATGGTAAAAGGTGAAATGGCTATTTTATCTGAAATTCGAAATTTTGTTATGAGGTACAATATAAAGCAAACTATGATAGCTGAAATGACCAAAATGAGCCAGGCCTACGTGAGCCGCTTTTTTCGTGGAGACATTCAAGACATGTCTGAACGTACCAAGAATGCCTTTTAC-----------------------------------------------------------------------------------------------------------------CACCCTTATCAGCTACCATCTGTTCATCTGCAAAGAAGTCTTTTATGAGACCAAAGAGTGCAGAACCCAGCTCTCCGCTGTTGAGGAGAGCGCTTTCACCAGATCGTTTGCACCCTAAGTCTGCGGAAGTGAAAGCTAAACGTGAATCCTTTTCGGGTCATGCATCCTCACCTCTTGCACTTTCCTCATCGCCATCTTCACGTTCTCAGTA---------------------------------------------------------------------------------------------------------------------------------TGTTTCATGCTAAAACCATGGGCTTGAAAACAGTATTCACTGACCATTCCCTTTTTGGATTTGCTGATGCTAGTGCCATTATCACCAACAAGCTTCTTCAAATGTCTCTGTCAGTTTGTAACCATGTAATATGTGTTTCACATACAGGGTAAGACCAAAATCAGAAAGAGAACTTGAGGAAGCTTTACAAGAATAAGAAGTACAAGCCCAAGGATTTAAGACCTAAGAAGACCAGAGCAATGAGGCGAGCTCTTAGCGTTAAAGAGGCTTCCATAAAAACAGGATACCGAAGTTAGGGGTACTATGGTAGTTAGCCTGAAGAATGTATCAATGGTATCAAGCAAATTGCTTGTTGCAGCAAAATCTGTTGCTGCTGATCCTGGTGCACCAAATGCCAAAAACCAACTTCTCATATTATACTCTTTCAGGTCCTGCAATATTAGTTTATATGATTGGTGGTTCATTATTAGCCATGGGTATCCATCCAGTTGCTGGTCATTTTATTTCTGAACACTACATGTTTAAGAAGGGTTTTGAAACTTATTCATATTATGGCCCCCTGAATTTTATTACTTTCAATGTCGGTTATCATATGGAACATCATGACTTCCCAAGTGTTCCTGGGCACCAGTGAGATCTTCTCGTCAAGATCAAATACACAGTTCCATTGTATCTACTCTTCTGGCTTTAATGGACGGCTTAGACAGCCGTGGCGAAATTGTTGTAATTTCCTCGTAGAAGTGGGAAGGAACTTCTTCTGACACCAGTGGTTATTAGTCGCAATGAAAAAGAAAAGGTACTTATTGAAGGCTCAGTGAATTCCCTGAGAGTTAGCATTGCTGTGAAACAGGCTGATGAGAT---------------------------------------------------------GCTCGTTTCTTCCACTTAGTATTTGAAGAAGAATTTGGACGAGTGAAAGATCACTTCGGTCCAATGGTATCGCAATGATCAGCACCATTACTGCTTGAACTTGGACAGTGGAATGGTAATTGATGGTTACCGCATGGGGGGAGAAGGGCGGTTTGTCAACCATTCTTGTGAGCCAAACTGTGAAATGCAAAAATGTTGCAGTTTTGTCAATTTTGATTGCCTTGGTCATCTACCCTGCGTGCTTTGCTTCAGAGATAGAAAAAAGCAATAGGCCTGTATGGGAGTTTGGTTGGGCCTATGGTGTCGGCTGGGGATCTGCAATTTTCCTGTTTGGTGCCATCCTATTGTTGCTCTGTGACAAGGAAACAGAAGAGATGTAACATTGATGATCTCTGTTTATAACAAGCGAAGCATGAAAAGGAAGGAAATGATCGGCTGGTTTTCACTTGGTCTAAACAGCAGTGGTGAAGAAGAATTAGCTCATTGGAATGATATGCGAGAAAACCGAGGAGAGCAAGTATGCCGTTGGCATGTTCTTCTGGATATAGAATTTGGAGGTTTTGGATCTGTAAGTGGGAAAATAGAAATTGAGATAAAGATAAATCACGAGGGTGAAGTGAATCGAGCAAGATTTATGCCACAGAATCCATGCATAATTGCCACTAAAACACCATCCAGTGATGTGTTAATATTTGATTACACAAAACATCCATCTAAACCAGGTATTTTTCTCAGACAGTGGCACTTTGGGATTTGCGAAATCTAAAATTGAAGTTGCATTCCTTTGAGTCCCACAAGGATGAAATATTCCAAGTTCAGTGGTCTCCACATAATGAGACAATTTTGGCTTCCAGTGGTACTGATAGAAGATTACACGTGTGGGATTTAAGTAAGATCGGTGAAGAACAATCTGCGGAAGATGCTGAAGACGGACCTCCAGAACTCTTGGTAAGTTTCAGACACTCCTAGAGAACCATCACTTGTGCTGATCCTAAAATGGGGTGGAGAACTTACACCTGCTGGAAGAGTTCAAGCTGAGGAGTTGGGCCGAGTATTTAGGAAGGAGTTTCTGCAATGGAAAATTTGAATGAAATGCAGTGCATGTGGTTTCAAACAGAATGTGCTTTAGGTT------------------CCTAGTGAATTTCCTTTTAAACCTCCAAGCATTTATATGATAACCCCAAATGGCAGGTTCAAGTGCAACACTAGACTTTGTTTAAGCATCAGTGATTTCCATCCAGACACGTGGAACCCTGCATGGTCTGTCTCAAC---------------------CCCACCAAAACTATAGTTCGTGAATTTGCTTCCGATTTTGAAGTAGGTGAATGCTGGGGATATTACAGTTGGAATGTTGTGGCATTGAAGGTCCGAAGGACTGGGATATGAATATATACTTCAATTGCTCCAGTGTAGATGTGGGGAGCAGAGAGGCCTGCGGAGTCAAATGTTTGAGTTTGATTCTCGACATGCCAACAAAGAAGATGATGTTTTCCATTTCATAGGATATGTTCCCATCGACAATCGGCTATATGAGCTGGATGGGTTAAAAGATGGGCCTATTGATTTGGGTTGCGGGCGATCAAACTCTTCAGTGTTCGTTCTGAAAACCACGGGGTTTTGACTACATTTTTAGGTAAGTACGTTTGGTATGAAGAATACCCCACAATTCCCAGCTCATTTGTGCTCAATGGCTTTATATATTCACTTTTTGGTTTATATGATGTGCAGCAGAGTTGAAAGTTAAAGTTACCAGTGGAAGTGTCGCTGGATTTCAGAGCAAAAGACCAACTATCCGGACTGATGGAGGCACAGTGAGGCAGTCTCAACTCGATTGGTACATTAAATTTAAGACCATGTGGACCACACATCACTAAAGGGCTAAGCAATGTTTCACCTACAAAGCATGAAAAACTTTAAAGCTTTCTTTCGTTGGTTGTATGCCGTTATACTTCGACTCTCTGAGGAGCCTGTGCCAGCTGAAATAATGAAGGTCACCCAACAGGACCTTAACTTTGTTGCAGAATTTCTGAAGGAAAATTTTACTAGTGAATAGCTTTTTAAGAATGTTGCTGAAAGAGGAAGATGGGGTGAAAATCTGATGATAGCGTACAATGATTATAAGGAAGGACGTGTGAATGAAGCATTAATGAAATATGCTTTTTTATCTGAATTAGGCTATGAAGTTGCTCAAAGCAATTCTGCCTTCATTCTAGATAGAGGTGTGGTAGGCAAATTTGTTGAGTTCTTTGGACCTGGTGTTAGTGAGTTATCCATTGCTGATCGAGCTACAATTTCTAATATGTGCCCAGATTCTATGTTAGGTTGGTGGTGTAGAAGAATATGAAGTGTGCAGAGCATTACAGGATGGAAGGTTAACAAAACCTTTAGTTGCTTGGTGTATTGGTACCTGTGCTAAAATGTTCACCTCTGAAGTTCAGTTTGGTCATGCTGGTGTTTGTGTTCATTGCTTTCACATCCGACATGATTTGCTTCCTTTTTATCCCTGTTCATTGGCTGTTTTTTGCAGCAAGCACATATGTTTGAGGTTGTGATCAAATATGTTCCATATGTTGGTGACAGCAAGCGAGCAATGGATGAATATACTTCAGAAATCATGATGGGTGGCCATAATACTATTGTGGTCCATAATACTTGTGAAGATTCTTTATTTTCAGTCGTTTCTAAAAGGAGAAACCCAAATTGCAGCCGATGAGGCCTTCCAAAATGCAGTGCAGAGTTATAATGAAGTTTTCCTCAAGAGTGACAGAGTGCAACGTATCGTTCAAAGTGGTGCCTGTTCAGGACATGATTTTCGGGAAGTATTCAAAAATAACATTGAAAAAAGAGTGCGTAGTCTACCTGAAATCGATGGCCTTAGTAAAGAAACTGTTTTGACATCATGGATGAGTAAGTTTGATGCTATTTTTCAACTATGATGAAAAAGATCCTTTCTTGTGCAACTCCTGTGGCTTTTGTAAGTATGCCAAATTTGATTACACCATTACTGCCAAACCCTGCTGTGCAGTAGATCCTATAGAGAATGAAGATGACCGCAAAAACATTTTCTTTGATACCAGATTCTGATCAAGAGCCACTAAATTTTGTAGCTCCTAATGATAAAGAATTTGACTATTGGACTGATGGCATAAATGCCTTACTTGGAAACAAAATGACAAGTAAAGAAACTAAGAATGATTTAGAAACACTTCTGAGTATGGACATAAAATTAAGGTTATTAGACACTGAGGGTGTGGACATCCCCGAGAAAAAGTCTATCCTACCTATGACTTTGCATGTCCCATTGTAGATAGTATTGAGGGTGTAACTCATGCTCTAAGAACCACAGAATATCATGATCGTGACGACCAGTACTTTTGGTTCTTGAATACATGAAGTATCTGCAGATACCTTTGAATTGCTTATGGATCGTTTGGAAAAGGAGTCTTATTTTCAAAGTCAAACTACTGGCAAAGATCCCAATCCTTCGATTGACGAAGATGCTGTTTGTTGCATTTGTAATGATGGAGAATGCC------------------------------------GTGATGCCCGATGCTTATGAGCGTCTAATTTTAGATGTATTTTGTGGAAGTCAGATACATTTCGTTCGTAGTGATGAATTAGCTGAAGCTTGGAGAATATTCACACCACTCTTACACCAGATAGAGAATGATAAGATTAAACCAGCGCCTTACAAGTAACTTTTTGCTGGGCAATTCCAAGAGCTTCAAAAAGTTCAGGGTGTTTGACTGGCAATTCAATGACTTCTTTTATCTCCTTGATTTGTTTGTCCAATCCTCCAACCATTTCATAAGTAGAGTCTGGAACTTTTTCAACCATCATGAGACTCACCAAAGGGTCAACCTAGAAATAAGCTGACAATGATTGCAGAACCACTAGAAAAAGGCCTTGCCGAAGACATTGAGAATGAAGTTGTTCAGATCAACTGGAATCGTAAGAGACTTGGAGAGTTCTTTCAAACCAAATACGATTGGGATTTGTTGGCAGCCCGTTCCATTTGGGCTTTTGGTCCTGACACTACTGGGAAGAGCTGAACAAGACAAAGCCTATTTGGATGAGAAACCCTGATGACATTAGCCAAGAAGAGTATGGTGAATTCTACAAGAGTCTAACCAATGATTGGGAAGATCATCTTGCTGTCAAGCATTTTTCCGTAGAAGGTCAATTGGAATAGGTATCCAGCTTCAGTATTCGTTGGAGATACATTTTGCTACTTTGCTGGAATGACATTTGCTGTGGTGGGAATTTTGGGTCACTTCAGCAAAACCATGCTGTTATTTTTAAGGCTCTAGAAGCTCTTGAACAGGATAACTTCCATGATGATCCACATGCAAATTTGGTTATGCATAAAAAAGCTCCTAAATTTGAAGAGACGTTGAAAACAAAAGACGAAAAAACTCAAAGGTGAACCATTCAAGCA---------------------------------------------------------------------------------------------------------------------------------------------------------------------------------------------------------------------------------CAATGGTCAGGGTATTTTGGTGATGCTAGGCAGACAATGCATAATAAATCACATGCGATTGTTACTGTGGGACAGAGATATGAGGTGAAACTATTGCTCGAGTAACTGGTGGCATGAAAGTCAAAGCAGACAGAGATGAAGCATCTCCATATGCTGCTATGTTGGCTGCTCAAGATGTTGCAGAGAAGTGTAAATTTGTTGGAATAACTGCTCTGCATATCAAGCTCAGGGCAACTGGTGGAACTCGAACCAAAACTCCATGAAGTAAGTTTTGTGCAAAACTTGGTATATTATGTAGAACGAGCTTACCGTACACCGGATTATGGAATGTGGGAAAGAGGTAGCAAGTATAATGATGACACTCCAGAAATACATTCAAGGTAATAATTGTAACGAAAGACGGTGCTTCTCTGTTTTACGTATCTGTTAAAGAAGATAAAAATTGTGATCTACTTTCCAAATATCTAGTCCACAGGATATATTCTTTCCCTTTCAAAACTCCTGCTTTAGTTGTAGAAAAGGATGCTGTCTGTGATTTCGTTTTTAGTCATCTTAACCGTGAGTGTGTGGGGCATTGTCCGTGTTGGCAATGGACTGGATTTGACTGACATTGTTCCTAGGAACACCAATGAGTATAATTTTCTTAGCCAACAAGCCAAATATTTTGGATTCTTCAACATGTATGCTGTTACTCAGGGTAACTTTGAATACCCAACCAACCAAAGACTTTTGTATGAATACCATGATGCTTTCACAAGGATAGATAGAATAATTAAGAATGATGATGGTGGGCTTCCCGAATTTTGGCTGTCACTCTTCAGAAATTGGTTACTTGGATAAAAAGAGGAAAATAGAAGAGGAAATGAAATTAGCAAATATTGAAAACAAATTTGCTACTCATTATGATGCCGTTGAACAACAGTTGAAATCTAGTACTATTGGTTTGGTTACATTAGATGAAATGAAGGCTAAGCAGGAAGATGTGGTTAAAGAACGAGAGCGGCTTTTAGACGGGCATCTCTTATGTCCCCTCGGCAAATTTTTCAGCAGTCCAACATGACTCAAAAATGGCAAAGAAGAGAAATCACGAATTTTGAGTACCTTATGTTTCTTAATACTATAGCAGGTTTTTAGTGCACAAATGGTCACCTGATGTGTGCAGGATGTTTCACTCATCTCTTAGCTGATGCACGATTACGAGATGAAACCGCTTCATGTCCTAATTGCCGTACTGTCATCAGTAAAGAGCAAAAGAACATTATCATGTTACCAAAGCGCAAATGTTGGCTCAAATGGACACACTCATGGGTGGGAGAGCCGCAGAAGAATTAATATTTGGCACTGATAAAATCACTTCTGGAGCCTCCACGATATACAGTTTCAACAATGTCAATCATTTCACTCTTATCCTCTATAGCCCAATTGATTTTGTTGTTATTTCCTGTGCCCAAATCTATCATAATGTGCTTGTTGCGAAAGAAAAACAGCTGAATCTTGGGGAACTGGCAGAGCTGTTGCTCGTATTCCGCGTGTGCGTGGTGGTGGAACTCATCGTTCTGGTCAAGGTGCTTTTGGCAACATGTGTCGTGGTGGTCGCATGTTTGCACCAACTAAGACATGGCGCAGGTGGCACAGGAAAATCAATATTAAACAACGACGTTATGCAATTTAGATTAGAAAAGGAATACCATTACTGCATGCTTATGGTTTAGAAGATCTTTTTTATAAATATGGTGTTGACCTCGAAATTTGGGCTCATGAGCATGTGTATGAAAGGCTGTGTCCAGTTTATGACAGAAAGGCTCTCGGTACGGGGTCTCTGTGGTGTTCCTGATGAGCCCCATGCCGCCAACGTGTTGCTTTCAAATGCAGAGGGCAGCGGTGTGGGGAAATTTAAAGAGCCCCCTGTTACAGTAATCCCAGGAAAAGTAAGATGGCAGCAGAAAAAGTGACATTATCTGATGCACTTTCTAATGTTGATGTATTGGATGAACTGCCACTTCCTGATCAACAGCCATGTATAGAAGCCCAGCCTTGTAGTATTGTGTACCATGCAAATTTTGATACCAATTTTGAAGATAGAAATGCTTTTGTTACTGGAGTGGCAAAGTACATTGAAGAAGCCACTGTTCATGCAGAATTGGTA--TTGTTTTTCACTTTCAATGTTGCAAAAGATCCTAATCACCTTTTCATGGTTCGTTTAGCTCAAGGACTGGCGCACATGGGCAAAGGAACCGAATAATTCTGAAATTACTGTGATCCACAGAGCTAAAACGAAAAATATATAAGATAGCCCCACTTGGTGACTGCTAGGTAACTGATATGGTTCTCCACCAATTTCTTCCATCGTAAAACCCATTGGGAAAATAACTGCAGCCAAGCAAAATAGAACCATGGCCGAAAAGCCACTCTCTTTTGGTTATTCTAAATCCTTCGTCGCTCACGCTATGGGTGAGCACAATATCAGCTTGAACGACGAAGAGAAAGATATAATGTCGCAGAAAAACACTTCTGCCATTATCCAAGGCATTGGTAAAGAGAAAGAGCCACTGTTATCATTCCTAGAACCGATTCCTAGTTCGACAACTCAGAACAGTGTCAGTCACTCTCAACCTGGCATTTTTGCCCGAATTAAACAAAGCAGCCGTGCCACCATAACAGGCATTTGTAGTATCAACACCTTCAACATCCGAATTTCCACTTTCTCGAAACAGCTCCATTAATACTGTTTTCACACTTTTTGATTTGTCAACTATTGTTTCTGTTCCAACTTCCAAACGGCCTATTTGTGTATAACTTAGACCAGTTCTCTTAACTAGTTTTTGTACAACAGTAAGGCACAAAGAATTAATGTCGGCCACCTCTCTATTGAAGAATTCAAAAAAATATATGGCAACTTTTTTCCTTATGGTGATGCTTCCAAATTTGCAGAACATGTGTTTCGCACGTTTGATGCCAATGGTGATGGAACTATTGATTTTCGGGAATTTCTCTGCGCCCTGAGTGTGACGTCTCGGGGAAAATTGGAGCAAAAATTAAA-------------------------------------------------------------------------------------------------------------------------------------------------TCTTTTCAGAATGTTTTCATTGCAGTCATAACAGAAACTTTTAATGAAATCAGGGTTCAGTTTCAGCAGATGTGGGGTGAGAGAGTAACTATTCCGAGTGAATCTACTCCTCAGGTAGGTAAAAGCTCCAGCTAGAGCAGGTGCTCTTGCTCCATGTGATGTGATTTTGGAACCACAGAATACAGGCTTGGGACCTGAAAAAACGTCCTTTTTTCAAGCTCTTCAATACCAACCAAGATTTCCAAAGGAACCATTGAAATTTTGGTCTGAGACTGAAATCTTGAAACAAGAAGTTGAATCTGCTGATCCAGCGTATTGGGAGAAACTTCTTAGACACCATTATGAACAACAGCAAGAGGACATGGCTCGTACTCTAGGAAAGGGTAAAAGAGTTCGCAAACAAGTTACATGGTCCCACGAATTATGCCAAATGGAGAACAGCCACCACGCCATACCGTGTTCAATGGGAACTAGACTTTGAACCATACATTGTTGTTCGTAGAGATGTGCCCGAATATGACCGACGTTTCGTGGGGTTTGGCTGGAACAAAGTAGGTTACATGATGTTTTGCATAGCGAGAAAAAGTTGACATTAGTTTTTGAACATTGTGACCAAGATCTGAAAAAATACTTTGATAGTCTCAATGGGGAAATTGATCCAGATGTTGTAAAGGTAATTAAGTAGCATATCCTATGGAAAATGGCATTGTAAGAAATTGGGAAGATATGTGTCATGTTTGGGATTACACATTTGGTTCATCTAAAATGAACATTGATGCAAAAAACTGCAAAGTACTCTTGACAGAACCACCCATGAATCCTGTAAAAAACCGGGAAAAGATGATAGAGGTAAGTTTATTGTTAAACATATTGGCATCTGCTACTCAGTTGGGTCTGTCACAATCGCGCATCATATTCTCAAATGTTGCTGCTAAGGAAGAGCATGTGAGACGTGGGCAGTTGGCTGATTTATGCTTGGACACACCATTGTGCAATGGCCATACTGCTGGCTGCTGCAGAACCTGACGATCCGCAGGATGCTGTCGTCGCTAAACAATATAAAGATAATCCAGAAATGTTCAAGCTAACTGCAAGGCACTGGGCTCATGTCTATGCTGGAGGT------------------------------------------------------------------------------------------------------------------------------TGAAGAAGTCAATGATGAAGGATACACCCCTCTGATGGAAGCTGCTAGAGAGGGTCATGAAGAAATGGGTGCCTTACTCCTTAGTCAAGGTTTTACAGATATGGGACATGTTTGGAGTTTATTTTAATAATCATCCAGATTTAAGAAGAATTCTAACAGACTATGGCTTTGAAGGACATCCCTTTCGGAAAGATTTTCCCCTGAGTGGCTATGTTGAGGTAAGTTCTGTTTTGAAGGTATGGAAGAATCAGGATCTGAAGGATTAGATGAACTTGTTTTTTCAAGAAAGGATACCTTTTTTAAAGATGTTGATTATATTTGCATTTCGGATAATTATTGGTTAGGCAAGAAAAAGCCCTGCATAACATATGGGCTAAGGTGAGAATTTTTTTAATACATTAATCCCATGGTGCCTTCCACACACTAGTAACCGTCATAACCATTGGTCTGGACTCTATGGTCGACTGGAATGGGAAGGTTTCTTTAGCACCACCGTTACAAACCCTGAGCCAATGGGCAAACAAGTAAGTTTTAGGGCATTGTGGCAAATGAAACTCTTGGTTATTTTCTGGGTAGGATATATCTGTTCCTTGTTAAAGTTGGTGTGAATCCCCAGAAACTTCGCTTTCGCCAGCATATGAGCAACGAAATGGCACATTATGCCACTGATTGCTGGGATGCTGAAATTAAGACCTCTTTTGTAAGTTTGTAGGCCTTCCTGATGAGAAAACATTTTTTTAACAATGAAGAAACGGGATACTTCAAAACTCAAAAACGTGTAGCTCCTGTACAGAATCCAATGACTGACCCTAGTGTAAT--------------------------------CTGGTGATGGGAAGTGCTGTCATGGCATTTGAAGAAGTCTGTCCTGAGAGAATTGATTTGATTCACAAAAACTACAGAAAATTATGTAATCTGTTAGTTGATGTTGAAGAATGGGGACAAGTTATCATCATCAATATGCTTACTTATTATGCACGTACACAATTTGTTGATCCAAATAAACAAATGAAGAAACAGAAGAGATGGACAGTGAGCACGATGATCCAACTGGGCTAGAAGGTGCTGCATTTCAAAGTAGACTACCTTTTGATAAAATGACAGCTCAAGAAGCTGCTTTTTCCTAAACAGTCTCTGGCTTAGGATTTGGAGTGATGAGTGGGGCATTTTCATTAGTCAATGTTCTTGCTGATACAGTTGGACCTGGGACTGTTGGTCTTCATGGAGATTCCAGTTACTTTTTCATTACATCAGGTCCTAAAAATAAAAACAATCTTAGAGTTCGGGAACACCCGCTTTTGGGACCTTACGTTGAAGACCTGTCGAAGTTGGCTGTAACCTCATATCAAGATATTCATGACTTAATGGATGAAGGAAATAAAGCTAGGTTCGCACGTCGTGAGGGACGTCCAGCAATACATCTTATGCAGGCTGGACCAAGAAGAAGCGCTGAGGCAGCATCTGAGCAGGGAGACGGCTGAGATGCTGAACCAGCTCCACATCAAGAGTAATGGGTGCTTCATGTACCTGGAGAAAGTGCTAGAGGTAACTTCTGTCCAGTCATAGTTGTAATTTCTTCAGGTTCTGACAAAATATGCTTAGCCAATGTGCCTTCAACACAATAGCCAGCAATAATAACACCATTCTTTGGGTCCGTGCACCAACTCTCAAACAGTTCACGTGATAAACCACTTTGCATCATTATTTATCTTGTGCCTTTTAATTGGTGCCATTGTATTTTTAAGAATGGCAAAAAAGAAACGAGCCACAAGAGGTACATACAGTCCTAGCCGACAAGAAATGTTTGGTTCACGAGTCGAGATGAACCACGTAATGAAACCTCCACCAGAGGAGCGTCTCATATAACCTTCACTGAAGCAACAGTTGTTTTCATATGCTATATTGGGGTTTGCCTTATCTGAGGCAA--------------------------------------------------ACGTACCGTTTAAAATGATCCAGTATCCTTTCTTCACGGATAGTATGTGGTAAATTTCCGACCCAGAGCTGCCTAGTCTCTCTAACCATCTTGCACCAACGTCCACATCAGCTAGGGCCCTGCATGAGAGGCCTTTCTTGGGGGAGTAATAAATAATTTTTAGCTTCATCAACCAAATCTCTACAAGCTTCATCACTTTTGATCAAAAGATCAGAGCCAACTGTTCCCACAAGAAACTTTGGAAAAACCACGTCTTTCAAATACAGCTTTCATTGTTCACCATTTTGCAGACAATGTAAAGTATGAAGTTTCTGGATTTTTGGAGAAAAACAAAGACACTGTAATGGAAGAACATATTTACAGCCTCTTGACTTTGAGGACTTGCAGCAACGTTTCGGCTTCAACATCACGATCCAAGTGAGCGACCATGGTGGAGAATCGTCTGAACCGTACCACGTTGATTATGCCAAAGTTCGTGTGAGACT---------------------------------------------------------------------------------ACAATGTCAATTATTCCACTGGCCCTATTGTATGGGGAGACTGACAGCCAAGGTAGAAGAGGAAGGCCAGAAGCAGTATGGAGAGTGGAAGTTATGTCGCAAGAAGTTCAAACGTCGGACACTGCCACATCTACAGATAGCTCTGCTAGCGGAGCTCCTCGTGCCAAATTAACTCTTGAGGGATTGGGTCCTAGACCACCATCCCGCACGCTGCCTCAAACCGAAGATGGTAAAGAAACTACTTATAAAGAAGGTAGTCCTGAACATGATCATTCTCTATGTGACTTCCATTGTTCAGCTCTACATGAAAAAGGTGCTCAAATACAAGTGAACAAGTCCGTTGCTACCTCGCCCATTCAAGAAGTGCCAGAGGGAAGCGCTGTTCCTACAGCTACTGCCCCTTCAGCTGTTGCTGGGAAAAGACTAAAAAAGCGTTATGCTGTTTTCAATTTTGATGGTTCACTTGCAGAATTACAGGGGTTTGAAGTTAAAAGGAGAGGTGAGCTTCAACTTGTCAAAATATTTCAATCATCAGCCCTGCTCCAGAACACCGCCCTCAGTGATGTCACGTTCATTGTGGGGCCGCCCTCGGCGTCCAAGAAGTATGTTGGGCATCGGGTTCTCTTGGCCATGACCAGCCCTGTCTTCGAGGCCTGACCTCTCGGCCGACACTATCACCTACGACTCGGATGATGAGATGGTGAAGAGAAGAGTCAGCATCCTACGCAACAAGAAAGGACATCCCATCTACTCCAGAGAAGACATCCGGGAGCAATATGCCATCTAACACCTGGGGTGGTCAAGGACTTCTTGGTGTCAGCATCCGATTCTGTTCCTTTGAAGGAGTTAATGAAAACGTTTGGCATGTTCTAGTAGTCGGAAAACATTCCCCCATATGATGTAGTGCCTTCAATGCGTCCTGTGGTTCTTGTAGGACCATCTCTCAAGGGCTATGAGGTCACAGATATGATGCAGAAAGCTCTTTTCGACTACTTAAAACATCGCTTTGAAGGAAGGTTTTCAGTGAGGAAGTTTTTGACTTCTCAAGTGGTCAAATGACACAAGCAAAGGCTAAGCATCTGAAAGATACCATGTGTAATGAGTTTTCTCAAATCTTCCAGCTTTGTCAGTTTGTTATGGTGAGGCAAAAATTTCTCCACGAGCATTAAAGCAGCTTTTCACAATAGGTTGTTCCATTTGCTCAGATGTCTTTAGTTTAGTTCGTGCATCTTTATCCCAAAAACTAAACCTTCCATCAGAACCAACAGTAGCAAGAGTACCATGAACTGGATGGAAAGCTGCTTCAGGTCCTCGTGTTGTTACGATATATAAAATTGATACAGGGTTTGGTTTTAATGTCAGAGGTCAAGTTAGTGAAGGAGGCCCTTTAAAAAGTATAAATGGGGAGTTGTACGCACCACTTCAACAAACATTTGAAAATTAATCATGTGTATCAGTTTGAATACATGAGCCAGCAACTGATGTTTGCCAACTGTATACCTTTGGTTTTGAAATTCTTCAATCAGAACATCATGTCTTATGTTGGAGCTAAAAACACGGGACACTGGAGGAATGGAGCGTGTGGCTTCTATCACTAGTAGTTACTATAAATTTGCAGAAGCTGCCATTTTAGTCTTCAGTTTCGATTGCCCCGATTCATTCAATATTCTGTCCCAGCACCTGCTCGACATAGTCACCTATGCAGAAAGTGCC-----TTTCAAGCTCCGAAGAAACCATTCAAAAGAATGAACTACTCTGAAGCTATTGAGTATCTCAAGGAGCAGCAGATAACCAAAGAAGATGGTACATTTTACGAATTTGGCGAAGACATTCCTGAAATGCCAGAGCGTAAATTTGTGATTGATCGTAGAACCATTGAAAAAACGTGGAAATTAATGGACAAAGTTGTGAAATTGTGCCAGCATCCTAAAATGAACTTGAAAAACAGTCCACCGTTTATTCTGGACATCCTCCCTGACACGTATCAAC-----------------------------------------------TGAAGCTTGTTTGCGTGCTGATTGTGGTGAATGTCATTTTTGCAAAGATATGAAGAAATTTGGTGGTCCTGGAAGAATGAAACAATCATGCATCAGTAGGCAGTGCATGGCTGTGAG-----------------------------------------------------------------------------------------------------------------------------------------------------------------------------------------------------------------------------------------------------------TTTAGGTGCCAAGTCTGCGAAATGTATGCTCAAGGTGAAAAAGTAACATGTGGCATTGTCACTGAAGACACAAAAATTGTTTATCGCTCATGCAGCAGTATGGTGTATATATTTATCCAAATGAGTTGTGAAATGTGGCATTTTGACATAAATGAGAAGATTGATTGCAAGATTTTTACAAGCATATGGCAGTATTTTCTGATGGCCAATTATTTTTGGATCTTGATGGAAGGCCTTTATCTCCACAATTTGATATTCCTCTCCATGTTCACAGACACAAGTGGAATACTCAACCCGTAAAACTCGTATAATTGATACCGTCTATAATGCTAGTAATAACGAGTTGGTAAGAACCAAAACCCTGGTTAAGAATGGAATTGTTCTGATCGATGCTACACCATTTAGACAATGGTATGAAGCCCATTATGCTCTTCCCCTTGGAAGAAAGAAGGGAGCTAAGCTAACTGAGCAAGAAGAAGCTATAATTAACAAGAAAAAGACTGAAATCGAAACTGATAAAGCTACCATGGGGTTCGAAACTCCTGAAGAAGGATACCTTGCTAAAATTCTTGTTTCAGCTGGCAGCAAAGATGTTCCACTGGGAAAGGTTCCAGATGTGGCAATTTGCCCCCAATAGCATCCACTACTTGCTGAGCTTGTGGCAGAGAATGGTGGCATCAGTTCCATATGTCAAAGCATCCGAGCCTCACTTGCTGGAGACCTATACACCTGAAGTTACCCATGCATATATCACCTCTAGCTTACAGCTCCTGCATAATGCCTAACACGAAAGCTGTGATGTGGTAGAGAACTATCAGTGAGGAAATTGCGACAACCCCGACTTTCAAAGTAAGGGTTGTCTTGGCAGGCTTGTGTCAGTTTGTAGAGGAAAGTCTCATCACTGACTGGGCCTTGCCGAAGGCACTCTTCATCCAACATGGCAAGGATACCGTGGTTATTCTGAAAGAAAAGCCTAATAAAAGAGAAGGTAAAAAAATGTCTCTCCGTCACAAAAGCAAACCATCCCGCCGAACCACTTCCTTACTGGACTTGTTTCTTTCATCATCCCTTGGTATGTTTTGTCACCAGCCACTGCTCTTTTGCACCTTCCTTTAACCTCATTAGGTATGGAATTACAAACAGAGACGTTGTATTTTTACTCTGATGGGCCATCTTGATTACATTCGCACCACAACCTTTCACCATGAATATCCTTGGATTCTAAGTGCATCAGATGATCAGACCATCAGAGTTTGGAATTGGCAGTCTCGTACATGCATTTGTGTATTGACTGGTCACAACCACTATGTTATGTGTGCACATTTTCATCCAACTGAGGATCTTGTTGTATCTGCTTCCCTGGAACTGCATCAGTACCTCCCCAAGGTATAGAGGTTGCTTTAGATCCAAGTGAATTGGAACTTGATAGTGCAGCCATGGCCGCTCGTTATGAACAAACTGTTCGAGAGCAACAATCTCAGTTAGAAAAGAGGACTTAAGTGATATGACGTTGGTGGTGGGGAAAAATTTGACAGCCTTACTGATTTAGTAGAGCACTACAAAAAGAATCCTATGGTAGAGACTACTGGAACTGTGGTCCATCTCAAAATGCCTTTCAATGCCACTCGTATCACGGCATCGACCATTGAGTATAAAAAAATTAAGGAAGGCAAAAAAAGAAGCTGGTCCTCTAGAAAAACCAGAGGTTGTCAAGACCCACCTGAGAGATATGATTGTTGTCCCTGAAATGGTGGGATCAATCGTTGGTGTATATAATGGCAAAACTTTCAATCAAGTTGAAATGGTTTCTAAACGAGAAGGTGATTCTTCTCTTATGCAACTTAAAGAAGAATTTCGAACATATGAAGCTCTAAGACGAGAACATGATGCCCAAATTGTCCAAATTGCTACTGAGGCGGGCCTTCGCATTGCACCAGAACAGTGGTCTTCTCTGCTTTATGGGGATACTGCTCATAAATCACACATG-------------------------------------------ATGGACGTCTTGCAATCTCTGCAATTGCTGTAGGAGCTGCTATGTTTGCTCTCCTGTGGGATTATCTGAACCCTTTTCCTGAGTCTAGACCAGTATTAATACTTTGTGTTGTCTCATATCCTTTTTTCAGCATAAGTTGAAATATTCTCAAAAGGAAAAAGTAAAGCAATTCATAGCATTCACACAAACAGGTGAAAAAACCGCAATCTTCTGCCTTGCTCAGCATGACTGGAAATTGGATGTTGCTTCCGACAATTATTTCCAGAATCCCGATCTCTATTTTAGGGAGCAAAAGGCATCTGTAGACAAGAAGAAATTGGAACATTTGTATAACAAGTATAGAGGTTCATGTTTTTT------------------CAGTTTTTAGAAATGTTGCAATTTAATATTAATGTTCCTGCTAGTGTATATGCAAAGTATTATTATGATCTGAGGACTCTGGCTGACCAAAACGATTTAACATTTCCCACTGAGCCTTTGAGCAAGGACAGAG-------------------CTCGTCACAACCAAACTGATGGAGCATACTTTGGAACAGGATTTCCTCATATGTTATATATGGTTCATCCAGATTATAGGCCAAAGAGACCCACAAATCAATTTGTTCCAAGGTAAGTTTTTAAATAATTGTATCATGTGTAGGAAGGGTAGCTGTTGAGTATCTGGATCCAAGCCCGGAAGTTCAAAAAAAGAAGTATGCTTTCAAGTGCCATCGTTTCAAAGAAAATAATGGCATGGAATTAATATATCCTGTCAATGCAATAGCATTCCATAGCGGCTACAATACATTTGCAAAGGAAATTATAAATGCGAACTACATGATCCAAAAACAGGTGGCTTTATGCCATCTAGTCCTGGAATCGGCATGCATGTTGAGATCAGAGATCCTGACGATAAAGTGATTATGTCTAACTTCTTCCAGAGTGAACTCGTCACTCTCCCGTACCAGATAAATGTCCAGGCAGAGTTGAAGAACGCGATCCACATAGGGCATGTCATCAAACATTATCGTGAAGGAAGAACCAGCAACAAAGCCTCTAACCACTCTTGAGACAACCAGCACGAAGGTAGTGTACAAGATTCATTGGTTCTCGATTTTCAACTCCTTCATGATGGTCATATTCCTTGTGGGTCTGGTCAGCATGATTTTGATGAGGACTTTGCGTAAGGACTATGCACGTTATAGCAAGGATGAAGAGATGGATGATATGGT-------------------------------------------------------------------------------------------------------------------------AATGGATTCTTTGGGATCGAGGCTGTCAAGATGGCATGTATTTGTTGAGAGAAAGCAGCTCTAATTATGTTTTGTCTCTTTGTTATCAAAAAAGGTAAATGGAGTCATCAGGTCCACCATTGAATTTCAGAGGGACATGATGCTCATGTTTCAGAATGCTATTATGTACAATAGCTCTGATCACGATGTCTACCACATGGCTTTAGAGATGCAGAAAGAAGTCATGGAACAAATACAGGTAGTTTCGCCGAGAAGAAGATGCTGAAAAGGCAGTTGAAGATTTGAATAAAAGATGGTTTGCTGGTCGCCCGATTTATGCTGAACTATCGCCAGTTACAGATTTCCGTGAAGC---------AGAATGGTTTCGGCACGCAGTTCAATGGACTCATGCAACCTTTCGACGACACTCTTTACTCCGGCTACTCTTCCTACAACAATTTTACAGGGTATTCAGCTTGGCACAACAGAAGCTTCGAGGTACTGGATATATTGGGTTCCTGCTCAGTATGTGGATTCTATTAAAGATGCAATTTTAGGAAAATGGCAGTACTTTTGATGTTGATGTAGATACATGCATAACTATTATCTGTAGCCTCTGGGGAAGCTGAAGCATACTTTGAATATTCTATCCATTGCTGGGATATGGCAGCTGGGAAAATCATTGTAGAAGAAGCTTTAGGAGAGACTGGATTTCTCTTGTGCCCTTTTTGGCCCTGATGGTGGTTTAGTGTCAAATGCTCCTCATATCCCTGTACACTTGGGAGCTATGCAAGAGGCAGTGCAATTTCAGGTAAATCTCCTGACTATGCATTGTCTACCATTACCACCGACAGCTATGCTGAAGAATTTCAAAAAACTATTGATCAAGGGGCACAGGGTAGAGAAATACATACATTGCAGCTATTTAAACCTGAAGGTAGCAGTTTAGGGTTTAGTGTTGTGGGGCTGCGCAGTGAACAAAAAGGTGAACTTGGTATTTTCATACAAGAGATCCAACAAAATGCTTAGGGGTGTGGATGCAGCCGAACATCGTCGACAGATGATTCAGGAATCTAAATATTTGGGAGGTGATATGGAGCATACCCATTTAGTAAAAGGTCTTGATTA
A_hadros_MY459 TGTAGCCCGTCTCTTCAGTTTGAAGCAGCATGGGCACTCACCAATATCGCTTCTGGAACATCACAACAAACCCAAGCAGTTGTTAATACAGATGGATGGTGGCACTTTTACCATTAGCAATGGAGGAGTCTTTGGCTCAATGTATGGCACTCCCATTATCAATCCGTATGGTCCATCAGGGTATTCCTCACTCACTAAGACCGCAATTATGGTTAAGACTTTCTGGTGCCATGAAAAAGAAACTTTCCTCTGATCTCACCTATAAGGATGTTGTGAAAGCTAGCTCTAATGATCACGTTATGACATCAAAACAAATTGAAAAAGTTATAGGCCCTTCAAGCCCCAGCATGTCATGAAAATATGGTAAAAGTTGCTGGATATATTCTAGGAGAATTTGGTAATTTGATTGCTGGTGACCAAAGATCAAGGTTGATTGTTTCCACTCCCACAGGAAGCACCGCATATGCAGTCGCGCAGGTGCTTCCATGATTCATCCCAGTGTCCCTGCCATCATGATCACACCATTTGTCCTCATTCTCTTTCTTTTAGGCCAATT---------------------------------------------------ACAGAGCAAGAAACTCTTCTTCTTCTAGAAGCCTTGGAAATGTTCAAAGATGATTGGAACAAAGTTTGAGAGCATGTTGGGAGCCGCACTCAAGATGAGTGCATTCTTCACTTCTTAAGATTGCCTATTGAAGATCCGAAACGCTGAAAGTAATGCTGACTACAAGGGCTTAGATGTTGACCGATTGGTAATCGAACACATTCAAGTGAATAGGGCACCTAAAATGAGGCGTAGAACATATCGTGCTCACGGCAGAATTAACCGTAAGTAAAGTGGTGAGAGGGCTGTTGTGGAAGAAGTGTTTCCTGAGATCAGTCAACCCCTCATGGACTCCAGGAGTAGTGTCGCCTGGAACCAAGACTCTAAACATGTCATTCGGTTCCCCCTCAACGGATACTGTAAACTAAATTCCTTGCAGACGATAACAAGGTTGCTAAACAGTGGTTTCAAAATACTAGCGTCGAATGGTGGAGGTGTGGAAGGACAGCAGTTCAGTCAGAGTAGTATTCATGGAAATATGAACCTAGACTCGTTGTCTTTTGCTTTGTCTCATATTAGTTATTCTGTGGCGAATCTTACTAAGAAGAATTACAAATC---TGTGCTCATTGCCAGCTGAAGCTGACCGAAGGGTGCCCTCTCACCCAATCAGCGGCTCCAATAAACTCCCTGCAGCAGTTCAGAGTGATAACCAAGGGTGCTGGGTGCAGCCAAGCCGACTTTGCTGTGACCATTACCAGTCCCTCTGGACGCAGGATCAAGGCGTTGTTTGGGGAGAATGTAACCACTCATTTCACAATTGCTGCATGTCCTTGTGGGTAAAACAGAATAACAGATGTCCACTCTGTCAACAGGATTG-------------------------TTTGATTTGTCAGGTGGAGAAAGTGGCTCAGCAGACACTGTCAGAGATCCTCGTGGCTTTGCTGTGAAATTTTACACAGAAGAAGGAAACTGGGATCTTGTTGGGAACAACACTCCGATTTTCTTCATTAGAGATCCTTTGCTTTTTCCCAGTTTTATACATACCCAGAAAAGGAATCCAGTTACACATCTGAAGGTTTGTAGTGTATGACATAAGTGGATCAGCCAGCGATAGAAGTGTTGTGGTTCTAAATGATATCCATATTGATATTATGGATTATATTGTACCAGAAACATGCACAGATCAGGAATTTCGTCAAATGTGGGCTTGATGCATTTACTCAGTCTTGCCCAGCTGACCAAGATATAATCAATCATTACAAACTTCAGCAAGGCACAAAGATGAAGAAACATGAAGAGCTTGAAACTCCCACATACACTACTTCCATTCCTGATACTATTGATTTAAATAATCACTAGTAGTGCTTAAATAAAGCGGCTAGATGATCAAAGTCTTGTGTGAATGAAATCAAAGATAGTTTACGAACTTACATTGGGCAGAAGCGTAGTGGTCCTTTCTTGATTGGCTATGGAAATCCAGCACCAATGGACAACGAA------------------------------------AGATTAGCTAGGTCAAAACAACTTCTGAAAGTAATCAATCAGAACTTTGGAACATTGGCCTTCTGTAGACGATGGCTGGATCGTCTGGGCCAAACGAAGTACCTGATGGCTCTCAAGGACCTCTGTGACAAAGGCATTGTTGACCCGTATCCTCCCCTAAGTGATATTAAAGGTTCATACACTGCTCAGTTTGAACACACTATCCTGCAGGTGTCCCCATTATAAAAGGAGCTACTCTTCTGAAGCTGGTTGAACGTCTAACGTATCACATGTATGCCGACCCTATGTTTGTTCGCACTTTTCTGACGACAGTTGTTGCAGCCAATGACCTAAAGTGGCCAAGTACCAGTATGTTCCGCCCATTTGTGGAAGTTAATCTCATTGGTCCACATCTGAGTGATAAAAGAAGAAAACATGCCACGAAGTCTTTCTTCTTAGCATACATAGCTGTCGTTCTGTCTCTTTCTTTAACCTTCTCAGGTATCGATTTGCTGAGATCTACTACCGGAGAGGAGAATCGACTCACAAAGGACGCGCTGTCCCAACGCGTGTTGAAACTGTGGTCCTTTTCTTGCCAGACGTTTGGAGCTGCCTACCCACCCGTGTGGAGTGGGGGATGCAACATGCTGGCTGTGAGAATGTTTTTGAGCTTGATTGGTGGGAAGAAAATTGTGTTCCAGAACATAGTGACACATTTTTTACTTTTACCCCA-------------------------AGATGATTGTTTTCAAATACATAGAAGATAAAGATGTCTTTCAAAAGTTTTATAGCAAAATGTTGGCTAAGAGATTAGTTCAGCATATGTCAGCGAGAGGGGAAAGTGTTGATGATTGTGGCGGAGGATATAGCGAATCAATTGCCGAAATGTGTGATGAACTTCAAAATGGTTCACTTCCCCTGCTTATTCTCACTCCTAATGGAAGAGATGAAGCAGGCACAAATAGAGACTGCTTTCTACTTAATCCAATGGCTAAATCTATTCTCCATATGAATATGTTTCGTTTTCTTGGTAAAAAGGATACAACTATTGTTCCTTTAGGAACAGAGGTCATCTTGGCACCAGGTGAGGTTAGCCCAGGACACATTATATTTGCTCCACTTAAAACAAATCGTATTGCTCCTTTGTCAACTTGTTCCCAAGGACAAATAAAAGGGTCTGAATCTCTAATAACTCCAGAGCAGTTTGCAGAAGCTCTTTGTGACGATTTAGATCTTCCACCTTTATCGTTTGTACCAGCCATTGCACAGTCCATTAGACAACAAATTGAAGCATTCCCCACAGATAATCTCTTAGATGAACAGGAAGACCAAAGAGTTATCCTGAAGGTAGCTGCAGATTTTGCATCTAGTTATCAGCTTCCTAACCTCGACTTTGCCGTTAATCACTATGGCCAGGCTGATGTAGCTATGTTTGACTTTACATCCATGTATGCTGCTGAAAATGCATGCCGTATAATGGAAAGAAGAGGTCATAGACTACTACAGGGCTTAGTAGGAGACAGTTTGCTAGAAGGCCTCATAGTGCCTTATATTCGATGATGAAGGACCAGTATGCTAACTATGTGGTACAGAGAATGATAGAAGTTGCAGAGAACCCACAGCGTAAGCTTTTGCTGCATAAGATCCGTCCCCATATCGCTGCTTTAAGAAAATATACATATGGCAAACACATTCTTGCAAAGCTAGAAAAGTAGGGTGTTACTTTGATTAAGCCAATTGTGTATGGCAACGTTGCTCGATATTTTGGGAAGAAAAGGGAAGATGATGGCCATACACATCAGTGGACCGTGTATGTTAAACCATATAACAATGAGGTAACCATCTCTAAAGCAGCCCAATCTATACATGGTAGGCATCTTAATAACAAAAGCAAATATATCATCAATGAAAGTGTTGAGGAACTTGTAAGACAGCATTC------------TTGCTAGTGGGAAATTGAAACTTTCCCTAACGGGACACATCAGTGCTGTTAGAGGTGTTGCCATTAGTCCTCGGCAACCATATTTGTTTTCCTGTGGTGAAGACAAGCAAGTGAAATGTTGGGATTTGGAGTATAAT----ATGGTTTGTTTGATACCATACAACGTAGCAAAAACCATCATCAGAAAAGAGCATATCAGTGCATCAAGAGCATGGTGTCTTTGTTCAGTTCATGTGCTGCTGCTGCCCATATGCTCCACAGCAATGGGGAGATTTCACCGAAACGGAGATGCATACTGGAATGTGGTGGCGCCATCTTGTCGCTGGTGGCTTCGCCGGAGCAGTATC------------------------------------------------TTTTCAGCATGGCAGCAACATGACGTCCAGGAGTTGTGTAGGGTGATGTTTGATGCATTAGAACAGAAATTCAAAAACACAGACCAATCTGATCTCATAAGTAGGTTATATGAAGGAAAGCTAATAGACTATGTCAAATGTCTAAGGGTATTTAGGAAGGAAAGAAAGTGAAAAGCAGCAGTGGTTTCAGTGGAAAAGCCTTTAAATTTGATGAAGCTGAAGCCCAGCTCTCCAATGAAAAGAAGAAATTCCAGAAAGCAGCTTTGG-------------------TTACTACGGTTGTTGCTACTCCAGGTCAAGGCCCGGATAGACATCAAGAAGTATCATATACAGATACCAAAGTTATAGGCAATGGTTCTTTTGGAGTTGTATATCAAGCACGTCTTATTGAAACTGGAGAGCTTGTAGCAATTAAAAAGGTCTTGCAAGACAAGAGGTTTAAGGTCGTATCATATGCGGCAAGCTCATCCAGGCTGTGGTGATCATGCTGGTGGTAAAGGTTATAATAGTGGGGGAAATTTTTGTGGTGGTTGGGCTGGGAACTGTGGTGATGGAGGCATTGGAGGAAGTAGCTGGTATTTGATTTGCGATCGATGCCGGGAGAAATACATACGCCAAAAACGCCAGTCTTTAATGAAAATGCTGCCCACCGTTCTGAGAAATTTGTTACTATGGCTCAGCGAACAAGGCAGGAATATTTGAAGGATTTAGCAGCTAACTATTGTACCAATGCAACAAACTATCATTGCTCACATTCCAGACAATAATGAAATTTGCTCCTTTGGTAGTGGTTACGGCGGGAACTCTCTTCTCGGGAAGAAGTGCTTCGCATTAAGAATTGGTTCCATTTTAGCCAAACGTGAAGGTTGGTTAGCTGAACATATGTATTTTGGAGAAGCCATGGAACAAGGCCTTAGGGATTGCTGTCGCTCTATTCGCATTGGAAAAATTTTGATTCAGAGTGATGAAGATACACATGAGGCCCATGTAGTGTATGCAAAGTTCCCTGAAGATATTGTAGTAATTTGCATGCAATGGTACTGTTGTTGAGCATCCTGAATATGGTGAGGTTATTCAGCTGCAGGGAGACCAGCGTAATAACATCTGTCAGTTCTTGACGAAGATTGGAATAGCTAAAGGAGAACAGCTGAAAGTGCATGGTTTTTAACTGCCGTGCATTCTGTGGAAGATATGAATTTTCGGGTTCATCTGCAATATGAATTCACACAACTGGGACTGGATGATTATCTAGAAAAGCTCAGGCAGACTGAAAGTGAAGAACTTCAAGTGCAAATTTCAGCTTATCTTGATAATGTGTTTGACGTTGGTGCACTAATGGAAGATTCTGAGACAAAAAGTGCTGCACTGGAACAAGTTGCTGAATTGGAAGAACAGCTGTCTCGGGTAGGTAAAAAACAAAATGTCAAAGGAACAGTACATAAGGATGAATAGAGGAATCAATGACAGCAAAGACCTACCTGAGGAATATTTGTCTCAAATTTATGATCAAATTGCTGGAAATGAAATTAAAATGAAATCAACGCAACAAAATTCAGTGG-------------------------------------------------------------------------------------------------------------------------------------------------------------------------------------------------------------------------------------------------------------ACCACAGCAAGTCAGAGAGGTGCAAATCCTAGCATTGGAGAGGTGTCACTTGGTATGTCAGCAAGCTTGAGCTTGGGAAGTGGAAGCCATTTAGACCGTATTGGATTGACACGTGACCGAGACAGTGATAGAGAAAGTGCCAGCAATGTTGCTTTGGCTGGAAGCATTGCAAGTGCCTCGTTAAGCTTTCTGATATAAGGGGATGGAGCATGCTGTGTGAAGATCCTGTTTCAATGCTTGCAGTCCACATTCCTGAAGAAGATCGCTGCATCGATGTGTTAGAGTTAATAGAGCGGGAAAAATTGCTTAGGTTAGGGATTTGAATGGAATAAATACAACCAAACTCATTATGATATGGATAATCCTCCACCCAAGATTGTGCAAGGCTACAAATTTAATGTAAGTCTTAATTTTACTTTTAGATATCGTACTTGGGATTTGGGAGATGGAGTTGAACTTGTTGTGAGATGCGAACATGATGCCGTTATGCATGGACCAAACGGTGTGTCAGAGCAAAAGTCATTAGGGATAAGCGTACAAACAAAACAAAAGGTTATGGTTTTGTGAGTTTTAAAGATCCTCAAGATTTTATAAAAGCTATGAGGGAAATTTCATCGGTTTTGGTCTATTGATGACAGTCAGATCCATACTGAATATTCAGCTCTAAGATCTATTGTTGTTACTAATTATGAAGAAACAATAAAAATGCCCATTAATGAACCAGCGCCTGGGAAAAAAAAATCTCAAATTGGGTAGCAATAACATAAATATTTTGCAACCTATTGGACAGTTTGGCACGCGTCTCCAAGGAGGTAAAGATGCAGCTAGTGCTCGATATATTTTTACCCTACTTAGCCCTTTGGCAAAACACATATTCTGTAATTTGGATGAACCACTTTTAAGGCATTTGTATGATGATAACCAGAAGATAGAACCAGAATATTATGTACCAACAATTCCAATGATTCTTATAAATGGGTCTGAAGGAATTGGAACTAAAGAAGAGTCTCCAAGGTGCATTTCGTTCTTGAGCACCTTGCTCCTTGGCATATTGTTCACACTGAGAAATGGCATCCATTACATGCTCACCACCACTCCCTAATGATGACACCTCTATGAAACTTGAATTGGCTCAATACCGAGAAGTTGCTGCTTTCGCTCAGTTTGGCTCTGATCTTGATGCTTCTACACAACAGCTGTTGAACAGAGGTGTACGTTTGGGAGTTGCCACCTCCTTTTCATCCCAGTACTCCTTGTCCAACAGTAGAAGCAAAACTTGCTGATTATGGCATCAGTCGATCCACTCTTCCAACAGGTACGAAAGGTTTTGGCGGGACTGAAGGCTTCATGGCTCCAGAGATCATGAGATATAATGGTGAAGAAGAATACACTGAAAAGGTACATTCAACTACAAACAGTCTGCTTTTTATGGCCCAACCACAGCAGATCCAAATTATGCTGTGCAATTTCATAACTTTCAACAGCAGTTATATGCCACTAACACACG---GAGTCAAATCAACACCCAAAACAATTTGACTGGGCAAGGATTTTTTGGACCCAAGTGAAATTTTTCAATTTAGTCATGCCTGCTGTGGTCATTAGGCAAAGAAAGCCATATCGCAGGAAGGATGGAGTTTTCCTTTATTTTGAAGATAATGCTGGTGTGATAGTGAACAACAAGGGTGAAATGAAAGGTAAGGATGTTAAATCCATTATTCAGATTTTTATGCGTCGATTAATGACTTTTGCTTGGCCTTGTCTGTTGGGGAAAAATTGTGTCGATCCAGCAACAAAATACCATGGCCATCTTCTTCTAGCAAATATAATAGCAAAATTTGCTTTTCTTGTCTACAGACAGCTGAAATTGCTGCTGCGCAAGAGAAGCAGATGGAAGTTTGTGATGTCTGTGGTGCTTTTCTTATTGTTGGGGATGCACAACAAAGAGTTGATGATCATCTAATGGGGAAGCAACATGTTGGCTATGCTCGATTGAAGGAGGCAGTGGATGAAATTTTGGTAGCCTCTGTAACAATCAAGACTATGCTTGAAGATCTTGGTATGGATGATGACGAGCAGGAAGTCGTTCCTTTACCTAATGTTAACTCTGCCATTTTGAAAAAAGTAATCCAGTGGGCCACTTACCATCGAGATGATCCCCCACCACCAGAAGATGATGAGAACAAGGAGAAACGCACAGATGATATAAGCTCATGGGATGCTGACTTCCTGAAGGTTGATCAAGGAACTCTCTTTGAATTGATCTTGGCTGCTAACTACTTGGATATCAAAGGTTTACTTGATGTAACTTGCAAGACAGTTGCCAACATGATTAAAGGTAAAACTCCAGAGGAAATCCGTAAGACATTTAATATCAAAAATGATTTTACTCCTAGTGAGGAAGAGCAGGTGCGAAAAGAGAACGTCGTAGGCCATGACTGCTCAATACGTTTGTGGAATATGGACAACAAGACCTGTGTTCAAGAAATCACTTCCCACAGAAAAAAATTTGATGAAGCCATTTTTGATGTAGCCTTTCACCCTTCAAAACCATACATTGCAAGTGCAGGGGCTGTTCAGACGTGGTAAATGACGCCATCTTTGAAGAGGATCATGACGAAATGGTGATTGTTAAGGACATCGAAATGTTCTCTATGTGTGAACATCATCTCGTTCCCTTCATTGGAAAGGT----------------------------------------------------------------------------------------------------------------------------------------------------------CAGAACCCTCTCCAAGTTTTGGTGAATGCCATTATCAACAGTGGTCCAAGAGAAGATTCTACACGAATTGGCCGAGCTGGTACTGTAAGGAG------------------------AAAGGCCAAGCTATGACTTATATTCAGTGCCACTTTTGCAATTCTACTTACATTTTCATTGTCCCTTTGGGCCCCAAATTTGTCTTGAGGACATCCTGCAAACCTCTAGCAGCACTAATATTAACTGCTAATGCCTGAGTATTACGGGCGATTTCAGCGTGATGATTGTCCATTAGTTTGGGGCCAATGTTCTCACTGTTTTCACATTCATTGCATTATGAAATGGCTCAATTCCCAGCAAGTACACCAATTGTGCCCTATGTGCCGACAGGAGTGGAAGTTTAAGGAATAATTATT--------------------------------------------------------------------------------------------------------------------------------------------------------------------------------------------------------------TTCAAGATCCTTGTCCCATCAGTTGCTGCTGGTGCAATCATTGGCAAGGGGGGAGAGACCATAGCTCAGTTACAGAAAGAAGCTGGTGCTAGAGTAAAAATGTCTAAAGCAAATGACTTCTATCCAGGTACCGGATCAGATGATGCAACATGCAGACTATTTGACATACGTGCTGATCAAGAGTTGGCGATGTATTCCCATGACAATATCATATGTGGTATAACATCTGTGGCATTCTCAAAAAGTGGACGTTTGTTGCTTGCTGGCTATGATGATTTCAATTGCAATGTTTGGGATTCTATGAAAGCTGAACGAGCTGGTGCTATGATATTGCACATCTAGTATCTGGTGGAGTTGACTTCTCAGTTTGTCTCTGGGATATTTATGCTGGTACTCTTCTCCATAGGTTTTGTGTTCATGCTGGAGAGATCACTCAACTACTTGTCCCTCCTGTTAACTGCAATGTAAGCTTTTATTCCGCTTATTGGGAACAAACTCGAACCCTGTATGCTCCGTTTGAGTGCACTGTGACTATGAAAAGTGGGAATGCTGACGTTTATGAAAATGAGATCCCTGGTGGTCAGTATACCAACTTGCAGTTCCAGGCTTTCAGTCTTGGTCTGGGAGACCATTTTGAGAAAGTCAAGAAAGCTTTCAGCTATGAGTAAAACTTACACTATTGATTTTAACTCCATGCAGCAAATAAATGAAGACACGGGAACGACAAGGCCAGTTCAGCGTCGTGTGAACAA-------------------CATTGTGTTATAGTTCGGCTTGGGATGCAAAAATTGTCACTAGAGCTTGGTGGGTTTATCACCATCAAGTTTCTAAAACTGCTCCAACAGGTGAATATCTTACATCGGGGAG------------TGTTAGACCGAGGTGTTAAGGCCAGGTTTAATTGCCGGGATGCAGTCTGGTGGTGGTTGCTAAGTATTCAAGAATATACTAAAATGGTTCCTGAGGGCCACAGCATTTTGAAAGATCAAGTCTCTAGACTAGTCTTTTCCTTTCCAAACCTGAATTCAATTGGCTGTGCAATCTGGACAAGGCAGAGTTCAAAAGATTCCGGTTCCTAGTTATCGAATGCATTTTGGCTACAGATCTGAAAAGGCATTTTGACATCCTTGCGGAATTC-TTTTCCATGGACCAAGATATCCCTGATTATGACATGGATACTGATGATGAAAAATGGCTTAATCAACAAGCTAAAAAGATGGATATCACTCCTCTTCAATTTGAAGAAATGATGGATAGGCTTGAGAAGAGTAGTGGGCAACAGGTAGCTGTGCTGCAAGCTATGGGCCTGAATCCGATGTGGTCTGTGGACTGTGCTGTAAAGTGGTGTGCCAAGCAAGAGTACATCCACCTGGACACGACCCCTTTTTTCTCCATGATGCGTTATTGTGGATTCAACTGTCACTTTTGATGGTCGTTTGTCATCACTCATCTTGTTAGAATGTCAAAAGCAGGCTATTCCAGCAGGATGCCATGGAAATCACTTTGTGATATTTGATGATATTCCACTCTTCTGGGATGCGTGGGATGTTATGGATTATCATTTGGAGACTAGGAGATCTGCTATTAAAGAGGTAATGGTCATGATATGGAGAAGGTCGATCACAAGGCTTTGGTTCAGTATATCCAGGGCTGTGAAAAAACAATGCGCATGGTAGTCCTGTTTGAAGACTGTGTTCATAAAGTAGAGCTACACATGAAATATCTAGGGGAGCTCTTATAAAACCATGGATCTTAAAGAAATCAAGGAACAAAGACATTGGGATATTTCATCTTCTGAAAGATTTGATATAATTAAGAGCTATGCCAACTATGGCTTAGAACATTGGGGTTCTGATTCAGAGGTAAATGATAATAAACTGTATGTATGGAACATGAGTAATTTGACACCTATTCAAACATATACTGAACACTTGGCAGCAGTAAAAGCCATTGCATGGTCCCCTCATCACCATGGTCTGTTAGCCAGTGGTGGTGGCACTGCAGATCGATGCATTCGATTTTGGAATACTTTGACTGGGCAACCAATGCAATGGATTGATACAGGCTC---------------------------------------------------------------------------------------------------------------------------------------------------------------------TTCGAGTTTACCAGGGAAAAACAAAACGTGGGTACTCTATATTCAATGCTAGAACAGGCAAACGACATAAAGTTAGCAGGCTTGTTCGCATGCATGCTAATGAAGTAGAAGACATTGAAGAAGCCTATGCCGGTGATATTTGTGCTATATTTGGTGTAGACTGTGCAAGTGGGACAGCTTATGAGGATGACTGGAATCCATGTAAGGCTGCTGGTGTCTGTCTCATGCTGATGGCTACATGTTGTGAGGATGATATTGTGCCACATGTATTACCTTTTGTATGGTACAACTGTATGAAAAAGGGTATGGGAAGGATGCTGCAGGGATTGCCATGGAAGCTATCAATTTTGG-----GTAGATGTTGGTTGTTGGAGGACTGGACCGTGGCTACGAAATTGGACGTTTGTTCAGAAATGAAGGTATAGATTTAACTCATAATCCAGAATTTACGACTTGTGAATTTTATATGGCTTTTGCGCAACCTCAAAAGATGATACAAAATTGACACGTAATGATCTTCTTCATCAAGAAAATGTTAGGCAAGGAAGAGATAAATACAAGACTCTGCGTGAAATTCGTAAGGGCAATACAAAGAGAAGAGTTGATCAGTTTGAAAATATGTAA--------------------------------------------------------------------------------------------------------TTTATTTGTAGCTTTTGACAAAAAAGATGGCATCCTTAGTGCAGAAGAAGAAGAACAGCGTGGTGTTGCAAAGCACAAAATGTTGGGCAACATTAAGTTTATTGGAGAACTGGGTAAACAGGGACTGCTCCATGAAGCTATTCTTCACCAATGTGTTCAACAACTTTTGGC----------------------------------TATGTGATTTTGGAACAGCTTGTGATAAGCACACTAATATGACAAATAGCAAAGGCAGTGCTGCTTGGATGGCCCCTGAAGTTTTTGAAGGTATGTTAAAGCATGGTCGGGCTGGAGTTCCAATGGAAGTAATGGGCCTTATGCTTGGCGAATTTGTGGATGATTATACCGTTGCAGTTATTGATGTATTTGCAATGCCTCAGTCTGGAACTG----------------------------------------------------------------------------------------------------------------AAGCCAGTGAAGAAATACTGAAGGTAGAGCAGAAATACAACAAGTTAAGGAAACCCTTTTTTGAGAAGCGCAATGAGCTTATCAAGAAGATTCCAAACTTCTGGGTAACAGCTGTATCCTTTTTTGGATTCATGCAAAAACAAATTGGCTATGATGTTTTGGCAGAAGATACTATTACTGCTTTACTTCACAGCAATCGCAAATTATTAGAAAAGCATATAACAGCTGCTGAAATCGAAACATTTGTTAGTTTAG----------------------------------------------AGAAATTTGACAAAATCTTGATAGCCAACAGAGGGGAAATAGCATGCAGGGTAACCAACACTTGCAGAAAAATGGGAATAAAAACAGTTGCCATTCACAGTGATGTTGATTATACTGCTGTAAGGAAAAAGGACCTCTTAGTCCCCGCTTTCGTGGTGAACATGCTTTACGTCGATATCCATCAGGTGAAGAGCGATGCATTGCTTGCAAATTGTGTGAAGAGGGTAAAACAAGAGGTGGAGGATTTTTTAAACAAGCCAAAAAGTCATATCCAATGTTTCCAATAAAGGAGGAAAAGATCAAATGGGATGACTATGGAGAAATAATTA-------------------------------------------------------------------------CCTTCGAGCTTCAGGGATTTTGGAGGGACGTTGGGCAACCCAAAGATTTTTTAACTGGAGATAGCCCATGCCAGGATAGAGGGAGATGTGATCATATGTGCTGCATATGCTCATGAACTTGCTCACTATGGCATTAAGGTCGGGTTGACCAATTATGCTGCTGCATATTGTACTGGATTGTTATT----------------------------------------------------------------------------------------------------------------------------------------TTTAATAGATTATGAGAGATCCAGAAACTGGAAATTCCAAAGGCTATGCTTTTATTAACTTCGCTAGCTTTGAGGCATCTGATGCAGCTATTGAGGCAATGAATGGCCAATACTTGTGCAACAGACCAATTACAATATCTTACGCATTCAAAAAAGAATCCAAAGGAGAGCGCCATCGTGTTTGGCGAGATGGGCAAAAAAAGGAATGCTTTGTTTATAGACTTCTGTCTACTGGTTCTATTGATGAAAAAATTCTCCTCAGACAGACTCACAAGAAAGGCCTCAGCAGTTGTGTTGTTGATGAAGAAGAAGTTCAAAGGCATATTAGTATGGCTGAATTAAAGGAGCTGTTTCATTTGGAGATACCTGGAATATGTTCTTAAACTTTTCCGAATCTGTAGGTGAAGACCTTAGTACGTACGACGATAGTGAAGCTTGGCCAAGCTTATTTGATGACTTTGTTGAATATGAAAATGACCAGACAAACCAAAATATTGTTCCAAACAAAGATAAGAGT---------------ATATGATTCACCAAGTAAACCTCAAGTCTCTTCCGCAAGAGTGGCTGTGGGGTGAAACATGGTGTGACGATGCATCTAAACAACATGCAAAAACCATAGATTTGGTAAG--------------------------------GCTTACATTTCATCGCCACCCTGTGGCCCAAAGTACTGATTGCATTCGTGGTAAAGTTGGCTACACAATAGGTCTTCATGCTTGGGAAGTTCATTGGAGTATGCGACAGCGTGGTACCCATGCTGAGATTTGTGAAGAGTTAATGACACGCTGCTTAGCTCCAGATTGCCAGATGGGTGGCCTTGGTTGTGATAATATGACGGTTGTGCTTGTGTGCCTTCTCCAAGGGGGTTCGTATGAAGACCTGGCCAATAAATGTGCTCGGCTTATCACGAATGATTGAAGGTAAAGTTTTTCCGTCAGAGAGACCTGGACATGCCCTCATTGAAATGTGGAATCCCTTGGGTACAATTGGTATCATAACAGCCTTCAATTTTCCTGTTGCGGTATATGGATGGAACAATGCTATTGCTATGGTGTGTGGTAACAC-------------------------------------------------------------------------------------------------------------------------------------------------------------------------------------------------------------------------------------------------------------------------------------------------------------------------------------------------------TTTAGAGGAGCTGCTCATGTTGGTATGATCCGAGCCATTTCAGAAGCTGGCATTCCAATAGATATGGTTGGAGGAGTTAGCATTGGAGCATTCATGGGTGCATTGTGGTGTCAAGAAAAAGATCTCACAACTTTCACCCAGAAAGCTCGAGAATGGTCTTTTGTGAGTTTGGTGCTGAAGGATTCACAGATATTGACCATGAAACATTGTGTGTGGTTCTTGAGAGAGATACTTTAAGGATAAGAGAAGCAAAATTGTTAGAATGTTAGAAGAACTTTATGAGGATCATGGTGACACTCTTGCATTACAGTATGGTGGCTCCCAGCTAGTGCACAGAGTGAAAACCTATCGTAAAATTGCACCCATATCTTCTCATTCTAGAGATATTATGCAAACTCTTTCTAGATACTACAGCAATACTTTTTCAGGTAATTGTGATTATATCT-------------------------------------------------------------------------------------------------------------CCTGCCAACTTTTTGGAAATTGACGTTGTAAATCCAATTACTCACGGTGTTGCAAGGAAGAGGTACACTGATTATGAAGTACGATTACGAGTAAGTTTTCAGACATTTTCACTGCCTCTCTACAAAATATATGTGCCAAGGAGTACCTGCTGTAATGAGCACACTACTAGCAAATATTAATGCCTACTATGCACATACTGCTGCTTCGTCAGCAGTTTCAGCAAGTGATAGATTTGCTGCTTCGAACTTTGGTGTAAGTCTCATTGTAAAGCTTCGCAAAGGACAAGAGTTGAAAGTCAAGGCTTATGCCAAGAAAGGATTTGCCAAAGAACATGCGAAGTGGAATCCAACATGCGGCGTTGCATTTGAATATGATCCTGATAATGCTTTTCGGCATACCACTTATCCTAGACCAGATGAATGGTAAGTTTTGCTGGTGGTGACTGATCCTCGTGTGGATCACCAGCCACTAACGGAAGCATCCTATGTTAACATTCCAGTTATTGCATTTTGCAACACTGAT---------------------------------------------------------------------------------------------------------------------------------------------------------------AGGAAGAAAGGGACAAAGGAAAAACTGTTGAAGTTGGGCGAGCTTATTTTGAAACAGCAAATAAACACTTCACTCTTCTAGATGCTCCAGGACATCGAAGTTTTGTGCCTAATATGATAGGTGGGGCTTGCCAAGCTGATTTAGCTGTTCTGGTGAGAGATATGCGAAGAGATGTGCAGGAAATTTTTCGAAACACGCCACACGAGAAACAAGTGATGATGTTCAGTGCAACACTGAGCAAAGAAATTCGACCTGTGTGCAAGAAATTTATGCAAGATGTAATTAGTCCAAAGTAAATTTCATGGATGATGTTGGCCAAACCTTATTAAACTGGGCTTCTGCTTTTGGTACCCAAGAAATGGTTGAGTTCTTATGTGATCGTGGTGCAGATGTCAATAAAGGTCAACGCTCATCTTCTCTACACTATGCTGCATGTTTTGGCAGACCAGGTGTTTCAGCTGATGAGACAGAAATATCATTTGATCCTGATGACATAATTACTCACATTGAGCAAATTGATGAAGGCTGGTGGCAAGGAATGGCTCCAAATGGTGCTTATGGCCTGTTTCCTGCCAATTATGTGGAACTTCTGTTTTGAATTAAAAGAAGACACTATTAGACAAGCATTTGTTCCATTTGGACCAATAAAATCTATAAATATGTCTTGGGATCCTGTTACTCAAAAACACAAAGGTTTTGCTTTTGTGGAATATGAACTTCCTGAAGCTGCACAATTAGCTTTAGAAGTCATGCACACAAGAACACAGTCATGGAAGCAAAATGGAATAAGAATGGAAACTGGTTGCTGACAGCATCACGCGATCATTTACTTAAGCTTTTTGATATTAGAAATCTTAATCAAGAAATGCAGACATTCCGAGGACACAAAAAAGAAGCAA--------------------------------------------------------------------------------------------------------------AAGCAGCTAAAGGAGCAGCAGATGGTAATGAGAGGTCACAGAGAGAAATCAATGATTCATGAATTGAATAGGTACATTCCAACAGCAGCAGCTTTTGGTGGGCTTTGTATTGGAGCCCTCTCAGTTTTAGCTGATTTTCTGGGTAAGGATACACACCCTGAGAATGCTCAATTTGGTGTTTTTAAAGACTTTGACTTCTTAGAATATGAGTTAGAAAGTCAGGAGGGTGAGAGCATGGATAATTTCAACTGGGGTGTTCGTAGACGTTCACTTACTAATTATGATGGCAATGATGATGGAAGCAAACCAAAGCTTGGACTTAATATGAGTAATTCTACTTTGAGTCCGAGCTGCTTTAACACAACATCAAGCTCGCCAGAACAATATGGCTGATGTTTCAGCTAAAGATGGAAGCCAAGAAACGATGGTAAA--------------------------------------------------------------------------------------------------------------------------------------------------------------------------------------------------------------------------------AGGTAAGCCCTACCTTGGAAAGCCCAGTGATATGTGGGCATTGGGTGTTGTGCTCTTCACAATGCTCTATGGACAGTTTCCATTTTATGATTCCGTGCCGCAGGAATTGTTCAGAAAAATCAAAGC---------------------------------------------------------------------------------------------------------------------TAGGTTGTTTGTGAGCTGCCCACTAGCAACCAATGGAGTTTTGATGTGGCATGGTGCCCACGAAATCCAGCTGTTATTGCCAGTTCTTCATTTGATGGTCATGTTAGTGTGTTTTCTTTAATGGGAACGTTGTATCACTGTGATAGGAGAAATGGACAATAATAAGACTGCCTGTCACATGATTCTCTCAAAAATTGTTGAAGATCCCCAGAGTGGCAGTTGTTTAAATGTCAGTTACGCTGATGTGACGGGGCCTGTAGCCAACTTCAACCCAACTGGTTCTCCTTTTGCTAATCCAGGTAGTGTTCCTAGTGGTGCAATGAATAACAGCAACACCAGTT-GCTGATCATGATGACCAAGAAGTGGTGGTATTCAACCGCTGCATGCTGCCTGCTTACTATGGATTGTTGCGTCTGTGCTGTCAACAGTCACGTCCATTCACCCGTCAGTTAGCCAACCACCAGAATATCCAATGGGCATTCAAGAACATCACACCCTATACCACGCAGTATGCAGCTGTGAGTTGGGCTGTTTTCTCCTTAGCATTTGTAGCATACATCTGTTGCCATACAGGCAAGATCCTAGTAGCATGTCTTTACGAACCCAATGAAAGAGGAGAGCTGATTCGTGTTCGGGACAGTTATGTTGGCATAGCCCGTACGGATATCCTCTTCAAAATAATTTGTTGGAATATTGGTGCATGGTTGACTTTGTTCGGCCAAACTATTTGGGTTCCAGAGCAGAGTTTTGCAATATGTTTGAGCGTCCTATATCTAATGGCCAGTGTACGGATAGCACTCCACGTGACAGACAACTAATGAGGTTCCGCTCTCATGTTTTGCATAGTCTTCTTGTTGGATTTGTTCAAAGGTGATGGTTTGCCTTGTACCACTTATCAATAAAGACCCTTTGCATTATCTTACTCACACTAAAAAGGTGTTTTACTTGAATTCAGTTCGTCTGCTGTGTAAATATGGTGCTAATCCTAATTGTTCTTCCCGCAGCAACCTTACCCCTCTTCATGTACTAGTCTTTACTGCCAGTGAATATATAATTTTGAATCGAGAAGAAGAAAAGAACAATGCTTTTGCCTTTATTCGTCAATTGCTAGTCATTCTCTTGCAACATGGGCTTGATCCAAATGTACGATTTTCTCAAAGAACTCAACATATATTGCTTGCATTAATGGATATGGTTCAGAATAGAATTCCTCCACTTACTGGGAAGGCAAAGCTGAAGCTGAATCACTGCAGCGAATTTACGGAATTTCATTCCCTGACAGCAAGCAACTGAAAGAATGGCAGAAATTTCAAGAGGAGGCAGCTAAACGAGATCATAGAAAAATTGGCAGAGTGAAATTATACGAAAAGGAGCCATGTTTACTGCTGGTACCAACTTCAATCACATCATACAGAGTCATCGTGAAGAAGGTCATGTCTTAGTTTCTCATGGCCTTTATTCGTGGTATCGTCATCCTTCGTATGTTGGTTGGTTTTGGTGGTCTGATGGAACGTGTGCCTATACCCATCAAAGAAAGCATGGAAGAATCTAGTGCAAAGGTCAATGTATTATTACAAGCTTACATATCTCAGTTGAAATTAGAAGGCTTGGCATTGATGGCTGACATGGTGTATGTGACCCAAAGTGCAGCAAGGCTCATGCGTGCAGTGTTTGAAATAGTACTACACAGGGGCTGGGCTCAGTTAGCTGACAAAGCTCTTAGCCTCTGCAAGATGATTGTGTCTTCATGATCATTTTAATGCAGAAATTGTCACAAAAACAATTGAAAATAAACAGGATGCTGTGGACTATTTGACTTGGACATTTTTGTATCGTCGAATGACCCAAAATCCTAATTATTACAATGCAGAATACATATACTAATGCTGAGAAGCTCCTAGCTGCTGCTGAAGAACTAGCTCAAACTGGTGAATGCAATGCAGATGAAATTTACTCCGTGGCACAGGAACTAGAAGCCCACATCACTAGTTTTGCATCTCGAGTTGACTGCCGCCGTAATCTTCTTGAGCTTGCAGTCATGCAGCCATAGCATTTTTTGATAGCACAAATCTAATTTATGGTACTGTGTCTGAATTTTGCACTATGTCAGGTTGCCCAGACATGAATGGCCCAAATGGAAGG----------------AGTGATGCTGATACTGCTATTAGTACGGTTTCGTCCAGTTCTACTGAACCATGGTTTTGTGACGCTTGCAAAGCTGGAAATATGAATCCTGTAAGTGTAGGGAAGCTCTTCCACATAGATTTTGGATATATACTTGGGCGGGATCCTAAACCCCTTCCACCTCCAATGAAGCTTAGCAAAGAAATGGTTGAGGCCATGGGGGGCATCAACTCTGAGTATTATCAAGAATTCCGCAAGCAGTGCTACACGACATGACTCCAGAAGAATTGGCCAAAAGAGAAGAAGAGGAATTTAACACTGGCCCATTATCTGTATTGACCCAGTCAGTGAAAAACAATACACAAGTTCTTATCAATTGTAGGAACAACAAAAAGTT-TTTCGCAACCCAGCATTATGTTTTCTTATAAAGCAAAAGTCGATGATGTTGTAGAAGATGATAATGTTAGTTTACCTCACCAACTTTCATGTTCATCCCTAAAAACCGATTCTGATTATATTTACAGGTGTTGTTGTTCCTCGCAACTTTCGTCTACTAGAAGAGTTGGAACAAGGACAAAAAGGTGTTGGTGATGGAACTATTAGTTGGGGTTTGGAAGATGATAGTGATATGACACTCACCCAATGGACAGGAATGATAATTGGACCTCCAAGGGT----------------------------------------------------------------------------------------------------------------------------------------------------------------------------------------------------------------------AGGATATCTTTGAATGTCGCACCTGTGGTCTCACAGGTTCACTATGTTGCTGTACTGAATGTGCACGTGTCTGCCACAAAGGCCATGACTGCAAGTTGAAACGTACCTCACCAACTGCATATTGTGATTGCTGGGAGAAATGCAAGTGTAAGGCACTTATTTCTGGCCATCAAAGTACTCGCTACCAACTCTTAAACAGGATTATAACGGAAACAGACTTGGTAATGTACCACAA----------------------------------------------------------------------------------------------------------------------------------------------------------------------------------------------------------------AAGTCTCTTTTGAGCTCCTAGTAAAGAGGCAGATTCGTCGTCTGGAAGATCCAAGTCTCCGTTGTGTGGAGTTAGTTCATGAGGAAATGCAGCGAATAATTCAGCACTGTGGTACTGAGAGGCCTTGAAAGGAATGGAACGTGTTGCAGAACACATCAATGAAATGCAGCGAATACATGAGGAATATGGTGCAATCTTTGATCACTTATCACGCCAGCATTTTAAGAGTTCACGGCAGGTTATAGTTGATGCTGCTCGTGAAGCTTTGACTGACATGCCTCCCAGATCAGAAGAGGAGCTTGATGCCGTTACCCTCCATAACCAAGCTCTGATGAATATGGAAACTCACCCAACAGAAGGCTTCGAGAAACTTCAGTTTCTCATTCA----------------------------------------------------------------------------------------------------------------------------------------------------------------------------------------------------------------------------------------------------------------------------------TTCAGGCACAGTTTATTGCTCAGTCTATAGGCCAGGCATTTCAAGTGGCTTATATGGAATTTTTGAAAGCTAATGGCATTGAAGACAGTAGCTTTGTCAAAGAAATGGATTATCAAGAAGTGCTCAATTCTCAAGAAATTTTTGGCAATGAACTAGAAATGTTTGCTAAAAAGGAAAAACAAAAAGAGGTCATGGACGCAGGGAAATCTAGGCAACAGCCAATCTCGGATATGGTTGCTTTTCGAGATGTTTTTAAGAAGGCTCGTCACATTGTAGCTCTTACTGGTGCCGGCATAAGTGCTGAAAGTGGTGTTCCAACATTTCGTGGAGCAGGAGGATATTGGAGGAA---------------------------------------GGATTTTCTGCTCTTCGTGGTAGTAATGGTCCTCGTAAGTTTTGCATCGAGAAGTGGGGCAAACCTACCAGTCTACCCAGGACATGGACTGTGTTGTACCGCAGAAAACACAAGAAAGGTATCGAAGAGGAAACAAGCAAAAAAAGGACACGTCGTACGACTAAGTTCCAAAGGGCTATTGTTGGTGCCAGCTTGTGTGATATCTTGGCTAAAAGGATTGGCAAAGCATTTGGAATTGATTCTTATGTATTGTCTCCTGAAGAAACGAAAAAACTTTACCCTTTATTAAAAGTTGATGACTTGTATGGCACGTTATACAGCCCTGGTGATGGAACAGTTGATCCAGCTGGCTTTTGTGTTTCACTGTGAAGAAGTGTCCACGTTGTACCCTCAGAT---------------------------------------------------------------------------------------------------------CCTCGCAAGTGAAGCCAGAATGTACTCTTGGGGAGCATAGAGATCATATTTTACCTCCCACTTGCATTTGCCCTATTGTCTTGGTAAAT------------------------------------------------------------------------------------------------------------------------AGGTTTGAAAAATTAGACATCACACCCAGAAGTGCTCAAAGAATAAAGCCTGTGTTAGAACGCTGGATGAAGGAGGCAGAGGAGAGGTATAAAAATGGTGCACACACTTTAACAGAGTTCATTGGTAGTGAGTCAACGAAGAAAAGAAAAAGGCGAACATCATTTACTCCTGCAGCCCTTGAGGTTCTTAATAAATTTTTTGAAAAGAATACCCATCCTTCAGGGAACGTCCCAATCCGTCTTTATCGAGGAACTCTACTAGTGGTCATGTTTTTGTTTCTTATGGGTGTCAATGTGTATGGTTGGAGAACATCAGGTGTCAATCATGTACTCATTTTTGAAATCGATCCTCGAAATCATCTATCTGCTATTGAACTTATTAATGATCGCAACATTCAAGTCACTGATTTTTCATCGAGCCATGATGGACGAATGGCTCTCATATGCTATCAAGATGGATTTGTGTTGGTGGGATCTGTATCTGGGCAGAGATATTGGTCATCAATGCTTAATCTTGATGACACGATAAACTGTGGTATTTGGTCCCCTGATGATCAGCAGGTAAGTTTTGGAAGCCATTAAAGATTTAATTAACGAAGCGACATGGGATTGTTCAGCTACTGGAATAAGTTTACAAGCTATGGACAATTCTCATGTTAGTTTAGTATCATTAAATTTACGGAGTGATGGCTTTGACAAATT--------------------------------------------GACTTTGGAGATTGTTTTGAAGTGGCTATGACGAGAGACAAGTTTCCCGAAAAAATACCTTTCCGCCTTACAAGAATGCTAATTAATGCTATAACATGCCAGTAAATTTTCCTTCTTTAAGTGGTGATTTCTTTACTTATGCTGACAGAGATGATCACTATTGGAGTGGATATTTTACTTCAAGACCTTTTTACAAAAATATGGAT--------------------ACAGGCAGAAATGCCTGGATGCCTTGGCCGCCTTGCGACACGCCAAGTGGTTCCAGGTTTGCATTTTCCTTACTTTTCAGCCTTATGT------------------------ATGACTACCCATCCTCTTACTGATCCTAGTGCTAAGACTAAACTTGTCAAAAGAGTTCAAGATGCTGTTTTGGGCAAATGGATTAATGATCCACATAGAATGGACAAAAGAATGCTGTCACTTATTATTCTTGCTCATTCTTCTGATGTTCTTGAAAATGCTTTTGCCCCACTCTCGGATGATGACTATGAGATTGCAATGAAGCGTGTCCGTGAACTTTTAGATCTAGACATAGAAGCAGAAAGCATGAAACCAAATGCAAGAAAAAGAAGCAAAGGCTGTGGTCTGTACATTGCCGTAAAATTCAAAAGAAGGATTCCTCTTCCAACCATGTATACAATTATACTCCATGTGATCATCCTGGACACCCCTGTGACCAATCCTGCCCTTGTGTAATGGCTCAGAATTTTTGTGAAAAATTTTGTCATTGCAACTCGAGCGTATTGACAGAGTTGAAACTCGCATCACAGCACGGCTTAGAGACCAGCTAGGAACAGCCAAAAATGCCAATGAAATGTTTCGAATATTTTCCCGTTTCAATGCATTGTTTGTGAGACCTCACATTCGTGGGGCTATACGAGAGTACCAGACACAGCTAATACAGAGAGTTAAGGATGACATTGAGGCTTTGCATGAAAAATTTAAAGTTCAGTACCCACAAAGTAAAGCATGTCGCATGAGCAGAGTTAGAGACCTTCCACCCGTTGCAGGATCCATAATCTGGGCTAAACAGGCAAGTGGAAATCTAGATTTTATTTTGTTGGTGATGAAGATTTGTTAGAGATAATTGGAAACAGCAAAAATATTCCAAGACTTCAAAAACATTTCAAGAAAATGTTTGCCGGAGTTGCAGCCATTATACTAAGTGAAGCCCTTTAGGCATGTTAAGGGAGATAGAACTGTGGTATGCAAACACTGGCTGAGAGGTTTATGCAAAAAAGGTGATCAGTGCGAGTTTTTGCACGAGTACGATATGACGAAAATGCCCGAATGCTACTTCTATTTTCCCACCTTGATGAACTGCAACATTACAGCCTTGTCCATCACAATAAACGAGTGGATTCTCCGCCCAACCACGCTCATCAGAGCATACACAACAACCACCAACCATCTCCTTCATTTTGTCCTAAAGCCTAAGTATGAAGAACATTCTTCATAGAAAAAAAGCAACAGCAGTTGCAAGAATTAAAAGAAATTGAAGAAGAAATCAAACAAGGTAAGCTAAAGAGGCCTCACCTTTAGAAATTAGTGAGCAAGGTACATTAAGACAACCATACCACAATCAAAAAAGCACCATGGGTTAGGCCAGAGTCTCCTGAATCAAACTTACCTCTTTACCATTCTTTAATTGGACCACACCTTCCCTGGCATATTAGAACAAGTGGTCAGTTGCCGAGATGCCATAGCCCAAGAATATTTAATGGAATGCATCATTCAGGTCTTCCCAGATGAATTTCACCTTCAGACCTTGCATGGTTTTCTTAAAGCTTGTGCAGAACTCCATCAACTGGTTAATGTATATTACCAATATCATGGGCATACATCAAGATGATGGGCCCACTTGGATTAAGAAAAGCTACACAAGTTGCTATCCTTAATGCCAATTACATGAGTAGAAGATTAGAAGAGCATTATAAAATACTTTATCGTGGCCTGTAGATGAGATGCCTTCTGGGTTGCTGACAAGGGGAACATATACGGTCAAATCACTTTTCACCGATGATGACAAGAATGAGCATTTGAAATGGGAAGGCTATAATGTCTCTCTCCTGTTTGACCTTGATAACATGCCGGAGGATCCAGAAGATATTATTGTCAAAGCTGGTCTTCTGAAAAGAAATTGCTTTGCTTCTGTATTTGAGAAATATTTTGAATTCCAAGAGAGGGGTGAGGAAGGACATAAAAGAGCTGTGAT-----------------------------------------------------------------------------------------------------TTTTCTTTTGGTTGCCTTATTATTTGCAAAATGCTTATGGTTGGGAAGAATCTGAAGCTGACAAACTTTCTGTTTGGTATGATGTTGGAGGAATTTTAGGTTGCCCAGCACGGCAAATTGAATCACAAATTCAATCATCGTTTTGCTCTGCTCTCAAAACAAATTTGCAGCCGAAATTGCCTTCATTGACTCGATCAAGCTCCTCCAAATGGGAACGTCACGGGGGTCCTTGATGAAATTCGCGACGGTGGAAGGCGGCACCACGGGCAGCACGCGTGTCCC----------------------------------------------------------------------------------------------------------------------------TTTTCTCCTTTTCACAGCTGCGAGTAGTCAGGGCCTTTAAAAGCACTTTGGAAGATATGGAAGAAAGACGTAGCGTTCATAGTTTACACAGCTTAC---------GCAGTTCTCGCAGTCACCCAAGGCAACTTTCCGACATTAGCTACAGGTAAGAGAAATTCAATCTAAACTTGCCAGCTTTCAATCACAAAGTTCCCAGGGCTCACAAACAGGAAGCTCTCCAACCCGAAGTAAGAGCCCACACATTAATCCCAC------------------------------------------------------------------------AGGGTCTTTTGGACAAGTACTTGATACCAAAGGCTAGTAATGCTGAAAGTAAGGTATTTTACCTGAAGATGAAAGGTGACTATTACAGGTATCTTGCTGAAGTAGC--------------------------------------------ACTATGCACTCAATGCCAGCTGTTACTTTGTCTCCTAATGGTA-----------------------------------------------------------------------------------------------------------------------------------------------------------------------------------------------------------------------------------------------ATTTGTTGATTCATCGCAAGAATCTTAACTATTTGCATTTGGACTATAATTTTAACTTAAAGCCTGTTAAGACTCTCACAACAAAGGAGAGAAAGAAATCAAGGTTTGGTAATGCTTTCCATTTATGCAGAGAAATTCTGAGGCTTTCAAAGCTAGTTGTGGATAGCCATGTTCAATACAGATTGAATAATGTAGATGCTTTTCAACTTGCTGATGGTTTGCAGTATATATTCGCTCATGTTGGGCAATTGACAGGAATGTACAGGTATAAGTATAAACTTATGAGACAGATTCGTATGTG---------------------------------------------------------------------TGCAGGGAGCAATGGACCTCAGAGATTCTGTATTGAGAAAGTAGGTAAAGAAACGTGGTTGCCTAGAAGCCATACGTGTTTTAATCGCTTGGATCTCCCTCCATACAAGAGCTACGAACAACTAGTGGAAAAGTTGACCTATGCCATAGAAGAGACTGAGGGCTTTGCTCAAGAGTAAATTGTATGTGATCAAATGGGTCGCCTATTCACAATATTGTCTTCCCGAAAATTTATTGCTATTCAGTGCAATTCAACATGGCGCACGTGCGGAATAGTGATACTTCTCTCTGGCTTCACAATAAGCTTGGAAGTAGTAATGATCTATGGTTAGGTGGATCAATTTGCTCCCAATTAAATCAAGATGTTCTTAAAAATATTCGTGAATGTTTTATTGACTTACAATCTCAGGTTAAGCTAAAATTAGATGCTACAACTGTGGAGAATTCGCCAACCACATTGCCGCAAAGTGCAACATGGGGCCACAACCCAAGCGTTGTCACAACTGCAAGTCCGTGGAACACCTGATCGCAGACTGTCCTTTGAAAGAGGAGAGGAA-------------------------------------------------------------------------------------------------------------------------------------------------------TTCACTACAGGTTAATCGACCACTTACAATGAAGAAAGAAGGCATCCAAACGAGAAACAGAAAGCTGTCTTCCAAGAGCAAAAAGAAGAAAGGATGCCTAGCTATTCCCGAATGTCTAAAGCCTCTGGACAAGACCTTCTCCAGCTTCGGTCCCGCTGGGCAACTGGGCTCCATGTCCTCCATGTCCGTGACCATGAACCACTACATGCACCAGGGCAACATGCCTTTTCTTTGCAGTCTCTCTTATTTGTTCTGAGGGAAAGTCATAGAACTAGAACCGTTTTTCGTAAAGTTGGAGGGTTTGTCTATGTAATGTCTGTTCTCGTATCCATGGAAGGGTGCTTAGCTGAACCACCCAAACCTCCTTGGAATACAGGTAA------------------------------------------------------------------------------------------------------------TATGGCAGGAAGCTTGCTGGATTGTCATCAGTGCATATTTTGATGAAAAAGGCTTGGTTCGACAGCAGTTGGATTCCTTTGATGAATTTATTCAGATGTCTGTTCAGAGGATTGTTGAAGATACACCACAGATTGATTTGCAAGCTGAAGAGGCAAGTTATGGTGTTGAAGACCCTGAATTTGCCATTACACAGATTGCACAAACAACCATGAGATCAGAGCTTGGCAAAATAGCTTTAGACAGTGTCTTTAGAGAAAGGGAATCTCTAAATATCGCAATAGTTGGTAATTAGTAATCTTAATTTTCAGATGCTCCAATTACTGTTGGCCAGTTATTATGTGGAGGTTTATTCAGCCCTGATTCTCTATCCAATTGGTTTGCTGCAGTTGCACTATCTCATTCATTAGTAGATAATTCTACTCAAAAAGAACAACTACTGGAGGTGCTCGTATTCAAGAAGGTGTTGATTCTCTTGCTGGTTATGCTGATATTTTCCAGCGCAATGTTATGTCTTCAGGTGTAGTTCCACAAATATCTGTGATCATGGGACCTTGTGCTGGTGGAGCTGTATATTCTCCTGCTCTTTGTAAACTTTCAGGTGTGAAGAGGTTGGAAGAAATGTGTTGCTTTGCCTGTATGTCTGCCATCGTTAACTACTTTGTATTTATGGCTTTCTTCCCGGCATGCTTATCGCTGATTTTGGAGGTATGCGTTAGGTACACTGGTCATTATTTTGTCACTACTCTGCTGTACTCTGTATTGCTTGGCTTTTTGGGAATGGATCGATTTTGCCTTGGGCATACGGGGACTGCTGTGGGCAAGCTACTGACTCTAGGAGGTATAGGAATATGGTGGATTGTGGATATTGTGTTGTTGGTGACAGGAAATCTGATGCCTGAAGATGGAAGTAATTGGGTCCCATATGCATGAAGATACTTTTGGTGGCTGGTGGTCAGGCTCCAAAAGCCATTCGTAGTGTAGAATGCTATGACTTTAAAGAAGAAAGATGGTACCAATTAGCTGAGCTTCCTACTCGCCGTTGCCGTGCTGGTCTTGCAGTTTTGAATGGCTTTGTATATGCCGTAGGAGGCTTTAATGGGTCATTACGTGTGAGGACAGTAGATACCTATGATCCTGGACGAGATCAGGTA--------------------------------------GTTGTGCTGTATGAATACTTGGGAGAAGAATATCCAGAAGTTCTGGGTTCTATACTAGGTGCTCTGAAAGGAATTGTTAATGTGAT-----------------------------------------------------------------------------------------------------------------------------------------AGGAAAGGTCCAATTAGGGCACCAGAAAATATCCGATCTACAGTAAGGTGGGATTACCAGCCTGACATTTGTAAAGACTTCAAAGAGACTGGCTTTTGTGGTTTTGGAGGTCTTTGCTTACATATAAGTAAAAGAAATCACAATACAGCACAGTTTGCACTACGCCTGCTATTATTGCAATTAAGTCATAGAATCCTTCTGCATAATAACGATAAACCCAGTTGAGGATGTAAAGACCACGGTAAGAACCCAAACAAAACAAGTAGTGGGAAGTGATGGATTCTGCTTCTCCTGTTTTTGACACCATGAAGAGTTGGGGGTGTACGAATGGAAGAAATTGTGGAAGGCACAGTTGGAGCACTACACATCTTGGCCAGAGAAGCGCATAACAGAGCAATCATACGAGGGTTAAACGTAATACCAGTTTTTGTTCAGGTATGTTTAGGGGCGTAGTGTTGTTGTGTTTTATGGTTCCCAAACTGGGACTGCTGAAGAATTTGCTGCTCGCTTGGCTAAGGAGTGTAATCGTTATGGTATGAAGGCAATGATTGCTGATCCAGAGGAATATGACATGGTAAGTAAAATTTTATAACTGATGTTGGGGCCTGGGGAGTCTCTCATACTCGCGTGCCTACAGAATCACGTCCTGGACATGTTGCAATAGCTGCAGGAATATATGAAGATGTAAGTGCAGTGGCCAAAGGATGGAAAGAAAACCCTGTGGTATGGAAGCCATCATGTCCGAGTTCTTTAATGACACATCCACGGCCTTTTACATCATTTTGATTGTCTGGATAGCTGACCAGTATGACGCCATCTGTTGTCGTACAGCAATTACCAAGCGCCATTGG---------------TGTGGCAAAACTGTAATATCTCAGTCACTTTCCAAATATTCCAACAGTGATGTTATTGTATATGTTGGTTGTGGGGAGAGAGGAAATGAGATGTCAGAAGTTTTAAGAGATTTTCCTCGAACATTTGTTCAACATCAACACGACACGGACAAGTGGCCATCCAAAGCAACGTCAAGCCCTGTATAATTATCTTGCTTTCGGGGATGATCGCCTGGCTGGTTCCTCGTCATTCCTGAATCACATTAACGGCAAGGACAAGCTTTGAGGTATTTCAGAGCTTCCATGATTTGGATTATTGGTGAATATGCTGAGAGGATTGACAATGCTGATGAGCTTTTGGAAAGTTTTCTGGAAGGATTTCATGATGAAAATACTCAGGTAAATCCCAATACTATTTAGTTCCACAGTGCTTTGTAAGGCCAAATGAAGCAAAGAAGGCAGCTGATGATGCGAAGATGAGATTTGCCCATATTGA----------------------------------------------------------------------------------------------------------------------------------------------CACTGTCGTACTATGAAAAATGTCCTGAATCATATGACAACTTGTCAAGCTGGGAAATCATGTACTATACCACATTGTTCGTCATCTCGCCAAATAATATCCCATTGGAAGAACTGTACTAGAAGTGATTAACATTTACACACCACGGGCATATAAACTGCTGTAACATATTGGCAACTTCTTCAGGACATACGTAACCGAGGCGACCAATTGTTATGG----------------------------------------------------------------------------------------------------------------GAAAAGGATTCTGCATTCCGAGGCATCTGCAGCATGATAAGTTGTAATCCTGGTGGTGTTGTTCAAGATTTTATTTTCTTCTGTGATGCTGTGGCTTCTTGGGTGCATCCCAAGAGCAGACAAGAGGGTTAATGAATGGAGAACACCAGGCAAAAAAACGATCTCCAAATGTGCTGTTAATCAAAGACAAGTAGTTATTGCTCTGACTGGAGGAGATTGTTATTGATGATACATTACCTCTGGGGACTGATGGAGAACTTCTGTGTTCCTATTCCAACAATAGAAATGAGTTTTGGGTATCACTCATGGAAAAAGCATACATGAAAGTCATGGGAGGATATGATTTTCCTATATTGCCCTCCAAAACTGCAGGCTGCTTTGGATTTGCAGTCTGGGATACTCCATGCTGCAGAAGAAGATTTCAAAACTGCTTTCTCCTATTACTTTGAAGCTTTTGAAGGCTATCACTCAATTGATAATCCAAAGGCCATTATTGCTCTGAAGTACATGTTGTTGTCAAAAATCATGTTGAGATTGTAA-TTGCAGTTTGAAGGTAGAAAATATTGTGAGCATGATTTTCATGTACTTTTTGCACCTTGCTGTGGGAAATGCGGAAATTTCATAATAGGACGAGTAATAAAAGCCATGAACAACAACTGGCATCCAAAGTGCTTCTGTTGTGAGTTGTGTCAAATGGTCCTTGCTCTCTTTGGCCTATGACATTTGGTCTGGCATGTTGTGCTGTGGAAATGATGCATATGGCTGCACCAAGATATGATATGGACAGATTTGGTGTTGTTTTCAGAGCTAGTCCTCGACAATCAGATGTTATTATAGTTGCAGGAACTTTAACTAATAAAATGGCTCCGGCATTAAGAAAGGTGTGAACAGCTGTTATAATGATGTTCTCCACCATTCTGCTGCAAGTGAGGAACGGCTTGAGGAGAAGTGTAAGGTCCGTACTGCTGAACCGGCGAGGCAGGCCCGTTGTAACAGTTCCCGTAAGCTTGAACGGGAGGTGTGTAGTAGTCTTGGGCCGTGGGATCCTGCCTGCCTGGGCCGTAACAGGATGTCAGCGAGTTTACGAACTGATACGAACTCATCAGTCCTCTATGATTTGTGGCGCGGCAATAATTCTGCCAATATCCCT----------------------------------------------------------------------------------AATATCGTCCGAAGTGGTGAGATCTCCAGGTTCCATTCTTGCAGGGCTTTACCCGATACCTTGTTGGCAGGTAATAGATTTTCTTTGTGCCTTTGTAGGAGCAATGAACATCTACATGTATGTTTTTGGTGTTATAGGTTACACATAGGCAAAGGTGTACAATTAGATCTGCGTGGTGAAGGTGATGTATGGCTAAGGTGCCTCAGTGATCATAGTGTTTTTGTTCAGAGCTACTATCTTGATAGGGAAGCTGGCAGAGC-------------------------------------------------------------------------------------------------------------------------------------GTATGGGTATTGAGCCATCATTCTATGTAGATTGCGGACCACCTACTTTTGCCTTCAACCCCTGTGGCCATATGGCATCAGAAAAAACTGTCAAGTGAGTTCATTAGTTTTTTCCGCAGGATGACAACATCGCTTCCAGTGTATTTATTAGCCCGCATAACAGAATGAGAAACCCAATCAGTCCAGAAAATGTAATCTTCATACACAGCAAAGTCAAAAGGATGTTGAGGATGTTGGCTTAACAATACCTAAGATATGGTATAGCAATAACTCTGGACTTGAATCGATTTCCTCGAGGAGCGAAATCTTCTAAATTGTGCACTCTCGGCATGCTGCAGACCGATGGAAATGTCCCCATGGTGTCTCTTTTCAAGCAAAGGCGGATTAAAGGGTGGTGGCCATTTTTCATCAAGAAAGAAAATGACGAAATGGAGTTAACGGTAAGCCATTACTCACACCACGTGCTGATCATTCTATGGTGTGTTTTGGGGATAAGCTCTATGTATGTGGTGGATGGTATGAAGATGAAACTACAGGTACTAGAGTTCTAGTTGATACCATTGACTGTTACAATATAGCAAGAGACAGCTGGAGTGTCGTAACACGAGTACCAACACCACGGTATCATGCTGGCATTGTAGTCATTGG-----------------------------------------------------------------------------------------------------------------------------------------------------TACTAGTTGGCTATCCACCATTCTGGGATGAAGATCAGCATAGACTATATGCGCAGATCAAAGCAGGAGCGTATGATGTAAGACTTGCTCCTCATGTCTCACTGAATGAGTTGTACCCTCACTAGATGCTTCAGACATGCCTCCAAGGGTTTGTAGATTTTCCCGTTTAGACACTGCTGACTTAAATACATTTGTGACTTCTTTAGACTTCAGATCACCCCCACCTGCTCTTTGGGATTTGGCTGCTGATAAGCAAACTCTGCAAAATGAGCAGCCTCTGCAGGTGGCTCGTTGCACAAAAATAATCAATGCCGAATCTGACGAACCGAAGTACATAATTAACGTTAAACAGTTTGCCAAGTTTGTCGTTGATTTGGCAGACTCAGTTGCCCCTACAGATATTGAAGAAGAGCTGAGTCACCTTGTTTCTCTGAATCGTCGGAATGCCACAGCCGATCACCATCTCCAACACCATCTAGTGGAATAGAAAATACCAGTATAAAGGAT--------------------------------------------------------------------------GTAGTAAGTGGAAGACTTGCCGGGGAAAATATGACAGGAAGTGGTAAACCTTACTGGCACCAATCTATGATGTGGTCTGACTTAGGGCCAGAAGTTGGTTATGAAGCCATTGGAATTGTTGATTCGTCACTTCCTACTGTTGGTATTTTTGCTAAAGCAACTGAAAGTGACACACCTAAAGCAGTTGTTGAAGCTACTGGTGAAAGTATTCGTTCTGAAATTGAGGAATCGCTATAGCTGAAGTTTCGGACATCGATGCGAAAGATGCAAGACCTCCTGAACCAGGAGATAATTTTGGAAAAGGGGTGATTTTCTTCTTATCTGCAAGACACAAAAAGTAGCAATGGAACATTTGTAAACAATCAAAGGCTTAGTAAAGGCTCAGAAGAATCTCCTGCTAGAGAAGTATGTTCAGGTGACATTGTACAGTTTGGAGTAGATGTTGTTGAGAATTCAAGAAAAGGTACCGTGAAAGCAGAAAAAACATGTCGAAAAACAACTCCAAATCATTAGCGACGCTAAGACAGAAACTCCGCAAATATAACAAGGATTTTGAAAATGACATATCTGGTTATCGAGAGTGTCCTGATGATGAAGAAAAGGAGGAGGAAGAACTAGGTAATTTTAAATGATTTGGCTTCTCAGTTACTGTAAAAGAAGATGGCATGAGAGGATTGGGGAAGGGGTGGGCCCCAACAGCAATAGGCTATTCTCTGCAAGGCCTAGGAAAATTTGGTTTCTATGAAGTATTTAAGCATTTGTACAGTGGCCTTCTAGGTGAAGTGAGTCTATACCCATGTCGGAATCTATGAGAGACTTGGCTTACTACAACTTTCCGCCTTTTTCCAGAGATACCACGTGTAACACAGTGTCCACCTCGGCAGACATTAATAGGGAATATTCGCGTGAGTTTTCATTTGAAATTTTGAGGCGAACGACGCCAGTTTGAGAGTGACTCCCATTTTTAACCTAGAAAAT-CAGGAGAGATATTTGGGTCTAATGAAAAAGAAACGTCGGGTCCGTCGTTTGAATGACCGCAAATTTGTCTTTGACTGGGATGCTTCTGAAGACACTGCTGTGGACTATAATCCCATTTATAAGGAACGACATACCATTCAGTTTTTTGGCCGAGGTCATGTTGCCGGTATTGATTTAAAAGTTTCTTGCGTGAAGAAAATTATTCAACCCTAAAACGTCCTCCAGGGGACAATATGTTTCTCTTAGTTCAGAGATTTGGAGAACTCTTGCGAAAACTTTGGAATCCACGAAATTTCAAAGCCCATGTAAGCCCTCATGAAATGTTGCAAGCTGTTGTGCTTTGCAGTAAGAAAAACTTCCAAATTACTGAGCAAGGTCGCAATTTGAAGTCCAAAGCTGACATTATTTTCACTCCATATAATTATATCATTGATCCAAAGACAAGGAGAGCTCATGGCATTGAGTTAGTAGGTAATGTTGTGATTTTTGATGAAGCCCATAATATAGAAGGTGCTTGTGAAGAAAGTATGTCCTTTCATCTGCAGTCTATAGATCTTGCACATTGTATTAATGACTCATATTCATTCACAAGAAGGTCAGGACTATCTAAAATCTATGGCTGCAGCTGCAAACTTTGCATGGGTTAACAGAACAAGCATGACTTTTCTCAAGGTCTTTTGTTCCTGTATTGCTGGTGTGTACAATGAATATCTATTAAAGGATGCTGGAGCAGACGTTCATCTTATGATGCAAAATATTTTTATGTATGTTGATTCCATAATTTGCAATGCCAAAAGATTCTGGACCTTCTGGTGGTTTTACTGAAGGAGGTGGACTCTATGCTTTAGGTCTCATTCATGCAAACCATGGTGCTTCCATCATTGACTATCTCTTCACTGGTAGCTCTGGCACTTATATTTGCCATTCAGAAGTGTGACCCAGCACCATTTTATTTATTTGATGAAATTGATCAAGCTTTGGATTCTCAGCACAGAAAAGCCGTTTCTGGTATGTATCCGGTGCTTTGGAGAAAAGCACTGAAGTTATGAAGAGTATGCAGAACTTAATTAAAATCCCAGAAGTAGCCAGGACCATGCAAGAAATGTCGAAGGAGATGATGAAGGTAATTATGCTGCTTCCAGGCTCATTTTCCGGCAGAACCAATTCCCCTAACCCACATCTAGGTCCTGAACCAAGGAAGCGAATGTCATTGGCGATTTTCATTAAACTACATGCAATGACATTTAAAGAACCAGACACTTCAGCCATGGCATCATGAGCCGCTAAAGCTTCAATGCTCTACTACATTTACCTTCACTGCCATGCATGGGGTATCACATCGATACATGGTGAAAGCATTTAAAGTCTGTGGATTTCAGCAATATGTACCTGTTAAAGAACAAATGGACCCTGATCCAGAGTTTCCTACTGTAAAGTTTCCAAATCCAGAGGAAGGAAAAAGTGCATTGGTGGAGAGGATCTGGACAAACTGATCAAAACTTCTCGATTTGTACCAGACAAAGAATTCTCTGGTACTGATCGCACAATGAGGAGAGAAGGACCGGTGCAGTTTGAGAAG-----------------------TTAGGACATGGAGGTGATGGATTTTTAAAATTTCAAGATTCAGAAGAAATCACAAATGTTGAGTTGGCTGATGCATTTGAACAGATGTGGCAGAAAAGACGGTAAAGTCCCTATAGTTTTCACAACAACAAGGAAAAATACAAGAATGATGACGAAGATGAGAAGAGAGATTTCAGCCTGAAGGAAAGTCTGTGGTTTTGCATGACATCCCTGACGCCACAAGGTGCGAGAAGATGTTTATTGTTGGGAGAATGTCTGCTCAAGTGCCTATGAATATGTTATAATATTCCTAAATATATTTCAGTTACTTGACCCCACCTGGGTATCAAGGTTTTGCTCCTCATTATGATGACATTGAAGCATTTGTTCTTCAGCTTGAAGGAAAAAAACATTGGAAGGTATACCAACCAAGGTAA---------------------------------------------------------------------AAGTCAGGGCATCTTGACGTGGCTGCTACGTTACTGCCAATTTATCCAGTCGGGTTGCGGCAAAGTTTTTGACAGCTGTGGGCTCTACTTCACTTTATAATGCCTACCTTGTTTGATTCTCATGATGAATTCAATGAATGGTTTTCCAAAGATATAGAAAGTCACGCAGAAAATAAATCTACAATTGATGAAAGTAGCTGGGGATCCGGAGCGAATCCTTGGGGGCCGGAAAAAGAAGACCAATTTGCAAAACCCACCCACTATGATGGCATGCTGGAAGTTGTGGGTGTTACAGG-----------------------------------------------------------------------------------------------------------------------------------------------------------------------------------------------GGTATCCGTTTCCTGTGGAATTCCAGATTTTCGCTCAAGGAATGGCATCTATGCCCGTCTTAGCAAAGATTATCCAGATCTTCCTGACCCACAAGCAATGTTCGATATCCACTATTTTCGTCGTGACCCTAGGCCATTTTTCAAATTTGCTAAGGTAAATTCCTCATCAACAACGTCCTGACAGCTTTCGAGGTCCTGGACCGGCTAAACTATGACTACCTGAAGCCCATGCGGACAACGTTCCACCTGATGTCGTACTTCAACAGCTGTATCAACCCCTGCGTGTACTGATTTCTCTCCCAGAACTTTCGCAATAGCTTCAGGGCCGCCCTTCTGTCATGCCTCTGTGGTAAGGCATTCAAGCAAAAGGTGTATGGGAAACAATATGTTTGGTTTCTTATTGGATGGTATGAGGATGATTGGTACATGTTTCCAGATAAGGGCCATAACTGCACCCCAGAACAAATGAAGCAAGCTGTTGAAGGCCACTTGACAACTGAAGCACTGATGCTTAATCAAGGCAGCAAACAAGGGCAGTTGCATAGCAAAAGGGATGAATTTTGGGACACTGCTCCAGCATTCGAAGGACGTAAAGAAATTTGGGATGCTTTAAAAGCTGCAGCTTATGCAGCTGAAACAAATGATTATGCTCTTGCTCAGGCTATAGTTGATGGTGCCAATATATC-------------------------------------------------------------------------------------------------------------------------------------------------------------------------------------------CTCCATATGACAATAGTCTCCAAAACCTCGGTCTTGTGGCCGTTGGTCATTCTTTCCCACCTAGCGCCATAACGGAAATCAAAATGCACAGCAACATGTTCATGTTCCGAGCTAGTCTCGACCTCACGCTCATATTCCTGGATGCAAGGTTCGAGTTAAATGAATTTCTTCTAAAAGTGAGATTCATCATAACATACATCGCTCCATGGCAGATCACCTGGGGCTCTGCATTTCATGCTTTTGCACAGCCCTTCAGTGTTCCTCGTATCCTTTGATTTAATATGAATTCCTGTCCAGTATACATCTCTTCTTCATGTTTCCTGATTTGGAGGAAGGTGGTCTGGCTACGTATAGAGCAGCTATTGTTCAGAATCAGCATCTAGCTGTATTATCTTCTTAAAAACTAAAGGAGATTTCATATTGGTAGGCGACATATGCGTTCCATGGCTCTCCTTGCATACAAGCCAATGGAGGGAAGTTTTGAAGAGATTGCTCGTGATCATCAGCCCAATTGGATGACTGCTGTGGAGATTTTGGATGATGATACAGTACTTGGTGCCGAGAATTCATTTAATCTTTTTGTTTGTCAAAAAGATAGGTGAGATAATTATAATTGGTATTTCACGAAAGAACAGCTAGACGACTCTCCTAGTAGAAGAGCAGGAATTGATGCAAGTAAAGAACTTTCCTATAGGCAGCAAGCTGCGAATTTTATTCAAGATATGGGCCAAAGGCTTCAAGTGTATCCTTTTTCCGGTTCATGCGAGTTCAAAACGAAGGCACGGGAAAGAGTTCGTGGTGGATGATTAACCCGGATGCCAAGCCCGGCAAAGCAGCCCGGAGAAGGGCAACGAGTATGGAGACCCAGAAGTACGAGAAGAAACGGG------------------------------------------------------------ACTTACGAAAATGTTGAGCGCTGGCTGAAGCTTTACTAGACCCAGCAGTCAACTTAATGTTTGAAAGGATGCGAAAAGAAATGGATTCCATTAAATCTCGTTTGGAGGAAACACAGAATGAACTGAGCGCTTGGAAGTTTACCCCAGACAGGTGTGGTGTCCAGCATCTTCAGCAAACCCCAAACTCTTACCAAAGATAGACGACCCAACAATTCATCACAAGGCAAGATTTGCCAGTTCAAGCTTGTTTTGCTTGGTGAATCTGCAGTTGGTAAATCCAGTTTAGTATTAAGATTTGTCAAAGGACAGTTCCATGAATACCAATGGTCATGCATGCACGATCTGGTGGTACTCTTGAAGTCATGGGTATGCTGTTGGGAAAAGTTGATGCTAACACTATGATTGCAATGGATTCATTTGCTCTACCTGTGGAAGGAACTGAAACTAGAGTCAATGCTCAAGCGCAAGCAAACAGTTGTTTTCTCTTATCATTCCAGGAAATGTGAATGTGATCCGTACTCACAGCACTCATCCAGATGACGAAGATGATGGTC--------------------------------------TTATAAAGGGACTGGTGGTATTTTTGAAGTATGTTGGAATTCCAGAGGAGACAAGGGTGGAGCTAGTGCATCAGATGGTAGTGTGAGTAGGGGAAGATATAGTTTTCTTGGCAACTGATATCAACCTTCCTGGTGCTGTAGATTGGGTAATGATGCAGTCTTGTTTTGTCCATCATTTCATGTTAGTACTAGAGAAACAAGAGAAATTTGATGGGCATCAACAGTTCTTTGCCATT----------------------------------------------------------------------------------------------------------------------------------------------------------------------------------------------------------------------CCTAAGCCTAAATATTCACAGCTTCTAGCTATTATCGAAGAGTTGGGGAAAGATATCCGACCTACTTATGCTGGTAGCAGAAGCTCAGCAGAGCGGTTAAAACGTGGTATTGTCCATGCTCGTATTCTTGTTAGGGAATGCTTAATGAGATTCTTCAAACAGCACAGGAAATCAATGAATTGGACCACAGTGGGTTCAGTACCCAAGCTCCCACTGTTTTTGCTGGCAATGTTGGCGACAACCGCTAAGGGCTTACCCAAGTGTGCCTAACCAACCCAGTGAAGCATCTGCCCACTTTATGTTTGAATTAGCTAAAACAGTTTTAATCAAAGCAGGTGGTAACAGTTCTACAGCTGTGTTATTCACTCAACCCTCAGCAAGCCAGAATCACAGAGGTCCACACCGTGCTCTACACATG----------------------------------------------------------------------------------------------------AAATACTCAATTTCAAGACAGCAGTATGATGTTAAGCTGGTCGCAATTCTGTAAAGAGCCATTACCAGAAAGAAGCTTTACCTTTTGGGAATGGTTTTATGCAATAATGAAAATAACGAGAGAACACTTGCGTGGACCATGGAATGATGGGTAATTGTGTACTTTATAACTGTTGGAGCAGATCGTAGTCCAAAGACATTTTTCGAGACTCCTCCGATGCTTTTGATATTTATTTCTCTTGGGCGATGGTTAGAACACATAGCAAAGGTATGTTCAGAGTTGCTGAAAATTGCCGGCTAAATAGTATGGACAGTAAAAATCTAGCTATATGTTGGTGGCCTACTCTTCTTCCTCTAGAATTCAAAGATATGATGATGTTTGAAAGAATGAGAGGTAATGTGATTGATGTTCAAACGGGAGAATGGGTTGGGCAGATGAGTGGTGTTGGAGCAGGCCTTGATTCTTTCTATGAATATCTGCTGAAGGTATTTTTAAATGAAAGGCTCTTCCAACCTGACGAAGAAGCAGTTCAAGGCTTAAGAACCAAAAGGGGGAAAAAACGCTCCATAAACACACCTTTAATCAGGGATTTAGTGCAGTTTTTTATTGAAAGTGAACTGCATGAACATGGTGCTTATTTAGTTGACAGCTTGATTGAAAGCAA------------------------------------------------------------------------------------------------------------------------GAATTCTTAGATCTGAAAAAAAGTATTGGGGCAAAAGAATATAGGGCACGTGATCTGTTTTATGCTTTGTGGATTCCTACCTTAATGGCTTTAGCAGTTTCAAGAGACTGCTCTGGTGGAATGCCAACTTCTCTTTCCCTTAAGAGACTCTGAATGAAATAGGTCACATTTCGTCCAGCGATTGGACTTGGACAAGCCTAAAAAAAGAGCATGTCAAAGTTTTACTAATAATGCGGTCATGGGCCAAACCTGTCTTCAGGATTTGGAGGTATCCCTAGGTCACCAGTACGAAGTCGTCGACTAATTTCCTCAATCTGCAGTTGCACTGGAAGAGAAGGAGGAAGCAATGTTACTTCGACACCATAATGAAGCGGAGTCAATGCATGCTGTTCAGAAGCTTGACTGGGAATGGAAGATGAAGGAGTTGGCAATGTGTGATATGAAATCTACACCTTTAATTGATGATATATGTGTACCAATGGTTCAGTAAAGCACTCCCTGAAACAGCCAATGAGAACCCCGTCGGACATTGGCATGTTACATGACGGGTGAGTGTTTTCTGAATATTATTTTGCTGATAAAATTTTTAGGGTAAACATGGTATCCAGCTGCTCGGAATCATAGAAATGATATAATTTACCTCTATCAATTACAAAATCTAGGTCCTTGTTGCATGCTGCCGTTGCTAACATAGTAATTTAATTGTTTATATTGCTGCCGTGATCGCGCCACTTAGTAACTAAGCCTCATTTGGGAATCCTTTGTGAATTCCAAAAATCCAGAATTCAAAGTGAGAAGAAGGTGGGATGACGATGTGGTTTTCAAGAACTGTGCTCGAGGGGAACCTGACAGAAAAGAAAAACCTTTCATCAATGATACATTGCGGTCAGACTTCCACAGAAAGTTCATGGAGAAATATGTCCGTGAACTTTGAGGTTATCAGAGAAAGTGGCCCTCCCCACATGCGCACTTTTATTACCAGGTGTGGTGTAGGTGATATAGTTACAGAAGGCGAAGGTAATGGTAAAAAGTTATCCAAGAAGAGAGCTGCAGAAAGAATGTTAGACGAGTTGAAGAAATTGCCACCACTCCCGCCAGCCCAACAGAAGGTTAAAAAGAAACCAATAATTAAAAAGAAAAATCGAAATCTTATTAAGGTTCTTCTAGTTAGGTGGCACAATTGGAGATATTGAAAGCATGCCATTTGTGGAAGCTTTTCGTCAATTTCAATTTAAAGTTAAAAGAGAAAATTTTTGTTGTGTTCACGTCAGTTTGGTACCACAAGTATTACAGTAGAGAGGGTGTGGAATCATATTGATGTATTTGCTTTTGGCCATTTTTTTGGCTGGACTATGAAGGCTATGCTTGTGCGACATTATGGCATTTGTTGGACCATTAGTGTAACGTGGGAAATCACCGTTGCATGATTATTTACTAAGAAATTTCCATCTGTTCCGCTTGGAATCAACGTATGAAATTCGTCAAGATATAGAAGATGCGGTTAGTCGGCTAAAGCCATGGCAAACAGAAGAAGGTGGTACCATGTTTGGTGGCTGGGCTCGTATGGCTCTACCTATTGCTTCTTTAGGGCAAGATTACATAGAGGAAATAAAAAATGAGGAAGGCAAAGTTGTAAGCTTCCAGTGCAAACTATGTGAATGCCGCTTTAATGATCCAAATGCCAAAGAAATGCACATGAAAGGTCGTAGGCATCGATTACAATAAATTTGCATTTGAGCTAGCATCTTCTGCAATGGAAGATAAGATGCCTGACATTCATCTGAAATATGCTATGTTTCTTGAGGATGAAGGGAAATATCATGAAGCAGAGATTGAATTTATTAAAGCTGGAAGACCAAAAGAAGCTGTGTTAATGTTAGTTTGTGTTCCCTTCTAGATTATGGTCACAAAGCACACCAAAAATATGGGTAAATTCAGTTCTGTTACTGTATCTACAATTGATGAAGAAGAGGAGGAAATCGAAGCTGTAAGACCCTAAAAATGTGCGATTCTTCATTATTAAGTCATATTCTGAAGACGATATTCATCGTTCAATTAAGTACTCTATTTGGTGTTCAACGGAACATGGCAACAAAAGACTGGATCAGGCATTCCGAGAACGAGAAGGTAAAGGCCTTGTCTATTTGTTTTACAGTGTAAATGGATCGGGTCATTTTTGTGGTATGGCTCAAATGATTTCTCCTGTGGACTATAACTGCTCTGCTGGCGTTTGGGCCCAGGATAAATGGAAAGGAGGAATATGGGGTCCTCATCTGATTGTCGTTCCTACTAGTGTAATGTTGAATTGGGAAATGGAATTCAAGAAATGGTGTCCTGGCTTCAAAATCCTACATATTATGGAACGCCGAAAGAAAGCATCTACGTATGACAATCAATCCTGAAGGTCAGTGCCGTGTTCAGCACCTGTGGTTTCAGACTATTTACGACATGTTAGAGCATTTCCGTGTGCATCCTATTCCATTGGAATCTGGAGGTGCTTCTGGTGTCACGCTGACAGAGATGTTGATGAAGCTTCAAAGAAAGAAATTAAGGACATTCTGATCCAATATGACAGGTCTCTGTTGGTAGCTGATCCCCGTCGTTGTGAGCCAAAGAAGTTTGGCGGTCCTGGTGCTCGTGC---------CCCGAAACATTTGGGACAGGGCAATCTCCATTCTTCCACGCGTTAATCAGTTCTGGTACAAATACACTTACATGGAGGAGATGTTGAACAACATACCTGCTGCCCGGCAGGTATTTGAACGTTGGATGGAGTGGGAGCCTCATGAACAAGCCTGGCTCACTTACATAAAATTTGAGTTGCGTTACAAAGAGCAAGACTTGCGAAGATATATCAGATTGCTCAACTGTTTCTGAATCACTAGCTAGTACATCAGTACTCCATGTATCACTCACCATTGACTTTGTTTCATCACCTACAAGAAGCGTCCAGAAAAAGTAACTTGGGATGGACACACTGCAAGTATGGAAGCAGCCACTAGAGCTGCCAGGGCTAATATAACCATTGAAGAGCAGATTCAGCAAATTCATAAAATTAAAGGCCTATTGTAAGTCCTCATTGAATTTGGCTGAAATGGGCACTTAGATTTAATTAAGCGCCG-------------------------------GACTGCTGGGATGGACCTGATGGAATGCCATATGTTTATCATGGTCATACCTTAACTAGTAAAATAAAGTTCGTAGATGTAATTAGAACCATTAAAGATCATGCATTTATAACTTCAGAGTAAGTTGAATACAATTCTTGACTTAGTTATTGATGACTATGGAATACAAATTGATGGTGTCAACACTGCGTACTTATATTTTGGTATGTGGAAAACCACCTTTGCATGGCATACAGAAGACATGGATTTATACAGTATAAATTACCTTCATTTTGGTGCTCCAAAGTCTTAAATGGGCCATGCCATGCATTCCATGCTTGCTAGAACCATTTATCAGCATGTGACTGGTACAAGATGTTCCACTGACTTAGCTGAGGTTCCATCTGTTTTAATGGAGTATTTTTCATCAGATCCCCTAATGTAAAGCAGGGAGATGAATGGGGAGATCCTACAAACTGCGAAAATGGTGATAACTGCCCATATTGTCATACACGCACAGAGCAACAGTTTCATCCAGAGGTAATTAAATTTGATTAGTTGATGCATTAACTGATGACAATAAAATTGAAACTCAGCGCGATATTCATCAAAGAGCTACAGATGACTTAATTGATGCTGGATTAGAAAATATTAACTTAAGGTAATTAGTGTTTTGTAATACGAAAATAACGTAATGAACATTCGGCAGTTCAACTGTTCCCCTCACCCTTATTGGCTGCCAAACTTCATGGATGTTTTCACTTGGTCACTTCCATTTGTGGGTGAAAAGGGTAGAGGTTACTCTTCATAAAGATGGTCCACTTGGAGCAACAGTGTTGGAATGCTATAGCTGTGGGTGTCGCAATTGTTTTGTATTGGGCTTTATACCAGCAAAAGCTGATTCTGTTGTGGGTTTATTATGGCGGCAACCTTGTGCAGTACA--------------------------------------------------------------------------------------------------------------------------------------------------------------------------------------------------------------AATGGTTTAGTCATATACTGTGGCACCATTGTTACAGAAGAAGGAAAAGAGAAGAAGGTTAACATTGATTTTGAACCTTTTAAGCCTATCAACACATCATTGTATCTTTGTGATAACAAGTTTCATACAGAGGTGAGCATGATGCTATAAGTAAAAAAAGAGATGACATGCTGACTCTCCTCTTAGACAATGGAGCAGATATTAGTCTTACTAATAACAATGGATTTAATGCGTTACATCATGCTGCACTCCGTGGGAACCCAAGGTAGATTACCATATTGGGTAACTCTGCTCCAAGATTGGCATATTATCTTACCACGCCGTCATCATCGCATTCACCATGTAGCGCCACATGAAACCTATTTTTGCATCACAACTGGCTGGTTGAATTATCCCCTCGAAAAACTTTGTTTTTGGCCACTGCTAGAATTGACAATTGAATCTCTTGTGGGTTGTAAACCAAGGACTGATCATAGGCGAACTGCTTTGAATGAAGTATATGCTCACGCTGTCCTTGGGAAGCATCCTCATGTAGTGCGATATTACTCTGCATGGGCGGAAAATGATCACATGCTAATTCAAAATGAATATTGTAATGGTATGAGAGTGACAAAAAAACTGGCAAACGAAAGATTTGGATTTACAAGGATAAGATGACTGGTAAGGGCAAAGGAGAAGCTACAGTCACTTAAAGAATGTGAAAGTTACCAGGCACTATTTGGTTAAGTGGAGAGCTCTCACGTACGAAGAGAGCACTTGGGAATTGGAAGATGATGTAGACAGATCTAAAATTGAACAGTTTGAGAAATTTAAAGATCCGCCCCCAAAAGAAAAGTGGAATACCATCAGGCAAAGGGTCAATCCAATGCTTATTTAGACCAGTTGGAACGGAATCCATTTCTGCTTCTCTCTGTTGCTGCTTTTGTTCTCTCCTTTCCTTGGCCAAAGCAGATTGCATCATGGCTGCTTGAGCTAATGAACCATCTGGATTGATATTAGTGATGATGGTTTTGTGACTCTAATGAATGATAAAGGTGAGACACGTGACGATCTCAGAATCCCTGAGGGAGAACTGGGTCAAAAAATACAACCGTAATTCCGATTTCTGTGCCCCTCTTACATCCTTTGACTGGAATGAAGTGGATCCGAATTTCCTCGGTACGTCCAGCATCGACACCACGTGCACCATTTGGGATGGGGATATAAAATTGGATGTTTTTTTCTTCTATGAAGAACGGGATTATGTTTGGAATGGTGGCACTCAAGCTCGAACTGGAAAAAA-----------------------------------------------------------------------------------------------------------------------------------AGGATCAACAAGAGAAAATTAGTAGATTTTGGTTTGGTTTTGGAAAATTCGGAATTCATAAGCAGTGATGAAGAGGACTCGGATGAACAAAATATACCAGAATGGGATTATTAGGTTGGAGATTGTGCAGTTTTCTTATCAACCGGGCGGCCTCACCTTCCTTACATTGGACGTATCGAGACCATGTGGGAGTCTTGGGGTGGCAAGATGGTTGTAAAGGTAAAATGGTTCTACCATC-------------------------------------------GATGGTGTTTTTAAGGCTGAACTTAATGAGTTTCTGCGCCGTGAATTAGCAGAGGATGGATACAGTGGAGTTGAAGTGCGTGTCACACCAACTCGTACAGAGATCATTATTTTGGCAACTAGAACGCAGAGTGTTCTAGGAGAGAAAGGTCGTCGTATTCGAGAATTGACATCTGTTGTTCAGAAACGCTTCAATTTCCCAGAGGGAAGTGTTGAAGGTTAGGAATCCATTGACAGATCTGAAATTTAAAGAAGGTATGAAATTGGAGGCTATAGATCCACTGAATCTTTCTACAGTGTGTGTTGCCACTGTCACAAGGGTCCTCCGAAACAATTATTTAATGATAGGAATTGATGGCATGATGGCTGCCAATGGTTCTGATTGGTTTTGTTATCATGCGTCATCACCATGTATATTTCCTGTAGGATTTTGTGAACTCAACAATATAACACTTACTCCACCAAGAGGTCTGGGAGCTCTTGCTTTCCCGTCTCGCTGATAAAGGCCTGAAACTTCAGCAAGCTTTGGTGTTGGTGCAGTTTTTGCGCCAGTGTGATGAAGTGATGTTTTGGATCAATGATACCATGAATTGGTTCAGACTACTAAGGAATATATGAGGGAAGTTACCACTATAGACCCTAAGTGGATGGTCGAATTTGCACCTGCTTTCTACAAGTTTGCAGATCCAACAAAACTGAGTAAACATAAAAAGCAATTGCGTCTGGTCACTCTTAGCCAAATCGGCACTATGGATGATGACGGCATACATTGTCATCACTTTGATGTCACTTCTATTCCCGAGCAGCAACCAACCTGATGTGTTACGTTTCGTGTCATG--------------------------------------------------------------------------------------------------------------------------------------------------------------------------------------------------------------------------------------------------------------------------TGCACTCCTGAGATTGCTGGGGAACGTTGTGATCAATGTGCAAGAGGTTATACTGGAAGTTCTCCCTACTGTGAACCATGTGGAGAATGCTTTGATAATTGGGATGCTATTCTTCAAGAATTGAAAAACGCCGTTAATTAGTTAGACTGTTTTGGTGTGGCATTTGCTGTTGTTGCAGCTTTTCAAGTGCTGGGTTTCAAAGATGTCCACCTTGCTTTATCTGAAGATCATGCTTGGGTTATATATGGAAAAGAT----------------------------------AAAGGTGACATGGCAATCCTGACAGAAATACGAAATTTTGTTATGACGTATAACATTAAACAGACACTCATTGCTGAAATGACAAAAATGAGCCAACCATATGTCAGCCGTTTTTTTCGTGGAGATATTCAAGATATGCCTGATCGTACCAAAAACATATTTTTC----------------------GAGAAACTACTGGATCTGGACCTAATTCATACAGTGATAATGAAACGGTTGCAAAATACGAGATCATGGATGGGGCTCCTGTCAGAGGTAACACCCTTATCAGCTACCATCTGTTCATCTGCAAAGAAGTCTTTTATGAGGCCAAAGAGTGCAGAGCCCAGCTCTCCCCTGCTAAGGAGAGCACTTTCGCCAGATCGTTTGCACCCTAAGTCTGCAGAGGTCAAAGCTAAGCGTGAATCCTTTTCTGGTCATGCATCCTCACCTCTTGCACTTACCTCGTCCCCATCTTCACGTTCCCAGTATTTGGTCATGCAGAAGTTGTTCAGCTTTTGCTAAAGCATGGTGCTGATCCTAATGCCAGAGATAATTGGAATTACACTCCATTGCATGAAGCAGGTATCAAAGGAAAAACAGATGTTTGCATTGGTGAGTGTTTCATGCTAAAACCATGAGTTTGAAAACAGTATTCACTGACCACTCCTTGTTTGGATTTGCTGATGCTAGTGCCATCATCACCAATAAACTTCTGCAAATGTCCCTGTCAGTTTGCAACCATGTTATATGTGTTTCACATACAGGGTAAGACCAAAATCAGAAGGAAAACTTGAGGAAGCTTTACAAAAATAAGAAGTACAAGCCCAAGGATTTAA-------------------------------------------------------------AGGATACTGAAGTTAGAGGTACTATGGTTGTAAGTCTGAAGAATGTATCCATGGTATCGAGCAAATTGCTTGTTGCTGCAAAATCTGTTGCTGCTGATCCTGGTGCACCAAATGCCAAAAACCAGTT---------------------------------------------------------------------------------------------------------------------------------------------------------------------------------------------------------------------------------------------------------------------------------------------------------------------------------TTCCTTGTAGAAGTGGGAAGGAACTTCTTCTGACGCCAGTGGTTATTAGTCGCAATGAAAAAGAAAAGGTACTTATTGAAGGATCAGTAAATTCCCTGAGAGTTAGCATTGCTGTGAAACAGGCTGATGAGATGGTGGTCAAGAAGCTATGGATGTCACGACAACGTCAGCTAGAGTGGGCAAATTTGATGCTCGTTTCTTCCACTTAGTATTTGAAGAAGAATTTGGACGAGTAAAAGATCATTTTGGTCCAATGATATCGCAATGATCAGCACCAATACTGTTTAAACTTGGACAGTGGAATGGTAATTGATGGCTACCGCATGGGTGGAGAAGGGCGGTTTGT---------------------------------------TTGCAGTTCTGTCAATTCTGATTGCCTTGGTCATCTACCCTGCGTGCTTTGCTTCAGAGATAGAGAATAGCAATAGGCCTGTATGGGAGTTTGGTTGGGCCTATGGTGTCGGCTGGGGATCTGCTATTTTCCTGTTTGGTGCCATCCTATTGTTGCTCTGTGACAAGGAAACAGAAGAGATGTAACATTGATGATCTCTGTTTATAACAAGCGAAGTATGATAAGGAAGGAAATGATTGGCTGGTTTTCACTTGGTCTAAACAGCAGTGGTGAAGAAGAATTAGCTCATT----------------------------------------------------------TATAGAATTTGGTGGTTTTGGATCTGTAAGTGGGAAAATAGAAATTGAAATCAAGATAAATCATGAAGGTGAAGTAAATCGAGCAAGATTTATGCCACAGAATCCATGTATCATTGCCACTAAAACACCATCCAGTGATGTATTAATATTTGACTATACAAAACATCCATCAAAACCAGGTATTTTTTTCAGACAGTCGCTCTTTGGGATTTGCGAAATCTAAAATTGAAGTTGCATTCCTTCGAGTCCCACAAGGATGAAATATTCCAAGTTCAGTGGTCTCCACACAATGAGACAATTTTGGCTTCCAGTGGTACTGATAGAAGATTACATGTGTGGGATTTGAGTAAGATTGGTGAAGAACAATCTGCAGAAGATGCTGAAGATGGACCTCCTGAACTCTTGGTAAATTTTAGACACTCCTAGAGAACCATCACTTGTCCTAATCTTGAAGTGGGGTGGTGAACTTACACCTGCTGGAAGAGTTCAAGCTGAAGAGTTGGGCCGAGTGTTTAGGAAGGAATTTCTGCTATGGAAAATTTGAATGAGATGCAGTGTATGTGGTTTCAAACAGAATGTGCTCTAGGTTATCAAAGGTTAGGGAAATCCTAGTGAATTTCCTTTTAAACCTCCAAGCATTTATATGATAACCCCAAATGGCAGGTTCAAGTGCAATACTAGACTTTGTTTAAGCATCAGTGATTTCCATCCAGACACATGGAACCCTGCATGGTCTGTCTCAACAATCCTCACAGGACTTCTCAGCCCACCAAAACTATAGTTCGTGAATTTGCTTCTGATTTTGAAGTAGGTGAATGTTGGGGATATTTCAGTTGGAATGTTGTGGCATTGAAGGTCCAAAGGACTGGGATATGAATATTTACTTCAATTGCTCTAGTATAGACGTAGGGAGCAGAGAGGCCTGTGGAGT---------------------------------------------------------------------------------------------------------------------------------------------------------------------------------TGACTACATTTTTAGGAAAGTACGTTTGGTATGAAGAATACCCCACGATTCCTAGCTCATTTGTGCTCAATGGCTTTATATATTCTCTCTTTGGTTTGTACGATGTGCAGCAGAGTTGAAAGTTAAATTTACCAGTGGAAGTGTCGCTGGATTTCAGAGCAAAAGACCAACTATCCGGACTGATAGAGGCACAGTGAGGCAGTCTCAACTCTATTGGTACATTAAATTTAAGACCATGTGGGCCACACATCACTAAAGGGCTTAGCAATGTTTCTCCTGCGAAGCATGAAAAATTTCAAAGCCTTCTTTCGTTGGTTGTATGCCGTTATACTTCGCCTTTCTGAAGAGCCTGTGCCAGCTGAAATAATGAAGGTCACCC------------------------------------------------------AGCTTTTCAAGAATGTGGCTGAAAGAGGAAGATGGGGTGAAAATCTGATGCTAGCCTATAATGATTATAAGGAAGGACGTGTGAATGAAGCATTAATGAAATATGCTTTTTTATCTGAATTAGGCTATGAAGTTGCTCAAAGCAATGCTGCCTTCATTCTAGATAGAGGT--------------------------------------------GTTATCCATTGCTGATCGAGCTACTATTTCTAACATGTGCCCAGATTCTGTGTTAGGTTGGTGGTGTAGAAGAATATGAAGTGTGCAGAGCCTTACAAGATGGAAGGTTAACAAAACCTTTAGTTGCTTGGTGTATTGGTACCTGTGCTAAAATGTTCACCTCTGAAGTTCAGTTTGGTCATGCTGGTGTTTGTGTTCATTGCTTTCACATCCGACATGATTTGCTTCCTTTTTA-------------------------------------------AGGTTGTAATCAAATATGTTCCATATGTTGGTGACAGCAAGCGAGCAATGGATGAATATACTTCAGAAATCATGATGGGTGGCCATAATACTATTGTTGTCCACAACACTTGCGAAGATTCCTTACTTTCAGTCGTTTCTGAAAGGAGAAACCCAAATTGCCGCTGATGAGGCCTTCCAAAATGCAGTGCAGAGCTATAATGAAGTTTTCCTTAAGAGTGACAGAGTGCAACGTATCGTTCAAAGTGGTGCCTGTTCAGGACATGATTTTCGCGAAGTATTCAAAAATAACATTGAAAAAAGAGTGCGTAGTCTACCAGAAATTGATGGCCTTAGTAAAGAAACTGTTCTGACATCATGGATGAGTAAGTTTGATGCTATTTTTCAACTATGATGAAAAGGATCCTTTCCTATGTAACTCCTGTGGCTTTTGCAAGTACGCCAAATTTGATTACACCATTACTGCCAAACCCTGTTGTGCAGTAGATCCTATCGAGAATGAAGATGACCGCAAAAA----------------------------------------------------------------------------------------------------------------------------------------------------------------------------------------------------------------AAAGTCTATCCTACCTATGACTTTGCATGCCCCATTGTAGATAGTGTTGAGGGTGTAACTCATGCTCTAAGAACCACAGAATATCATGATCGAGATGACCAGTACTTTTGGT----------------------------------------------------------------------------------------------------------------------------------------------------------------------------------------------GTGATGCCTGATGCTTACGAGCGCCTGATTTTAGATGTATTCTGTGGAAGTCAGATACACTTTGTTCGCAGTGATGAATTGGCTGAAGCGTGGAGAATATTCACACCACTCTTACACCAGATAGAGAATAATAAGATAAAACCAGCTGCTTACAAATA----------------------------------------------------------------------------------------------------------------------------------------------------------------------AGGAATAAGCTGACAATGATTGCAGAACCACTAGAAAAAGGCCTTGCGGAAGACATTGAAAATGAAGTTGTTCAGATCAACTGGAATCGTAAGAGACTCGGAGAGTTCTTCCAAACCAAATATGACTGGGACTTGTTGGCAGCCCGTTCCATTTGGGCTTTTGGTCCGGACACTACTGGGAAGAGCTTAACAAGACCAAGCCTATTTGGATGAGAAATCCTGATGACATTAGCCAAGAAGAGTATGGTGAGTTCTACAAAAGTTTAACTAATGATTGGGAAGACCACCTTGCTGTCAAGCACTTTTCTGTTGAAGGCCAATTGGAATAGGTATCCAGCTTCAGTATTCGTTGGAGATACATTTTGCTACTTTGCTGGAATGACATTTGCCGTAGTGGGAATTTTAGGTCACTTCAGCAAAACCATGCTGTTGTTTTTAAGGCTCTAGAAGCTCTTGAACAAGATAACTTCCATGATGATCCACATGCAAATTTAGTTATGCATAAAAAAGCTCCCAAATTTGAAGAGACGTTGAAAACAAAAGGAGGAAAAACTAAAAGGTGAACCATTCAAGCA-----------------------------------------------------------------------------------------------------------------------------------TCCTTCACGGGGAAATGAGATCAGCCTTATTAGATGGTGATGTCCACGCATACGACATGGAAAGAGGCTTCACAAGGCATCCCATTGATGACAACAATGGTCAGGGTATTCTGGTGATGCTAGGCAGGCAATGCATAATAAATCACATGCGATTGTTGCTGTGGGACAGAGATATGAGGTGAAACTATTGCCCGAGTAACTGGTGGCATGAAAGTCAAAGCAGACAGAGATGAAGCATCTCCATATGCTGCTATGTTGGCTGCTCAAGATGTTGCAGAGAAATGTAAACTTGTTGGAATCACTGCTCTGCATATAAAGCTCAGAGCGACTGGTGGAACTCGAACCAAAACTCCATGAAGTAAGTTTTGTTCAAAATTTGGTATATTACGTAGAACGAGCATATCGTACACCAGATTATGGAATGTGGGAAAGAGGTAGCAAGTATAATGATGACACTCCAGAAATACATTCAAGGTAATAATTTTAACACAAGATGGTGCTTCTCTATTTTATGTGTCTGTTAAAGAAGATAAAAATTGTGATCTACTTTCCAAATATCTAGTCCACAGGATATATTCTTTTCCTTTCAAAACTCCTGCTTTAGTTGTAGAAAAGGATGCTGTTT------------------------ATTGTGAGTGTGTGGGGCATTGTCCGAGTTGGAAATGGACTGGATTTGACCGACATTGTTCCTAGGAACACCAACGAGTATGATTTTCTTAGCCAACAAGCCAAATATTTTGGATTCTTCAACATGTTTGCTGTTACTCAGGGTAATTTTGAATACCCAACAAACCAAAGACTTTTGTATGAATATCATGATGCTTTCACGAGGATAGATAGAATAATTAAGAATGATGATGGTGGATTACCTGAATTTTGGCTGTCACTCTTCAGAAATTGGTTACTAGGATAAAAAGAGGAAAATAGAAGAAGAAATGAAGCTAGCAAATATTGAAAACAAATTTGCTACTCACTATGATGCTGTTGAACAACAGTTGAAATCTAGTACTATTGGTTTAGTTACATTAGATGAAATGAAGGCTAAACAGGAAAATGTAGTTAAGGAAAGAGAACGGCTTTTAGACGGGCATCTCTTATGTCCCCTCGGCAAATTTTTCAGCAGTCCAATATGACTCAAAAATGGCAAAGAAGGGAAATAACTAATTTTGAGTATCTTATGTTCCTTAATACTATAGCAGGT-----------------------------------------------------------------------------------------------------------------------GCGAAAGAACATTATCATGTTACCA--------------------------------------------------------------------------------------------------------------------------------------------------------------------------------------------------------------------CTGCTGAATCTTGGGGGACTGGCAGGGCTGTTGCTCGTATTCCCCGTGTTCGTGGTGGTGGAACTCATCGCTCTGGCCAAGGTGCTTTTGGTAACATGTGTCGTGGTGGTCGCATGTTTGCACCGACTAAGACATGGCGCAGATGGCACAGGAAAGTTAATATTAACCAACGACGTTATGCAATCTAGATTAGAAAAGGAATACCATTACTTCATGCTTATGGTTTAGAAGATCTTTTTTATAAATATGGTGTTGATATTGAACTTTGGGCTCATGAACATGTCTATGAAAGACTTTGGCCTATTTATGACAGAAAGGCTCTCGGTACGGGGTCTCTGTGGTGTTCCTGATGAGCCCCATGCCGCCAACGTGTTGCTTTCAAATGCAGAGGGCAGCGGTGTGGGGAAATTTAAAGAGCCCCCTGTTACAGTAATCCCAGCAAAAGTAAGATGGCAGCAGAAAAAGTGACATTATCTGATGCACTTTCTAATGTTGATGTATTGGATGAACTGCCACTTCCTGATCAACAGCCATGTATAGAAGCCCAACCTTGTAGTATTGTGTATCATGCAAATTTTGACACCAATTTTGAAGATAGAAATGCTTTTGTTACTGGAGTGGCGAAGTACATTGAAGAAGCTACTGTTCATGCAGAATTGGTATGCTATTTCTCAGTTTCAATGTTGCAAAAGATCCCAATCATCTGTTCATGGTTCGTTTAGCACAAGGATTGGCGCACATGGGCAAAGGAACCAAATAATTCTGAAATTACAGTGATCCACAGAGCTAAAACGAAAAATATATAGGATAACCCCACTTGATGGCTGCTAGGCAACTGATATGGTTCTCCACCAATTTCTTCCATCGTAAAGCCCATTGGAAAAATAACTGCAGCCAAACAAAATAGAACCATAGCCGAAAAGCCACTCTCTTTTGGTTATTCTAAATCCTTCGTCGCTCATGCTATGGGTGAGCACAATATCAGCTTGAACGACGAAGAGAAAGATATAATGTCGCAGAAAAACACTTCTGCCATTATCCAAGGCATTGGTAAAGAGAAAGAGCCACTGTTATCATTCCTAGAACCGATTCCTAGTTCGACAACTCAGAACAGTGTCAGTCACTCTCAACCTGGCATTTTTGCCCGAATTAAATAATGCAGCAGTGCCACCATAACAGGCATTTGTAGTATCAATACCTTCAACATCCGAATTTCCACTTTCTCGAAACAGATCCATTAACAATGTTTTCACACTTTTTGATTTGTCAACTATTGTTTCTGTTCCAACTTCCAAACGGCCTATTTGTGTATAGCTGAGACCAGTTCTCCTAACTAGTTTTTGTACAACAGTAAGGCACAAAGAATTAATGTCGGCCATCTCTCTATTGAAGAGTTCAAAAAAATATATGGCAACTTTTTTCCTTATGGTGATGCTTCCAAATTTGCAGAACATGTGTTTCGCACATTTGATGCCAATGGTGATGGAACTATTGATTTTCGGGAATTCCTCTGCGCCCTGAGTGTGACATCTCGGGGAAAGTTGGAGCAAAAATTAAAAGGACCCACTTGAATTTCAAGCCCATGAGTTACGGAAGTATTTCAAAATGGGTGATCATGTTAAAGTTATTTCTGGTGCATATGAAGGTGACACTGGTCTCATTGTTCGTGTGGAAGATAATATTGTATTGCTATTTTCTGATCTTATTTTTAGAATGTTTTCATTGCAGTCATAACAGAAACTTTTAATGAAATCAGAGTTCAGTTTCAGCAGATGTGGGGTGAAAGAGTAACAATTCCAAGTGAATCTACCCCTCAGGTAGGTAAAAGCCCCAGCTAGAGCAGGTGCTCTAGCTCCATGTGATGTGATCTTGGAACCACAGAATACGGGCTTGGGACCTGAAAAAACATCATTCTTCCAAGCTCTACAATACCAACCAAAATTTCCAAAGGAACTATCGAAATTCTGGTCCGAGACTGAAATCTTGAAACAGGAGGTTGAATCAGCTGATCCGGCATATTGGGAGAAACTCCTTAGACATCATTATGAGCAACAGCAGGAGGATATGGCTCGTACTCTAGGAAAGGGTAAAAGAGTCCGCAAACAAGTCACATGGTCCCACGAATTATGCCAAATGGAGAACAGCAACCACACCTTACAGTGTTCAGTGGGAACTAGATTTTGAACCTTACATTGTTGTTCGTAGAGATGTACCCGAATATGACCG------------------------------AGGTTACATGATGTTTTGCACAGTGAGAAAAAGTTAACGTTAGTCTTTGAACATTGTGACCAAGATCTGAAGAAATATTTTGATAGTCTCAATGGGGAAATCGATCCAGATGTTGTAAAGGTAATTAAGTAGCATATCCTATGGAAAATGGCATTGTAAGAAATTGGGAAGATATGTGTCATGTTTGGGATTACACATTTGGTCCATCTAAAATGAACATTGATGCAAAAAATTGTAAAGTGCTCTTGACTGAACCACCCATGAATCCTGTAAAAAACCGAGAAAAGATGATAGAGGTGAGTTAATTGTTAAACATATTAGCATCTGCTACTCAGTTGGGTCTATCACAATCTCGTATCATATTCTCAAACGTTGCTGCCAAAGAGGAACATGTGAGACGTGGGCAGTTGGCTGATTTATGTTTGGACACTCCATTGTGCAATGGCCATACTGCTAGCTGCCGCAGAACCTGATGATCCGCAGGATGCCGTTGTCGCTAAACAATATAAAGATAACCCAGAAATGTTCAAGTTAACTGCAAGGCACTGGGCTCATGTCTATGCTGGAGGT-----------------------------------------------------------------------------------------------CAATGCTCCTTTTGGACCGTGGGGCCAATATTGAAGAAGTTAATGATGAAGGTTACACCCCTCTGATGGAAGCTGCTAGAGAGGGTCATGAAGAAATGGTTGCCTTACTCCTTAGTCAAGGTTTTACAGATATGGGATATGTTTGGAGTTTATTTTAATAATCATCCAGATTTAAGAAGAATTTTAACCGATTATGGCTTTGAAGGACATCCCTTTAGGAAAGATTTTCCCCTAAGTGGCTATGTTGAGGTA-----------------------------------------------------------------AAGGATACATTTTTTAAAACTGTAGATTTTGTTTGCATTTCTGATAATTATTGGTTGGGCAAGAAAACGCCTTGCATAACATATGGGCTAAGGTGAGAATTTTTTTAATACATTAATCCCATGGTGCCTTCCACATACTGGTAATCGTCACAACCACTGGTCTGGACTCTATGGTCGACTGGAATGGGATGGTTTCTTTAGCACCACGGTTACAAATCCTGAGCCAATGGGCAAACAAGTAAGTTTTAGGGCATTATGGCAAATGAAACTCTTGGTTACTTTTTGGGTAGGATATATCTATTTCTTGTTAAAGTTGGTGTGAATCCTCAGAAACTTCGCTTTCGTCAGCATATGAGCAATGAAATGGCACACTATGCCACTGATTGTTGGGATGCTGAAATCAAGACTTCTTTTGTAAGTTTGTAGGCCTTCCTGATGAGAAAACACTTTTTTAACAATGAAGAAACGGGATACTTCAAAACTCAAAAGCGTGTAGCTCCTGTACAGAACCCAATGACTGACCCAAGTGTAATGACTGATATGGTAAAAGGAAATTTTACTAATGCTGGTGATGGGAAGTGCTGTCATGGCATTTGAAGAAGTCTGTCCTGAAAGAATTGATTTGATTCACAAAAACTACAGGAAACTATGCAATCTGTTAGTGGATGTTGAAGAATGGGGACAAGTTATCATCATTAATATGCTTACTCATTATGCACGTACACAATTTGTCGACCCAAACAAGCAAATGAAGAAACAGAAGAGATGGATAGTGAGCATGATGATCCAACTGGACTGGAAGGTGCTGCATTTCAAAGTAGACTGCCCTTTGATAAAATGACAGCTCAAGAAGCTGCTTTTTCCTAAACAGTTTCTGGCTTAGGGTTTGGTGTGATGAGTGGAGCATTTTCATTAGTTAATGTTCTTGCTGATACTGTTGGCCCTGGGACTGTTGGTCTTAATGGAGATTCCAGTAACTTTTTCATTACATCAGGTCCTAAAAATAAAAACAATCTTCGAGTGCGGGAGCATCCGCTTCTGGGACCTTATGTAGAAGACCTATCGAAGTTAGCTGTAACCTCATATCAAGACATTCATGACTTAATGGATGAAGGAAATAAAGCTAGGTTCGCATGTCGTGAGGGATGTCCAGCAGTACATATTGTGCAGACTGGACCAAGAAGAAGCGCTGAGGCAACATCTGAGCAGAGAGACGGCTGAGATGCTGAACCAGCTCCACATCAAGAGTAACGGGTGCTTCATGTACCTGGAGAAAGTGTTAGAGGCAACTTTTGTCCAGTCATAGTTGTAATTTCTTCAGGTTCTGACAAAATATGCTTAGCCAACGTTCCTTCAACACAATAACCGGCAATGATAACACCATTTTTTGGGTCAGTACACCAGCTCTCAAAAAGTTCTCGAGATAAACCACTTTGCATCATTATTTATCTTGTGCCTTTTAATTGGTGCCATTGTCTTTTTACGAATGGCCAAAAAGAAGAGGGCCACAAGAGGTACATACAGTCCTAGCCGGCAAGAAATGTTTGGTTCACGAGTTGAGATGAACCATGTAATGAAACCTCCACCAGAGGAACGTCTCATTTAACCTTCGCTGAAGCAACAGTTGTTTTCATATGCCATATTGGGATTTGCCTTATCTGAAGCTATGGGCTTGTTTTGTTTGATGATGGCTTTCTTGCTTTTATTTGCTTTCTAA------------------TCCAGTATCCTTTCTTCACGGATAGTATGTGGTAAATTTCCGACCCAGAGATGCCTAGTCTCTCTAACCATCTTGCACCAACGTCCACATCAGCTAGGGCCCTGCATGAGAGGCCTTTCTTGGGGTAGAAGTAAATAATTTTTTGCTTCATCAACTAAATCTCTACACGCTTCATCACTTTTGATTAGAAGATCAGAGCCAACTGTTCCAACAAGAAACTTTGGAAAAACCTCGCCTATCAAATACAGCTTTCATTGTTCACCATTTTGCAGACAATGTAAAGTATGAAGTTTCTGGATTTGTGGAGAAAAACAAAGACACTGTAATGGAAGAACACATTTACAGCCTCTTGACTTTGAGGACTTACAGCAACGTTTCGGCTTCAACATTACGATTCAAGTGAGTGACCATGGCGGAGAATCGTCAGAACCGTACCACGTAGATTATGCCAAAGTTCGTGTGAGACTTGCAGTATATGCACAGATTTGCAGCATACTTTCAACAGGGTGACATGGAATCTAATGGAAAATATGTTACTCGCAGTGGTCACAATGTCAGTTATTCCACTGGTCCTATTGTATGGGGAGACTGACCGCCAAGGAAGAAGAGGAAGGCCAGAAGCAGTGTGGAGAGTGGAAGTTGTGTCACAAGAAGTACAAACATCAGACACTGCCACATCTACAGATGGCTCTGCTAGCGGAGCTCCTCGTGCCAAACTAACTCTTGAGGGATTGGGTCCTAGACCACCATCCCGCATGCTGCCTCAAACTGAAGATGGTAAAGAAACTACTTATAAAGAAGGTAGTCCTGAACATGATCATTCTCTATGTGACTTCCATTGTTCAGCTCTACATGAAAAAGGTGCTCAAATACAAGTGAACAAGTCCGTTGCTACCTCGCCCATTCAAGAAGTGCCAGAGGGAAGCGCTGTTCCTGCAGCTACTGCCCCTTCAGCTGTTGCTGGGAAAAGACTTAAAAAGCGTTATGCTGTTTTCAATTTTGATGGTTCACTTGCAGAATTGAAAGGGTTTGAAGTTAAAAGGAGAGGTGAGCTTCAACTTGTTAAAATATTTCAATCATCGGCTCTGCTCCAGAACACCGCCCTCAGTGATGTCACATTCATTGTGGGGCCGCCCTCGGCGTCCAAGAAGTATGTTGGGCATCGGGTTCTCTTGGCCATGACCAGCCCTGTCTTCGAGGCCTGACCTCTCGGCCGACACTATCACCTACGACTCGGATGATGAAATGGTGAAGAGAAGAGTCAGCATCCTGCGCAACAAGAAAGGACATCCCATATACTCTAGAGAAGACATCCGGGAGCAATATGCCATCTAACGCCTGGGGTGGACAGGGTCTTCTTGGTGTCAGCATCCGATTTTGCTCCTTTGAAGGAGTTAACGAAAATGTTTGGCATGTTCTAGTAGTCGGAAAACATTCCTCCATATGATGTAGTGCCTTCAATGCGGCCTGTGGTTCTTGTGGGACCATCTCTCAAGGGCTATGAGGTCACAGATATGATGCAGAAAGCTCTTTTCGACTACTTAAAACATCAGTTTGAAGGGAGGTTTTCAGCGAGGAAGTATTTGACTTTTCAAGTGGTCAAATGACACAAGCGAAAGCTAAGCATCTGAAAGATACCATGTGTAACGAATTCTCTCAAATCTTCCAACTTTGTCAGTTTGTTATGGTAAGGCAAAAATTTCTCCACGAGCATTAAAGCAGCTTTTCACAATAGGTTGTTCCATTTGTTCCGATGTCTTTAGTTTAGTTCGTGCATCTTTATCCCAAAAACTAAACCTTCCATCAGAACCAACAGTAGCCAAGGTACCATGAACTGGGTGGAAGGC--------------------------------------------------------ATGTCAGAGGTCAAGTTAGTGAAGGAGGCCCTTTGAAAAGTATAAACGGCGAATTGTACGCACCACTTGAACA---------------------------------------------------------------------------------------------------------------------------------------------------------------------------------------------------------------------------------------------------------------------------------------------AGAACTTTCAAGCACCAAAAAAACCATTCAATAGAATGAACTACTCTGAAGCCATTGAGTATCTTAAGGAGCATCAGATAACCAAAGACGATGGTACATTTTATGAATTTGGTGAAGACATTCCTGAAATGCCTGAGCGTAAATTTGTGATTGATCGTAGAACCATTGAAAAAACGTGGAAATTAATGGACAAAGTTGTGAAATTATGCCAGCATCCTAAAATGAACTTGAAAAACAGCCCACCGTTTATTCTGGACATCCTCCCTGACACGTATCAACAACAGTTCAAATAATGCCAGAAGAAGGCGAACTCGTTGCAAGAAGTGTGAAGCTTGTTTGCGCGCTGATTGCGGTGAGTGTCATTTTTGCAAAGATATGAAGAAGTTTGGTGGTCCTGGAAGGATGAAACAATCATGCATCAGTAGGCAGTGCATGGCTGTGAG-------------------------------------------------------------------------------------------------------------------------TGGCATACCAAGAAATTGCCTCGTAAGACTCACAAAGGTTTAAGAAAAGTTGCCTGTATTGGTGCTTGGCATCCTAGCCGTGTGCAGTTTACTGTTGCCAGAGCTGGACAAAAGGGCTACCATCA-----TTTAGGTGCCAAGTGTTTGAAATGTATGCTCAAGGTGAAAAAGTAACATGTGGCATTATCACTGAAGACACAAAAATAGTTTATCGCTCATGCAGCAGTATGGTGTACATATTTATTCAAATGAGTTGTGAAATGTGGCATTTTGATATAAATG-------------------------------------------------------------------------------------------------------------------------------------------CACGTAAAACTCGTATAATTGATACCGTTTATAACGCTAGTAATTATGAGTTGGTGAGGACCAAGACGCTGGTTAAGAATGGAATTGTTCTGATTGACGCCACACCATTTAGACAATGGTATGAAGCCCATTATGCCCTTCCCTTGGGAAGAAAGAAGGGAGCTAAGCTAACCGAGCAAGAAGAAGCTATAATTAATAAGAAGAAGACTGAAATAGAAACTGATAAAGCAACCATGGGGTTTGAAACTCCTGAAGAAGGATACCTTGCCAAAATTCTTATTCCAGCTGGTACCAAAGATGTTCCTTTGGGAAAGGTTCCAGATGTGGCAATTTGCCCCCAATAGCATCCACTACTTGCTGAGCTTGTGGCAGAGAATGGTGGCATCAGTTCCATATGTAAAAGCTTCCGAGCCTCACCTACTAGAGACCTATACACCTGAAGTTACCCATGCCTATATCACCTCAAGCTTACAGCTCCTGCATAATGTCTAACACGAAAGCTGTGGTGTGGTAGAGAACTATCAGTGAGGAAATTGCGACAACCCCGACTTTCAAAGTAAGGGTTGTCTTGGCAGGCTTGTGTCAGTTTGAAGAGAAAAGTCTCATCACTGACTGGGCCTTGCCGAAGGCACTCTTCATCCAACATGGCAAGGATACCGTGGTTATTCTGAAAGAAAAGACTAACAAAAGAGAAGGTAAAAAAATGTCTCTCCGTCACAAAAGCAAACCATCCCGCAGAACCACTTCCTTACTGGACTTGTTTCTTTCATCATCCCTTGGTATGTTTTGTCACCAGCCACTGCTCTTTTGCACCTTCCTTTAACCTCATTAGGTATGGAATTACAAGCAGAGGCGTTGTATTTTTACTTTAATGGGCCATCTTGATTACATTCGCACTACAACATTTCACCACGAATATCCATGGATTCTAAGCGCATCAGATGATCAGACCATCAGAGTTTGGAATTGGCAGTCTCGTACATGTATCTGTGTATTGACCGGTCATAACCACTATGTTATGTGTGCACATTTTCATCCAACTGAGGATCTTGTTGTGTCTGCTTCCCTGGAACTGCTTCAGTACCTCCCCAAGGTATTGAGGTTGCTTTAGATCCAAGTGAATTGGAACTTGATAGTGCTGCCATGGCTGCTCGCTATGAACAAACTGTTCGAGAGCAACAGTCTCAGCTAGAAAAGAGGACTTAAGTGATATGATGTTGGTGGTGGGGAAAAATTTGACAGCCTTACTGATTTAGTGGAGCACTACAAGAAGAATCCTATGGTAGAAACTACTGGAACTGTGGTTCATCTCAAAATGCCTTTCAATGCCACTCGTATCACGGCATCAACCATTGAGTATAAAGAAGTTAAGAAAAGCAAAGAAAGAAGCTGGTCCTCTTGAAAAGCCAGAAGTTGTAAAAACCCACCTGAGAGATATGATTGTTGTTCCTGAAATGGTAGGATCAATTGTTGGAGTATACAATGGCAAGACCTTCAACCAAGTTGAAATGGTTTCCAAACGAGAAGGCGATTCTTCTCTTATGCAACTTAAAGAAGAATTCCGAACATATGAAGCTCTAAGACGAGAACATGATGCCCAAATTGTCCAAATTGCTACTGAGGCAGGTCTTCGCATTGCACCGGAACAGTGGTCTTCTCTTCTTTATGGGGATACTGCTCATAAATCACACATGTTTACTGAGAAGTTCAAGTATATTGAAAGCCATTCTTTAATGGATGGACGTCTTGCAATCTCTGCAATTGCTGTAGGAGCTGCTATGTTTGCTCTCTTGTGGGATTATCTGCACCCTTTTCCTGAGTCTAGACCAATATTGATTCTTTGTGTTGTCTCATATCCTTTTTTCAGCATAAGTTGAAATATTCTCAAAAGGAAAAAGTAAAGCAATTCATAGCTTTCACGCAAACAGGTGAAAAAACCGCAATCTTCTGCCTCGCTCAGCATGACTGGAAATTGGACGTTGCTTCCGACAATTATTTCCAGAATCCCGATCTCTATTTTAGGGAGCAAAAGGCATCGGTAGACAAGAAGAAATTGGAACATTTGTACAATAAGTACAGAGGTTCGTGTTTTTTAGGAATGAACTTGAGAGACAGTTTTTAGAAATGTTGCAATTTAATATTAATGTTCCTGCTAGTGTATATGCAAAGTATTATTTTGATCTGAGGACTCTGGCTGACCAAAATGATTTAACGTTTCCCACTGAGCCCTTGAGCAAAGACAGAGCACAGAAACTTGAGGTAAGCTCGACACAACCAGACTGATGGAGCATACTTTGGAACAGGATTTCCTCATATGTTATACATGGTTCATCCAGATTATAGGCCAAAGAGACCCACAAATCAATTTGTTCCGAGGTAAGTTCATAATTAATTGTATTATTTGTAGGAAGAGTAGCTGTTGAGTATCTGGATCCAAGCCCAGAAGTTCAAAAAAAGAAATATGCTTTCAAGTGCCATCGTGTTAAAGAAAACAATGGCATGGAATTAATATATCCTGTCAATGCAATAGCATTCCATAGTGGCTACAATACATTTGCAA------------------------------------------------------------------------------------------------------------------------------------------------------------------------------------------------------------------------------------------------------------------------------------------AGATTCATTGGTTCTCAATTTTCAACTCCTTCATGATGGTCATATTCTTGGTTGGTCTGGTCAGCATGATTTTGATGAGAACTTTGCGTAAGGACTATGCCCGTTATAGTAAGGATGAAGAAATGGATGACATGGT-----------------------------------------------------------------------------------------------------------------------------GATTCTTTGGGATCGAGGTTGTCAAGACGGCATGTATTTGTTGAGAGAAAGCAGCTCTGATTATGTGCTGTCTCTTTGTTATCAGAAAAGGTAAATGGGGTCATTCGATCCACCATTGAATTTCAGAGGGACATGATGCTCATGTTTCAGAATGCCATTATGTACAATAGCTCTGATCATGATGTCTACATCATGGCTTTAGAAATGCAGAAAGAAGTCATGGAACAAATACAGGTAGTTTTGTCGAGAAGAAGATGCTGAAAAGGCAGTTGAAGACTTGAATAAAAGGTGGTTTGCAGGTCGCCCAGTCTATGCAGAACTCTCTCCAGTTACAGATTTCCGTGAATC------------------------------------------------------------------------------------------------------------------------------------------------------------------------------------------------------------------------------------------------CAGTAGCATCTGGGGAAGCTGACGCATACTTTGAATATTCTATCCATTGCTGGGATATGGCTGCTGGGAAAATTATCGTAGAAGAAGCTTTAGGAGAGACTAGATTTCTCTTGTGCTCTTTTTGGCCCTGATGGTGGTTTAGTATCAAATGCTCCTCATATTCCCGTGCACTTGGGAGCTATGCAAGAGGCTGTGCAATTTCAGGTAAATCTCCTGACTATGCATTGTCTACCATTACGACTGACAGCTATGCTGAGGAATTTCAAAAAACTATTGATCAAGGGGCACAGGGTAGAGAAATACATACGTTGCAGCTATTTAAACCTGAAGGTAGCAGTTTAGGGTTTAGTGTTGTGGGACTACGCAGTGAACAAAAAGGTGAACTTGGTATTTTCATACAAGAGATCCAACAAAATGTTTAGATGTATGAATGCAGCTGAACACCGTCGACAAATGATTCAGGAATCTAAATACTTAGGAGGTGATATGGAACATACCCATTTAGTAAAAGGTCTT-----
Calommata_signata_MY4703 TATAGTGTTCCTCTTCAGTTTGAAGCTGCTTGGGCCTTGACAAACATTGCATCTGGAAGTTCAGAACAGACTGCAGTAGTTGTCAATGCTGATGGATGGTGGCACTTTTACAATTAGCAATGGGGGAGTTTTTGGCTCAATGTATGGTACTCCTATAATCAATCC------------------------------------------------------------------TGAAAAAGAAGCTTGGTTCAGATCTCTCATATAAGGATGTCGTGAAAGCCAGTTCCAACGATCATGTTATGACATCCAAGCAAATTGAAAAAGTTGCAGGCTCTGCAAGCCCCAGCATGTCATGAAAATATGGTAAAAGTTGCTGGATATATTCTTGGAGAATTTGGAAATTTGATTGCTGGTGACCAGAGATCAAGGTTGATAGTTTCCACGCCTACGGGAAGTACTGCGTATGCAGTTGCGCTGGAGCTTCCATGATCCACCCTAGCGTCCCTGCCATAATGATAACACCATTTGTCCTCACTCCCTTTCGTTCCGACCTATCGTGGTTCCAGCTGGCGAGAACAAAGCAGCTGCAACTGTTTCGAGAGAATGGACAGAGCAAGAAACACTATTACTTCTGGAAGCTTTAGAAATGTTTAAAGATGATTGGAACAAAGTATGTGAACATGTTGGGAGCCGCACTCAAGATGAATGTATCCTTCATTTCTTGAGATTACCAATTGAAGATCC----TGCTGAGAGTAATGCTGATTACAAAGGCTTAGATGTTGACCGTCTGGTAATTGAGCACATTCAAGTTAACAGGGCCCCAAAAATGAGACGTAGAACATATCGTGCCCATGGCAGAATCAATCGTAAGTAAAGTGGGGAGAGAGCCGTCGTGGAGGAGGTCTTCCCGGAGATCAGTCAACCCCTCATGGACTCCAGAAGCAGTGTTGCCTGGAACCAAGACTCGAAACACGTCATCCGGTTCCCCCTCAACGGCTACTGTAAACTCAATTCCTTGCAAACGATAACGAGGTTGTTGAACAGTGGTTTCAAAGTACTAGCGTCTAACGGCGGGGGTGTGGAAGGACAACAGTTCAG-------------------------------------------------------------------------------------------------------------------------------------------------------------------------------------AGTTCAGAGTGATCACCAAGGGTGCTGGATGCAGCCAAGCAGACTTTGCTGTGACCATTACCAGTCCATCCGGCCGCAGGATCAAAGCGTTGTCTGGGGAGAATGTAACCATTCATTTCACAACTGTTGCATGTCCTTATGGGTTAAGCAGAATAACAGATGTCCACTTTGCCA----------------------------------TTCAATCTTTTAGGTGGAGAGAGTGGTTCAGCAGACACCGTCAGGGATCCTCGTGGCTTTGCCGTGAAGTTCTACACTGAAGAAGGGATTTGGGATCTTGTTGGAAATAATACACCAATTTTCTTCATTAGAGATCCTTTGCTGTTTCCCAGTTTCATTCACAGTCAAAGAAGAAATCCAGTTACACATCTGAAGGTTTTCAGTGTATGACATCAGCGGAGCAGCTAGTGATAGAAGTGTTGTCGTTTTAAATGACATTCACATTGATATTATGGATTATATTGTACCAGAAACATGTACAGATCAAGAATTTCGTCAAATGTGGGCTTGATGCATTTACTCAGTCTTGCCCGGCCGATCAAGATATAATCAATCATTACAAACTTCAGCAAGGCACAAAGATGAAGAAACATGAAGAGCTTGAGACACCTACATACACTACGTCTATTCCTGATACCATTGATTTAAATAATCACTAGTAGTGCTTAAATAAAGCGGCTAGGTGATCAAAGTCTTGTGTGAATGAAATCAAAGATAGTTTACGAACTTACATTGGGCAGAAGCGTAGTGGTCCTTTCTTGATTGGCTATGGAAATCCAGCACCAATGGACAACGAATCACCGGTCATAAAAACAAGAAGCTTGGCCTTTATTAGATTGGCAAGATCGAAACAGCTTCTGAATGTTGTTAATCAGAACTTTGGAACATTGGCATTTTGTCGGCGTTGGTTAGACCGTTTGGGTCAGACAAAGTACTTGATGGCTCTCAAAGACCTGTGTGACAAAGGCATCGTCGACCCTTATCCTCCCCTCAGCGACATAAAGGGTTCATACACAGCTCAGTTTGAACATACTATCCTGCAGGTGTCCCTGTTATTAAAGGAGCTACTTTACTGAAACTAGTTGAGCGTCTAACATACCATATGTATGCAGATCCAATGTTTGTTCGAACTTTCCTGACTAC---------------------------------------------------------------------------------------------------------------------TTTCTTCATAGCATACATAGCTGTCGTTCTGTCTCTTTCTTTAACCTTCTCAGGTATCGATTTGCTGAGATCTACTACCGGAGAGGAGAATCGACTCACAAAGGACGCGCTGTACCAACGCGTGTTGAAACTGTGGTCCTTTTCTTGCCAGACGTTTGGAGCTGCCTACCCACCCGTGTGGAGTGGGGGATGCAACATGCTGGTTGTGAGAATGTTGTGGAGCTTGATTGGTGGGAAGAGAACTGTGTTCCTGAGCATAGTGATACCTTTTTTATTTTTACTCCAGCCCAACACTGGAGTAAAAGGACTAAGATGATTGTGTTCAAGTACATTGAAGACAAAGATGTTTTTCAAAAGTTCTATAGCAAAATGTTAGCTAAGAGATTAGTTCAACATATGTCAGCCAGAGGGGAAAGTGTCGATGATTGTGGTGGAGGATATAGTGAATCAATAGCTGAAATGTGTGATGAACTCCAGAATGGTTCACTTCCACTTCTTATTCTAACTCCTAATGGCAGAGATGAAGCAGGAACAAATAGAGACTGCTTTCTACTTAATCCAATGTCTAAATCACTCCTTCACATGAATATGTTCCGCTTTCTTGGTAAAAAGGATACAACTATTGTGCCTTTAGGAACAGAAGTCATCTTGGCACCAGGTGATGTGAGTCCAGGACACATGATATTTGCACCACTGAGAACAAACCTTATAGCTCCTTTGTCAACTTGTTCCCAAGGGCAAATAAATGGATCTGAATCTTTAATTACTCCTGAGCAGTTTGCAGAAGCACTTTGCGATGATTTAGATCTTCCACCTTTATCATTTGTACCAGCTATTG--------------------------------------------------------------------------------------GCTGCAGGTTTTGCAACAGGTTATCAGCTTCCTGATCTTGACTTCGCAGTTAACCATTACGGCCAAGCTGATGTAGCTATGTTTGATTTTACCTCAATGTATGCTGCTGAAAATGCATGTCGAGTAACAGAAAGAAGAAATCATAGATTGTTACAAGGATTAGTGGGAGACAGTTTACTTGAAGGCCTCACAGTGCCTTATATTCTATGATGAAGGACCAGTATGCCAACTATGTGGTGCAGAGAATGATAGAAGTTGCCGAGAACCCACAACGTAAACTTCTGCTACATAAGATCCGTCCCCATATTGCTGCTTTAAGGAAATACACATATGGCAAACACATTCTTGCAAAGCTAGAAAAGTAGGGTGTCACCTTGCTTAAGCCAATTGTTTATGGTAACATTGCCCGGTACTTTGGGAAGAAGAGAGAAGATGACGGTCATACACACCAGTGGACAGTTTATGTCAAGCCATTCAAGAATGAGGTAACCATCTCTAAAGCATCCTAATCTATACATGGTAGGCATCTTGATGACGAAAGCAAATATATCATCAATGAAAGTGTTAA---------------------AGATTTGGGACCTCGCAAGTGGCAAGTTGAAGCTTTCCCTTACAGGTCACATCAGCGCTGTTAGAGGGGTGGCCATCAGTCCACGTCAGCCGTACCTGTTTTCTTGCGGTGAAGACAAGCAGGTGAAATGTTGGGACTTGGAATATAATAAAGATGGGTTGTTTGATACCATACAACGTAGCAAAAATCACCACCAGAAAAGAGCTTATCAGTGCATCAAATGTATGGTATCTTTGTTTAGTTCATGTGCTGCTGCTGCCCATATGCTCCACAGCAATGGGGAGATTTCACGGAAACAGAGATGCACACTGGAATGTGGTGGCGCCACCTTGTGGCTGGTGGCTTTGCAGGGGCTGTTTCTCGAACTTGTACGGCACCTCTTGATAGAATTAAAGTATTTTTGCAGGTTTTTCAGCATGGCAACAGCATGATGTCCAGGAATTGTGTAGGGTAATGTTTGATGCATTAGAACAAAAGTTCAAAAATACGGACCAATCAGATCTTATAAGCAGGCTGTATGAAGGGAAACTGAAAGACTATGTCAAATGCCTGAGGGTGTTCAGGAAGGAAAAACAGTGAAAAGTAGTAGTGGTTTCAGTGGAAAAGGTTTTAAATTTGATGAAGCTGAAGCTCAGCTTACCAATGAGAAGAAAAAATTCCAAAAGGCAGCTTTAGGTCTTCAGGATT-------TTAACACAGTTGTTGCTACACCAGGCCAAGGACCAGATAGACATCAAGAAGTATCTTATACGGACACTAAAGTTATAGGCAATGGGTCTTTTGGAGTTGTGTATCAAGCACGTCTCATTGAAACAGGAGAACTTGTAGCAA----------------------------------CTTACCATATGCGTCAAGCTCATCCTGGTTGTGGTGATCATGCTGGTGGTAAAGGTTATAATAGTGGTGGAAATTTTTGTGGTGGATGGGCTGGAAACTGTGGTGATGGTGGCATTGGAGGAAGTAGTTGGTATCTTATATGTGACAGGTGCAGGGAAAAATATGTACGACAAAAACGCCAATCGCTCATGAGAATGCTGCCCACCGTTCTGAAAAGTTCGTCACTATGGCTCAGCGTACAAGGCAGGAATATCTAAAAGATTTAGCAGCTAATTATTGTACTAATGCAACAAACTATAATTGCTCACATTCCTGACAATAATGAAATTTGCTCCTTTGGTAGTGGCTATGGTGGAAACTCTTTGCTTGGGAAGAAATGCTTTGCATTAAGAATTGGTTCCATTTTAGCCAAACGAGAAGGTTGGTTAGCTGAGCACATGTCTTATGGAGAAGCTATGGAACAAGGTCTACGAGATTGTTGCCGTTCTATCCGAATTGGGAAAATTCTTATTCAGAGTGATGAGGATACGCACGAAGCCCATGTAGTGTATGCCAAGTTCCCTGAAGACATCATAGGAGTTCGCATGCAACGGTACTGTTGTTGAACATCCTGAATATGGTGAGGTTATTCAACTTCAGGGGGATCAACGTAATAATATCTGCCAGTTCTTGACGAAGGTTGGAATAGCTAAAGGAGAACAGCTGAAAGTGCATGGTTTTTAACTGCC-------------------------------------------ATGAGTTTACACAGTTGGGGTTAGATGACTCCCTTGAAGAACTGAGACAGACAGAAAGTGAAGAGCTTCAAGTTCAGATATCCGCCTATTTAGATAATGTATTTGAT------------------------------------------------------------------------------------GGTTAAAAACAAAATGTCTAAGGAACAGTACATCAGAATGAATAGAGGAATTAATGACAGCAAAGATCTACCAGAAGATTATCTATCCCAAATTTATGACGAAATAGCAGGAAATGAAATAAAGATGAAATCTACGCAACGAAGTTTAGTGG---------------GATCAGTGGGAACGTTTAACTGTGGCAGATGCCTTGGAACCTTTACAATTCAATGATGGTGATGTGATTGTGGAGCAGGGCCAGCCTGGTGAAGACTTTTTCAT-------------------------------------CCCTTGCTAGGATTTGGCTTGCTGCTCACTGGGACAAGAAACTTACCAAAGCCCATGTTTTTGAGACGAACATCGAAAGCAGTGTCGAGGGTATTTTACTGCAGCAAGTCAGAGAGGAGCAAATCCGAGCATTGGTGAAGTGTCACTAGGTATGTCAGCAAGTTTGAGCTTAGGAAGTGGGAGCCATTTAGACAGGATTGGGTTGATCCGTGACAGAGACAGTGATAGAGAAAGTGCCAGTAATGTGGCTTTAGCAGGAAGCATTGCAAGTGCCTCTTTAAACTTTCGGATATTCGCGGATGGAGTATGCTATGTGAAGATCCTGTTTCAATGCTTGCAGTACACATTCCTGAAGAAGATCGTTGTATTGACGTGTTAGAGCTGATCGAGCGTGAAAAACTATTGAGGTAAGGGATTTGAATGGAATAAATATAACCAAACACATTATGATATGGATAATCCACCACCCAAGATTGTGCAAGGA------------------------------TACAGGTACCGCACTTGGGAATTGGGTGATGGAGTTGAACTTGTTGTGAGATGTGAACATGATGCTGTCATGCATGGACCAAATGGTGTGTAAGAGCAAAAGTGATTAGAGACAAACGGACAAACAAAACAAAAGGCTATGGTTTTGTAAGTTTTAAGGATCCTCAAGATTTCATTAAAGCTATGCGTGAAATTCCATCGATTTTGGTCAGTTGACGACAGTCAAGTTCACACTGAATATTCAGCTCTCAGATCCATTGTTGTAACTAACTATGAAGAAACTATAAAAATGCCCATCAATGAACCAGCACCCGGAAAGAAAAAATCTCAAATTTGGCAGCAATAACATTAACATTTTACAACCTATTGGACAGTTTGGCACTCGTCTCCAAGGAGGTAAAGATGCAGCTAGTCCTCGATATATATTCACAATGCTTAGCCCTTTAGCAAAACATATATTCTGCAACTTGGATGAACCCCTTTTAAGGCATTTATTCGATGATAACCAGAAGATTGAGCCAGAATATTATGTACCAGTCATTCCAATGATCCTTATCAATGGGTCCGAAGGGATTGGAACTAAAGAACAGTCTCCAAGGTGCATTTCTTTCCTGAGCTCCTTGTTCCTTTGCATATTGCTCACAC----------------------------------------------------CTATGAAACTGGAATTGGCTCAATACCGAGAAGTTGCTGCTTTTGCTCAGTTTGGTTCAGACCTGGATGCTGCTACACAGCAACTGTTGAACAGAGGTGTACGTTTGGGAATTGCCACCACCTTTCCATCCTAGTACTCCTTGCCCAACAGTAGAAGCAAAGCTGGCTGATTATGGCATCAGTCGATCCACTCTTCCAACTGGAACAAAAGGTTTTGGTGGAACTGAAGGTTTCATGGCTCCTGAAATAATGAGATATAATGGAGAGGAAGAATATACGGAAAAGGCACATTCAACTACAAACAATCTGCTTTTTATGGCCCTACAACAG-------------------------------------------------------------------------------------------------------------------------------TCTTGAAATTTAGTCATGCCTGCTGTGGTCATTAGGCAAAGGAAGCCATACCGCAGGAAGGATGGAGTTTTTCTGTACTTTGAGGATAATGCTGGGGTGATAGTAAACAACAAAGGTGAAATGAAAGGTAAGTATTTTAATAATGTGATTTTGATTGTTTTGCGCCGATTAATGACTTTTGCATGGCCCTGCTTGTTAGGGAAGAATTGTGTTGATCCAGCAACAAAATATCATGGACATCTATTACTAGCTAATATAATTGCCAAATTCGCTGTATTTTTTTTTAGACTGCCGAAATTGCTGCTGCACAGGAGAAGCAGATGGAAGTCTGTGATGTGTGTGGTGCCTTTCTTATAGTAGGTGATGCACAGCAAAGGGTTGATGACCATCTTATGGGAAAACAGCATGTGGGATATGCTCGACTGAAAGAAGCGGTGGATGAAATTTTGGTAGCTTCTGTGACGATCAAGACTATGCTTGAAGATCTTGGAATGGATGATGATGAGCAGGAAGTAGTTCCTTTGCCTAATGTCAATTCTGCTATTCTGAAGAAGGTAATACAATGGGCCACATACCACCGTGATGATCCACCACCACCCGAAGATGATGAGAACAAGGAAAAACGCACGGATGATATTAGTTCGTGGGATGCAGACTTTTTGAAGGTTGATCAGGGAACTCTCTTTGAATTGATCTTGGCTGCTAACTACTTGGATATCAAAGGCTTACTTGATGTAACTTGCAAAACAGTTGCAAACATGATTAAAGGTAAAACACCTGAGGAAATTAGAAAGACATTCAACATTAAAAATGATTTCACCCCCAGTGAGGAAGAGCAGGTGCGAAAAGAGAATGTTGTAGGCCATGACTGTTCAATCCGTTTGTGGAACATGGACAACAAGACTTGTGTTCAGGAAATCACTTCTCACAGAAAAAAGTTTGATGAAGCTATTTTTGACGTAGCCTTTCACCCTTCAAAACCATATATTGCTAGTGCAGGGGCTGTCTAGACGTCGTGAATGACGCCATCTTTGAAGAGGACCACGACGAGATGGTGATCGTAAAGGACATTGAAATGTTCTCAATGTGTGAACATCATTTGGTTCCTTTCATAGGAAAGGTTGTGCAGAAAATATCACCTAATGTTCTGGAAGAGAGTGCGGTTTCAGATGATGTTCTGTCACCTGGTGTGGAAGGCAACTGTACTGGGAAATATTTTAATGAAAATGGAATGATAGGTCTTTTGGAACAAGCAGCTCGTTGCTTTAGCCAGGTA-----------GCAAGTTTTGGTGAATGCCATTATTAATAGTGGACCAAGGGAAGATTCCACTCGTATTGGTCGAGCTGGTACTGTTAGGAGTGGGTACGCAGTGGACTTCAAATAAAGGGCCAGGCAATGACTTA--------------------------CTTACATTTTCATTGTCCCTTTGGGACCCAAATTTGTCCTTAACACATCTTGCAAACCTCTAGCAGCACTAATGTTGACTGCTAACGCTTGCGAGTGGCGAGCAATCTCAGC----------------------------------------------------TTGTATCATGAAGTGGCTCAATTCACAACAAGTTCACCAATTGTGCCCAATGTGTCGACAAGAATGGAAATTTAAGGAGTAACGTTTTGGGGTCATGTAATTGCAGCACGTATAACCAGTGAAAATCCAGATGAAGGTTTCAAACCAAGTGCTGGTACAGTCCAAGAACTGAATTTTCGTAGTAATAAGAACGTGTGGGGTTATTTTAGTGTCAGTGCCTCTGGTGGACTGCATGAGTTTGCTGATTCACAGTTTGGCCATTGTTTCTCTTGGGGTGAAGATCGTGAAGAAGCTTCAAGATTCTTGTCCCGTCAGTTGCTGCTGGTGCAATCATTGGCAAGGGAGGGGAAACTATAGCTCAGTTGCAAAAGGAAGCAGGTGCTAGAGTTAAGATGTCAAAAGCAAATGACTTTTATCCAGGTACTGGATCGGATGATGCAACATGCAGACTCTTTGATATACGTGCAGATCAGGAATTGGCAATGTATTCTCATGACAATATCATTTGCGGTATAACATCTGTAGCATTCTCTAAGAGCGGGAGATTGCTGCTTGCTGGTTATGATGATTTCAATTGCAATGTGTGGGATTCTATGAAAGCTGAACGTGCCGGTGCTATGACATTGCCCATTTAGTGTCTGGTGGAGTTGACTTTTCAGTTTGTTTGTGGGACATTTATGCCGGCACTCTTCTCCACAGGTTTTGTGTTCATGCTGGTGAGATTACCCAACTGCTTGTTCCTCCTGTAAACTGCAATGTAAGTCCTTATTCTGCTTACTGGGAACAAACACGTACACTTTATGCCCCATTTGAGTGCACCGTGACCATGAAGAGTGGGAATGCTGATGTGTATGAAAATGAAATCCCAGGTGGGCAGTACACCAACCTACAGTTTCAGGCTTTTAGCCTTGGCTTAGGAGATCATTTTGAAAAAGTGAAGAAGG-------------------------------------------------AAATCAATGAAGACACCGGGACTACAAGGCCAGTACAGCGACGAGTGAACAAAATGAAGCGGGTGCAATGGCTATGTGTTATAGTTCTGCTTGGGATTCCAAAATTATCACTAGTGCTTGGTGGGTTTACCACCATCAAGTTTCAAAAACAGCTCCAACTGGTGAATATCTTACCTCAGGCAGTTTCATGATACG------------------------------ACTGTCGAGATGCAGTTTGGTGGTGGTTGCTGAGCATCCAGGAATACACTAAAATGGTGCCAGAGGGCCACACTATTTTGCAAGACCAGGTCTCAAGACTAGTTTGCTTTTGACGAAACCCGAAAACAATTGGCTGTGCCACCTGGACAAGGCAGAATTCAAAAGATTCCGATTCCTCGTCATCGAGTGCATTCTTGCCACCGACCTCAAGAGGCACTTCGAAATACTCGCCGAGTTCATTTTCCATGGACCAAGATATCCCTGACTATGACATGGATACTGATGATGAAAAGTGGCTTAATCAACAGGCTGAGAAGATGGATATCTCTGCAATTCAGTTTGAAGAAATGATGGACAGGCTGGAGAAGAGCAGTGGGCAACAGGTAGCACTCCTGAAAGCTTTGGGCATGAATCCGATGTGGTCTGTGGACCGTGCAGTCAAATGGTGTGCCAAACAGGAGTACATCCATGTCGATACCACACCTTTCTTCTCGATGATGCGCTACTGCGGGTTCAGTTGTAAATTTTGATGGCCGATTGTCATCACTCATCCTCCTAGATTGTCAGAAACAAGCTATTGCTTCAGGGTGCTATGGCAATCACTTTGTGATGTTTGATGATATTCCTCTTTACTGGGATGCATGGGATGTCATGGATTACCATTTAGAGACTCGAAGATCTGCTTTTAAAGAGGTAATGGTCATGACATGGAGAAGGTCGATCACAAGGCTTTGGTTCAGTATATCCAGGGCTGTGAGAAAACTATGCGTATGGTTGTCCTTTTCGAAGATTGTGTTCACAAAGTAGAATTACACATGAAGTACCT----------------------------------------AGAACAAAGGCATTGGGATATTTCATCTGCGGAAAGATTAGATATCATCAAAAGCTATGCTAACTCTGGCTTGCAGCATTGGGGCTCTGACTCAGAGGTAAATGATAATAAACTCTATGTGTGGAATATGAGTAATTTGACACCTATTCAGACATATACTGAACACTTAGCTGCGGTGAAGGCCATTGCATGGTCACCTCATCACCACGGTCTGTTAGCTAGTGGTGGTGGTACAGCTGACAGATGTATTCGATTTTGGAATACACTGACTGGACAACCGATGCAATGGATTGATACTGGTTCCCTCATAAATGTAACCTCTGCTCGAAATCTTTCCCTACACCGGGAGATTTGAAGAGTCACATGTACGTTCATAACGGGTCCTGGCCATACAAATGCCACATCTGTAACAGGGGGTTCAGCAAACAGACCAATCTTAGAAATCACTTATTCCTTCATACAGGTAAG------------------------------------------------------------------------------------------------------------------------------------------------------------------------------------ATGAGGATGACTGGAATCCATGTAAAGCTGCTGGTGTATGCCTCATGTTAATGGCTACATGCTGTGAGGATGATATTGTGCCACATGTTTTACCATTTGTATGGTTCAATTATATGAGAAAGGGTATGGAAAGGATGCTGCAGGAATTGCCATGGAAGCCATTAATTTTGGTATATCTAGATGTTGGTTGTTGGAGGCCTTGATCGTGTGTATGAAATTGGCCGTCTGTTCAGAAATGAGGGTATTGATTTAACTCATAATCCAGAATTTACCACATGTGAGTTTTATATGGCATTTGCGCAACATCAAAAGATGAAACAAAATTGACACGCAATGATCTTCTTCATCAAGAAAATGTTAGGCAAGGAAGGGATAAATACAAGACTCTGCGGGAAATTCGTAAAGGCAATACAAAACGAAGAGTTGACCAGTTTGAGAACATGTAAGGACAAATGTATGTTTATAAGGAAGATCTACCATGTGGAACCACACCACCTAATTATCAACTTTTTAAACAAGGTGATGGATTTGCTGTTTACACATGTAAGACTGTATTTTCAGCTTTTGATAAAAAAGATGGCATTCTCAGTCCAGAGGAAGAGGAACAGCGTGGAGTTGCAAAGCACAAGATGTTGGGCAATATTAAATTTATTGGAGAATTGGGAAAGCAAGGATTGCTCCATGAAGCCATACTTCATCAATGCGTTCAGCAACTTTTGGCCTTCTGCTCGTTATGGAAGGTACAGTGATAAAAATATGTGATTTTGGAACAGCATGTGATAAGCACACGGTCATGACAAATACCAAAGGCAGTGCTGCTTGGATGGCTCCAGAAGTCTTTGAAGGTATGTTGAAGCATGGTCGTGCTGGAGTTCCAATGGAAGTCATGGGCCTTATGCTGGGGGAATTCGTTGATGATTACACAGTTCGTGTAATTGATGTATTTGCCATGCCACAGTCTGGGACGGAGGTGTCTACCATTATGTCTGTCAGCACGACTACACTACGATATCCTAGTTATATGAACAATGATTTAATTGGATTGATTGCTCCTTTGATTCCTACTCCTCGTCTTCATTTAAGCCAGTGAAGAAATACTGAAGGTAGAGCAGAAATACAACAAGTTAAGGAAGCCGTTTTTTGAGAAGCGCAATGAGCTTATCAAGAAGATTCCAAACTTCTGGGTAACAGCTGTATCCTTTTTTGGGTTTATGCAAAAGCAGATTGGTTATGATGTTTTGGCTGAAGATACCATAACTGCATTACTTCATAGCAATCGAAAACTGCTGGAGAAGCATATAACTGCTGCTGAGATAGAGACATTTGTTAGCTTAGAAGAAACATGCCAAAGAAGGTTTCAATTTTGACTCGGTTGTTACTCAGAAATTTGATAAGATCTTGATTGCCAACCGAGGAGAAATTGCATGCAGAATTATGAACACTTGTCGAAAAATGGGAATAAAAACAGTTGCTGTTCATAGTGATGTTGACTCTACCTCCGTAAT------------------CCCCGCTTTCGTGGGGAGCATGCATTGCGTCGCTATCCATCGGGTGAAGAACGGTGCATTGCATGCAAATTGTGTGAAG------AAACAAGAGGGGGTGGATTTTTTAAACAAGTTAGAAAGTCTTCTCCAATGTTTCCAATAAAGGAAGAAGAGATAAACTGGGATGATTATGGGGAAATAATTATTATTTAAGCTAAAACCGACATCAATAGAAAAGGAAGTGTTCCCAAAAATGGCAGAAAGTGAACAATTATACGCTTTTGAGTTG-----------------------------------------------AGATAGCCCATGCCCGAATTGAGGGAGACGTGATTGTGTGTGCTGCATATGCTCACGAGCTTCCTCAGTATGGCATTAAGGTCGGGTTGACCAATTATGCTGCTGCATATTGCACTGGATTACTACTAGCTAGAAGAGTAAGAAAGTGAAAACAGTGGTAATAATCCCAATATCAGCCTTGTTCCTAGTGGTGGTCAAGGA---------------------------------------------------------------TTTGTAGATTATGAGGGACCCAGAAACTGGTAATTCCAAAGGGTATGCTTTTATTAACTTTGCTAGCTTTGAAGCATCTGATGCTGCCATTGAAGCAATGAATGGCCAATATTTGTGCAACAGACCAATTACAATATCATATGCATTCAAAAAGGAATCTAAAGGAGAACGTCATCGTGTTTGGCGAGATGGTCAGAAAAAAGAGTGTTTTGTTTATCGACTTTTAGCTACTGGCTCAATTGATGAGAAAATTCTTCTTAGGCAGACTCACAAGAAGGGGCTCAGCAGCTGTGTGGTAGATGAAGAAGAAGTCCAAAGGCACATCAGTTTGGCTGAGTTGAAGGAACTGTTTCATTTGGAGATACTTGGAACATGTTCTTAAACTTTTCAGAATCCGTTGGAGTAGACCTTAGTACCTATGACGACAGTGAAGCTTGGCCGAGTTTATTTGACGACTTTGTTGAATATGAAAATGACCAGACAAACCAAAATATTGTTCCAAATAAAGATAAAACTAGGACCTACCTAATAATATGATTCATCAAGTGAATATTAAATCCCTCCCTCAAGAGTGGCTATGGTGTGAGACATGGTGTGATGATACATCCAAACAGCATGCAAAAACAATAGATTTAGTAGGTCTTTGAATATCTTTGTTAAAGATGATGACAAGCTGACATTTCACCGCCACCCTGTGGCTCAAAGTACTGATTGCATTCGTGGTAAAGTTGGCTACACGAGGGGTCTTCATGCCTGGGAAGTTCATTGGAGTGTGCGACAGCGCGGTACTCATGCTGAGATTTGTGAAGAATTAATGACACGTTGTCTTGCCCCAGACTGCCAAATGGGTGGCCTTGGCTGTGATAATATGACAGTTGTTCTTGTATGTCTTCTTCAAGGGGGTTCCTATGAAGATTTGGCCAATAAATGTGCTAGGTTTATCACGAATGATTGAAGGCAAAGTTTTTCCATCGGAAAGACTTGGACATTCCCTCATTGAGATGTGGAATCCCCTGGGGACAATTGGTATTATCACTGCATTCAATTTTCCAGTTGCAGTTTATGGGTGGAACAATGCCATTGCTTTGGTATGTGGTGATACGCTGGGCTGGAACCAAAGACTTTTGAACCATATATCTGTAATATGGATCTTATTGGTTGTTCAAATGAACCAGGAGATTTTGTAGTTTGTGGAACATGTGTTGAGCAAGCATATGGAATGTGTGAAGCTCTCTGGGAACCAGACTTAGTAAGT----------------------------------------------------------------------------------------------------------------------------------------------------------------------------------------------TACAGAGGAGCAGCTCATGTTGGCATGATAAGGGCCATTTCAGAAGCTGGCATCCCAATAGATATGGTGGGAGGAGTTAGTATTGGAGCATTCATGGGGGCATTGTGGTGCCAAGAAAAAGATCTCACAACATTCACTCAAAAAGCTAGGGAGTGGTCTCTTGTAAGCTTGCTGCCGAAGGATTCACAGATATCGACCATGAAAC------------------------------------------------------AGAATGTTGGAGGAACTTTATGAGGACCATGGTGATACTCTTGCATTGCAGTATGGTGGTTCACAGCTAGTACACAGGGTAAAAACTTATCGAAAAATAGCTCCCCTTTCTTCGCATTCTAGAGATATTATGCAAACTCTTTCTAGATACTACAGTAACAGATTTTCAGGTATTTTTTTTTAAATTTGTCTTTATAATGAACTGATGTGCCCTATCTGCTTGGATATGCTGAAAAATACA--------------------------------------------------------CCAGCTAACTTTTTGGAAATTGATGTTCTGAATCCAATTACTCACGGTGTTGCGAGGAAAAGGTACACCGATTACGAAGTTCGTTTACGAGTGAGTTTTTAGGCATTTTCACTGCCTTTCCACAAAATATATGTGCCAAGGTGTACCTGCCGTAATGAGCACGCTGTTAGCAAATATCAATGCCTACTATGCACACACTGCTGCCTCTTCTGCAGTTTCAGCAAGTGATAGATTTTCTGCTTCAAATTTTGGTGTACGTCTCATTGTAAAACTTCGTAAGGGGCAAGAATTGAAAGTCAAGGCGTATGCCAAGAAAGGATTTGCAAAGGAGCATGCTAAGTGGAATCCAACTTGTGGTGTTGCATTTGAATATGATCCTGATAATGCATTTCGACACACTACTTATCCAAGACCAGATGAA----------TGCTGGTAGTTACTGATCCTCGTGTAGACCATCAACCTTTAACAGAAGCATCTTATGTTAACATCCCTGTTATTGCTTTTTGCAACACAGATGATCTTATGTAGTCTGTGATGTTGCATACAACAATGTAAACAACTGGCTGTGGACACCTTTCATTGAACGCAGGGAAGCCAATCGCATGTACATTGAAGTAAAATTCAGTATGAGGGATTGTAATCTCTTTCCTGGGATGGCCCTGTCTTGCAAAGAAAAGGAAGAGAGAGATAAAGGTAAAACTGTTGAAGTAGGACGGGCTTATTTTGAGACAGCAAACAAACATTTCACACTTTTAGATGCTCCTGGACATCGAAGCTTTGTGCCTAATATGATAGGTGGGGCCTGCCAGGCTGATTTAGCTGTTTTGGTGAGAGATATGCGAAGAGATGTACAAGAAATATTTCGTAATACACCCCATGAAAAGCAAGTGATGATGTTCAGTGCAACACTGAGCAAAGAAATTCGCCCTGTTTGCAAGAAGTTTATGCAAGATGTAATTAGTGCAAAGTAAATTTTATGGATGATGTCGGCCAAACACTATTGAATTGGGCATCTGCTTTTGGTACACAAGAAATGGTTGAGTTCCTATGTGATCGTGGTGCAGATGTTAATAAAGGGCAACGTTCATCATCTTTGCACTATGCAGCATGCTTTGGGAGACCAGGTGTTTTAGCTGATGAAACTGAAATATCATTTGATCCTGATGATATAATAACTCACATTGAACAAATTGATGAGGGATGGTGGCAAGGAATGGCTCCTAATGGGACCTATGGCTTATTCCCAGCAAATTATGTGGAACTTTTGTTTTGAACTAAAAGAAGATACTATTAGGCAAGCATTTGTTCCCTTTGGACCAATAAAATCTATAAATATGTCATGGGATCCAGTTACACAGAAACATAAAGGTTTTGCTTTTGTCGAATATGAGCTACCTGAGGCAGCACAATTAGCATTGGAAGTCATGCACATAAGAACACAGTTATGGAAGCAAAGTGGAATAAAAATGGTAATTGGCTCTTAACTGCCTCAAGGGATCA--------------------------------------------------------------------------AAACAGAGCAAGAAGCTCTGGAATATTTTCAGAACCAGTTTTTTGAAGCATATGGTGGGGCATGGACCACTAAATTGGATTGGTTTTTTCACAGTGTAAAGCACTTGTGAAAACAGCTGAAGGAACAACAAATGGTAATGCGAGGTCACAGAGAAAAATCTATGATTCACGAGTTGAATCGATACATTCCAACAGCAGCAGCCTTTGGTGGGCTATGTATCGGAGCACTATCTGTTTTAGCTGATTTTCTAGGTAAGGATACACACCCTGAAAATGCACAATTTGGTGTCTTTAAAGATTTTGATTTCTTGGAGTATGAATTAGAAAGCCAGGAAGGTGAAAGTATGGATAATTTTAATTGGGGTGTTCGCAGGCGCTCACTCACTAATTACGAGGGTAATGACGATGGTAGTAAACCTAAACTTGGACTCAATATGAGCAATTCTACTCTGAGTCCGAGCGGCATTAACTCAACATCAAGCGCTTCAAAACAATATGGCCGATGTATCTGCGAAGGATGGAAGCCAAGAAACTATGGTGAACAGGGACCCCTGCTCAGACTTCGATTAGATGGAGGTGACAACAAAAATGACTTCTGGCGTTTGGTAGATTCTTCAGAAATACGTCCTATTGGTCATTGTGAAAAGAATGGTGGAATGCTGCAGCCACCTCTTGGTTTTAGAATGAATGCATCTTCATGGCCAATGTTTCTCCTGAAAACACTGAACGGGGCTGAGATTGCTCCCAGTAAAATATTTAAAAGGGT------------------------------------------------TGTGCTGTTTACCATGCTCTATGGGCAGTTCCCTTTTTATGATTCTGTGCCACAAGAATTATTCAGAAAAATAAAGGCAGGTTTCACAGCTGACTTGCGTTCCAATACAGGTGGACAGGCATTCCCACAGTGTGTGTTTGATCACTGGCAAATTCTTCCTGGTGACCCAATGGATGGAAAGTCCAGACCTCATCATAGGTTGTTTGTGAGCTACCCACTAGCAACCAATGGAGTTTCGATGTTGAGTGGTGCCCAAGAAACCCAGCTGTTATTGCCAGCTCTTCATTTGACGGCCACGTTAGCGTATATTCATTGATGGGAACGCTGCATCACTGTGATAGGAGAAATGGATAATAATAAGACTGCCTGTCACATGATTCTTTCAAAGATTGTTGAAGACCCCCAAAGTGGCAGTTGTTTAAATGTCAGTTATGCTGATGTGACGGGGCCGGTAGCCAACTTTAACCCAACTGGTTCTCCTTTTGCAAATCCAGGTAGTGTTCCTAGTGGTGCAATGAATAACAGCAACACCAGTTAGCTGATCATGATGATCAAGAAGTGATGGTATTTAACCGCTGCATGTTGCCTGCTTATTATGGGCTACTACGACTTTGTTGCCAACAGTCGCGTCCATTCACCCGTCAGTTAGCAAATC-----------------------------------------------------------------TGGGCTGTTTTCTCTTTAGCATTTGTGGCTTACATTTGCTGCCACACAGGCAAGATCCTAGTGGCCTGCCTTTACGAGCCCAATGAAAGGGGAGAGTTAATCCGAGTCCGGGACAGTTACGTCAGCATAGCTCGTAC--------------------------------------------------------ACCTAATTATCTAGGTTCTAGAGCAGAATTTTGTAATATGTTTGAACGCCCAATATCTAACGGACAGTGCACTGATAGCACTCCCCGTGATAGGCAGCTAATGAGATTTCGATCTCATGTTTTACACAGCCTTCTTGTTGGATTCGTCCAGAGGTGATGGTTTGCCTTGTACCACTGATCAACAAAGATCCCCTGCATTACCTTACTCATACCAAAAAAGTGTTTTATTTGAATTCGGTTCGCCTGCTCTGTAAATATGGTGCTAATCCTAACTGTTCTTCTCGCAGTAACCTTACTCCCCTTCATGTACTAGTCTTTACTGCCAGTGAATATATAATTTTAAATAGGGAAGAAGAAAAAAACAATGCTTTTGCCTTTATTCGTCAATTGCTAGTCATCCTGTTGCAGCATGGGCTTGATCCAAATGTCCGATTTTCTCAAAGAACTCAGCATATATTGCTGGCTTTAATGGATATGGTTCAGAATAGAATTCATCTACATATTGGGAAGGAAAAGCAGAAGCTGAATCACTACAACGGGTTTATGGTATATCATTCCCTGATAACAAACAGTTGAAAGAATGGCAGAAATTTCAAGCAGAGGCAGCAAAACGTGATCACAGGAAAATTGGCAAAGTGAAGTCATCCGAAAAGGTGCAATGTTTACGGCTGGAACAAACTTCAATCATATCATTCAAAGCCATCGTGAAGAAGGTCATGTTTTGGTCTCACGTGGTGTTTATTCGTGGTGTCGGCATCCGTCGTATGTTGGTTGGTTTTGGTGGTCCGATGGAACGTGTGCCTATACCCATTAAAGAAAGTATGGAGGAATCTAGTGCCAAAGTGAATGTGTTGTTACAAGCTTATATTTCACAGCTGAAATTGGAAGGCTTAGCCCTGATGGCTGACATGGTGTATGTGACTCAGAGTGCAGCAAGACTAATGAGAGCAATATTTGAAGTTGTTCTACATAGAGGTTGGGCTCAGTTAGCTGACAAGGCTCTTAGCCTTTGTAAAATGATTGTGTCTTCATGATCATTTTAATGCAGAGATTGTTACAAAGACAATTGAAAATAAGCAAGATGCTGTAGATTATTTGACGTGGACATTTTTGTATCGCCGAATGACCCAAAATCCTAACTATTACAATTCAGAACACATATACCAATGCTGAGAAACTATTAGCTGCTGCTGAAGAACTGGCTCAAACTGGAGAATGCAATGCAGATGAAATTTACTCTGTAGCACAAGAGCTGGAGGCCCACATTACCAGTTTTGCATCCAGAGTTGATTGTAGACGTAATCTCCTCGAACTTGCAGTGATGCAGCCATAGCATTTTTTGATCATACAAACCTAATATATGGTACCGTATCTGAATTTTGTACTATGTCAGGTTGCCCAGATATGAATGGCCCAAATGGAAGGTGAGTGTTATGGAATCAGTGATGCAGATACTGCTGTTAGTACAGTTTCGTCTAGTTCTACTGAACCTTGGTTTTGTGATGCCTGCAAAGCTGGAAATATGAACCCTGTAAGTATAGGTAAGTTGTTGCACATTGATTTTGGATACATACTGGGGAGGGATCCCAAACCACTTCCACCTCCAATGAAACTTAGCAAAGAAATGGTTGAAGCCATGGGTGGTGTTAACTCTGAACATTATCAAGACTTTCGCACGCAATGCTACACGATATGACACCAGAAGAATTGGCCAAAAGAGAAGAAGAAGAATTCAATACTGGTCCACTCTCTGTGTTAACACAATCGGTGAAGAACAATACACAGGTTCTTATTAACTGTAGGAACAACAAAAAATTGTTTCGCAACCTAGCATTATGTTTTCCTACAAAGCACACGTGGATGATGTTGTAGAAGATGATAATGTT-------------------------------------------------------TCAGGCGTTGTTGTTCCTCGCAACTTTCGTTTATTAGAAGAGTTGGAACAGGGGCAAAAAGGCGTAGGTGATGGTACTATTAGTTGGGGTTTGGAGGATGACAGTGATATGACTCTCACTCAGTGGACAGGAATGATAATCGGACCTCCGCGGGT----------------------------------------------------------------------------------------------------------------------------------------------------------------------------------------------------------------------AGGATATCTTTGAATGTCGTACCTGTGGTCTGACTGGATCTCTATGTTGCTGCACGGAATGTGCTCGTGTGTGCCACAAGGGTCATGATTGTAAACTAAAGCGTACTTCACCAACAGCTTATTGTGATTGTTGGGAGAAATGCAAGTGTAAAGCTCTTATTTCTGGCCATCAAAACACACGTTTCCTCCTCCTGAATAGATTAATATTAGAAACAGACTTGGTAATGTACCATAATTCAAGAGTTGTTTAAGGGCCCTTGGATATGATCTACCAATGGTAGAAGAAGGTCAACCTGATCCAGAGTTTGAAGCTATCTTAAACGTAGTTGATCCAAATCGAGATGGACATGTGTCCCTTCAAGAGTACATGGCTTTCATGATTTCTAGAGAGACAGAAAATGTGAGGTCCAGCGAAGAGGTTGAAAATGCTTTCCGAGCCATTGAGGTGTCTTTTGAATTGTTGGTCAAAAGACAAATTCGTCGTTTAGAAGATCCAAGCCTACGTTGTGTAGAACTAGTTCATGAAGAAATGCAGCGTATAATACAACACTGTGGTATAGAGAGGCCTTGAAAGGAATGGAACGTGTTGCTGAGCACATCAATGAAATGCAAAGAATACACGAAGAATATGGTGCAATCTTTGATCATTTGTCTCGCCAACACTTCAGAAGTTCACGGCAGGTTACAGTTGATGCTGCTCGTGAAGCATTGACTGATATGCCTCCAAGATCAGAAGAAGAGCTAGATGCAGTTACTCTTCATAATCAGGCCCTGATGAATATGGAAACACATCCAACAGAAGGTTTTGAGAAACTGCAGTTTTTAATTCAACCCTTATCTTCATTGTGTTGGATGTTCTAAAACCTCTGGTGCACAAGAAGCTTATTGAGAAGGAGCTTGAAGGTTTTGGCATAAGACTTAATAAAAACCACCTGATATAGTCTTAGAAAAAAGGATAAAGGTGGAATCAATCTCAGTGCATGGTA-----------------------------------------------------------------GAGAACGTTGTATTTTTTGAAAAACTTGGTATGGTTAAATTAACGGATTTCGGTTTAGGCACAGTTTATTGCTCAGTCTATTGGCCAGGCTTTTCAAGTCGCGTATATGGAGTTTTTGAAAGCTAATGGCATTGAAGACAGTAGTTTTGTTAAGGAAATGGATTATCAAGAAGTGCTCAACTCCCAGGAGATTTTTGGCAATGAACTAGAGATGTTTGCTAAAAAAGAGAAACAAAAAGAGGT---------------------------------------------------------------------------------------------------------------------------------------------------------------CTTCAATTTGTAACAGGAACATCTAGCATTCCATATGAAGGTTTCTCTGCCCTACGTGGTAGTAATGGCCCACGCAAGTTTTGTATAGAGAAGTGGGGTAAACCTACTAGTCTACCAAGGACATGGACTGTGCTGTACCGCCGAAAGCACAAGAAGGGAATTGAAGAGGAGGCCAGCAAAAGGAGGACACGTCGTACTGCGAAGTTTCAAAGAGCCATTGTTGGGGCCAGCTTGAGTGACATCATGGCTAAAAGGGTTGGCAAAGCATTTGGAATTGAGTCACATGTGTTGTCTCCAAGAGAGACCAAGAAGCTTTATCCTCTATTAAATGTTGATGATCTCTATGGAACATTATACAGTCCTGGAGATGGAACGGTTGATCCAGCTGGTTTTTGTGTTTCGCTGTGAGGAAGTATCAAAGCTGTATCCTCAGATTGAATTTGAAAATATGATCATTGATAATACGTGTATGCAACTGGTAGCATATCCTGAAAAATTTGATGTTATGGTCATGCCTAATCTGTATGGCAATATCATTGACCTCACAGGTGAAGCCAGAATGTATGCTTGGAGAACACAGGGATCACATTTTACCTCCTACTTGCATTTGCCCCATTGTCTTGGTAAATTACCATCTTAGGTAGAAGTGAAAATGTCCGTGCAGTATATGTCATTCAGTGCTCATGCTGATGCTAAGGGGATAATGCAACTAATTCGCCATTGTGAGCCTGCAAAAGTTCTTTTGGTGCAGATTTGAAAAATTAGATATCACACCCAGAAGTGCTCAAAGAATAAAACCTGTGTTAGAACGCTGGATGAAGGAAGCAGAAGAAAGGTATAAAAATGGTGCACACACTTTGACCGAGTTCATTGGGAGTGAGTCAACAAAGAAAAGAAAACGCCGAACATCATTTACACCTGCAGCACTTGAGGTTCTTAACAAGTTTTTTGAAAAGAATACACATCCATCAGGGAATGTTCCAATTCGTCTCTACAGAGGAAGTCTTCTTGTGGTCATGTTTTTGTTTCTCATGGGCGTCAACGTATATGGATGGAGAACATCAGGGGTCAACCACGTCCTAATTTTTGAAATCGATCCTCGGAATCATCTTTCTGCTATTGAACTCATTAACGATCGTAGCATTCAAGTCACAGATTTTTCTTGGAGTCATGATGGTAGAATGGCCCTCATATGTTATCAAGATGGATTTGTTTTGGTGGGTTCTGTGTCTGGACAAAGATACTGGTCTTCTATGCTTAATCTTGATGACACAATAAACTGTGGTATTTGGTCCCCTGATGACCAGCAGGTAAGTTTTAGAAGCCATTAAGGATTTAATTAATGAAGCAACATTGGATTGTTCAGCTACCGGAATAAGCTTGCAAGCTATGGACAATTCTCATGTTAGTTTGGTATCATTAAATTTGCGAAGTGATGGATTTGATAAATATCGATGTGATAGAAACTTGTCCATGGGCATGAATCTTGGAAGGTGACTTCGGTGATTGTTTTGAAGTGGCTATGACACGTGAAAAATTCCCTGAGAAAATACCATTTAGACTTACACGAATGCTGATTAATGCTATAACATGCCATTGAATTTCCCTTCTTTAAGTGGTGATTTCTTTACTTATGCTGACAGAGACGACCATTACTGGAGTGGATATTACACATCAAGACCTTTTTATAAA-----------------------------ACAGGCAGAAATGCCTGGAGG-----------------------------------------------------------------------------------------------------------------------------------------------------------------------------------ATCCTCATAGGATGGATAAAAGAATGCTGTCACTTATTATTCTTGCTCATTCTTCTGATGTCCTTGAGAATGCCTTTGCTCCACTTTCCGATGATGACTACGAGATTGCCATGAAGCGTGTTCGTGAACTTTTAGATCTAGATATAGAAGCAGAAAGCATGAAACCAAATGCAAGAAAAAAAAGCAGAGGCTGTGGTCTGTTCATTGCCGTAAAATTCAAAAGAAAGATTCCTCGTCTAATCATGTATATAATTACACTCCATGTGATCATCCTGGACATCCATGTGATCAGTCATGTCCTTGTGTTATGGCTCAGAACTTCTGTGAAAA------------------GAACGTATCGACAGAGTTGAAACTCGTATCACAGCAAGACTCAGAGATCAATTAGGAACAGCTAAAAATGCCAATGAAATGTTTAGGATTTTTTCCCGTTTCAATGCTTTATTTGTAAGACCACACATTCGTGGGGCTATACGAGAGTATCAAACCCAATTGATACAAAGGGTCAAAGATGACATTGAAGCTTTGCATGAAAAATTCAAGGTCCAATATCCACAAAGCAAAGCCTGTCGCATGAGTAGAGTAAGAGACCTTCCGCCAGTTGCTGGATCTATAATATGGGCCAAACAGGTAAATGAAAATTTAGGTTCTATTTTGTTGGTGATGAGGATCTCTTAGAGATAATTGGTAACAGCAAAAATATCCCAAGGCTGCAGAAACATTTTAAGA---------------------------------------CCGTTTAGACATGTTAAAGGCGATAGAACAGTAGTGTGCAAACACTGGCTTAGGGGTCTATGCAAGAAAGGTGACCAGTGTGAGTTTTT------------------------------------------TTTTCCCACCTTGATGAACTGCAACATTACAACCTTGTCCATCACAATAAACGAGAGGGTTCTCCGCCCAACCACGCTCATCTGAGCATACACAACAGCCACCAACCATCTCCTTCATCTTGTAAACAAGCCTAGGTAATAGAAATATTCTTCAAAGAAAAAAAGCAACAGCAGTTGCAAGAGTTAAAGGAGATAGAAGAAGAAATCAAACAAGGTAAACTAAAAAGGCCTCACCTTTAGAAATTAGTGAACAAGGGACATTAAGACAACCATACCACATTCTAAAAAGCACCATGGGTTAGACCAGAATCTCCTGAGTCAAATTTACCTCTTTACCATTCGTTAATTGGACCACATCTTCCCTGGTATATTGGAACAAGTAGTTAGTTGCCGAGATGCCATTGCACAAGAATACTTAATGGAATGTATCATTCAAGTATTTCCAGATGAATTTCATTTGCAGACTTTGCATGGTTTCCTTAAAGCATGTGCTGAATTGCACCAACTCGTCAATGTATTTTACCAATATCATGGGCTTACATTAAGATGATGGGTCCTCATGGATTAAGAAAAGCTACACAAGTTGCCATCCTTAATGCAAATTATATGAGCAAGAGATTAGAAGAACATTACAAAATACTTTATCGTGGCCTGTTGATGAGATGCCTTCTGGGCTACTTACCAGAGGAACATACACGGTCAAATCCCTTTTCACTGATGATGACAAGAATGAGCACTTG--------AGGCTATAATGTCTCATTACTCTTCGACCTTGAAAATACTCCAGAGGATTATGAGGATATTATTGGTAAAGTTGGACTTTTAAAACGAAATTGTTTTGCCTCTGTTTTTGAGAAATACTTTGAATTTCAAGAGAGGGGTGAAGAAGGACATAAAAGAGCTGTGATACTGGATTTCCTCAAAGAGGGCTGGGTGTTATGCCAAAACGAGGTCTTGACGTATATCGTTGCGAAGTGTTCCGCTTTTACAAACTACATGCGGTGAAGGGTTTTCTTTTGGCTGCCTTATTATTTGCAAAGTGCGTATGGCTGGGAGGAATCTGAAGCTGACAAACTTTCTGTGTGGTATGATGTTGGTGGAATTCTGGGTTGCCCAGCACGGCAAATTGAATCACAAATTCAATCATCGTTTTGCTCTGCTCTCAAAACAAATTTGCAGCCGAAATTGCCTTCATTGACTCGATCAAGC----------------------------------------------------------------------------------ATTGTGATGAAGAGGAGCTTAGGTGTTGGCTATGCAGCTGTCGATAATCCAATTTTTTACAAGGAAAACACTTCCATGTTGTTAGGCGATGCAAAGAAAACCTGTGATGCATTACTCAGTAAAGTTTTCTCCTTTTCACAGCTGCGAGTAGTCAGGGCCTTTAAGAGCACTTTGGAAGACATGGAAGAAAGA---------CGTAGCGTTCATAGTTTACACAGCTTACGTAGTTCTCGTAGTCACCCAAGGCAACTTTCCGACATTAGCTACAGGTTAGAGAAATTCAAACTAAACTTGCAAGTCTTCAGTCACAAAGTTCACAGGGTTCTCAAACGGGGAGTTCTCCTACTCGAAGCAAAAGTCCACACATCAATCCCACAACAGGGGAAAGAACTCCTACATCCAGAGAAGATGTTCCTATTGCAAAAATGGCTGAAAGGGTTCGCCTTAAAGGGCCTTCTTGATAAATTTCTAATTCCCAAAGCAAGCAATGCAGAAAGCAAGGTTTTCTATCTGAAAATGAAGGGTGATTACTACAGGTATCTAGCTGAAGTTGCGGGAATGGGACATACCTGTTGACATGAAGTATATTGCAGATCCAACTATGCACTCAATGCCAGCCGTGACTTTATCTCCTAATGGTA-----------------------------------------------------------------------------------------------------------------------------------------------------------------------------------------------------------------------------------------------ATTTGTTAATTCATCGCAAAAATCTCAATTATCTCCATCTGGATTATAACTTCAACTTGAAACCTGTAAAAACACTCACAACGAAGGAAAGGAAGAAATCAAGATTTGGTAATGCCTTTCATTTATGCAGAGAAATTTTGAGACTCTCAAAGCTTGTTGTTGACAGCCATGTTCAATACAGATTGAACAATGTTGATGCTTTTCAACTATCTGATGGTTTGCAATACATATTTGCACATGTAGGGCAGTTAACAGGAATGTACAGATATAAATATAAACTCATGAGGCAAATTCGCATGTGTAAAGATATAAAGCATCTGATTTATTACCGCTTTAACACTGGACCTATAGGAAAAGGACCTGGATGTGG------------------------------------------------------------------------------------------------------------------------------------------------------------------------------------------------------------------------------------------TGAGTTTCAGTGCAATTCAACATGGCGCACGTGAGGGATAGTGATACGTCTCTGTGGCTTCATAATAAGCTTGGAACTAGTAATGATCTATGGTTAGGTGGCTCGATTTGTTCCCAATTAAACCAAGATGTTCTTAAAAATATCCGAGAATGTTTTATTGAGTTACAATCTCAGGTTAAGTTAAAATTAGGTGTTACAACTGCGGTGAGTTCGCGAACCACATCGCCGCGCGGTGTACCATGGGGCCACAACCTAAACGCTGCCACCATTGCAAATCCGCAGAGCACTTGATAGCAGAGTGCCCCGAGAGGGAAGAGAAGAAAGATTTCTGCTTTGATGGACAAATTTGAGCATCAGTTTGAAGATCTAGATGTTCAGTCATCATACATGGAAAACACCATGAGTTCTACTACAACAGTCAGTGTTCCACAGAATGATGTGGATCATCTTATTCAAGAAGTTGCAGATGAAGCTGCCCGATAGGTGAATCGACCCCTGACGATGAAGAAAGAAGGCATCCAAACGAGAAATCGAAAGCTGTCTTCCAAGAGCAAAAAGAAGAAAGGCTGCCTGGCCATTCCCGAGTGTCTAAAGCCGCTGGACAAGACCTTTTCCAGCTTCGGCCCCGCCGGGCAGTTGGGATCCATGTCCTCCATGTCCGTGACCATGAACCACTACATGCACCAGGGCAACATGCCCTTATTTTGCAGTCTCTATTGTTTGTTTTAAGAGAGAGTCACAGAACTAGAACTGTTTTTCGCAAAGTTGGGGGATTTGTCTATGTGATGTCTGTTCTTGTGTCGATGGAGGGATGCTTAGCTGAACCTCCCAAGTCTCCATGGAACACAGGTGAAAATTAGTTCTTAAACTCTGTGATTTTGGATCTGCGTCTCATGTTGCAGAAAATGATATAACACCTTATTTGGTCAGCCGTTTTTACCGTGCACCAGAAATAAGTAAGTATGGCAGGAAGCCTGCTGGATTGTCATCAGTGCATATTTTGATGAAAAGGGTTTGGTTCGACAGCAATTGGATTCTTTTGATGAATTCATTCAAATGTCTGTACAAAGAATTGTTGAAGACACACCACAGATAGATCTACAGGCCGAAGAGGCAAGCTATGGCGTTGAAGACCCTGAATTTGCTATTACACAAATTGCACAAACAACAATGAGGTCAGAACTTGGAAAAATCGCCTTAGACAGTGTATTTAGGGAAAGAGAATCGCTGAATATTGCAATAGTTGGTAA---------------TACAGCAGTTACAGTTTCTGTAGGGCAGCTTTTGTGTGGTGGCTTATTTAGCCCAGATTCCCTTTCCAATTGGTTTGCTGCCATTGCACTCTCTCATTCCCTAG-------------------------------GGTGGCGCTCGGATTCAAGAAGGGGTTGATTCTCTCGCTGGATACGCTGACATTTTCCAGCGAAATGTTTTGTCATCTGGTGTAATTCCTCAGATATCTGTTATCATG--------------------------------------TAATGAACTTCTAGGTGTGAAGAGGTTGGAAGAAATGTGTTGCTTCGCGTGTATGTCTGCTATTGTGAACTACTTTGTGTTTATAGCTTTCTTCCCAGCATGCTTATCGCTGATTCTAGAGGTATGCTTTAGGTACACTGGTCATTATTTTGTTACTACACTATTGTACTCTGTACTGCTTGGATTTCTTGGGATGGACAGATTTTGCCTTGGACATACGGGGACAGCTGTGGGCAAACTATTGACTCTTGGAGGCATTGGAATATGGTGGATTGTTGATATTGTATTACTGGTGACAGGAAACCTTATGCCTGAGGATGGAAGTAACTGGGTCCCTTATGCATAAAGGTACTTCTGGTTGCTGGTGGACAAGCTCCGAAAGCTATTCGTAGTGTGGAATGTTACGATTTTAAAGAAGAAAGGTGGTATCAGTTAGCAGAGCTTCCTACACGTCGATGCCGTGCTGGTCTGGCTGTACTAAATGGGTTTGTGTATGCTGTTGGAGGTTTCAATGGGTCATTGCGTGTGAGAACAGTGGACACCTATGATCCTGGCAGAGATCAAGTAAAACCTGCCAAGAAGAAAAGTTAATGGGACATTTGGGTGTTGTGTTATATGAGTACTTAGGAGAAGAATATCCAGAAGTTTTGGGCTCCATATTGGGTGCACTGAAAGGAATTGTTAATGTAATATTTTGTAGTGGTGTAAATTTGATGATGATGTAGTCTCACGATGTACAAAGCAAGAAGCAGTGGACTATAATTTTGGAGGACATGAAGATGACATCACTGTTAAACATTGCACAAATGCGTATATGTTGGTGTATATAGAAAAGGCCCGATTAGGGCACCAGAAAATATTCGTTCTACTGTTCGGTGGGATTATCAGCCAGATATTTGTAAAGATTTTAAGGAAACTGGATTTTGTGGGTTTGGAGGTCTTTGGTTACATACAGGTAAAAGAAATCACAGTACAACACAGTTTGCACTACGCCAGCTATTATCGCAATCAAGTCATAAAAGCCTTCTGCATAATAACGATAAACCCAGTTGAGGATGTAGAGAGCGCGGTATGAGCCCAAACAAAACAAGTAATGAGATGTGATGGATTCTGCTTCTCCAGTTTTTGATACCATGAAGAGTTGGGGGTGTAAGAATGGAGGAAATTGTGGAAGGCACTGTTGGAGCCTTGCACATTTTAGCCAGAGAAGCTCATAATAGAGCAATCATAAGAGGATTAAATGTAATACCAGTATTTGTTCAGGTGTGTTTAGGGGCGCAGTGTAGTTGTCTTTTACGGCTCACAGACTGGAACTGCTGAAGAATTTGCTGCTCGCTTGGCAAAGGAATCAAATCGCTATGGGATGAAGGCAATGACGGCTGATCCAGAGGAGTATGATATGGTGAGTTGCATTTAGTAACAGATGTTGGAGCATGGGGAATTTCTCATACTCGCGTTCCTACAGAATCCCGACCGGGACATGTTGCAATTGCTGCTGGGATATATGAAGATGTCAGTGCTGTAGCAAGAGGTTGGAAAGAAAACCCTGT---------------------------------------------------------------------------------------------------------------------------------CCTGGTGCTTTTGGTTGTGGTAAAACTGTTATATCTCAGTCGCTCTCCAAGTATTCAAACAGTGATGTCATTATTTACGTTGGATGTGGGGAGAGAGGAAATGAAATGTCAGAAGTTTTGAGAGATTTTCC---------------------------CACGGACAAGTGGCCATCCAAAGCAACGTCAAGCCCTGTATAATTATCTTGCTTTCGGGGATGATCGCCTGGCTGGTTCCTCGTCATTCCTGAATCACATTAACGGCAAGGACAAGCTTCGAGGTCCTGCAGGGCTTCCATGATTTGGATAATTGGTGAATATGCAGAGAGGATTGATAATGCAGATGAACTTTTAGAAAGCTTTCTCGAAGGATTTCATGATGAAAACACACAGGTATATCCCAATACTGTTTAGTTCCACAGTGCTTTGTAAGGCCAAATGAAGCAAAGAAGGCTGCAGATGATGCAAAGATGAGATTTGCCCACATTGACAATAGGTTGTTCTTTAAGTCGTTCCTTTTCCAAGTCACCTTGTTGAAAGAACTCACTAGCAACTAATTCAGCAACTTTTCGCTGGATTTTCCAAGGCTTACATATAGCAGAAACATCACATGCAGTCATCATCATACCTCTCACTGCCGTACAATGAAAAATGTTTTGAATCACATGACTACTTGTCAAGCTGGGAAATCATGTAATGTACCACATTGTTCATCATCGCGCCAAATAATATCACACTGGAAAAATTGTACAAGAAGTGACT-----------------------------------------------------------------------------------------------------GAGGTAGAACGAGACGAGACGGGGAGCAAACATTGGGAGAAAAAAGCGCAGAACAAATGACAAACAAACAAACATCCAAGGCAAAAAACTATGGACCATAGAAAAGGATTCTGCTTTCCGTGGCATGTGTAACATGATTAGTGTTAATCCTGGTGGTGTAGTGCAAGATTTTATTTTCTTTTGTGATGCTGTTGCTTCATGGTTGCACCCTAAGAGCCGACAAGAGGGTAAATGAATGGAGAACACCAGGCAAAAAAACTATCTCTAAATGTGCTGTTAATCAAAGACAAGTTGTGATTGCGCTTACTGGAGGAGGTTGTTATTGATGATTCACTGCCTTTGGGAATTGATGGAGAGCTTCTGTGTTCATACTCTAATAATCGAAATGAATTTTGGGTATCTCTTCTAGAAAAAGCTTATATGAAAGTTATGGGAGGATATGATTTTCCTATATTGCCCTCCAAAACTTCAGGCTGCATTGGACTTACAATCTGGAATACTCCATGCTGCAGAAGAGGACTTCAAAACTGCTTTCTCATATTATTTCGAGGCTTTTGAGGGATATGATTCCATTGATAATCCCAAAGCCATTGTTGCTTTGAAGTACATGTTGCTATCAAAGATTATGTTGAGACTGTAAGTTACAGTTTGAAGGTAGAAAGTACTGTGAGCATGATTTTCATGTTCTTTTTGCACCTTGCTGTGGAAAATGTGGAAATTTCATAACAGGAAGAGTTATAAAGGCCATGAACAATAACTGGCATCCGGAATGTTTCACTTGTGAGTTGTGTAAAATGCTTCTTGCTCCCTGTGGCCCATGACGTTTGGTCTGGCATGTTGTGCTGTAGAAATGATGCATATGGCTGCTCCAAGATATGATATGGACAGATTTGGTGTTGTGTTTAGGGCC--------------------------------------------------------------------------GTGAGCAGCTGTTGTAATGGTGTTCCCCGCCATTCTGCTGCAAGTGGGAAACGGCTTGTGGTGATGTGTAAGGTCCGTACTGCTGGACCGGCGAGGCAGGCCCGTTGTAACAGTTCCCGTAAGCTTGCACGGGAGGTGTGTAGTAGTCTTGGGCCGTGGGATCCTGCCTGCCTGGGCCGTAACAGGATGTCAGCGAGTTTACGAACTGATACGAACTCATCAGTCCTCTATGATTTGTGGCGCGGCAATAATTCTGCCAATATCCCTCGCAAAGGTTCCCACTGGCAGGCTATTTCATGCTGCTGCTGTTATCGGTGATGCAATGTATATATTTGGTGGCACCATAGATAACAACATCAGAAGTGGAGAAATCTACCGATTTCA----------------------ACCTTGTTGGCAGTTAATAGATTTTCTCTGTGCCTTTGTTGGAGCAATGAACATATATATGTACATATTCGGCGTTATAGACTACATATTGGCAAAGGTGTGCAATTAGACCTCCGAGGTGAAGGTGATGTCTGGTTAAGGTGCCTCAGTGACCACAGTGTTTTTGTTCAGAGTTACTATCTTGACAGAGAAGCAGGAAGAGCTATGACTGTGATGCAGACCGGGAAGATGAACTGTCTTTTAAGGAAGGGGAAATAATTATTATTATCAGTGAAACTACTGATGATGAAGACTGGATGGAGGGAATGATAGAAGGGCAACCTGAGAGACGTGGTGGTATGGGTATTGAGCCATCTTTCTACGTAGACTGTGGGCCACCTACTTTTGCCTTCAACCCATGTGGTCACATGGCATCGGAAAAAACAGTGAAGTAAGTTTGTCAAA-----------------------------------------------------------------------------------------------------------------------------------------------------------GCAATCACTCTGGACTTGAACAGATTTCCTCGAGGGGCCAAATCCTCCAAACTGTGCACCCTGGGCATGCTACAAACGGATGGAAACGTCCCTATGGTGTCACTCTTCAAGCAAAGGCGGATCAAGGGGTGGTGGCCATTCTTCGTCAAGAAGGAGAACGACGAAATGGAGCTGACGGTGAGCCATTATTGACACCACGTGCTGATCACTCTATGGTGTGTTTTGGGGACAAACTTTATGTATGCGGTGGCTGGTATGAAGATGAAAGTACAGGTACAAGAGTGCTTGTGGATACCATAGACTGTTACAACATAGCAAGAGACAGTTGGAGTGTTGTAACGAGAGTACCAACACCAAGGTATCATGCAGGTATTGTAGTCATTGGTCAGTGGCTGTACATCGTAGGCTTGAACGTCTTGACCATTTGGCCCAGAAATTCAAGCACAAGGCTGATATCCACGAGGAATGGACCCGTGGCAAAGAAGAGATGCTTCAGAGTCAGGATTTCCGAAACTGCAAGCTGAATGAAGTGAATACTAGTTGGTTATCCACCTTTCTGGGATGAAGATCAACACAGATTATATGCACAGATTAAAGCTGGAGCATATGATGTAAGACTTGCTCCTCATGTCTGACTGAATGAGTGGTACCTTCACTAGAAGCTTCAGACATGCCTCCGAGTGTCTGCAAATTTTCACGTTTAGAAACTGCTGATTTAAACACATTTGTTACTTCTTTAGACTTCAATTCACCCCCACCTGCTTTGTGGGATCTGGCTGCAGATAAGCAAACTCTTCAAAATGAGCAGCCGCTCCAGGTGGCCCGTTGCACAAAAATCATCAATGCAGAATCAGATGAGCCCAAGTATATCATTAATGTGAAGCAGTTTGCCAAGTTTGTTGTGGATTTAGCAGACTCAGTTGCCCCTACAGACATAGA-----AGCTGAATCACCTTGTTTTTCTGAGTCATCTGAGTGTCGCAGTAGATCACCTTCCCCTACTCCATCTAGTGGCATAGAAAATACAAGTATAAAAGACTCGCCAATGCAAATCGATGTTTTGGTCTCCAGTACAGATAATTCATGTAGCAATTCAGGTAA----ACATATGTGTGGTTAGTGGAAGACTTGCTGGAGAAAATATGACTGGTGGGGGAAAGCCTTACTGGCACCAATCTATGTTTTGGTCTGATTTGGGTCCAGAAATTGGATATGAAGCAATTGGAATTGTTGACTCTTCGCTTCCTACAGTTGGTATTTTTGCTAAGGCTACAGAAAGTGACACACCTAAAGCTGTTGTTGAGGCCACTGGTGAGAGTGTTCGTTCTGAAACAGAGGAACATCTACCATAGAAGTTCCTGATGTTAAATTGACTGAAGCAAGACCTCCTGAACCAGAAGATAATTATGGAAAAGGGGTGATTTTTTATCTATCTGCAAGATACAAAAAGCAGTAATGGAACATTTGTGAATAATCAAAGGCTTAGTAAAGGTGCAGAAGAATCCCCTGCTAGAGAAGTTTGTTCTGGTGACATTGTACAGTATGGTGTAGATGTTGTAGAAAACTCAAGAAAAGGTATCGCGTAGGCAGGAAGAACATGTCAAAAAATAATTCAAAATCTTTAGTAACAATTCGGCAGAAACTTCGCAAATATATCAAAGATTTTGAAAGCGAAATATCTAGTTACAGAGAATGTCCTGATGATGATGAAAAGGATGAAGAAGAACTTGGTAATTCATTTTGATATGGTTTCTCAGTTACCGTAAAAGAGGATGGCATGCGAGGTTTGGGAAAGGGTTGGGCTCCAACAGCGATAGGCTACTCTCTGCAAGGCCTTGGAAAGTTTGGCTTGTATGAAGTATTTAAACATTTATACAGTAATATCCTAGGTGAAGTAAGTCTATACCCATGTCTGAATCTATGAGAGATTTAGCTTACTACAACTTTCCGCCTTTTTCCAGAGATACCACGTGCAACACCGTATCCACCTCCGCAGACATTAATAGGGAATACTCTCGGGAGTTTTCATTTGAAATTTTGAGGCGAACGACGCCGGTTTGAGAGTGACTCCCATTTTTAACCTAGAAAATTCAGGAAAGATACTTGGGTTTGATGAAGAAAAAACGTCGTGTTCGTCGTTTAAATGACCGCAAGTTTGTTTTTGACTGGGATGCTTCTGAAGATACTGCTGTGGACTACAATCCGATTTATAAGGAGAGACATACTATTCAGTTTTTTGGCAGGGGTCATGTTGCTGGTATTGATTTAAAAGT----------------------------------------------------------------------------GGGAACTCCTACGAAAACTCTGGAATCCACGAAATTTTAAAGCCCATGTTAGTCCCCATGAAATGTTGCAGGCTGTAGTGCTCTGCAGCAAGAAAAATTTCCAAATTACTGAACAAGGT-----------------------------------------------------------------------------------------------------------------------------------------------------------------------------------------------------CTCATATTAATTCACGGGAAGGCCAAGACTATCTTAAGTCTATGGCTGCTGCTTCTAACTTTGCTTGGGTTAAC----------------------AGGTTTTTTGTTCCTGTTTCGCTGGTGTGTACAATGAATACCTGTTGAAAGATGTTGGAGCTGATGTCCATCTTATGATGCAAAATATCTTTATGTATGTTGACTCTATTATCTGCAATGCCCAAAGATTCTGGGCCTTCAGGCGGATTTACTGAAGGAGGTGGGCTCTATGCTTTGGGTCTCATTCATGCAAACCATGGAGCTGCGATAATTGACTACTTGTTCACTTGTGGCACTTGCACTTATATTTGCAATTCAAAAATGCGACCCTGCTCCATTTTATTTATTTGATGAAATTGATCAGGCTTTGGATTCTCAACACAGGAAAGCTGTTTCTGGTATGTATCTGGTTCCTTAGAGAAGAGTACTGAAGTTATGAAGAGCATGCAAAACCTAATTAAAATTCCAGAAGTTGCAAAAACCATGCAAGATATGTCAAAGGAGATGATGAAGGTAATGATGCTGCTTCCAGGTTCGTTTTCAGGGAGGACCAGTTCTCCCAATCCACATCTAGGTCCTGAACCAAGAAAACGAATATCATTGGCAATTTTCATCAAACTACATGCTATGACATTTAAGGAACCAGATACTTCTGCCATGGAATCATGAGCTGCTAAAGCTTCAATGTTCTACTACCTTTACCTTCACTGCTATGCATGGCGTATCTCACAGATATATGGTGAAGGCTTTTAAAGTATGTGGATTTCAGCAGTACATTCCTGTTAAAGAGCAAATGGATCCTGATCCAGATTTCCCTACTGTAAAGTTCCCAAACCCAGAAGAAGGAAAAAGCGCTCTGGTGGAGAAGATCTTGATAAGCTGATTAAGACCTCGCGCTTTGTACCCGATAAAGAATTTTCTGGTACTGATCGTACTGTGAGGAGAGAAGGGCCTGTCCAGTTCGAGAGACAAGAGGAAGAAGATCCTTTTGG---------------------TTTCTAAAATTCCAAGATTCAGAAGAAATAACTAATGTTGAACTGGCTGATGCTTTTGAGCAGATGTGGCAAAAGCGTAGGTGAAGCCCGTATAGTTATCACAATAACAAGGAAAAATATAAAGATGATGATGACGATGAGAAAAGGGACTTCAGCTTGAAGGAAAGCCTGTGGTTTTGCATGACGTCCCTGACGCCTCAAGGTGAGAAAAAATGTTCATTATTGGGAGAATGTCTGCTCAAGTGCCTATGAATATGTGATGATATTTTTACATAAATTTTAGTTATCTAACTCCACCTGGGTCTCAAGGTTTTGCCCCGCATTATGATGATATTGAAGCATTTGTGCTTCAACTTGAAGGAAAGAAGCATTGGAAAGTTTATCGCCCAAGGTAATTAAATAAGTGGCGTGTTGCGTAGTAATACATGTTATATGCAAGTGACGAGACAGGTTCTTTAGTGACGAAGTCAGGGCATCTTGACGTGGCTGCTACGTTACTGCCAATTTATCCAGTCGGGTTGCGGCAAAGTTTGTGACAGCTCTGGGCTCTACTGCATTTTATAATGCCTACATTATTTGATTCTCATGATGAGTTTAACGAATGGTTTTCAAAGGATATAGAGAGTCACGCAGAAAACAAATCTACAATTGATGAAAGTAGTTGGGGTTCAGGAGCAAATCCATGGGGACCTGAAAAAGAAGACAATTTTTCCAAACCTACACATTATGACGGTATGCTAGAAATTGTGGGTGTTACTGGAGTTGTTCACATGGGCCAAATACAGAGTGGTTTGAGAAGTGCCATCCGCATTGCGCTATATATGATGGAGATGAACATGAAGCATTTATGGAAAGATTGGATGCACGCATCAAGAATCATGACAGAGATATTGAAAGGATGTGCAATTTTCACTATCAAGGATTTATAGAATCCATCAGAGAATTATTGCA----TCTGTTTCGTGTGGCATTCCAGATTTTCGCTCAAGAAACGGCATCTATGCTCGTCTTAGCAAAGATTATCCAGATCTTCCTGACCCACAAGCAATGTTTGATATTCATTACTTCCGCCGTGATCCCAGACCTTTCTTCAAGTTTGCCAAGGTATAATCCTCATTAACAACGTTCTAACAGCTTTTGAAGTCTTGGACCGACTGAACTACGATTATCTGAAGCCCATGAGGACAACATTTCACTTGATGTCATACTTCAACAGCTGTATCAATCCCTGCGTCTATGGATTTCTCTCTCAGAACTTTCGCAACAGTTTCCGAGCAGCTCTTCTCTCGTGCCTCTGTGGTAAGGCTTACAAACAAAAGGTATATGGAAAACAATATGTTTGGTTTCTAATTGGGTGGTACGAAGATGACTGGTACATGTTTCCTGACAAGGGACATAACTGTACCCCAGAACAAATGAAAGAAGCTGTTGAAGGCCATATAACAACAGAGGCACTTATGCTTAACCAAGGAAGCAAACAAGGGCAGTTACATAGTAAACGAGATGAATTCTGGGACACTGCTCCAGCATTTGAAGGTCGCAAAGAAATATGGGATGCTCTAAAAGCTGCAGCT--------------------------------------------------------------TTTAGATCTGTGAAACACTATTTCTTGCTAGACCAAGGGGACTTTATTGTTCAGTTTATGGATATGGCAGAGGAAGAATTGCAAAAGGATATTGATGACATCATGCCCACCCGTTTAGAATCTTTGTTAGAACTAGCACTACGAACTAGTGTTGTAAACTCTGATAAATATAAGGATGATGTTAAGTCACCCTACGAAAATAGTCTCCAGAACCTCGGCCTCGTCGCCGTCGGCCATTCCTTCCCACCCAGCGCCATTACAGAGATCAAAATGCACAGCAATATGTTCATGTTCCGAGCTAGTCTAGACCTGACCCTCATATTCCTGGATTCGAGGTTCGAGTTTAACGAATTTCTTCTTAAAGTGAGGTTTATCATTACATACATTGCCCCATGGCAGATAACTTGGGGTTCTGCATTTCATGCTTTT-----------------------------------------GAATTTCTGTCCAGTATACATCTTTTTTTTATGTTTCCTGACCTAGAAGAAGGTGGTCTAGCTACATATCGAGCAGCTATTGTCCAAAATCAGCATTTAGCAGTTTTATCTATTTAAAAACCAAAGGGGATTTTATATTGGTAGGTGACATATGCGTTCCATGGCACTTTTAGCGTATAAGCCAATGGAAGGAAGTTTTGAAGAGATTGCTCGTGATCATCAGCCTAATTGGATGACTGCTGTTGAGATTTTGGACGATGATACTGTACTTGGTGCAGAGAATTCATTTAATCTGTTTGTATGCCAGAAAGATAGGTGAG------ATAATTGGTATTTCACGAAAGAGCAATTGGAAGATTCTCCTAGTAGACGATCGGGCATTGATGCAAGTAAGGAACTTTCCTATAGACAGCAAGCTGCAAATTTTATTCAAGATATGGGACAAAGACTTCAAGTGTATCCTTTGTCCGGTTCATGCGAGTTCAGAACGAAGGCACTGGAAAGAGTTCGTGGTGGATGATCAACCCGGATGCCAAGCCCGGCAAGGCGGCCCGGAGAAGGGCCACGAGCATGGAGACCCAGAAGTACGAGAAGAAACGGGTTCAGCTACTACAGGGGAGCTGTAGGGGCACTGCTGGTGTATGACATAGCCAAGCATCTGACTTATGAAAATGTCGAGCGCTGGCTGAAGCTCTTCTGGATCCAGCTGTCAATTTAATGTTTGAAAGGATGCGTAAAGAAGTGGATTCCATTAAATCACATTTGGAGGAAACACAGAATGAACTGAGCGCCTGGAAGTTCACCCCAGACAGGTGTGGTGTCCGGCATCTTCAGAAAATCCCAAACTCTTACCAAAGATAGACGACCTAACAGTTCATCACAAGGCAAGATCTGTCAGTTCAAGCTGGTATTGCTTGGTGAATCTGCTGTTGGTAAATCGAGTTTAGTATTAAGATTTGTTAAGGGACAGTTCCATGAATATCAATGGTCATGCATGCAAGATCTGGGGGTACCCTTGAAGTCATGGGAATGCTGTTAGGAAAGATCGATGCCAACGCAATGATTGCTATGGACTCCTTTGCATTGCCTGTGGAAGGAACAGAAACTAGGGTAAATGCACAGGCTCAAGCAAACAACTGTTTTCTCTCATAATCCCAGGGAATGTAAATGTTATCCGTACACACAGCACCCATCCCGATGATGAAGACGATGGCCCATACAAATGGATTTCACC---------TGATTCACAGTTATAAAGGTACAGGTGGCATTTTTGAAGTGTGTTGGAATTCCAGAGGAGACAAGGTTGGAGCTAGTGCTTCAGATGGTAGTGTAAGTAGGGGAAGATATTGTCTTCTTAGCAACTGATATCAATCTCCCTGGTGCTGTAGACTGGGTAATGATGCAGTCGTGTTTTGGTCACCATTTCATGTTAGTATTAGAAAAGCAAGAAAAATTTGATGGGCATCAGCAGTTTTTTGCCATTGTACAGTTAATAGGATCTCGCAAACAGGCTGACAGTTTTATTTATAGGTATTTTTTCTCAGTGGATCTCTAGATGGCAAGCTCAGGCTGTGGAATATTCCAGACAAAAAGGTCACTTTATGGAATGAGCTGGGTGGACAAACAAAACTTATAACAGCTGTGAACTTTTGTCAGAATGGGAAAATTGCCATTGTTGGTTCATACGATGGTCGCTGCCTAAGCCAAAGTATTCACAGCTTTTAGCAATTATTGAAGAGTTGGGGAAGGACATCAGGCCTACATATGCCGGCAGTAGAAGCTCTGCAGAGCGCCTAAAACGTGGCATTGTCCATGCTCGTATACTTGTGAGGGAATGTTTGATGAGATTCTTCAAACAGCACAGGAAATTAACGAATTGGATCACAGTGGATTCAGTACACAAGCACCTACTGTTTTTGCTGGCAATGTTGGAGACAATCGTT-----------------TGCCTAACCAACCAAGTGAAGCATCTGCTCACTTCATGTTTGAATTAGCCAAAACAGTTTTAATCAAAGCTGGTGGTAACAGTTCCACTGCTGTTTTGTTTACTCAACCTTCTGCTAGCCAAAATCACAGAGGACCGCATCGTGCTCTTCATATGAAACCTTTTTGCCGCAGTCAGTCGAACATCACCCAAGATATTGATTTAATGATAGATTGCTTTGTGTCATGCTTTCGTATAAATCCTCACAATAATGAAGAGACACACAATTTCAAGACAGTAGCATGATGCTAAGCTGGTCACAATTCTGTAAAGAGCCATTGCCAGAACGAAGTTTTACTTTTTGGGAATGGTTTTATGCAATAATGAAAATCACCAGAGAGCACTTGCGAGGACCTTGGAACGACGGGTAATTCTTTACTTCGTAACTGTTGGGGCTGATCATAGTCCGAAGACATTTTTCGAGACTCCTCCTATGCTCCTGATTTTCATATCACTTGGTCGATGGTTGGAACATATAGCAAAGGTATGTTCAGAGTTGCAGAAAATTGCCGGCTAAATAGTATGGACAGTAAAAACCTAGCTATTTGTTGGTGGCCTACTCTTCTTCCTCTAGAATTTAAAGACATGATGATGTTTGAAAGAATGAGAGGTAATGTGATTGATGTCCAAACTGGAGAGTGGGTTGGGCAAATGAGTGGTGTTGGAGCTGGCCTTGATTCTTTCTATGAATATCTACTGAAGGTATTCTTAAATGAAAGACTCTTCCAACCTGATGAAGAAGCTGTCCAAGGTTTAAGAACCAAAAGGGGGAAGAAGCGATCCATAAATACACCATTAATTAGGGATTTAGTACAGTTTTTTATTGAAAGTGAGCTGCACGAGCATGGAGCATATTTGGTTGACAGTTTAATTGAAAGCAAAGGTACTGGAATCGTCACCAGTGTGCCATCTGATTCACCTGATGATTTTGCAGCTCTTAAAGATCTGAAGAGGAAGGAAGATTTAAGAAAGAAATACAACATTTCTGATGAAATGGTTTTGAGTTCTTAGATCTGAAAAAAAATACTGGGAAAGAAGAGCAGAGAGCAAGAGACTTATTTTATGCTTTGTGGGTTCCTACCTTAATAGCCTTAGCAGTTTCAAGGGATTGCTCAGGTGGAATTCCAACTTCCCTTTCTCTCAGGAGACTCTGAATAAAATAAGTCACATTCCGTCCAGCAATTGGACTTGGACAAGCCTAATAAAAGAGCATGTCAAAGTTTTACTGATAATGTGGTCATGGGCCAAACCTGTCTTCAGGATTTGGAGGTATCCCTAGGTCACCAGTACGAAGTCGTCGACTAATTTCCTCTATCTGCAGTTGCACTGGAAGAGAAGGAGAAAGCAATGTTGCTCCGACACCACAGTGAAGCAGAGTCTCTTCATGCTGTTCAAAAGCTTGACTGGGAATGGAAGATGAAGGAGTTGGCAATGTGTGATGTAAAATCTACACCTATAATTGATGATATTTGTGTACCAATGGTGCA------------------CAGCCAATGAGAACCCCGTCGGACATTGGCATGTTACATGACGGGTGAGTGTTTTCTGAATATTATTTTGCTGATAAAATTTTCACGGTAAACATGGTACCCAGCTGCTCCCAATCACAGAAATGTTAGAATTTACTACTACCAAATACAAAATCTATGTGCTTGTTGCATGCTAGCGTTGCTAACAAAGAGATTTAATTGTTTATATTTCGACCGTGATCGCGCCACTTGGTTACTAAGCCTCCTTTGGAAATCCTTTATAAATTCCAAAAATCCAGAATTCAAGGTCAGGCGGAGGTGGGATGATGATGTGGTTTTCAAGAACTGTGCCAGAGGAGAACCTGACAGGAAAGAGAAACCTTTTATCAATGACACATTGCGATCAGATTTCCACAGAAAGTTCATGGAGAAATATGTCCGTGAACTTTGAAGTTATTAGAGAGAGTGGCCCTCCACACATGCGGACTTTTATCACCAGGTGTGGTGTGGGAGACATAGTTACAGAAGGCGAAGGCAATGGTAAAAAATTATCTAAGAAGAGAGCTGCAGAGAGAATGTTAGATGAGTTGAGAAAGCTGCCATCTCTTCCACCAGCCCAGCAAAAGGTTAAAAAGAAACCAATTATTAAAAAGAA---------------------TGTTTTAGTTAGGTGGCACTATTGGTGATATTGAAGGCATGCCTTTTGTGGAAGCATTTCGACAATTTCAGTTCAGGGTGAAAAAAGAGAACTTCTGCTGTGTGCATGTGAGTTTGGTTCCCCAGGTATAACCGTGGAAAGGGTTTGGAATCATGTGGATATATTTGCTTTTGGTCATTTTTTCGGCTGGACCATGAAAGCTATGCTGGTACGGCATTATGGTATTTGTTGGACCATTAGTATGACTTGGGAAATCACCTCTCCATGACTACTTGTTAAGAAATTTCCATCTTTTCCGCTTGGAATCCACATATGAAATTCGTCAAGATATTGAAGATGCGGTTAGTAGACTGAAGCCATGGCAAACAGAAGAAGGGGGCACAATGTTTGGTGGCTGGGCACGAATGGCTTTACCTATAACTTCCTTAGGGCAAGATTATATTGAAGAAATTAAAAATGAAGAAGGGAAGGTTGTAAGTTTTCAATGTAAGCTGTGTGAGTGCCGATTTAATGACCCAAATGCCAAAGAAATGCACATGAAAGGTCGAAGGCATAGGTTACAGTA------CATTTGAACTGGCAGACTCTGCAATGGTTGAAAAGTTACCAGGCATTCACTTAAAATATGCTATGTTCCTTGAGGATGAAGGAAAATATCATGAAGCTGAAATCGAATTTATTAAAGCTGGACGACCCAAGGAAGCTGTACTGATGTTAGTTTGTGTTCTTTTATAGATTATGGTTACAAAGCATACTAAGAACATGGGAAAATTCAGTTCTGTTACTGTTTCTACAATCGATGAAGAAGAAGAAGAAATTGAAGCAGTAAGACCCCAAAAATGTCAGATTCTTCATTATCAAGTCATATTCTGAAGATGACATTCATCGTTCTATTAAGTACTCTATTTGGTGTTCTACAGAACATGGTAACAAAAGACTGGATCAGGCATTCCGAGAACGAGAAGGTAAAGGCCTTGTCTATTTGTTTTACAGTGTAAATGGGTCTGGCCATTTTTGTGGCATGGCTCAAATGATATCTCCTGTGGACTATAATTGCTCTGCTGGTGTTTGGGCTCAGGATAAATGGAAAGGAGGAATATGGGGTCCCCATCTTATTGTTGTTCCTACCAGTGTGATGCTGAATTGGGAAATGGAATTCAAAAAGTGGTGTCCTGGTTTTAAGATTTTACATATTATGGAACACCTAAGGAAAGCACCTGCGTATGACAATCAATCCTGAAGGTCAGTGTCGTGTTCAGCACTTGTGGTTTCAGACTATTTATGACATGCTAGAACATTTCCGGGTACATCCTATTCCCTTGGAATCCGGGGGTGCTTCTGATGTTACCTTGACAG--------------CATCAAAGAAGGAAATAAAGGACATTCTTATCCAATATGATAGATCTTTGCTGGTGGCAGATCCTCGTCGTTGTGAGCCAAAGAAATTTGGCGGTCCTGGTGCTAGAGCTAAACCATGCTCGTAACATTTGGGACAGAGCCATCTCCATTCTTCCTCGAGTGAACCAGTTTTGGTACAAATACACATATATGGAAGAGATGTTGAACAATATACCTGGTGCCCGGCAGGTTTTTGAGCGTTGGATGG------------------------------------------------------------------ACTTGTGAAGGAATGTCAGATTGCTCAACAGTTTCAGAATCACTAGCTAGCACATCAGTACTCCATGTATCACT----------------------------AGAAGCGACCAGAAAAAGTGACTTGGGATGGGCACACTGCAAGTATGGAAGCAGCTACTAGAGCTGCTAGAGCAAACATTACCATTGAAGAGCAAATTCAGCAAATCCATAAAATAAAAGGCCTTTTGTAAGTCCTCATTGAATTTGGCTGAAATGGGCACTTAGATTTAATTAAGCGCCGTTTGACGTTTTGTTCCAGGCTCCCATCGATCGATTGCTGGGACGGTCCTGATGGAATGCCCTATGTTTACCACGGTCATACTTTAACTAGCAAAATTAAGTTCATTGATGTAATTAGAACCATTAAAGATCATGCATTTATAACTTCCGAGTAAGTTAAACACAATTCTTGACCTAGTTGCTGATGATTATGGAATACAAATTGATGGTGTGAACACAGCCTATTTGTATTTTGGAATGTGGAAAACTACATTTGCATGGCATACAGAGGATATGGATTTGTACAGTATAAATTACCTTCATTTTGGTGCCCCAAAATCTTAAATGGGTCATGCCATGCATTCTATGCTTGCTAGAACTACTTATCAGCATGTGACTGGTACTCGTTGCTCCACTGATTTAGCAGAAGTTCCATCTGTTCTAATGGAGTATTTTTCATCAGATCCCCAAATGTAAAGCAAGGAGATGAATGGGGAGATCCTACAAATTGTGAAAATGGTGACAATTGCCCATATTGTCATACTCGTACAGAACAACAGTTTCATCCAGAGGTAAGTAAATAAAATCAGTTGATGCTTTGACCGATGACAATAAAATTGATACTCAGCGTGATATTCATCAGAGGGCAACAGATAGCTTAATTGATGCTGGATTAGAAAATATTAACTTAAGGTAATACATTTTGTTTAATATGAAAACAATGTCATGAACATTCGGCAGTTTAACTGTTCTCCTCACCCATACTGGCTGCCGAACTTCATGGATGTCTTCACTTGGTCTCTTCCATTTGTTGGCGAAAAGGGTAGAAGTTACTCTTCATAAAGATGGGCCGCTTGGAGAAACGGTATTAGAATGTTATAGTTGTGGATGCCGGAACTGTTTTGTACTGGGTTTCATACCTGCCAAAGCTGACTCTGTGGTGGTGCTGCTGTGCCGACAACCTTGTGCTGTACA------------------------------AAGAACATGAAGGAACAAATCATGCGTGTTAAAAATTCAGAAAGAGTGCCAATTCTTCTTGTAGGAAATAAAGTAGATCTGGAACACCAACGAGAAGTTACTACTATTGAAGGAAATGGACTTGCTCAACTGTGGGGTTGTCCTTTTATGGAAGCATCTGCTCGCAATAAAGCCAA----------------------GTACCATTGTAACAGAAGAAGGTAAAGAGAAAAAAGTTAACATTGATTTTGAACCATTTAAGCCTATCAACACATCATTGTATCTCTGTGATAACAAGTTTCATACAGAGGTAAGCATGATGCCATAAGCAAGAAAAGAGATGATATGCTGACTCTTCTCTTAGACAATGGGGCTGATATTAGTCTTACAAACAACAATGGATTCAATGCACTACACCATGCTGCACTTCGTGGGAACCCTAGGTA--------------------------------------------------CGCCGCCATCATCGCATCCATCATGTGGCACCACATGAGACTTATTTTTGCATCACAACTGGTTGGTTAAATTATCCTCTTGAAAAACTCTGTTTTTGGCCATTATTAGAACTAATAATTGAGTCTCTCGTGGGCTGCAAACCAAGAACTGAAGATGTTCGGAATGATTCGAATGAAGTAAATGACTATCCTTTTTTGGGGAAACACCCTCATGTTTTGCGTTATTTTTCGGCCTTTGCGGAAGG----------------------------------------AGATTGATAAAAAGAATGGAAAAGAGAAGATATGGATTTATAAAGATAAGATGACAGGAAAGGGTAAAGGTGAAGCAACAGTTACCTAAAGAATGTGAAAATTACTAGGCACTATTTGGTTAAGTGGAGAGCCCTGACATATGAAGAAAGCACTTGGGAATTGGAAGACGATGTTGACAGGGCCAAAATCGAACAATTTGAGAAATTCAAGGATCCTCCACCAAAAGAAAAGTGGAATACCATCTGGTAAAGGATCAATCCAATGTTTATTTAAGCCAGTTGGAACTGAATCCATTTCAGCTTCTCGCTGTTGTTGCTTCTGTTCCCTTCTTTCTTTGGCCAAAGCTGATTGCATCATTGCTGCTTGTGCTAATGAACCATCTGGATTGATATTAGTGATGATGGTTTTGTGACTCTAATGAATGATAAAGGGGAAACTCGTGATGATCTCAGAATCCCTGAGGGAGAGTTGGGGCAGAAAATAGAATAAGAATTCAGACTTTTGTGCACCATTAACATCTTTTGATTGGAATGAAGTTGATCCTAATCTTCTGGGGACATCAAGCATTGATACTACATGCACCATATGGGATGGTGATACCAAACTGGATATTTTTTTCTTCTATGAAGAAAGGGATCATATGTGG--------------------------------CTGCAAAAGATCTGCCCACACACGCGGCAATGATGTCGTCTTCGAAATGTAGTGAACTTGTCGCCACATTCGTAGCATTCTTTACAGTTGCTATCTGGCATCCAGTACTGTTTAAAATCACTGTCACTGTAAGGATCAACAAAAGGAAATTGGTAGATTTTGGACTGGTTTTGGAAAATTCGGAATTCATAAGCAGTGATGAAGAGGACTCGGACGAAAAAAATATACCAGAGTGGGATTATTAGGTTGGAGATTGTGCTGTTTTCTTATCCACTGGAAGGCCTCATCTCCCTTACATTGGGCGTATTGAAACCATGTGGGAGTCTTGGGGTGGAAAAATGGTTGTGAAAGTGAAATGGTTCTATCATCCTGAAGAAACTAAGGGTGGCAAGAAACTTACACAACTTAAGGT----------------CCGAATTAAATGAATTTTTGCGCCGTGAGCTGGCAGAAGACGGCTACAGTGGTGTTGAAGTGCGTGTTACCCCAACTCGTACAGAGATAATAATTTTAGCAACAAGAACGCAGAATGTTCTTGGAGAGAAAGGACGTCGTATCAGGGAATTAACTTCTGTTGTACAGAAGCGCTTTAATTTTCCAGAAGGAAGTGTTGAAGGTTAGGAACCCAATGACTGATCTGAAGTTTAAGGAAGGTATGAAGCTGGAAGCCATAGATCCGTTGAATCTTTCCACTGTATGTGTGGCCACGGTCACCAGGGTCCTCCGAAACAATTATTTAATGATAGGAATTGATGGTATGATGGCTGCCAATGGTTCAGATTGGTTTTGTTACCATGCATCTTCACCTTGCATCTTTCCAGTAGGATTTTGTGAGAGGAACAAAATAGATCTCACTCCTCCAAGAGGTGTGGGAGCTGTTGCTTTCCCGCCTTGCTGACAAAGGCTTGAAACTTCAGCAAGCTTTGGTGTTGG------------------------------------------------------------TCAAACAACTAAAGAATATATGAGGGAAGTAACCACGATCGATCCAAAATGGATGGTAGAATTTGCTCCGGCTTTCTATAAATTTGCAGATCCAACGAAATTAAGCAAACATAAAAAGCAATTACGTCTGGTCACTTTTAGCAAAATCTGCATTATGGATGATGACAGCATATATTCTCATCACCTTGATGTCTCTTCTATTCCCCAGCAGCAATCAGCCAGATGTGCTGCGCTTTGTTTCTTGAGGATACCTTTTTTTTTCCAGAGTGGTTTTTTGATTTTGGATTTGTCATTCCTAATTCAACTAATACATGGCAGTCACTTATTGAAGCAGCACCAGAATCTCAGATGATGCCAGCAAATGTTTCTTGAGGCAAAACAGGTGACTCCTCCTTACAAACCTAAACTTGAGACAGATCGAGACCTTGAGCATTTTGATCCCCAGTTCACTAGTGAACCAGTGCAATTAACTCCAGATGATACGAAAATTATTGAAAAGATTGATCAATCTGTTCTCCAGGGATTGCTGGGGAGCGTTGTGATCAATGTGCAAGAGGTTATACTGGATCATCTCCCTTTTGCGAACCTTGTGGGGAATGCTTTGATAATTGGGATGCTATTCTTCAAGAATTGAAAGGTGTTGAAATTTAATTAGACTGTTTTGGTGTGGCATTTGCTGTGGTTGCAGCTTTTCAAGTACTGGGGTTTAAAGATGTGCACCTATCATTGTCTGAAGATCATGCCTGGGTAATTTATGGTAAAGATTTGGAGGAAACAGCTGAAGTTACGTGGCATGGTAAAAGGAGATATGGCTATTCTGACAGAAATTCGAAATTTTGTTATGACATATAATATCAAGCAGACTCTGATTGCTGAAATGACAAAAATGAGCCAACCTTATGTGAGTCGTTTTTTCCGTGGAGATATCCAAGACATGCCTGATCGTACAAAAAATATTTTTTTCATGGAAATTGCTATCATCAAGCGAGAAACTACTGGATCTGGACCTAATTCTTATAGTGACAATGAAACTGTCGCAAAATATGAAATAATGGATGGTGCTCCTGTTAGAGGTAA-----------------------------------------TTTATGAGACCAAAAAGTGCTGAGCCAAGTTCTCCATTGTTAAGAAGGGCACTTTCACCAGATCGTCTGCACCCCAAATCTGCTGAAGTGAAAGCTAAGCGTGAGTCATTTTCTGGCCATGCCTCCTCACCCCTTGCACTTTCTTCGTCGCCATCTTCACGTTCTCAATATTTGGCCATGCAGAAGTTGTCCAACTCTTGTTGAAACACGGTGCTGATCCGAATGCAAGAGATAACTGGAATTACACCCCATTGCATGAAGCCAGTATCAAAGGGAAAACAGATGTTTGTATTGGTAAGTGTTTCATGCTCAAACAATGGGCTTGAAAACGGTATTCACAGACCATTCCTTGTTTGGATTTGCTGATTCCAGTGCAATCATCACCAATAAACTTCTACAAATGTCCCTATCGGTTTGCAACCATGTTATATGTGTTTCTCATACAGGGTAAGATCAGAATCAAAAGGAGAATCTGAGGAAACTATACAAAAATAAGAAGTACAAGCCTAAAGACTTGAGACCTAAGAAGACACGTGCGATGAGACGTGCTCTGACCCCAAAAGAAGCATCAATAAAAACAGGACACAGAAGTTAGGGGCTCTATGGTTGTTAGCTTAAAGAATGTGTCCATGGTATCAAGCAAATTGCTTGTTGCTGCTAAATCTGTTGCTGCTGATCCTGGTGCACCAAATGCCAAAAACCAGCT-------TTGTACTGTTTCAGGTTCTGCGATATTGGTTTATATGATTGGTGGTTCGTTACTTGCCATGGGTCTCCACCCAGTTGCAGGACATTTTATTTCTGAGCACTACATGTTTAAAAAAGGATTTGAAACTTACTCATATTATGGGCCACTTAATTTTATTACATTCAATGTTGGTTATCATACAGAACATCATGATTTTCCAAGTGTGCCAGGGCTCCTGTAAGATCATCCCGTCAAGACCAAATACATAGCTCCATTGTTTCCACTCTCTTGGCCTTAATGGATGGTTTGGATAATCGAGGCGAAATAGTTGTAATTTCACTGTAGAAGTGGAAAAGAACTTCTCCTGACACCAGTTGTCATCAGTCGCAATGAAAAAGAGAAAGTACTTATTGAAGGGTCCATAAATTCCTTACGAGTGAGTATAGCTGTGAAACAAGCTGACGAAATGGTGGTCAAGAAGCTATGGATGTCACGACTACATCAGCTAGAGTTGGAAAATTTGATGCTAGATTCTTCCATTTAGTATTTGAAGAGGAATTTGGACGAGTAAAAGACCATTTTGGTCCAATGATATCCCAATGATCAGCACCATTACTGTTTAAATTT---------------------------------------------------------------------------------------------TTTCAGTTTTGTCAATACTGATTGCCTTGGTTATTTATGCCGCCTGCTTTGCCTCTGAGATTGAAGACAGTGAAAGGCCTGTATGGGAGTTTGGCTGGGCTTATGGTGTAGGCTGGGGATCTGCTATTTTCCTGTTTGGTGCCATCCTTTTATTGCTCTGTGACAAGGAGACAGAAGAGATGTAACTCTGATGATTTCTGTTTATAACAAACGTAGTATGAAAAGGAAAGAGATGATCGGTTGGTTTTCACTTGGTTTGAACAGCAGTGGTGAAGAAGAATTAGCTCATTGGAATGATATGAGAGAAAATCGAGGAGAGCAAGTGTGTCGTTGGCATGTTCTTCTGGATGTAGAATTTGGTGGTTTTGGATCTGTAAGTGGAAAAATTGAAATTGAAATAAAAATAAATCATGAAGGTGAAGTAAATCGTGCTAGATTTATGCCTCAAAATCCTTGCATAATAGCTACCAAAACACCATCCAGTGATGTTCTTATATTTGATTATACAAAGCACCCATCGAAACCAGGTATACATTGCAGACAGTTGCTCTCTGGGATCTGAGAAATCTGAAATTAAAGCTTCATTCGTTTGAATCACACAAAGATGAAATATTCCAAGTACAGTGGTCACCCCATAATGAGACAATTCTTGCATCCAGTGGCACTGATAGAAGGTTGCATGTGTGGGATTTAAGTAAGATCGGCGAAGAACAATCTGCTGAAGATGCCGAGGATGGACCGCCAGAACTCTTGGTAAATTTCAGATACCCCAAGAGAACCGTCACTTGTCCTTATCTTGAAGTGGGGTGGTGAGCTTACACCAGCTGGGAGGGTTCAAGCAGAAGAATTAGGCCGAGTATTTAGGAAGGAGTTTCTGCTATGGAAAATTTGAATGAAATGCAGTGCATGTGGTTTCAAACAGAATGTGCATTAGGTTATCAAAGACTAGGTAAAT----------------------------------------------------------------------------TATGTTTAAGTATAAGTGATTTCCATCCAGACACTTGGAATCCAGCATGGTCTGTTTCAACGATCCTCACAGGACTTCTTAG-------------------------TTGCTTCTGATTTTGAAGTTGGCGAATGTTGGGGATATTGCAGTTAGAATGCTGTGGTATTGAGGGTCCAAAAGACTGGGATATGAATATATACTTCAACTGTTCCAGCATAGATGTGGGAAGTAGAGAGGCTTGTGGGGTCAGATGTTCGAGTTTGACTCTCGACATGCCAACAAAGAGGATGACGTTTTTCACTTTATAGGATATGTTCCCATTGATAATCGGCTATATGAACTAGATGGACTAAAAGATGGTCCTATTGATTTG---TACGTGCAATTAAACTTTTCAGTGTTCGTTCTGAAAATCACGGAGTGCTGACTACATTTTTAGGAAAATACGTTTGGTATGAAGAATACCCCACAATTCCCAGCTCATTTGTGCTCAATGGCTTTATATATTCTCTTTTTGGTTTGTATGATGTGCAGCAGAGCTGAAAATCAAATTTACCAGTGGAGGTATCACTGGATTTCAAAGCAAAAGACCAACTATCTGGACTGATAGAGGCACAATGAGGCAATCTCAACTCTATTGGAACATTGAATTTAAGGCCATGTGGGCCACACATGACTAAAGGGCTCAACAATGTTTCACCTATAAA------------------------------------------------------------------------------------------------------------------------------------------------------AGCTTTTCAAAAACGTGGCTGAAAGGGGAAGATGGGGTGAAAATTTGATGCTAGCATATAATGATTATAAGGAAGGACATGTGAATGAAGCTTTAATGAAATATGCCTTTTTGTCTGAATTGGGTTATGAAGTTGCACAAAGCAATGCTGCTTTTATTCTGGATAGAGGTGTTGTCGGCAAGTTTGTTGAATTTTTTGGGCCTGGTGTTAGTGAGTTATCCATTGCTGATCGAGCTACCATTTCTAACATGTGTCCAGATTCTATGCTAGGTTGGTGGTGTAGAAGAATATGAAGTATGTAAAGCCTTGAAAGATGGAAGGTTAACAAAGCCTTTAGTTGCATGGTGTATTGGTACTTGCGCAAAAATGTTTACTTCTGAAGTACAATTTGGTCATGCTGGTGTTTGTATTCATTGCTTTCACATCCGACATGATTTGCTTCCTTTTTATCCCAGTTCATTGGCTGTTTTTTGCAGCAAGCACATACGTTTG--------------------CCATATGTTGGTGATAGCAAGCGAGCAATGGATGAATACACATCAGAAATTATGATGGGAGGCCATAACACAATTGTTGTCCATAACACTTGTGAAGATTCATTGTTTTCAAGCGTTTTTGAAAGGTGAAACCCAGATAGCAGCTGATGAGGCCTTCCAAAATGCAGTACAGAGCTACTATGAAGTTTTCTTGAAGAGTGACAGGGTGCAACGCATTGTTCAAAGTGGTGCCTGTTCAGGACATGATTTTCGCGAAGTGTTCAAAAATAACATTGAAAAAAGGGTACGTAGTTTGCCAGAAATTGATGGCCTTAGTAAAGAAACCGTTTTAACATCATGGATGAGTAAATTCGATGCTATTTTTTAATTATGATGAAAAAGATCCCTTCCTGTGCAACTCCTGTGGTTTTTGCAAGTATGCCAAGTTTGATTATACTATTACAGCCAAACCTTGCTGTGCAGTAGATCCTATTGAAAATGAAGATGATCGAAAAAACATTTTCGTTAATACCAGATTCTGATCAAGAGCCACTTAATTTTGTTGCTCCTAATGATAAAGAATTTGACTACTGGACAGATGGTATCAATGCTTTGCTTGGGAATAGAATGATGAGCAAAGAAACTAAAAATGATTTAGAAACACTTTTGAGCATGGACATAAAGTTGAGATTGCTGGACACTGAGGGTGTAGACATTCCCGAAAAAAGGTTTATCCCACTTATGACTTTGCATGCCCTATTGTGGATAGTGTTGAGGGTGTAACTCATGCATTGAGAACAACTGAATATCATGATCGTGATGATCAATATTTTTGGGTCTTGAATACTTGAAGTATCAGCAGATACTTTTGAATTGTTAATGGATCGTTTGGAAAAAGAATCCTATTTTCAAAGTCAAACCACTGGTAAAGATCCCAATCCTTCAATTGATGAAGATGCTGTTTGTTGCATCTGTAATGATGGAGAATGCCAAAATTCCAATGCAATACTTTTTTGTGACATGTGCAGTAATGCCTGATGCATATGAGCGCCTAATTTTAGATGTTTTCTGTGGAAGTCAGATGCAT--------------------------------------------------------------------------------------------------ACCTTAGGCTGAGCGATTCCAAGGGCTTCAAAGAGCTCTGGGTGTTTGACTGGCAACTCAATTACTTCTTTTATTTCCTTGATTTGTTTATCCAGACCTCCAACCATTTCATAAGTTGAGTCTGGCACTTTTTCAACCATCATCAGACTCACCAAAGGGTCAACCTAGGAATAAACTAACAATGATCGCAGAACCTTTGGAAAAAGGCCTTGCTGAAGATATTGAAAATGAAGTTGTTCAAATCAATTGGAA---------------------------------------------------------------------------------------------------------------------------ATGAAAAATCCGGATGACATTAGTCCAGAAGAATATGGGAAATTCTATAAGAATCTCACTAACGATTGGGAAGATCACATGGCAGTGAAGCACTTTTCGGTCGAAGGACAGTTGGAATAGGTATCCTGCCTCAGTATTTGTTGGTGATACATTTTGCTACTTTGCAGGCATGACATTTGCTGTTGTAGGAATTCTGGGTCATTTCAGCAAAACGATGTTATTGTTTTTAAGGCTTTAGAAGCTCTTGAACAAGACAACTTTCATGATGATCCACATGCAAACTTAGTCATGCAT------------------------------------------------------------------------------------------------------------------------------------------------------AGCAGCACACATGCATTCTTTGCTGTAAGGCTGGTCTCTAGGTATGACACACATTCTTCATGGTGAAATGAGGTCTGCCTTATTAGATGGAGATGTGCACACATACGATATGGAAAGGGGTTTCACACGTCATCCTATTGATGACAACAATGGTCAGGGAATTTTGGTAATGCTGGGCAGACAGTGCATAATTAATCATATGAGACTCTTACTTTGGGACCGAGATATGAGGTGAAACTATTGCTCGTGTGACTGGTGGCATGAAGGTTAAAGCAGACAGGGATGAAGCTTCTCCGTATGCTGCTATGTTAGCTGCCCAAGATGTTGCTGAAAAATGTAAGATTATAGGAATAACTGCACTGCACATAAAGCTCAGAGCTACTGGTGGAACCAGGACCAAGACCCCATGAAGTGAATTTTGTCCAGAACTTGGTGTATTATGTAGAGCGAGCGTATCGTACACCTGATTATGGAATGTGGGAAAGAGGTAGCAAATACAATGATGGTACTCCGGAAATACATTCAAGGTAATGTTTTTCAAACAAGATGGTGCTTCTTTGTTTTATGTATCTGTTAAAGAAGATAAAAATTGTGATCTTCTGTCCAAATATCTAGTCCACAGGATATATAGTTTTCCTTTCAAAACTCCTGCTCTTGTTGTGGAAAAAGATGCTGTTTGTGGTTTCATTTCTGGTCATCTTAACTGTGAGTATATGGGGCATAACTCGTGTTGGCAATGGACTTGATCTGACAGATATTGTTCCAAGGAACACTAATGAATATGAGTTTCTTAACAAACAAGCCAAATATTTTGGGTTCTTCAACATGTATGCTATTACTCAGGGTAATTTTGAGTATCCAACCAACCAAAGACTTTTGTATGAGTACCATTATGCTTTTACAAGAATCGACAGAATAATTAAAAATGATGATGGGGGACTACCGGAATTCTGGCTGTCATTCTTCAGGAACTGGTTATTAGGATAAAAAGAGAAAAATAGAGGAGGAAATGAAGTTAGCTAATATTGAAAATAAATTTGCTACTCATTATGATGCTGTTGAACAGCAATTGAAGTCTAGTACCATTGGTTTAGTAACTTTAGATGAGATGAAAGCTAAACAGGAAGATGTTGTTAAAGAAAGAGAGCGACTTCTAGACGTGCATCTCTTATGTCTCCTCGGCAAATTTTCCAGCAGTCCAATATGACACAAAAATGGCAAAGGAGGGAAATCACGAATTTTGAATATCTTATGTTCCTTAATACCATTGCAGGTTTGCAGTGCACAAATGGCCATCTGATGTGTGCAGGGTGTTTCACTCACCTTTTAGCAGATGCACGTCTAAGAGATGAAACAGCTTCATGCCCTAATTGTCGCACAGTTATTAGCAAGGA---------------------------------------GCCCAAATGGATACTCTCATGGGTGGACGAGCAGCTGAAGAGTTAATATTTGGTAGTGATAAAATCACTTCTGGTGC--------------------------------------------------------CAATTGATTTTGTTGTTATTTCCTGTACCCAAGTCTATCATAATGTGCTTGTTTCGGAAGAAAAACTGCTGAATCTTGGGGAACTGGCCGAGCTGTTGCTCGTATTCCGCGTGTGCGTGGAGGTGGAACTCATCGTTCAGGCCAAGGTGCTTTTGGCAATATGTGTCGTGGTGGGCGCATGTTTGCACCAACTAAGACATGGCGCAGATGGCACAGAAGCATTAATATTAACCAACGACGTTATGCTATTTAGATAAGAACAGGATTGCCATTACTGCATGCTTATGCTTTGGAAGACCTTTTTTACAAATATGGTGTGGACATTGAAATTTGGGCTCACGAACATGTTTACGAAAGACTTTGGCCAGTCTATAACAGAAAGG-----------------------------------------------------GTTGCTTTCAAATGCAGAGGGCAGCGGTGTGGGGAAATTTAAAGAGCCCCCTGTGACTGTAGTCCCAGGAAAAGTAAGATGGCAGCAGAAAAAGTGACATTATCGGATGCACTTTCAAATGTTGATGTACTAGATGAATTGCCACTACCTGATCAACAACCATGTATAGAAGCTCAGCCTTGCAGTATTGTTTATCATGCAAATTTTGACACAAATTTTGAAGATAGAAATGCCTTTGTTACTGGTGTTGCTAAATATATCGAAGAAGCCACTGTCCATGCAGAATTGGTATTTTGTTTCCTGTTTTAGGAGCTGCAAAAGATCCTAATCACCTGTTTATGGTTCGTTTAGCACAAGGATTGGCACACATGGGTAAAGGTACCAAATAACTCGGAAATTACAGTAATCCAAAGCGCTAACACGAAAAATATGTAAGATAATCCCACTTGGTGACTGCTAGGCAACTGATAAGGTTCACCACCTATTTCTTCCATCGTAAAACCCATCGGAAAAATAACTGCAGCCAAACAAAACAAAACCATCGCAGAAAACCCACTCTCTTTTGGTTATTCTAAATCCTTCGTCGCTCACGCTATGGGTGAGCACAATATCAGCTTGAACGACGAAGAGAAAGATATAATGTCGCAGAAAAACTCTTCTGCCATTATTCAAGGTATTGGTAAAGAGAAAGAGCCACTGTTATCATTCCTAGAACCGATTCCTAGTTCGACAACACAGAACAGTGTCAGTCACTCTCAACCTGGCATCTTTGCCCGAATTAAAAAGAGCTGCAGTGCCACCATAACAGGCATTTGTAGTATCAATACCTTCAACATCAGAATTCCCACTATCCCTAAATAACTCCATTAACATAGTTTTCACACTTTTGGATTTGTCGATTATTGTTTCTGTTCCAACTTCCAGACGGCCTATTTGAGTGTAGCTTATACCAGTTCGCATTACTAGTTTTTGCACAACAGTAAGGCACAAAGAATTTATGTCGGTCATCTCTCTATTGAAGAATTTAAAAAAATTTATGGCAACTTTTTTCCTTACGGGGATGCTTCCAAATTTGCAGAACACGTGTTTCGCACTTTCGATGCCAATGGCGATGGGACTATAGATTTTCGGGAATTTCTCTGTGCCCTGAGTGTGACATCTCGAGGAAAGTTGGAGCAAAAATTAAAAGGATCCTCTTGAATTTCAAGCTCACGAGTTAAGAAAATATTTTAAAATAGGTGATCATGTCAAGGTTAATGCAGGTGCATATGAAGGCGATACTGGTCTTATTGTGCGTGTCGAGGAAAATATTGTGTTGCTCTTTTCTGATCTTATTTCCAGAATGTTTTCATTGCAGTCATTACAGAAACTTTCAATGAAATTAGAGTTCAGTTTCAGCAGATGTGGGGTGAAAGAGTTACTATTCCAAATGAATCTACTCCTCAGGTAGGTAAAAGCACCAGCCAGAGCAGGTGCTCTTGCTCCTTGTGATGTAATTTTGGAGGCACAGAACACCGGTTTGGGACCTGAGAAAACTTCTTTCTTTCAAGCTCTGCAATACCAACAAAAATTTCTAAGGGAACTATTGAAATTCTGGTCTGAAACTGAAATTTTAAAACAAGAAGTTGAGTCAGCTGATCCCGCCTACTGGGAGAAACTTTTAAGGCATCATTATGAGCAGCAACAGGAAGATATGGCTCGCACTCTAGGAAAAGGTAAAAGGGTTCGTAAGCAAGTTACATGGTCCTACTAACTATGCGAAATGGAGAACAGCAACCACACCATATCGTGTTCAATGGGAACTGGACTTTGAGCCATATATTGTTGTTCGTAGGGATGTGCCTGAATATGATCGTCGTTTCGTGGGATTTGGCTGGAACAAAGTAGATTACATGATGTTTTGCACAGTGAGAAAAAATTAACTTTAGTTTTCGAGCATTGTGATCAAGATTTGAAAAAGTACTTTGATAGTCT-------------------------------------AAGTAGCATATCCTATGGAAAATGGTATTGTTAGAAATTGGGAAGACATGTGCCATGTTTGGGATTATACGTTTGGTCCAACTAAAATGAACATAGATGCAAGAAACTGCAAAGTGCTTTTAACAGAGCCACCCATGAATCCTGTTAAGAACAGAGAAAAGATGATAGAGGTGAGTTAATTTTTAAATATATTGGCCTCCGCTACTCAGTTGGGCCTATCACAATCTCGTATAATATTCTCCAATGTTGCAGCCAAAGAGGAACATGTAAGGCGAGGGCAACTAGCAGATTTATGTTTGGATACACCATTGTGCAATGGTCATACTGTTGGCTGCTGCAGAGCCTGATGATCCACAGGATGCTGTTGTTGCTAAACAATTCAAAGATAATCCAGAAATGTTCAAACTAACTGCAAGGCACTGGGCTCATGTCTATGCTGGAGGTGGATTTGAAGTTGATGGTGGGCAGCTAAGGTACCAGTTATATATATGGTTAGAGAAAAGCGTGGCATCTTTGAAAGACTTGTGTAATTATGGTTG--------------------------------------------------------------------------------------------------------------------------TTTACAGATTTGGGACATGTTTGGAATTTATTTTAATAATCATCCAGATTTACGAAGAATACTGACAGATTATGGCTTTGAGGGACACCCATTCAGAAAAGATTTTCCACT-------------------AGTTCTGTTTTGAGGGTATGGAAGAATCTGGTTCTGAAGGTTTGGACGAATTAGTTTTTGCCAGAAAGGATACATTTTTTAAGGATGTAGATTATATTTGCATATCTGATAATTATTGGTTAGGTAAAGAGAAACCTTGCATAACATATGGTCTAAGGTAGGAACTATTTTAACACCTTGATCCCTTGGTGCCTTCCTCACACTGGTAATCGACACAACCATTGGTCTGGACTCTATGGGAGATTGGAATGGGATGGTTTCTTCAGCACTACAGTTACCAATCCTGAACCAATGGGCAAACAAGTAAGTTTCAGGGAATTATTGCAAACGAAACCCTTGGTTATTTTCTTGGTAGAATATATTTATTCCTTGTAAAAGTGGGTGTGAATCCTCAAAAACTTCGCTTTCGTCAGCACATGAACAATGAAATGGCTCACTATGCTTCAGATTGTTGGGATGCTGAAATCAAGACATCTCTTGTAAGTTTTTAGGCATTTCTAATACGAAAACACTTTTTTAATAATGAGGAGACAGGATACTTCAAAACTCAAAAGCGTGTAGCCCCTGTACAAAATCCAATGACTGATCCGAGTGTTATGACCGATATGGTGAAAGGGAATTTTACTAATGCTTGTTATGGGAAGTGCTGTTATGGCATTTGAAGAAGTTTGTCCTGAAAGAATTGATTTGATTCATAAAAACTATAGAAAATTGTGTAATCTGCTAGTAGATGTAGAAGAATGGGGACAAGTTATCATCATCAATATGCTCACTCGGTATGCACGGACTCAGTTCCTTGATCCAAACAAACAAGTGAAGAGACGGAAGAGATGGATAGTGAGCATGATGATCCTACTGGGCTTGAGGGTGCAGCGTTTCAAAGTAGATTACCATTCGATAAAATGACTGCTCAAGAAGCTGCATTTTTTTAAACAGTTTCTGGCTTGGGATTCGGTGTGATGAGTGGTGCATTTTCA------------------------------------------------------------------------------------CCTAAAAACAAAAACAACCTTAGAGTTAGGGAGCATCCACTTCTGGGCCCTTATGTTGAAGACCTCTCAAAATTGGCTGTAA---------------------------------------------------TCGCACGTCGTGAGGGACGTACAGCAATACATCCTGTGCAGGCTGGACCAAGAAGAAGCCCTGAGGCAGCATCTGAGCAGGGAAACTGCGGAGATGCTAAACCAGCTC-----------------------------------------------GGCAATTTTTGCCCAGTCATAGTTGTAATTTCTTCAGGTTCTGACAAAATATGCTTTGCCAGCGTTCCTTCAACACAGTAACCTGCGATAATGACACCA-----------------------------------------------------------TATTTATTTTGTGCCTATTAATTGGTGCCATCATCTTTTTAAGAATGGCAAAAAAGAAACGTGCCACAAGAGGAACGTACAGCCCTAGCCGGCAGGAAATGTTTGGCTCACGAGTGGAGATGAACCATGTTATGAAACCTCCTCCAGAGGAACGCTTAATTTAACCATCACTGAAGCAACAGTTGTTTTCATATGCTATTTTGGGATTTGCATTATCTGAGGCTATGGGTCTCTTTTGCTTGATGATGGCCTTCTTGCTCCTATTTGCTTTCTAAACGTACCGTTTAAAATGATCCAGTATCCTTTCTTCACGGATAGTATGTGGTAAATTTCCGACCCAGAGATGCCTAGTCTCTCTAACCATCTTGCACCAACGTCCACATCAGCTGGGCCCTTGCATGAGGGGCCTTTCTTGCGGAAGAAGTAAATAATTTTTTGCCTCATCTACTAAGTCTCTGCAAGCTTCATCACTCTTAATTAAAAGATCAGAG--------------------------AGAAACCACGCCTCTCTAATACTGCATTTATTGTTCACCACTTTGCAGACAATGTTAAATATGAGGTTTGTGGGTTTTTGGAGAAAAATAAGGATACTGTGATGGAAGAACATATTTGCAGCCTCTGGACTTCGAGGACTTGCAGCAGCGTTTCGGTTTCAACATCACGATCCAGGTGAGCGATCACGGGGGAGAGTCGTCGGAACCGTACCACGTGGATTACGCCAAGGTTCGGGTGAGGCTTGCAGTATATGCATAGATTTGCAGCATACTTTCAACAAGGAGACATGGAATCTAATGGAAAGTATGTTACTCGTAGTGGTTGCAGTGTCAATTATTCCACTGGTCCTATTGTGTGGGGTGACAGACAGCCAAGGTAGAAGCAGAAGACCAGAAGCAGTGTGGAGAGTGGAAGTTGTTTCTCAAGAAGTTCAAACAGCAGACACTGCCACAACTACAGATGACTCTGTTAGTAGAGCTCCTCGTGCCAAACTAACTCTCGAGGGATTGGGTCCTAGACCACCATCCCGCATGCTGCCTCAGACTGAAGATGGTAAAGATGTTACTTTTAAAGAAGGTAGTCCTGAACATGATCATTCCCTATGTGACTTCCATTGTTCAGCTCTACATGAAAAGGGTGCTCAAATACAAGTGAACAAGTCCGTTGCTACCTCGCCCATTCAAGAAGTGCCAGAAGGAAGCGCTGTTCCTACAGCTTCTGCCCCTTCAGCAGTTGCTG------------------------------------------------------------------------------------------------------------------------CCCTGCTCCAGAACACCGCCCTCAGTGATGTCACTTTCATTGTGGGGCCGCCCTCGGCGTCCAAGAAGTATGTTGGTCATCGGGTTCTCTTGGCCATGACGAGCCCTGTCTTCGAGGCCTGACCTCTCGGCCGACACTATCACCTACGATTCGGATGATGAGATGGTGAAGAGAAGAGTCAGCATCTTACG---------------------------------------------------TGCCATCTAATTCTTGGGGTGGACAAGGACTTCTTGGTGTCAGCATCAGATTCTGTTCCTTTGAAGGTGTAAATGAAAACGTTTGGCATGTTCTGGTAGTCGGAAAACATTCCCCCATATGATGTAGTGCCTTCAATGCGGCCTGTGGTGCTTGTGGGACCATCTCTCAAGGGCTACGAGGTCACAGATATGATGCAGAAAGCTCTTTTCGACTACTTAAAACATCGCTTTGAAGGAAGGTACCCAGTGAGGAAGTGTTTGACTTCTCAAGTGGTCAGATGACACAAGCCAAGGCCAAGCATCTGAAAGATACCATGTGTAATGAGTTCTCTCAAATATTCCAACTGTGCCAGTTTGTTATGGTGAGGCAAATATTTCTCCTCGAGCATTGAAACAGCTTTTTACAATTGGTTGTTCCATTTGTTCTGATGTTTTTAGTTTTGTTCGTGCATCTTTATCCCAAAAACTAAACCTTCCATCAGAGCCAAC---------------------------------TGCTTCGGGTCCTCGTGTTGTTACAATATATAAAATTGACACAGGCTTTGGGTTTAACGTCAGAGGTCAGGTTAGTGAGGGTGGTCCTTTAAAAAGCATTAACGGAGAGCTGTACGCGCCTCTACAACAAGCATCTGAAAATTAATCATGTATACCAATTTGAATACATGAGCCAACAACTAATGTTTGCTAATTGCATTCCTTTAGTTCTCAAGTTTTTCAACCAAAACATAATGTCATATGTGGGAGCTAAAAATACGGGACACTGGTGGAATGGAACGTGTGGCTTCTATCACTAGTAGTTATTACAAATTTGCTGAGGCAGCCATTTTGGTGTTTAGTTTTGACTGTCCAGATTCATTCAATATTCTGTCCCAGCATTTACTTGACATAGTTACCTATGCAGAAAGTGCCAGAATTTCCAAGCTCCCAAAAAACCATTTAAGAGAATGGACTATTCTGATGCCATTGACTATCTTAAGCAGCATCAGATAACCAAAGATGATGGCACATTTTATGAATTTGGGGAAGACATTCCAGAAATGCCTGAACGTAAATTTGTGATAGATCGTAGAACCATTGAAAAAACATGGAAGTTAATGGACAAAGTTGTAAAATTGTGCCAGCATCCCAAAATGAACTTGAAAAATAGCCCACCGTTTATTCTGGATATACTCCCTGACACGTATCAACAGCAATTCCAATAATGCAAGAAGGCGGCGTACCCGGTGCAAGAAATGTGAAGCATGTTTACGTGCTGATTGTGGTGAATGTCATTTTTGTAAAGACATGAAAAAATTTGGGGGACCTGGAAGAATGAAGCAATCTTGTATCAGCCGACAGTGCATGGCTGTAAGTTAATTTCCTATTCAACATTATTTTTACATATCGGTATTGCAGAATGCTGGAAGAAGGGTCCTTTCGAGGGCGGTCAGCAGATTTCTTTTATATGTTTCTTTTTGGTGGAACACTGATGATTGGCATACTAAGAAATTGCCCCGAAAAACCCACAAGGGCTTGAGGAAAGTTGCTTGTATTGGTGCATGGCATCCTAGCCGTGTCCAGTACACCGTTGCTAGAGCCGGACAAAAGGGTTATCATCACAGAACATAGGTGTCAAGTGTTTGAAATGTATGCCCAGGGCGAAAAAGTAACATGTGGCATTGTTACGGAAGATACAAAAATTGTGTATCGCTCGTGCAGTAGCATGGTATACATATTTATACAAATGAGTTGTGAAATGTGGCATTTTGACATAAATGAGAATATCGACTGCGAGATTTTCAAAAGTATTTGGCAGTATTTCCTCATGGCGAATTATTTTTGGATTTTGATG-------------------------------------------------------------------------------------------------------------------------------AAAACCCTAGTAAAAAACGGAATTGTCCTCATTGATGCGACGCCATTTAGACAATGGTACGAGGCCCATTATGCCCTCCCTCTGGGAAGAAAAAAAGGTGCGAAATTGACCGAGCAAGAGGAAGCCGTTATTAACAAGAAAAAGA------------CTGACAAAGCAACAATGGGCTTTGAAACTCCAGAAGAAGGTTACCTTGCCAAGGTTCTTGTTCCTGCTGGTACCAAGGATGTTCCCTTAGGAAAGGTTCCAGATGTGGCAATTTGCCCCCAATAGCATCCACTACTTGCTGAGCCTGTGGCAGAGAATGGTGGCATCAGTTCCATATGTCAAAGCTTCTGAGCCGCATCTGTTAGAGACCTACACACCTGAAGTTACCCATGCATATATTACCTCCAGCTTACTGCTCCAGCATAATGTCTGACACGAAAGCTGTGGTGTGGTAGAGAACTATCAGTAAGGAAATTGCGACAACCCCGACTTTCAAAATAAGGGTTGTCTTGGCAGGCTTGTGTCAGCTTGTAGAGGAAAGTCTCATCACTGACTGGGCCTTGCCGAAGGCACTCTTCATCCAACATAGCGAGGATACCATGATTATTCTAAAA--AAAATCAAACAAAAAAGAAGGTAAAAAAATGTCACTCCGTCACAAAAGCAAACCATCCCGCCGAACCACTTCCTTACTGGACTTGTTTCTTTCATCATCCCTTGGTATGTTTTGTCACCAGCCACTGCTCTT-TGCACCTTCCTTTAACCACATTAGGTATGGAATTACAAACAGAGGCGTTGTATTTTCACCTTGATGGGCCATCTTGATTATATTCGTACCACTACATTTCACCATGAGTATCCATGGATTTTGAGTGCATCAGATGATCAAACTATTCGAGTTTGGAACTGGCAGTCTCGCACATGTATCTGTGTACTGACTGGCCATAACCACTATGTTATGTGTGCCCATTTTCATCCCTCTGAAGATCTTGTTGTGTCTGCTTCCCTGGAACTGCTTCAGTCCCTCCCCAAGGCATAGAAGTTGCTTTGGACCCAAGCGAATTGGAACTTGACAGTGCTGCGATGGCAGCTCGCTATGAACAAACTGTTCGTGAACAACAGTCTCAATTGGAAAAGAAGACTTGAGTGAT------------------------------------------TGGTTGAGCACTATAAGAAGAATCCTATGGTTGAAACTACTGGAACCGTAGTCCATCTCAAAATGCCTTTCAATGCCACACGTATCACAGCATCAACCATTG---ATTAAAAGATTGAGAAAAGCCAAAAGACAAGCTGGTCCTCTAGAAAAGCCACAAGTTGTCAAGACTCACTTGAGAGATATGATCATTGTTCCAGAGATGGTAGGGTCAGTTGTAGGAGTTTACAATGGGAAGACTTTCAACCAAGTTGAAATGGTTTCCAAACGTGAAGGTGATTCTTCACTTATGCAGCTGAAAGAAGAATTCAGAACGTATGAAGCTTTGCGAAGAGAACATGATGCCCAGATCGTCCAAATAGCTACTGAAGCTGGCCTTCGCATTGCACCAGAACAATTGTC----------------------------------------TTTACTGAGAAGCTAAAGTACACTGAAAGTCATTCTTTAATGGATGGACGACTTGCAATTTCTGCCATTGCTGTAGGAGCTGCCATGTTTGCTCTCCTGTGGGATTACCTGCATCCATTTCCAGAGTCACGACCAGTATTGATTCTGTGTGTTGTCTCATATCCTTTTTTCAGCATAAATTGAAATACTCACAGAAAGAAAAAGTAAAGCAATTCATAGCCTTCACACAAACTGGTGAAAAAACCGCTATCTTCTGCCTCGCTCAACATGACTGGAAATTGGATGTTGCTTCCGACAATTATTTTCAGAATCCTGACCTTTATTTCAGGGAGCAAAAGGCATCGGTAGACAAAAAAAAGTTGGAGCATTTGTACAACAAATATCGAGGTATGTGTGTGTTAGGAATGAACTTGAGAGACAATTTCTAGAAATGTTGCAATTTAATATTAATGTTCCTGCTAGTGTATATGCAAAGTATTATTTCGATCTGAGGACTCTGGCTGACCAAAATGATTTGACGTTTCCCACTGAGCCTTTGAACAAGGACAGAGCACAGAAACTTGAGGTATGCCCGTCATCACCAGACTGATGGAGCCTACTTTGGAACGGGATTTCCTCATATGCTATACATGGTTCATCCAGATTACAGGCCAAAGCGACCCACGAATCAGTTTGTGCCAAGGTGAGTTTCCATTTAAGTTTGTTACCTTTAGGAAGGGTTGCTGTTGAGTATCTGGATCCAAGTCCAGAAGTTCAAAAGAAGAAGTATGCTTTCAAATGTCATCGTGTTAAGGAGAACAACGGAATGGAACTAATATACCCTGTCAATGCCATAGCTTTCCATAGTGGCTATAACACATTTGCTAAGGAAATTACAAATGTGAGCTACATGATCCTAAAACTGGTGGTTTTATGCCCTCAAGTCCAGGCATTGGAATGCATGTTGAGATACGAGATCCTGAAGATAAAATAATTCTTTCAAACTTCTTCAAGAGTGAATTCACCACTCTCTCTTACCAGATAAATATCAAGACATAACTGAAGTACCCGATCCACATAGGGCATGTCATCAAACATGATTGTAAAGGAAGAACCAGCAACAAAGCCTCTGACTAATCTCGAGACGACTAGAACAAATGTGGTATACA----------------------------------------------------------------------------------------------------------------------------------------TTCAAACACAAGGATGTGAGAACCATGACAGAAGACGGTACGCCACCTGGGGCTGTAATTTCACTTGTTCCAGTGGAGTCCATGTTGTATTACTATGGCAACATCTCCCGGGAGACAGCTGAGTGGATTCTTTGGGATAGGGGCTGTCAAGACGGCATGTATTTATTGAGAGAAAGCAACTCTGATTATGTGTTGTCTCTATGTTATCAAAAAAGGTAAATGGAGTGATTAGGTCCACTATTGAGTTTCAAAGAGACATGATGCTGATGTTTCAGAATGCAATTATGTACAACAGTTCTGATCATGATGTCTATCATATGGCTTTAGAAATGCAGAAAGAAGTAATGGAACAAATACAGGTAGTTTCGTCGAGAGGAAGATGCTGAAAAGGCTGTTGAAGACCTGAATAAAAGATGGTTTGCTGGTCGCCCAATTTATGCTGAGCTTTCTCCTGTCACAGATTTTCGTGAAGCCCGAACTGAAGAATGGCTTCGGCACGCAGTTCAACGGCCTCATGCAGCCTTTCGACGACACCCTTTACTCGGGCTATTCTTCCTACAACAATGTTTCAGGGTATTCAGTTAGGGACGACGGAAGCTTCAAGGTACTGGATATATTGGGTTCCTGCTCAATATGTGGATTCTATCAAAGATGCAATTTTAGGAAAGTGGCAGTATTTTTGATGTTGGTGTAGATACATGCATAACTATTATCAGTGGCCTCTGGAGTAGCTGAAGCTTATTTTGAATATTCTATCCATTGTTGGGATATGGCTGCTGGGAAAATAATAGTGGAAGAAGCTGTAGGAGAGATTGGATTTCTCTTGTGCTCTTTTCGGTCCTGATGGTGGTCTTGTTTCGAATGCTCCTCATATCCCTGTGCACCTGGGAGCCATGCAGGAGGCAGTGCAATTTCAAGTAAATCTCCTGACTATGCATTGTCTACAATCACCACTGATAGCTATGCTGAGGAATTTCAAAAAACTATTGATCAAGGAGCTCAAGGTAGAGAAATACACACATTGCAGCTATTTAAACCTGAAGGAAGCAGTTTAGGATTTAGTGTAGTTGGACTACGTAGTGAACAGAAAGGTGAACTTGGTATTTTTATTCAAGAGATCCAACAAAATGTATAGTGGTATGGATGCAGCTGAACGGCGTCGACAGATGATTCAAGAATCCAAGTTTTTGGGTGGTGATATGGAGCATACCCATTTAGTAAAGGGTCTTGATTA
Hexura_picea_MY090 --TAGCCCATCCCTTCAGTTTGAAGCAGCATGGGCACTCACCAATATCGCTTCTGGAACATCACAACAAACTCAAGCAGTTGTTAATACAGATGGATGGTGGCACTTTTACGATTAGCAATGGAGGAGTCTTTGGCTCAATGTATGGCA--------------------------------------------------------------------------------------------------------------------------------------------------------------------------------TATAGGCCCTTCAAGCCCCAGCTTGTCATGAAAATATGGTAAAAGTTGCTGGATATATTCTAGGAGAATTTGGCAATTTGATTGCTGGTGACCAAAGATCAAGGTTGATTGTTTCCACGCCTACAGGTAGCACTGCATATGCAGTCGCGCTGGTGCTTCCATGATTCATCCCAGTGTACCTGCTATCATGATCACACCATTTGTCCTCATTCCCTTTCTTTTAGACCTATTGTAGTTCCAGCTGGCGAGAACAAAGCTGCTGCAACAGTCTCACGAGAATGGACAGAGCAAGAAACTCTTCTTCTTTTAGAAGCATTGGAAATGTTCAAAGATGATTGGAATAAAGTTTGTGAGCATGTTGGAAGTCGCACTCAAGATGAATGCATTCTTCACTTCTTAAGATTACCTATTGAAGATCC--------------------------------------------------------------------------------------------------------------------------------------AGTGGTGAGAGGGCTGTTGTGGAAGAAGTGTTTCCTGAGATCAGTCAACCTCTCATGGACTCCAGGAGTAGTGTCGCCTGGAACCAAGACTCTAAACACGTCATTCGATTTCCTCTTAACGGCTACTGTAAACTAAATTCCTTGCAGACGATAACAAGGCTGCTAAACAGTGGTTTCAAAATACTAGCGTCTAATGGCGGGGGTGTCGAAGGACAGCAGTTCAGTCAGAGTAGTATTCATGGAAATATGAACCTAGACTCGTTGTCTTTTGCTTTGTCTCATATTAGTTATTCAGTGGCAAATCTTACTAAGAAGAATTACAAATCTAGTGTGCTCATTGCCAGCTGAAGCTGACCGAAGGGTGCCCTCTCACCCAATCAGCGGCTCCAATAAACTCCCTGCAGCAGTTCAGAGTGATAACCAAGGGTGCTGGATGCAGCCAAGCAGACTTTGCCGTGACCATTACCAGTCCATCTGGACGCAGGATCAAGGCGTTGTTTGGGGAGAATGTAACCATTCGTTTCACAATTGCTGCATGTCCTTGTGGGTAAAACAAAATAACAGATGTCCACTCTGCCAACAGGATTGGGTTGTGCAGAGAATTGGAAAATGATTTGATCTATCAGGTGGAGAAAGTGGCTCAGCGGACACTGTCAGAGATCCCCGTGGCTTTGCTGTGAAGTTTTACACAGAAGAAGGAAACTGGGATCTTGTTGGGAACAACACACCTATTTTCTTCATCAGAGATCCTTTGCTTTTCCCCAGTTTTATACATACTCAGAAAAGGAATCCAGTTACACATTTGAAGGTTTGTAGTGTATGACATCAGCGGATCAGCCAGCGATAGAAGTGTTGTGGTTCTAAATGACATACATATTGATATTATGGATTACATTGTGCCAGAAACATGCACGGATCAAGAATTTCGTCAAATGTGGGC---------------AGTCTTGCCCAGCTGACCAAGATATAATCAATCATTATAAACTTCAGCAAGGCACAAAGATGAAGAAACATGAAGAGCTTGAAACCCCCACATACACTACTTCCATTCCTGATACCATTGATTTAAATAATCACTAGTAGTGCTTAAATAAAGCGGCTAGATGATCAAAGTCTTGTGTGAATGAAATCAAAGATAGTTTACGAACTTACATTGGGCAGAAGCGTAGTGGTCCTTTCTTGATTGGCTATGGAAATCCAGCACCAATGGACAACGAATCACCGGTCATAAAAACAAGAAGCTTGGCCTTTATTAGATTGGCCAGGTCAAAACAACTTCTGAAAGTAATCAATCAGAACTTTGGAACGTTGGCCTTTTGCAGACGGTGGCTTGATCGTCTGGGCCAAACGAAATATCTGATGGCTCTCAAGGACCTTTGTGACAAAGGCATTGTGGATCCATATCCTCCCCTCAGTGATATTAAAGGTTCATACACTGCTCAGTTTGAACACACTATCCTGCTGGCGTCCCCATTATAAAAGGAGCTACTCTCCTGAAACTGGTAGAGCGTCTTACATATCATATGTATGCTGACCCCATGTTTGTTCGCACTTTTCTGACTAC--------------------------------------------------------TGGAAGTTAATCTCATTGGTCCACATCTGAGTGATAAAAGAAGAAAACATGCCACAAAGTCTTTCTTCTAAGCATACATAGCTGTCGTTCTGTCTCTTTCTTTAACCTTCTCAGGTATCGATTTGCTGAGATCTACTACCGGAGAGGAGAATCGACTCACAAAGGACGCGCTGTCCCAACGCGTGTTGAAACTGTGGTCCTTTTCTTGCCAGACGTTTGGAGTTGCCTACCCACCCGTGTGGAGTGGG-----CATAGTGCTGGTTGTGATAATGTTGTTGAACTTGATTGGTGGGAAGAAAATTGTGTTCCAGAGCATAGTGACACATTTTTCACTTTTACCCCAGCTCAACATTGGAGCAAAAGAACAA--------------------ATAGAAGATAAAGATGTCTTTCAAAAGTTTTATAGCAAAATGTTGGCTAAGAGATTAGTTCAGCATATGTCTGCGAGAGGGGAGAGCGTTGATGATTGTGGTGGAGGATATAGTGAATCAATTGCAGAAATGTGTGATGAACTGCAAAATGGCTCACTTCCACTACTTATTCTGACTCCTAATGGAAGAGATGAAGCAGGTACAAATAGAGACTGCTTTCTACTTAACCCATTGGCAAAATCTATTCTGCATATGAACATGTTTCGCTTTCTTGGTAAAAAGGATACAACTATTGTGCCTTTAGGAACAGAGGTCATCTTGGCACCAGGTGAGGTCAGTCCAGGACACATTATATTTGCTCCACTTAAAACAAATCTTATTGCTCCTTTGTCAACTTGTTCCCAAGGACAAATAAAAGGGTCTGAATCGCTAATAACTCCAGAGCAGTTTGCAGAAGCTCTTTGTGACGATTTAGATCTTCCACCTTTATCGTTTGTCCCAGCCATTGCACAGTCCATTCGACAACAAATTGAAGCATTTCCTACAGATAATCTCTTGGAGGAGCAAGAAGACCAAAGAGTTATCCTGAAGGTAGCTGCTGATTTTGCAACCAGTTATCAACTTCCTAACCTTGACTTTGCTGTTAATCACTATGGCCAGGCTGATGTAGCTATGTTTGACTTTACTTCCATGTATGCTGCTGAAAATGCATGCCGAATAATGGAGAGAAGAGGTCATAGACTACTACAAGGACTTGTAGGAGACAGTTTGCTGGA--------------------------------------GTATGCCAACTATGTGGTACAGAGAATGATAGAAGTTGCAGAGAACCCACAGCGTAAGCTTTTGCTGCATAAGATCCGTCCCCATATCGCTGCTTTAAGAAAATATACATATGGCAAACACATTCTTGCAAAGCTAGAAAAGTAGGGTGTTACTTTGGTTAAGCCATTTTTGTATGGCAATGTTGCTCGGTATTTTGGGAAGAAAAGGGAAGAAGATGGCCATACACATCAATGGACCGTGTATGTTAAACCATATCACAATGAGGTAACCATCTCTAAAGCATCCTAATCTGTACCTGTTAGGCATCGTAATAACAAAAGCAAATATATCATCTATGAAAGCGTTGAGGAACTTGTAAGACAGCATTC-----------------------------------------------------------------GGTGTTGCCATTAGTCCTCGGCAACCATATTTGTTTTCCTGTGGTGAAGATAAACAAGTGAAATGTTGGGATTTAGAATATAATAAGGATGGTTTGTTTGATACCATACAACGTAGTAAAAACCATCATCAGAAAAGAGCATATCAGTGCATCAAGTGCATGGTGTCTCTGTTTAGTTCATGCGCTGCTGCCGCCCATATGCTCCACAGTAATGGGGAGATTTCACAGAAACGGAGATGCACACAGGGATGTGGTGGCGCCATCTTGTTGCTGGTGGCTTCGCCGGAGCAGTATCCCGAACTTGTACAGCACCACTTGATAGAATTAAAGTATTTTTGCAGGTTTACCAGCCTGGCAGCAACATGATGTCCAGGAGCTGTGTAGGGTGATGTTTGATGCATTAGAACAGAAATTCAAAAACACAGACCAATCTGATCTCATTAGTAGGCTATATGAAGGAAAGCTAAAAGACTATGTAAAATGCCTGAGGGTATTTAGGAAGGTAAGAAAGTAAAAAGCAGTAGTGGTTTCAGTGGGAAAGGCTTTAAATTTGATGAAGCTGAAGCCCAGCTCTCCAATGAAAAGAAAAAGTTCCAAAAGGCAGCTTTGGGTCTTCAAGATTCTGATGATTACTACTGTTGTTGCTACTCCAGGTCAAGGCCCGGATAGACATCAAGAAGTATCATATACAGATACTAAGGTTATAGGCAATGGTTCTTTTGGTGTTGTGTATCAAGCACGTCTTATTGAAACTGGAGAGCTTGTAGCAATTAAAAAGGTCTTGCAAGACAAGAGGTTTAAGGTCGTATCATATGCGACAAGCTCATCCAGGCTGTGGTGATCATGCTGGTGGTAAAGGTTATAATAGTGGAGGGAATTTTTGTGGTGGTTGGGCTGGAAACTGTGGTGATGGAGGCATTGGAGGAAGCAGCTGGTATTTGATTTGCGATCGATGCCGGGAGAAATACATACGCCAAAAACGCCAGTCTTTAATGAAAATGCTGCCCACCGTTCTGAGAAGTTCGTTACTATGGCTCAGCGAACAAGGCAGGAATATTTGAAGGATTTAGCAGCTAACTATTGCACCAATGCAACAAACTATCATTGCTCACATTCCAGACAATAATGAAATTTGCTCCTTTGGCAGCGGTTATGGTGGAAACTCTCTCCTTGGGAAGAAATGCTTCGCTTTGAGAATTGGTTCCATTTTAGCCAAGCGGGAAGGTTGGTTAGCTGAACATATGTATTTTGGAGAAGCCATGGAACAAGGTCTAAGGGATTGTTGTCGCTCTATCCGCATTGGGAAAATTTTGATTCAGAGTGATGAGGACACTCATGAGGCCCGTGTAGTGTATGCAAAGTTTCCTGAAGATATTATAGGAATTTGCATGCAACGGTACTGTTGTTGAGCATCCTGAATATGGTGAGGTTATTCAGCTGCAGGGTGACCAGCGTAATAACATCTGTCAGTTCTTGACGAAGATTGGAATAGCTAAAGGAGAGCAGCTGAAAGTGCATGGTTTTTAACTGCCGTGCATTCTGTGGAAGATATGAATTTTCGGGTTCATCTACAATATGAATTCACACAATTGGGACTGGATGATTATCTGGAAAAGCTCCGGCAGACTGAAAGTGAAGAACTTCAAGTGCAAATTTCAGCCTATCTTGATAATGTGTTTGATGTTGGTGCACTAATGGAAGACTCTGAGACGAAAAGTGCTGCGCTGGAACAAGTAGCTGATTTGGAAGAGCAGCTCTCTCGTGTAGGTAAAAAACAAAATGTCAAAGGAGCAGTATATAAGGATGAATAGAGGAATCAATGACAGCAAGGACTTACCCGAGGAATATTTGTCCCAAATTTATGATGAAATTGCTGGAAATGAAATTAAAATGAAATCAACGCAACAAAATTCAGCGGTGAACAGAAAGTCTTGATCAGTGGGAGCGACTGACTGTTGCAGATGCCTTGGAACCTTTGCAGTTCAATGATGGTGAAGTGATTGTGGAACAGGGTCAGCCTGGTGATGACTTTTTCATATGTTTTATGCCCATTTTGTTTTGGCCAAAAAGGGCCCCCTTGCCAGGATTTGGCTTGCTGCTCATTGGGATAAAAAGCTTACAAAAGCCCATGTTTTTGAGACTAACATTGAAAGCAGTGTTGAAGGTATTTTACCACTGCAAGTCAGAGAGGAGCAAATCCTAGCATTGGAGAGGTGTCACTTGGCATGTCAGCAAGCTTGAGCTTGGGAAGTGGGAGCCATTTAGACCGGATTGGAATGACACGTGACCGAGATAGTGATAGAGAAAGTGCCAGCAATGTTGCTTTGGCTGGAAGCATTGCAAGTGCCTCGTTAAGCTTTCTGACATTAGAGGGTGGAGCATGCTGTGTGAAGATCCTGTTTCAATGCTTGGAGTTCATATTCCTGAAGAAGATCGCTGTATTGATGTGCTGGAGCTTATAGAGCGTGAAAAATTGCTTAGGTTAGGGCTTTGAATGGAATAAATACAACCAAACTCATTATGATATGGATAATCCTCCACCCAAGATTGTACAAGGCTACAAATTTAATGTAAGTTTTAATTATACTTTCAGATACCGCACTTGGGATTTGGGAGATGGAGTTGAACTAGTTGTGAGATGTGAACATGATGCTGTTATGCATGGACCTAATAGCGTGTAAGAGCGAAAGTCATTAGGGATAAGCGAACAAACAAAACGAAAGGTTATGGTTTTGTGAGTTTTAAAGATCCTCAGGATTTTATAAAAGCTATGAGGGAAATTTCATAGGTTTTGGTCTATTGATGACGATCAGATCCATACTGAATATTCAGCTCTAAGATCTATTGTTGTCACTAATTATGAGGAAACCATAAAAATGCCCATTAATGAACCAGCACCTGGGAAGAAAATATCTCAAATTGGGAAGCAATAATTTAAACATTTTGCAACCAATTGGACAGTTTGGTACTCGTCTCCAAGGAGGTAAAGATTCAGCTAGTGCTCGATACATTTTTACCCTACTTAGCCCTTTGGCAAAACATATATTCTGTTGTTTGGATGAGCCACTTTTAAATCATTTGTTTGATGATAACCAGAAGATTGAACCAGAATATTATGTGCCAGTAATTCCAATGATCCTTATCAATGGATCTGAAGGAATTGGAACTAAAGAAGAGTCTCCAAGGTGCATTTCGTTCTTGGGCACCTTGCTCCTTGGCATATTGTTCACACTGAGAAATGGCATCCATTACATGCTCACCCCCACTCCCTAATGAAGACACCTCTATGAAGCTTGAATTGGCTCAATACCGAGAAGTTGCTGCTTTCGCTCAGTTTGGTTCAGATCTTGATGCCTCTACACAACAGCTGCTAAACAGAGGTGTACGTTTGGGAGTTGCCACCTCCTTTTCATCCTAGTACTCCTTATCCAACAGTAGAAGCCAAGCTTGCTGATTATGGCATCAGTAGATCCACTCTCCCAACTGGTACAAAAGGTTTTGGTGGTACCGAAGGATTCATGGCTCCTGAGATCATGAGGTATAATGGAGAAGAAGAATACACCGAAAAGGTACATTCAACTATAAACAATCTGCTTTTTATGGCCCAACCACAGCAGATCCAAATTATGCTGTGCAATTTCATAACTTTCAGCAACAACTATATGCCACAAACACACGTGGGAGTCAAATCAACACCCAAAACAATTTGCCTGGGCAAGGATTTTTTGGACCCAAG-----TTTTACAATTTAGTCATGCCTGCTGTGGTCATTAGGCAAAGAAAGCCATATCGCAGGAAGGATGGAGTTTTCCTGTATTTTGAAGACAATGCTGGTGTGATAGTGAACAACAAAGGGGAAATGAAAGGTAAGGGTGTTAAATCCATGATTTAGATTAAATTGCGTCGCTTAATGACTTTTGCTTGGCCTTGTCTGTTGGGGAAGAATTGTGTTGATCCAGCTACAAAGTACCATGGCCATCTTCTTCTAGCAAACATAATTGCAAAATTTGC-----------------------------------------------------------------------------------TGTTGGAGATGCACAGCAAAGAGTTGATGATCATCTAATGGGAAAGCAACATGTTGGCTATGCTCGATTAAAGGAGGCAGTAGATGAAATTTTGGTAGCCTCTGTAACAATCAAGACCATGCTTGAGGATCTTGGTATGGATGATGATGAGCAGGAAGTAGTTCCTCTGCCTAATGTTAATTCTGCTATTTTGAAAAAAGTCATCCAGTGGGCCACTTACCATCGAGATGATCCCCCACCACCAGAAGATGATGAGAACAAGGAGAAACGCACAGATGATATAAGCTCATGGGATGCTGACTTCCTGAAGGTTGATCAAGGAACTCTCTTTGAATTGATCTTGGCTGCTAACTACTTGGATATCAAAGGTTTACTTGATGTAACTTGCAAGACAGTTGCCAACATGATTAAAGGTAAAACTCCAGAGGAAATCCGTAAGACATTTAATATCAAAAATGATTTTACCCCTAGCGAGGAGGAGCAAGTGCGAAAAGAGAATGTCACAGGCCATGACTGCTCAATACGTTTATGGAATATGGACAACAAAACCTGTGTTCAAGAAATCACTTCCCACAGAAAAAAGTTTGATGAAGCCATTTTTGATGTAGCCTTTCACCCTTCAAAACCATACATTGCAAGTGCAGGGGCTGTTCAGACGTGGTGAACGACGCCATCTTTGAAGAGGATCATGACGAAATGGTGATTGTAAAGGACATCGAAATGTTTTCTACGTGTGAACATCATCTCGTTCCCTTCATTGGAAAGGTTTTGCAGAAAATATCACCTAATGTCTTGGAGGAGAGTGCTGTGTCAGATGATGTGCTCTCTCCTGGTGTTGAAGGCAACTGTTCGGGAAAATATTTTAATGAAAATGGAATGATTGGTCTCCTGGAACAAGCTGCACGCTCTTTCAGCCAGGTACAGAACCCTCTCCAAGTTTTGGTAAATGCAATTATCAACAGTGGTCCAAGAGAAGACTCTACTCGAATTGGTCGTGCTGGTACTGTAAGGAGTGGGTGAGAAGTGGACTTCAAATAAAAGGCCAAGCTATGACTTATATTCAGTGCCACTTTTGTAATTCTACTTACATTTTCATTGTCCCTTTGGGCCCCAAATTTGTCTTAAGAACTTCTTGCAAACCTCTAGCAGCAGTGATATTGACTGCTAAAGCCTGAGTATTACGAGCGATTTCAGCGTGATGATTGCCCATTAGTTTGGGGCCAGTGTTCCCACTGTTTTCATATTCATTGCATTATGAAATGGCTGAATTCTCAACAAGTACACCAATTGTGCCCTATGTGCCGACAGGAATGGAAGTTTAAGGAGTAATTATTTGGGGTCATGTCATTGCTGCACGAATCACCAGTGAAAACCCAGATGAAGGTTTCAAGCCAAGTGCTGGTACAGTTCAAGAATTGAATTTTCGTAGCAACAAAAACGTATGGGGATATTTTAGCGTCAGTGCCTCTGGTGGACTGCACGAATTTGCTGATTCACAGTTTGGCCATTGTTTCTCCTGGGGTGAAGACCGTGAAGAAGCTTCAAGATCCTTGTCCCATCAGTTGCTGCTGGTGCAATCATTGGCAAGGGGGGAGAGACCATAGCTCAGTTGCAGAAAGAAGCTGGTGCTAGGGTAAAAATGTCTAAAGCAAATGACTTCTATCCAGGTACTGGATCAGATGATGCAACTTGCAGACTATTTGACATACGTGCTGATCAAGAATTGGCGATGTATTCCCATGACAATATCATATGTGGCATAACATCTGTGGCATTCTCCAAAAGTGGACGTTTGTTGCTTGCAGGCTACGATGATTTCAATTGCAATGTTTGGGATTCTATGAAAGCTGAACGAGCCGGTGATATGATATTGCACACCTAGTGTCTGGTGGAGTTGACTTCTCAGTTTGTCTTTGGGATATATATGCCGGTACTCTTCTCCATAGGTTTTGTGTTCAT-------------------------------------------------------ATTCCGCTTATTGGGAACAAACTCGAACACTGTATGCTCCGTTTGAGTGCACTGTGACTATGAAAACTGGGAATGCTGACGTTTATGAAAATGAGATCCCTGGAGGTCAGTATACCAACTTGCAGTTCCAGGCTTTTAGTCTTGGTCTGGGAGATCATTTTGAGAAAGTCAAGAAAGCTTTCAGCTATGAGTAAAACGTACACTATTGATTTTAACTCCATGCAGCAAATAAATGAGGACACTGGAACAACAAGGCCAGTTCAACGTCGTGTGAACAAAATGAAGCAGGTGCAATGGCATTGTGTTACAGTTCGGCTTGGGATGCAAAAATGGTGACTAGTGCTTGGTGGGTTTATAACCATCAAGTTTCAAAAACTGCTCC---------------------------------------TGTTGGACCGAGGTGTTAAAGCCAGGTTTAATTGTCGAGATGCAGTCTGGTGGTGGTTGCTTAGTATTCAAGAATACACTAAAATGGTTCCTGAGGGCCATAGCATTTTAAAAGATCAAGTCTCTAGACTAGCCTTTTCCTTTCGAAACCTGAATTCAGTTGGCTCTGCAATCTCGACAAGGCAGAATTCAAAAGATTCCGGTTCCTAGTCATCGAATGCATTTTGGCTACAGATCTTAAAAGGCATTTTGACATCCTTGCGGAATTCATTCTCCATGGACCAAGATATCCCTGATTATGACATGGATGATGATGATGAGAATTGGCTGAATCAACAAGCAACAAAGATGGATATCACTCCTCTTCAATTTGAAGAAATGATGGATAGACTTGAGAAGAGTAGTGGTCATCAGGTA------------GCAATGGGCCTGAATCCTCTGTGGTCTGTGGACCGTGCAGTCAAATGGTGTGCCAAGCAAGAGTACATCCACGTGGACACGACCCCTTTCTTCTCCATGATGCGTTATTGTGGATTCAACTATCACTTTTGATGGCCGTCTGTCGTCACTTATCTTGTTAGAATGCCAAAAACAGGCTATTGCAACAGGGTGCCATGGAAATAACTTTGTGATTTTTGATGATGTTCCACTATTCTGGGATGCGTGGGATGTTATGGATTATCATTTGGAAACACGGAGATCTGCTATTAAAGAGGTAACGGTCATGATATGGAGAAGGTCGATCACAAGGCTTTGGTTCAGTATATCCAGGGCTGTGAGAAAACAATGCGCATGGTAGTCCTGTTTGAAGACTGTGTTCATAAAGTAGAGTTACACATGAAGTACCTAGGGGAGCTCTCATAAAACCATGGATCTTACAGAAATAAAAGAACAAAGACATTGGGATATTTCATCTTCTGAAAGATTTGATATAATTAAGAGCTATGCCAACTATGGTTTGGAGCACTGGGGTTCTGATTCAGAGGTAAATGATAATAAACTGTATGTGTGGAACATGAGTAATTTGACCCCTATTCAAACATATACTGAACACTTAGCAGCAGTAAAAGCCATAGCATGGTCTCCTCATCACCATGGTCTGTTAGCCAGTGGTGGTGGCACTGCAGACCGATGCATTCGATTTTGGAATACTTTGACTGGGCAACCAATGCAATGGATTGACACAGGCTCCCTCACAAATGTAACCTGTGTTCGAAGTCCTTCCCTACACCAGGAGACTTGAAGAGTCACATGTACGTCCACAACGGGTCCTGGCCATACAAATGTCACATCTGCAATAGAGGATTCAGTAAGCAGACCAATCTCAGAAACCATTTATTCCTTCACACTGGTGAG------------------------------------------------CTAGAACAGGCAAACGACATAAGGTTAGCAGACTTGTTCGTATGCATTCAAATGAAGTAGAAGACATTGAAGAAGCCTATGCTGGTGATATATGTGCTTTGTTTGGCTTAGACTGTGCTAGTGGGACAGTTTATGAGGATGACTGGAATCCGTGTAAAGCTGCTGGAGTCTGTCTCATGCTTATGGCTACATGTTGTGAGGATGATATTGTGCCACATGTATTACCTTTCGTATGGTACAGCTGTATGAAAAAGGATATGGGAAGGATGCTGCAGGGATTGCCATGGAAGCTATTAATTTTGG-------------------------------------------------------------------------------------ATAATCCAGAGTTTACAACCTGTGAATTTTGTATGGCTGTTGC--------------------------------------------------------------------------TAAATACAAGACTCTGCGTGAAATTCGTAAGGGCAATACAAAGAGAAGAGTGGATCAGTTTGAAAACATGTAAGGACAAATGTATGTTTATAAAGAAGATCTGCCATGTGGAACCACTCCACCTAATTATCAACTATTTAAACAAGGTGATGGATTTGCTGTTTACACGTGTAAGACTTTATTTGTAGCTTTTGACAAAAAAGATGGCATTCTTAGTGCAGAAGAAGAAGAACAGCGTGGTGTTGCAAAACACAAAATGTTGGGCAACATCAAGTTCATGGGAGAATTGGGTAAACAGGGACTGCTCCATGAAGCCATACTTCACCAATGTGTTCAACAACTTTTGGCCTTCTGCTTGTCATGGGAGGCACAGTGTTAAAAATTTGTGATTTTGGAACAGCTTGTGACAAGCACACAAATATGACAAATAGCAAAGGCAGTGCCGCTTGGATGGCTCCTGAAGTTTTTGAAGGTATGTTGAAACATGGCCGTGCTGGAGTTCCAATGGAAGTTATGGGATTGATGCTTGGAGAATTTGTTGATGATTACACTGTACGAGTGATAGATGTATTTGCTATGCCACAGTCTGGAACAG----------------------------------------------------------------------------------------------------------------AAGCCAGTGAAGAAATCCTGAAGGTAGAGCAGAAATACAACAAGTTAAGGAAACCGTATTTTGAGAAGCGCAATGAGCTTATCAAGAAGATTCCAAACTTCTGGGTAACAGCTGTATCCTTTTTTGGATTCATGCAAAAACAAATTGGCTATGATGTTTTGGCAGAAGATACTATTACTGCCTTACTTCACAGCAATCGCAAATTATTAGAAAAGCATATAACTGCTGCTGAAATTGAAACATTTGTTAGTTTAG--AAAGCATGCTAAGGAAGGATTCAATTTTGATGCTGTCGTGGCCC-----------------------------------------------------------------------------------------------------------------------------------------------------------------------------------------------------------------------------AGGGTAAAGCAAGAGGTGGGGGATTTTTTAAACAAGCCAAAAAGTCATATCCAATGTTTCCAATAAAGGAGGAAAAAATCAAGTGGGATGACTATGGAGAAATAATTATTATTTCAGCTAAGGCCGACATCAATTGAAAAAGAGGTTTTCCCAGAAATGGCAGAAAGTAATCAATTGTACGCCTTCGAGCTTCAAGGGTTTTGGATGGATGTTGGACAACCTAAAGACTTTTTAACTGGAGATAGCTCATGCCAGAATAGAGGGAGACGTGATCGTATGTGCAGCATACGCTCATGAACTTACTTCATTTGGCGTTAAGGTCGGGTTGACTAATTATGCTTCTGCATATTCTACTGGATTGTTATTAGCAAGAAGGGTATG---------------------------------------------------------------------------------------------------------------------------TAATAGATAATGAGAGATCCAGAAACTGGAAATTCCAAAGGCTATGCCTTCATTAACTTTGCTAGCTTTGAAGCATCAGATGCAGCTATTGAGGCAATGAATGGTCAATACTTGTGCAACAGACCAATCACAATATCTTATGCATTTAAAAAAGAATCCAAAGGAGAGCGTCATCGTGTATGGCGAGATGGACAGAAAAAGGAGTGTTTTATTTATAGACTTTTAGCTACTGGTTCTATTGATGAAAAAATTCTCCTCAGACAGACGCACAAGAAAGGCCTCAGCAGTTGTGTAGTCGACGAAGAAGAAG-------------------------------------------------GATACCTGGAACATGTTCTTAAACTTTTCAGAATCTGTTGGTGAAGACCTTAGTACATACGACGATAGTGAAGCTTGGCCAAGCTTATTTGATGACTTTGTTGAATATGAAAATGACCAGACAAACCAAAATATTGTTCCAAACAAAGATAAGAGTAGGATTTACCTAATAATATGATTCACCAAGTAAACATCAAGTCTCTTCCACAAGAGTGGCTATGGTGTGAAACATGGTGTGACGACGCATCTAAAGAACATGCCAAAACGATAGATTTAGTAAGTCCTTAAACATCTTTGTTAAAGAAGACGACAAGCTTACATTTCATCGCCACCCTGTGGCCCAAAGTACTGATTGCATCCGTGGTAAAGTTGGCTACACAAGAGGTCTTCATGCTTGGGAAGTTCATTGGAGTATGCGACAGCGTGGTACCCATGCTGAGATTTGTGAAGAATTGATGACACGCTGTCTAGCTCCAGATTGCCAAATGGGTGGTCTTGGCTGTGATAACATGACCGTTGTACTCGTGTGCCTTCTCCAAGGGGGTTCTTATGATGACCTGGCGAATAAATGTGCTCG-----------------------------------------------------------------------AATCCCTTGGGAACAATTGGCATCATAACAGCCTTCAATTTTCCTGTTGCAGTATATGGTTGGAACAATGCCATTGCTATGGTGTGTGGTAACACGCTGGACTAGAACCAAAAACTTTTGAACCTTACATTTGTAATATGGATCTTATTGGTTGCTCTAATGAACCAGAGGATTTCGTAGTTTCTGGAACATGTGTTGAACAAGCATACGGGATGTGTGAAGCTCTTTGGGAACCAGATATGGTAAGTGGTGATTCATGGGTTTGTAAAACTATTTTGACTGAAGGTCACCAACGAACTATTCGCTCAGTTACTTGGTCTCCATGTGGTAATTATTTGGCATCTACAGGATTTGATGCCATAACCTGCATTTGGGATAAAAAGAGTGGAGAGTTTGAATGTATTGCTACATTAGAAGGTCACGAAAATGAAGTTAAGTTTTAGAGGAGCTGCTCATGTTGGTATAATCCGAGCTATTTCTGAAGCTGGCATTCCAATCGATATGGTTGGAGGAGTTAGCATTGGAGCTTTCATGGGGGCATTGTGGTGTCAAGAAAAAGATCAAACAACATTTACCCAGAAAGCTCGGGAGTGGTCATTT------TTGCTGCGGAAGGATTCACAGATATTGACCATGAAACATTGTGTGTGGTTCTTGAAAGGGATACTTTAAGGATAAGAGAAGCAAAATTGTTAGAATGTTAGAAGAACTTTATGAAGATCATGGTGATACTCTTGCATTGCAGTATGGTGGCTCCCAACTAGTTCACAGAGTCAAAACCTATCGTAAAATTGCACCCATATCTTCTCATTCAAGAGACATTATGCAGACTCTTTCTAGATACTACAGTAATACTTTTTCAGGTAAATATTATTCTATTTGTCTGCACAGTGAATTGATGTGCCCTATCTGTTTGGACATGTTGAAAAATACCATGACTACGAAAGAATGTCTGCACAGGTTTTGTCAGGAATGCATCATCACAGCCTTCCTGCCAACTTTTTGGAAATTGACGTTGTAAATCCAATTACTCACGGTGTTGCAAGGAAGAGGTACACTGACTATGAAGTACGATTACGAGTAAGTTTTCAGACACTTTCACTGCCTGTCTACAAAATATATGTGCCAAGGAGTACCTGCTGTAATGAGCACACTACTAGCAAATATTAATGCCTACTATGCACACACTGCTGCTTCATCAGCTGTTTCAGCAAGTGATAGATTTGCTGCTTCGAACTTTGGTGTAAGT----------------------------------------------------AAAAAGGATTTGCCAAAGAACATGCTAAGTGGAATCCTACTTGTGGTGTTGCATTCGAATATGATCCTGACAACGCTTTTCGGCATACCACTTATCCTAGACCAGATGAATGGTAAGTTT------------CTGACCCTCGCGTGGATCACCAGCCCCTAACGGAAGCATCTTATGTGAACATTCCAGTTATTGCTTTTTGCAATACAGATGGTCATATGTTGTCTGTGATGTTGCGTATAATAATGTAAACAACTGGCTTTGGACTCCTTTCATTGAGAGGAGGGAAGCCAATCGCATGTACATTGAAGTAAAATTCAGTATGAGAGACTGCAATCTTTTTCCTGGTATGGCCCTATCCTGCAAGGAAAAGGAAGAAAGGGATAAAGGCAAAACAGTTGAAGTAGGGCGAGCATATTTTGAAACAACAAATAAACATTTTACACTTCTAGATGCTCCTGGACATAGAAGCTTTGTGCCTAACATGATAG-------------------------------------------------------------------------------------AAAGCAAGTGATGATGTTCAGTGCAACACTAAGAAAAGAAATCCGACCTGTTTGCAAGAAATTTATGCCAGATGTACTTAGTCCAAAGTAAATTTCATGGATGATGTTGGTCAGACATTATTAAATTGGGCTTCTGCTTTTGGCACCCAGGAAATGGTTGAGTTTTTATGTGATCGTGGTGCAGATGTCAATAAAGGTCAACGCTCATCTTCTCTACACTATGCTGCATGTTTTGGTAGACCAGGTGT-------GATGAAACAGAAATATCATTTGATCCCGATGACATAATTGCTCACATTGAGCAAATTGATGAGGGTTGGTGGCAAGGAATGGCTCCCAATGGTGCTTACGGCTTGTT------------------------GTTTTGAATTAAAAGAAGACACTATTAGGCAAGCATTTGTTCCATTTGGCCCAATAAAATCCATTAACATGTCATGGGATCCTGTAACTCAAAAGCATAAAGGTTTTGCTTTTGTAGAATATGAACTTCCTGAGGCAGCACAGTTAGCTTTAGA------------------------------------------AAAAATGGAAACTGGTTACTGACAGCATCACGTGATCATTTACTTAAACTCTTTGATATTAGAAATCTTAATCAAGAAATGCAGACATTTCGGGGACACAAAAAAGAAGCAAAGACTGAAAAAGAAGCCCTGGAATACTTCCAGAACCAATTTTTTGAGGCATATGGAGGAGCATGGACCACAAAATTGGACTGGTTCTTCCACAGTGTAAAACATTTGTGAAAGCAGCTGAAGGAGCAGCAGATGGTAATGAGAGGCCACAGAGAGAAATCAATGATTCACGAATTGAATAGGTACATTCCAACAGCCGCAGCTTTTGGTGGGCTTTGTATTGGAGCCCTCTCAGTTTTAGCTGATTTTCTCGGTAAG----CACACCCCGAGAATGCTCAATTTGGTGTTTTTAAAGATTTTGACTTCTTAGAATATGAGCTTGAAAGTCAAGAGGGTGAAAGCATGGATAATTTCAATTGGGGTGTTCGTAGACGTTCACTTACTAATTACGATGGCAATGATGATGGAAGCAAGCCAAAGCTTGGACTTAATATGAGTAATTCTACTTTGAGTCCGAGCTGCTTTAACACAACATCAAGCTCGCCAGAACAATATGGCCGATGTTTCAGCTAAAGATGGAAGCCAAGAAACGATGGTAAACAAGGACCTCTTTTAAGACTTCGATTAGATGGAGGTGACAACAAAAATGACTTTTGGCGTTTGGTGGACTCTTCTGAAATTCGACCTATTGGACATTGTGAAAAAAATGGTGGAATGTTACAACCTCCTCTTGGTTTTAGAATGAATGCATCTTCTTGGCCAATGTTTCTTCTGAAGACACTAAATGGGGCTGAAATTGCTCCTAGTAAAATATTTAGAAAGGT------------------------------------------------------------------------------------------------------------------------------AGGTTTCACTGCTGACTTACGTTCCAATACAGGTGGCCAGGCATTCCCTCAATGTGTATTTGACCATTGGCAAATTCTTCCCGGTGACCCTTTGGATGGAAAATCCCGACCTCATCATAGGTTGTTTGTGAGCTGCCCACTAGTAATCAATGGAGTTTTGATGTTGCATGGTGCCCAAGAAATCCAGCTGTTATTGCCAGCTCTTCATTCGATGGTCATGTTAGTGTGTTTTCTTTAATGGGAACGCTGCATCACTGTGATAGGAGAAATGGACAATAATAAGACTGCCTGTCACATGATTCTCTCAAAAATTGTTGAAGATCCCCAAAGTGGCAGTTGTTTAAATGTCAGCTATGCTGATGTGACTGGGCCTGTAGCCAATTTCAACCCAACTGGTTCTCCTTTTGCTAATCCAGGTAGTGTTCCTAGTGGTGCAATGAATAACAGCAACACCAGTTAGCTGATCATGATGATCAGGAAGTGGTGGTATTCAATCGTTGCATGCTGCCGGCTTACTATGGACTCTTGCGTTTGTGTTGTCAGCAGTCACGTCCATTCACCCGTCAGCTAGCCAACCACCAGAATATCCAGTGGGCATTTAAGAACATCACACCGTATACCACCCAGTATACAGCTGTAAGTTGGGCTGTTTTCTCCTTAGCATTTGTAGCATACATCTGTTGTCATACGGGCAAGATCTTAGTCGCATGTCTTTACGAACCCAATGAAAAAGGAGAGCTGATACGAGTTCGGGACAGCTATGTTGGCATAGCCCGTACGGATATCCTCTTCAAAATAATTTGTTGGAATATTGGTGCATGGTTGATTTTGTTCGACCAAACTATTTGGGTTCTAGAGCAGAGTTTTGCAATATGTTTGAGCGTCCTATATCTAATGGCCAGTGCACAGATAGCACTCCACGTGACAGACAACTAATGAGGTTTCGCTCTCATGTTTTGCATAGTCTACTTGTTGGATTTGTTCAAAGG----------------------------------------------------------------------------------------------------------------------------------------------------------------------------------------------------------AAAGAACAATGCTTTTGCCTTTATTCGTCAATTGCTAGTCATTCTGTTGCAGCACGGTCTTGATCCAAATGTAAGATTCTCTCAAAGAACTCAACATATATTGCTTGCTTTAATGGATATGGTTCAGAATAGACTTCCTCCACCTACTGGGAAGGCAAAGCAGAAGCTGAATCGCTGCAGCGAATTTATGGAATCTCATTCCCTGATAGTAAGCAACTGAAAGAATGGCAGAAATTTCAGGAGGAAGCGGCAAAACGAGATCACAGGAAACTTGGCAGAGTGAAATTATACGAAAAGGAGCCATGTTTACTGCAGGTACTAACTTCAATCACATCATACAGAGTCATCGTGAAGAAGGTCATGTCTTAGTGTCTCATGGCCTTTATTCCTGGTATCGTCATCCTTCGTACGTTGGTTGGTTTTGGTGGTCTGATGGAACGTGTGCCTATACCCATCAAAGAAAGCATGGAAGAATCTAGTGCAAAAGTTAATGTATTATTACAAGCTTACATCTCTCAGTTGAAATTAGAAGGCTTGGCCCTGATGGCTGATATGGTCTATGTGACTCAAAGTGCAGCAAGACTCATGCGTGCAGTATTTGAAATAGTACTACATAGAGGTTGGGCTCAGCTAGCCGACAAAGCTCTTAGCCTCTGCAAGATGATCGTGTCTTCATGATCATTTTAATGCAGAAATTGTCACAAAAACAATTGAAAATAAACAGGATGCTGTGGACTATTTAACTTGGACATTTTTGTATCGTCGTATGACCCAAAATCCTAATTATTACAATGCAGAATACATATACTAATGCTGAGAAGCTCCTAGCTGCTGCTGAAGAACTGGCTCAAACTGGTGAATGCAATGCGGATGAAATTTACTCCGTAGCACAAGAGCTTGAGGCCCACATCACTAGTTTTGCATCACGAGTTGACTGTCGTCGTAATCTTCTTGAGCTTGCAGTGATG--------------------------------------------------GAATTTTGCACTATGTCAGGCTGCCCAGACATGAATGGCCCAAATGGAAGGTGAGT-------AATCAGTGATGCTGATACTGCTATTAGTACTGTTTCATCCAGTTCTACTGAACCATGGTTTTGCGATGCCTGCAAAGCTGGAAATATGAATCCTGTAAGTGTAGGTAAGCTCTTCCACATAGATTTTGGATATATCCTGGGGAGGGATCCTAAGCCCCTTCCACCTCCAATGAAGCTTAGCAAAGAAATGGTTGAAGCCATGGGTGGCATTAATTCTGAGTATTATCAAGAATTTCGGAAGCAGTGCTACA-GACATGACACCAGAAGAACTGGCCAAAAGAGAGGAGGAGGAATTCAATACTGGCCCATTATCTGTGTTGACCCAGTCAGTGAAAAACAATACACAAGTTCTTATCAACTGTAGGAACAACAAGAAGTTGTTTCGCAACCCAGCATTATGTTTTCTTACAAAGCACAGGTAGATGATGTTGTAGAAGATGATAATGTTAGTTTACCTCACCAACTTTCATGCTCATCCCTAAAAACGGATTCTGACTATATTTATAGGCGTTGTTGTACCTCGTAACTTTCGTCTGCTAGAAGAGTTGGAACAAGGACAAAAAGGTGTTGGTGATGGAACTATTAGTTGGGGTTTGGAAGATGATAGTGATATGACACTCACCCAATGGACAGGAATGATAATTGGACCTCCAAGGGTCAAATGGAATCTTTGACTATGATCTTTTTTCACTAATATGGGGGCCTACTGTAGCTGCTTTGTCCTTCATATTTGATAAAAGCAATGATTCAGTTGTTATTGAAAAAACAATTGCTGGTTTTCATAAGTGTGCAACTATAGCAGCTCATTGTGGCATGAGTGATGTGTTTGACAACTTGATTATCTCCTTGTGCAAATTTACCACTCTTATGAAAGGATATCTTTGAATGTCGCACCTGTGGTCTCACAGGTTCACTATGTTGCTGTACTGAATGTGCACGTGTTTGCCACAAGGGACATGACTGCAAATTGAAGCGGACCTCACCGACGGCTTATTGTGATTGTTGGGAGAAATGCAAATGTAAGGCACTTATTTCCGGCCATCAAAGCACTCGTTATCAACTTTTAAACAGACTGATCACTGAAACGGATTTGGTAATGTACCACAATTCAAGAGCTGCTTAAGGGCCCTTGGATACGATTTGCCGATGGTAGAGGAAGGTCAGCCTGATCCCGAATTTGAAGCCATCTTGAATGTAGTTGATCCCAATCGGGATGGACATGTTTCTCTTCAAGAGTACATGGCTTTCATGATTTCCAGAGAGACAGAAAATGTCCGGTCCAGTGAAGAGGTGGAGAATGCTTTCCGTGCCATTGAAGTCTCATTTGAGCTTCTGGTCAAAAGGCAGATTCGCCGTCTAGAGGATCCAAGTCTCCGTTGTGTGGAGTTAGTTCACGAGGAAATGCAACGTATAATACAGCACTGTGGTATTGAGAGGCCTTGAAAGGAATGGAACGTGTTGCAGAACACATCAATGAAATGCAGAGAATACATGAGGAATACGGTGCAATCTTTGATCACTTATCTCGCCAGCATTTTAAGAGTTCACGGCAGGTTTTAGTTGATGCTGCTCGTGAAGCTTTGACTGACATGCCTCCTAGATCCGAAGAGGAGCTTGATGCGGTTACCCTTCATAATCAAGCTCTGATGAATATGGAAACTCACCCAACAGAAGGCTTTGAGAAACTTCAGTTTCTCATTCA------------------------------------------------------------------------------GGAATAAGGCTTAACAAAAACCACCTGACATACTCTTAGAAGAAAAGATAAAGGTGGAATCAACCTCAGTTAGTGGTAGGCAAATTGTCCATGCAATATCGTATTGTCATAAACTTCATGTAGTGCACAGGGATCTGAAACCAGAAAACGTGGTGTTTTTTGAGAAACTAGGTATGGTTAAATTAACTGATTTTGGTTTAGGCTCAGTTTATTGCTCAGTCTATAGGCCAGGCATTTCAAGTGGCTTATATGGAATTTTTGAAAGCTAATGGCATTGAAGACAGTAGCTTTGTCAAGGAAATGGATTATCAAGAAGTGCTCAATTCTCAAGAAATTTTTGGCAATGAACTAGAAATGTTTGCTAAAAAGGAAAAACAAAAAGAGGTCATGGACGCTGGGAAATCTAGGCAACAACCAATGTCAGATATGGGTGCTTTTCGAGATGTATTTAAGAAGGCTCGCCACATTGTAGCTCTTACTGGTGCTGGCATAAGTGCGGAGAGTGGTGTTCCTACATTTCGTGGAGCAGGAGGATTTTGGAGGAACTCCAGTTTGTAACAGGAACATCTAGTATTCCGTATGAAGGGTTTTCTGCTCTTCGTGGCAGTAATGGTCCTCGCAAGTTTTGCATCGAGAAGTGGGGCAAACCTACTAGTCTACCGAGGACATGGACTGTGTTGTACCGCAGGAAACACAAGAAGGGTATTGAAGAAGAAACAAGCAAAAAAAGGACACGACGTACCACAAAGTTTCAAAGGGCTATTGTTGGTGCCAGCTTGAGTGATATCATGGCCAAAAGGGTTGGCAAAGCATTTGGAATTGAATCTTACGTATTGTCTCCTGAAGAAACAAAAAAACTGTACCCTTTATTAAAAGTTGATGATCTGTATGGCACATTATACAGCCCTGGTGATGGAACAGTTGATCCAGCTGGATTTTGTGTTTCTCTGTGAAGAAGTGTCCAAGTTGTACCCTCAGATTGAATTTGAGAACATGATCATTGACAATACTTGTATGCAACTTGTGGCATACCCAGATAAGTTTGACGTTATGGTCATGCCTAACCTGT-------------------------TGAAACCAGAATGTACTCTAGGGGAGCATAGAGATCATATTTTACCTCCCACTTGCATTTGCCCTATTGTCTTGGTAAAT--TGCTCTTAGGTGGAAGTAAAAATGGCAGTACAATATATGTCATTCAGTGCTCATGCTGATGCAAAGGGAATAATGCAACTTATTCGTCATTGTGAACCTGCAAATGTTCTCTTGGTACAGATTTGAAAAATTAGACATCACACCAAGAAGTGCTCAAAGAATAAAGCCTGTGTTAGAACGCTGGATGAAGGAGGCAGAAGAGAGGTACAAAAATGGTGCACATACTTTAACGGAGTTCATTGGTAGCGAGTCAACAAAGAAAAGGAAAAGGCGCACATCATTTACTCCTGCAGCCCTTGAGGTTCTTAACAAATTTTTTGAAAAGAATACACATCCTTCAGGGAAAGTTCCAATCCGTCTTTATCGAGGAACACTTCTAGTGGTCATGTTTTTGTTTCTTATGGGTGTCAATGTATATGGTTGGAGAACATCAGGTGTCAATCATGTTCTAATTTTTGAAATCGATCCACGAAATCATCTATCTGCAATTGAACTCATTAATGATCGCAATATTCAAGTAACTGATTTTTCATGGAGTCACGATGGACGAATGGCTCTCATATGTTATCAAGATGGATTTGTATTGGTAGGATCTGTATCTGGGCAGAGATATTGGTCTTCAATGCTTAATCTTGATGACACAATTAACTGCGGTATTTGGTCCCCTGATGATCAGCAGGTAA-----GGAGGCTATTAAAGATTTAATTACCGAAGCGACATGGGATTGTGCAGCTACTGGTATAAGTTTACAAGCTATGGATAATTCTCATGTCAGTTTAGTATCATTAAACTTACGGAGTGATGGCTTTGACAAGTTTCGTTGTGATAGAAATCTATCCATGGGAATGAATCTCGGAAGGTGATTTTGGAGATTGCTTTGAAGTGGCTATGACAAGAGAGAAGTTCCCCGAAAAAATACCTTTCCGCCTTACAAGAATGTTAATTAATGCCATAACATGCCAGTAAATTTTCCTTCTTTAAGTGGTGATTTCTTTACTTATGCTGACAGAGATGACCACTATTGGAGTGGGTATTTTACATCAAGACCTTTTTACAAAAATATGGATAGAACTCTTGAAGCTTATCTACAGGCAGAAATGCCTGGAGGCCTTGGCCGCCTTGAGACATGCCAAGTGGTTCCAGGTTTGCATTTTCCTTACTTTTCAGCCTTATGTAATTGTGATATGTTCTACTTGTTTATGACTACCCATCCTCTTACTGATCCTAGTGCTAAGACTAAACTTGTCAAAAGAGTCCAAGATGCTGTTTTGGGCAAATGGATTAATGATCCACATAGAATGGACAAAAGAATGCTGTCACTTATTATTCTTGCTCATTCTTCTGATGTCCTCGAAAATGCCTTTGCCCCCCTCTCGGATGATGACTATGAGATTGCAATGAAGCGTGTTCGTGAACTTTTAGATCTAGACATAGAAGCAGAAAGCATGAAACCAAATGCAAGAAAAAGAAGCAGAGACTGTGGTCTGTACATTGCCGTAAAATTCAAAAGAAGGATTCCTCTTCCAACCATGTTTACAATTATACTCCATGTGATCATCCTGGACACCCCTGTGACCAATCATGTCCTTGTGTAATGGCTCAAAATTTTTGTGAAAAATTTTGTCATTGCAACTC--------------------------------------------------------------------------------------------------------------------------------------GGCCATAAGAGAATACCAGACTCAACTAATACAGAGAGTCAAAGATGACATTGAGGCTTTGCATGAAAAATTTAAAGTTCAGTACCCACAAAGTAAAGCATGTCGCATGAGCAGAGTTAGAGACCTTCCACCAGTTGCAGGATCCATAATCTGGGCTAAACAGGCAAGTGGAAATTTAGGTTTTATTTTGTTGGTGATGAAGATTTGCTAGAGATAATTGGAAACAGCAAAAATATTCCAAGACTACAAAAACATTTCAAGAAAATGTTTGCTGGAGTTGCAGCCATCATACTAAGTGAAGCCGTTTAGGCATGTTAAAGGAGATAGAACAGTTGTCTGCAAACATTGGCTTAGAGGTTTATGCAAAAAAGGTGATCAGTGCGAGTTCCTGCATGAATATGATATGACGAAGATGCCGGAATGCTATTTTTATTTTCCCACCTTGATGAACTGCAACATTACAGCCTTGTCCGTCACAATACACTAGAGGATTTTCAGCCCAACCACGCTCATCAGAGCATACACAACAACCACCAACCATCTCCTTCATTTTGTGAACAAGCCTACGTAAGAGAAATATTCGACGAAGAGAAAAAGCAACAGCAGTTGCAAGAGCTAAAAGAAATTGAAGAAGAAATCAAACAAGGGAAACTGAAGAGACCTCACCTTTAGAAATTAGTGAGCAAGGAACATTAAGACAACCATACCACAGTCAAAAAAGCACCGTGGGTTAGGCCAGAGTCTCCTGAATCAAACTTACCACTTTATCATTCTTTAATTGGTCCACACCTTCCCTGGCATATTAGAACAAGTGGTCAGTTGTCGAGATGCCATAGCCCAAGAATATTTAATGGAATGCATCATTCAGGTTTTCCCAGATGAATTTCACCTTCAAACCTTGCATGGTTTTCTTAAAGCTTGTGCAGAACTCCACCAAATGGTTAATGT----------TATCATGGGCATACATCAAGATGATGGGTCCACTTGGATTAAGAAAAGCTACACAAGTTGCTATCCTTAATGCAAATTACATGAGCAGGAGATTAGAAGAGCATTATAAAATACTTTATCGTGGCCTGTAGATGAAATGCCTTCTGGGTTGCTGACTAGGGGAACATATACAGTCAAATCTCTTTTCACTGATGATGACAAGAACGAGCATTTGAAATGGGAAGGCTATAATGTGTCTCTGTTGTTTGACCTTGATAACACTCCAGAAGAGCCAGAAGATATTATTGTCAGAGCTGGACTTCTGAAAAGAAATTGCTTTGCTTCTGTGTTTGAGAAATATTTTGAATTTCAAGAAAGGGGTGAGGAAGGACATAAAAGAGCTGTGAT------------------GGTCTTGGTGTTATGCCAAAACGAGGTCTTGATGTATATCGATGTGAAGTATTCCGCTTTTATAAGCTGCATGCTGTAAAGGGTTTTCTTTTGGTTGCCTTATTATTTGCAAAATGCTTATGGTTGGCAAGAATCTGAAGCTGACAAACTTTCTGTTTGGTATGATGTAGGTGGAATTTTAGGTTGCCCAGCACGGCAAATTGAATCACAAATTCAATCATCGTTTTGCTCTGCTCTCAAAACAAATTTGCAGCCGAAATTGCCTTCATTGACTCGATCAAGCTCCTCCAAATGGGAACGTCACGGGGGTCCTTGATGAAATTCGCGACGGTGGAAGGCGGCACCACGGGCGGCACGCGTGTCCCATAGTAATGAAGAGAAGTTTAGGTGTTGGCTATGCAGCTGTTGACAATCCCATTTTTTATAAGGAAAACACTACAATGTTACTAGGTGATGCCAAAAAAACCTGTGATGCACTACTCAACAAAGTTTTCTCCTTTTCACAGCTGCGAGTAGTCAGGGCCTTTAAGAGCACTTTGGAAGATATGGAAGAAAGACGTAGTGTTCATAGTTTACACAGCTTACACAGCTTGCGCAGTTCTCGCAGTCACCCAAGGCAACTTTCCGACATTAGCTACAGGTAAGAGAAATTCAATCTAAACTTGCCAGCTTTCAATCGCAAAGTTCCCAAGGATCCCAAACAGGAAGTTCTCCAACTCGAAGTAAGAGCCCACACATTAATCCCACAACAGGAGAAAGGACCCCCACATCCAGGGAAGATGTTCCTATTGCAAAGATGGCTGAAAGAGTT--------AGGGCCTTCTTGATAAATTTCTTATTCCCAAAGCAAGCAATGCCGAAAGCAAGGTTTTCTACTTGAAAATGAAAGGAGATTATTACAGGTATCTAGCAGAAGTTGCGGGAATGGGATATACCAGTTGACATGAAGTATATTGCCGATCCAACTATGCACTCAATGCCTGCTGTTACTTTATCTCCTAATGGTAATGGTACTGGTAACAGTTGGTTATAAAACCAAGTTATCTGCATTAGTGCTGGTTCTTTGGCTTACCTGTGTAAATTTTTATGCTAATGCATGGTGGACACTTCCATCATACAAGCCAATGAGAGACTTTCTGAAGTATGACTTTTTTCAAACCTTGTCTGTTATTGGTGGTTTATTAATGGTTGTTTATCTGGGTCCAGGAGGTGTTAGTATGGATGAGCACAAGAAAAAGTGGTGA--ATTTGTTGATTCATCGCAAGAATCTTAACTATTTGCACTTGGACTATAATTTCAACTTAAAACCTGTAAAGACTCTCACAACAAAGGAGAGAAAGAAATCAAGGTTCGGTAATGCTTTCCATTTATGCAGAGAAATTCTGAGGCTTTCGAAGCTAGTTGTGGATAGCCATGTTCAATATAGATTGAATAATGTAGATGCTTTTCAACTTGCTGATGGTTTGCAATATATATTTGCTCATGTTGGACAATTGACAGGAATGTACAGATATAAGTATAAGCTTATGAGACAGATTCGTATGTGCAAAGACATAAAGCATCTCATTTATTACCGCTTTAACACTGGTCCCATAGGAAAAGGCCCTGGATGTGGTGCAGGGAGTAATGGACCTCAGAGATTCTGTATTGAAAAAGTAGGTAAAGACACATGGTTGCCTAGGAGCCATACGTGTTTCAATCGCTTGGATCTACCTCCATACAAGAGCTATGAACAACTAGTAGAAAAGTTGACCTATGCCATAGAAGAGACTGAGGGCTTTGCTCAAGAATAAATTGTATGTGATCAAAGGGGTCGCCTATTTACAATATTGTCTTCCCGAAAATTTATTGATCTTCAGTGCAATTCAACATGGCGCACGTGAGGGATAGTGATACGTCTCTTTGGCTTCATAACAAGCTTGGAACTAGTAATGATCTGTGGTTAGGTGGATCAATTTGTTCCCAATTAAATCAAGATGTTCTTAAAAATATTCGTGAATGTTTTATTGAGTTACAACCTCAGGTTAAGTTAAAATTAGGTGCTACAACTGTGGAGAATTCGCGAACCACATCGCTGCTCGGTGCACTATGGGTCCACAACCAAAAC----------------------------------------------------------------AGATTTCTGCATTGATGGAAAAATTTGAGCATCAATTTGAAGACTTAGATGTTCAATCATCATATATGGAAAACACCATGAGTTCTACC--------------------------------------------------------------TTTCCTGCAGGTTAATCGACCACTCACAATGAAGAAAGAAGGCATCCAAACGAGAAACCGAAAGCTGTCTTCCAAGAGCAAAAAGAAGAAAGGATGCCTGGCCATTCCCGAATGTCTAAAGCCCCTGGACAAGACCTTCTCTAGCTTCGGTCCCGCGGGGCAACTGGGCTCCATGGGCTCCATGTCCGTGACCATGAACCACTACATGCACCAGGGCAACATGCCTTTTTCTTTCAGTCTCTCTTTTTTGTTCTGAGGGAAAGTCATAGAACTAGAACTGTTTTTCGTAAAGTTGGTGGTTTTGTCTACGTAATGTCTGTCCTCGTGTCCATGGAAGGATGTTTAGCTGAACCTCCCAAACCTCCTTGGAATACAGGTAAAAGTTAGTTCTGAAACTTTGTGATTTTGGATCAGCATCTCACATTGCCGAAAATGACATAACACCTTACCTTGTGAGTCGTTTCTACCGTGCTCCGGAAATTGGTAAG------------------------------------------------------------------------------------------------------------------------------------------------------------------------------------TCGCTATTACACAAATTGCACAAACAACAATGAGATCAGAGCTTGGAAAAATTGCTTTAGACAGTGTCTTTAGAGAAAGGGAATCTCTAAATATTGCAATCGTTGGTAATTAGTAATCTTAATTTTCAGATGCTCCGATTACTGTTGGCCAGTTATTGTGTGGAGGTTTATTCAGCCTTGATTGCCTTTCCAATTGGTTTGCTGCAGTTGCACTATCTCATTCATTAGTGGATAATTCTACCCAAAAGGAACAACTGCTGGAGGTGCTCGCATTCAAGAAGGAGTTGATTCTCTTGCTGGTTATGCTGATATTTTCCAGCGCAATGTTATGTCTTCAGGTGTAGTTCCACAAATATCTGTTATCATGGGACCTTGTGCAGGTGGAGCTGTATATTCTCCTGCTCTTTGTAAACTCTCAGGTGTGAAGAGGTTGGAAGAAATGTGTTGCTTTGCCTGTATGTCAGCCATTGTTAACTACTTTGTATTTATGGCTTTCTTCCCAGCATGCTTATCGCTGATTTTGGAGGTATGCTTTAGATACACTGGGCATTATTTTGTCACTACACTGCTGTACTCTGTACTACTAGGCTTTCTGGGAATGGATCGATTTTGCCTTGGGCATACTGGTACTGCTGTGGGCAAGTTACTGACTCTAGGAGGTGTTGGTATCTGGTGGATTGTGGATATTGTGTTATTGGTGACAGGAAATCTGTTGCCAGAAGACGGAAGTAACTGGGTCCCTTATGCATAAAGATTCTTTTGGTTGCTGGGGGTCAGGCTCCAAAAGCCATTCGCAGTGTAGAGTGCTATGATTTTAAAGAAGAAAGATGGTGCCAATTAGCTGAGCTTCCTACTCGCCGTTGCCGTGCAGGTCTTGCAGTTTTGAACGGCTTTGTATATGCCGTAGGAGGCTTTAATGGGTCATTACGTGTAAGGACAGTAGATACTTATGATCCGGGAAGAGACCAGGTAAAACCTGCCAAGAAGAAAAACTTATGGGACATTTAGGTGTTGTGCTATATGAATACTTGGGTGAAGAATACCCAGAAGTTCTGGGTTCCATTCTAGGTGCTCTGAAGGGAATCGTTAATGTGATATTTCGCAGTGGTGTAAATTTGATGATGATGTTGTTTCACGGTGCACAAAGCAAGAAGCTGTGGATTATAATTTTGGTGGACATGAAGATGACATTACTGTGAAACATTGTACAAATGCTTATATGTTGGTGTACATAGAAAAGGTCCGATTAGGGCACCAGAAAATATCCGATCTACAGTAAGGTGGGATTACCAGCCTGACATTTGTAAAGACTTCAAAGAGACTGGCTTTTGTGGTTTTGGAGGTCTTTGGTTACATATAAGTAAAAGAAATCACAATACAGCACAGTTTGCACGATGCCTGCTATTATTGCAATTAAGTCGTAGAAGCCTTCTGCATAATAACGATAAACCCAGTTGAGGATGTAAAGAGCACGGTAGGAACCCAAACAAAACAAGTAGTGGGAAGTGATGGATTCTGCTTCACCTGTTTTTGACACCATGAAGAGTTGGGGGTGTACGAATGGAGGAAATTGTTGAAGGCACAGTTGGAGCTCTACACATCTTGGCTAGAGAAGCTCATAACAGAGCAATCATAAGAGGACTAAACGTAATACCGGTTTTCGTTCAGGTATGTTTAGGGGCGTAGTGTTGTTGTATTTTATGGTTCCCAAACTGGGACTGCTGAAGAATTTGCGGCTCGTTTGGCTAAGGAGTCAAATCGCTATGGCATGAAAGCGATGATTGCTGATCCAGAGGAATATGACATGGTAAGTAAACTT---------------------------------------------------------------------------------------------------TAAGTGCGGTGGCCAAAGGATGGAAAGAAACCCATGTGGTATGGAGGCTATCATGTCTGAGTTCTTCAACGACACATCCACGGCCTTTTACATCATTTTGATCGTCTGGATAGCTGACCAGTATGACGCCATCTGTTGTCGTACAGCAATTACTAAGCGCCATTGGCCCGGTGCTTTTGGTTGTGGCAAAACTGTAATATCTCAATCACTTTCCAAATATTCCAACAGTGATGTTATTGTATATGTTGGTTGTGGGGAAAGAGGAAATGAGATGTCAGAAGTTTTAAGAGATTTTCCTCGAACATTTGTTCAACATCAACACGACACGGACAAGTGGCCATCCAAAGCAACGTCAAGCCCTGTATAATTATCTTGCTTTCGGGGATGATCGCCTGGCTGGTTCCTCGTCATTCCTGAATCACATTAACGGCAAGGACAAGCTTTGAGGTATTTCAGAGCTTCCATGATTTGGATTATTGGTGAATATGCTGAGAGGATTGACAATGCTGATGAGCTTTTGGAAAGTTTTCTGGAAGGTTTTCATGATGAAAATACCCAGGTGAATCCCAATACTGTTTAGTTCCACAGTGCTTTGTAAGGCCAAATGAAGCAAAGAAGGCTGCAGATGATGCGAAGATGAGATTTGCCCATATTGA----------------------------------------------------------------------------------------------------------------------------------------------CACTGTCGTACTATGAAAAATGTTTTGAACCACATGACAACATGTCAAGCTGGGAAATCATGTACTATACCACATTGTTCGTCATCTCGCCAAATAATTTCACACTGGAAAAATTGTACTAGAAGTGACTAACATTTACACACCACGGGCGTATAAACTGCTGTAACATAGGGGCGACTTCTTCAGGACATACGTAACCGAGGCGACCAATTGTTATTGCTACGTGCCAGGGAGGTAGAACGAGACGAGACGGGGAGCAAAAATTGGGAGAAAAAAGCGAAGAACAAATGATAAACAAACAAACATACAAGGCAAAAAACTATGGACCATAGAAAAGGATTCTGCATTCCGCGGCATTTGCAGCATGATAAGTGTGAATCCTGGTGGTGTTGTACAAGATTTTATTTTCTTCTGTGATGCTGTGGCTTCATGGGTGCATCCGAAGAGCAGACAAAAGGGTTAACGAATGGAGAACACCAGGCAAGAAAACAATCTCCAAATGTGCTGTTAATCAAAGACAAGTAGTTATTGCTCTGACTGGAGGAGGTTGTTATTGATGATACCTTACCTTTGGGAACTGATGGAGAACTTCTGTGTTCCTATTCCAACAATCGAAATGAGTTTTGGGTATCACTAATGGAAAAAGCATACATGAAAGTCATGGGAGGATATGATTTTCCTATATTGCCCTCCAAAACTGCAGGCTGCTTTGGATTTGCAGTCTGGGATACTCCATGCTGCCGAGGAAGATTTCAAGACTGCTTTCTCCTACTACTTTGAGGCTTTTGAAGGCTATCACTCAATTGATAATCCTAAGGCCATTGTTGCTCTTAAGTACATGTTGCTGTCAAAAATCATGTTGAGATTGTGAGTTGCAGTTTGAAGGTAGAAAATATTGCGAGCATGATTTTCACGTACTTTTTGCACCGTGCTGTGGGAAATGTGGAGATTTCATAATAGGACGAGTAATAAAAGCCATGAACAACAACTGGCATCCAAATTGCTTTCGTTGTGAGTTGTGCCAATTGGTTCTTGCTCTCTTTGGCCTATGACATTTGGTCTGGCATGTTGTGCTGTGGAAATGATGCATATGGCTGCCCCAAGATATGACATGGACAGATTTGGTGTTGTTTTCAGAGCTAGTCCTCGACAATCAGATGTTATTATAGTTGCAGGAACTTTAACAAATAAAATGGCTCCTGCGTTAAGAAAGGTGTGAGCAGCTGTTATAATGATGTTCTCCACCATTCTGCTGCAAGTGAGGAACGGCTTGAGGAGAAGTGTAAGGTCCGTACTGTTGAACCGGCGAGGCAGGCCCGTTGTAACAGTTTCCGTAAGCTTGCACGGGAGGTGTGTAGTAGTCTTGGGCCGTGGGATCCTGCCTGCCAGGGCCGTAACAGGATGTCAGCGAATTTACGAACTGATACGAACTCATCAGTCCTCTATGATTTGTGGCGCGGCAATAATTCTGCCAATATCCCTCGCAAAGGTTCCTTCCGGCCGGCTATTTCATGCTGCTGCAGTTATTGGTGATGCAATGTACATATTTGGAGGTACCATAGATAATAATGTCAGAAGTGGTG----------------TTCTAGCAGGGCTTTACCCAATACCTTGTTGGCAGGTAATAGATTTTCTTTGTGCCTTTGTTGGAGCAATGAACATCTACATGTATATTTTTGGTGTTATAGGTTACATATTGGCAAAGGTGTACAGTTAGATTTGCGTGGTGAAGGTGATGTCTGGTTAAGGTGCCTCAGTGACCATAGTGTTTTTGTTCAAAGCTACTATCTTGATAGGGAAGCTGGCAGAGCTATGACTGTGATGCAGACCGAGAAGATGAGTTATCTTTTAAGGAGGGTGAAATCATAATCGTTATCAATGAAATTACTGATGATGAGGATTGGATGGAGGGAATGATAGAAGGCCAACCTGAGAGACGTGGTGGTATGGGTATTGAGCCATCATTCTATGTAGATTGCGGACCACCTACTTTTGCCTTCAACCCCTGTGGCCACATGGCATCAGAAAAAACTGTGAAGTGAGTTTATTAGTTTTTTCCTTAGAATGACAACGTCACTTCCAGTGAATTTATTAGCCCGCATAACAGAATGAGAAACCCAGTCAGTCCAGAAAATATAATCTTCATACACAGCTAAGTCAAAAGGATGTTGAGGATGCTGGCTTAACAGCACCTAAAAT--------GCAATAACTCTGGACTTAAATCGATTTCCTCGGGGTGCAAAATCTTCTAAACTTTGCACCCTTGGCATGCTACTGACCGATGGAAACGTCCCCATGGTGTCTCTTTTCAAGCAAAGGCGAATTAAAGGATGGTGGCCATTTTTCATCAAGAAAGAAAACGATGAAATGGAGTTAACGGTAAGCCATTACTCACTCCGCGTGCTGATCATTCCATGGTTTGTTTTGGGGATAAACTATATGTGTGTGGTGGATGGTATGAAGATGAAACTACAGGTACAAGAGTATTAGTGGATACCATTGACTGTTACAATATAGCAAGAGACAGCTGGAGTGTTGTAACACGAGTGCCAACGCCCCGGTATCATGCTGGCATTGTAGTCATTGG------------------AGGCTTGAACGTCTTGACCATTTGGCTCAGAAATTCAAGCACAAGGCTGATATCCATGAAGAATGGACACGTGGCAAAGAAGAAATGCTGCAGAGTCAAGATTTCCGAAACTGCAAACTGAATGAAGTGAA------TTGGATATCCACCTTTTTGGGATGAAGACCAGCACAGGTTATATGCACAAATTAAAGCAGGAGCTTATGATGTAGGACTTGCTCCTCGTGTCTGACTGAATGAGTAGTACCCTCACTCGATGCTTCGGACATGCCTCCAAGAGTTTGTAGATTTTCACGTTTAGACACTGCTGACTTAAATACATTTGTGACTTCTTTAGACTTCAGATCACCTCCACCTGCTCTTTGGGATCTGGCTGCAGATAAGCAAACTCTACAGAATGAGCAGCCTCTACAGGTGGCTCGTTGCACAAAAATAATCAATGCTGAATCTGACGAACCGAAGTACATCATCAATGTTAAACAGTTTGCCAAGTTTGTTGTTGATTTGGCTGATTCAGTTGCCCCCACTGATATTGAAGAAGAGCCGAGTCACCTTGTTTCTCTGAATCGTCTGAATGCCACAGCAGGTCACCATCTCCAACACCATCTAGTGGAATTGAAAATACGAGTATAAAGGATTCACCTATGCAGATTGATGTTCTGGTGTCCAGCACCGATAACTCGTGCAATAATTCAGGTATTGCAGCTTTGGTGTAGTGAGTGGAAGACTTGCTGGAGAAAATATGACTGGAAGTGGTAAACCTTACTGGCATCAATCTATGTTTTGGTCTGACTTAGGACCACAAATTGGTTATGAAGCTATTGGAATTTGTGACTCATCGCTTCCTACTGTTGGTATTTTTGCTAAAGCAACCGCAAGTGACACACCTAAAGCAATTGTTGAAGCCACTGGTGAAAGCCTTCGTTCTGAAACCGGGGAAATATTCTTC---AAGTTCCAATAGTTGATACGAAGGATGCAAGACCTCCAGAACCAGGAGATAATTTTGGAAAAGGCGTGATTTTCTTCTTATCTGCAAGACACAAAAAGCAGCAATGGAACATTTGTAAACAATCAAAGGCTTAGTAAAGGCTCAGAAGAATCTCCTGCTAGAGAAGTTTGTTCTGGCGACATTGTGCAGTTTGGTGTAGATGTTGTTGAGAATTCAAGAAAAGGT------------------------------------------------------TTCGACAGAAACTTCGCAAATATAACAAAGATTTTGAAAATGACATATCTGGTTATAGGGAGTGTCCTGATGATGAAGAAAAGGATGAGGAAGAACTTGGTACTTTGCTGGGCTTTGGCTTCTCAGTTACTCTGAAAGAAGATGGCATGAGAGGATTAGGAAAGGGTTGGGCCCCAACAGCAATAGGCTATTCTCTTCAAGGCCTTGGAAAATTCGGCTTCTATGAAGTGTTTAAACATGTGTACAGTGACCTTCTAGGTGAAGTGAGTCTATACCCATGTCGGAATCTATGAGAGACTTGGCTTACTACAACTTTCCGCCTTTTTCCAGAGATACCACGTGTAACACCGTGTCCACCTCGGCAGACATTAATAGGGAATATTCGCGCGAGTTTTCATTTGAAATTTTGAGGCGAACGACGCCGGTTTGAGAGTGACTCCCATTTTTAACCTAGAAAATCCAGGAGAGGTATTTGGGTTTGATGAAAAAGAAACGTCGCGTCCGTCGTTTGAATGACCGCAAATTTGTCTTTGACTGGGATGCGTCTGAAGACACTGCTGTGGACTATAATCCCATTTATAAAGAACGACAT--------------------------------------------------TTTTTGCGAGAAGAAAATTATTCAACACTGAAACGTCCTCCTGGGGACAATATGTTTCTATTAGTACAGAGATTTGGGGAACTTCTGCGAAAACTTTGGAATCCTCGAAATTTCAAAGCCCATGTTAGCCCTCATGAAATGTTGCAAGCTGTTGTGCTTTGCAGTAAGAAAAACTTCCAAATTACTGAGCAAGGTCGTAATTTGAAGTCCAAAGCAGACATTCTTTTCACTCCGTATAATTACATCATTGATCCAAAGACAAGGAGAGCTCATGGCATTGAATTGGAGGGCAATGTTGTGATTTTTGATGAAGCCCATAATATTGAAGGTGCTTGCGAAGAAAGTATGTCTTTTCATCTACAGTCTCTTGATCTTGCTCATTGTATTAATGA------TTAAATCACAAGAAGGACAAGATTACTTGAAGTCTATGGCAGCAGCTGGTAACTTTGCTTGGGTGAATAGGTCAAGCATGACATTTTTAAAGGTCTTTTGTTCCTGTTTTGCTGGTGTGTACAATGAATATCTATTAAAGGATGCTGGAGCAGATGTCCATCTTATGATGCAAAATATTTTTATGTACGTAGATTCCATAATATGCAATGCCAAAAGATTCGGGACCCTCAGGTGGTTTTACTGAAGGAGGTGGACTCTATGCTTTGGGTCTCATCCATGCAAACCATGGTTCTGCCATCATTGATTATCTTTTCACTGGTAGCTCTTGCACTTATATTTGCCATTCAGAAGTGTGACCCAGCTCCTTTTTATTTATTTGATGAAATTGATCAAGCTTTGGACTCTCAGCACAGGAAAGCTGTTTCTGGTATG-----------------------------------------------------------------------------------------------------------------ATTATGCTGCTTCCAGGCTCATTTTCTGGCAAAACCAATTCCCCTAATCCGCACCTAGGTCCTGAACCAAGGAAGCGAATGTCATTGGCGATTTTCATCAAACTACATGCAATGACATTTAAGGAACCAGACACTTCTGCCATGGCGTCATGAGCTGCCAAAGCTTCAATGCTCTACTACATTTACCTTCACTGCCATGCATGGTGTATCGCATCGATACATGGTGAAAGCATTTAAAGTCTGTGGATTTCAGCAATATGTACCTGTTAAAGAACAAATGGATCCTGATCCAGACTTTCCTACTGTAAAGTT--------------------------------TGGAGAAGATCTTGATAAGCTTATTAAGACTTCCAGATTTGTACCCGACAAAGAGTTCTCAGGCACTGATCGCACTGTAAGGAGAGAAGGACCTGTACAGTTCGAGAAGCAGGAAGAAGAAGATCCTTTTGGTTAGGACATGGTGGTGATGGATTTTTGAAATTTCAAGATTCAGAAGAAATCACTAATGTTGAGTTGGCTGATGCATTTGAGCAGATGTGGCAGAAAAGAAGGTAA------------------------------------------------------------------------------------------------------------------------GCGAGAAGATGTTTATTATTGGGAGAATGTCTGCGCAAGTGCCTATGAATATGTTATAATATTCCTAAATATATTTCAGTTACCTAACCCCACCTGGTTCACAAGGATTTGCTCCTCATTTTGATGACATTGAAGCATTTGTTCTTCAGCTTGAAGGAAAAAAACATTGGATGGTTTACCAACCAAGGTGATTAAATGAGTGGCGTGTTGCGTAGTAATACATGTTATATGCAAGTGACGAGACAGGTTCTTTAGTGACGAAGTCAGGGGATCTTGACGTGGCTGCTACGTTACTGCCAATTTATCCAGTCGGGTTGCGGCAAAGTTTGTGAC--------------------------------------------------------------------------------------------------------------------------AGCTGGGGTTCAGGAGCGAATCCTTGGGGTCCAGAAAGAGAAGATCAATTCGCAAAACCAACCCATTATGACGGTATGTTGGAAGTTGTAGGTGTTACAGGTGTTGTGCATATGGGACAAATCCAGAGTGGACTGAGGAGCGCCATAAGAATTGC-------------------------------------------------------------------------------------------------------------------------------------------------------------------------------GGAATGGCATCTATGCCCGTCTTAGCAAAGATTATCCAGATCTTCCTGACCCACAAGCAATGTTTGATATACACTATTTTCGTCGTGACCCTAGGCCATTTTTCAAATTTGCTAAGGTAAATTCCTCATCAACAACGTCCTGACAGCTTTCGAGGTCCTGGATCGGCTCAACTACGACTACCTGAAGCCCATGCGAACAACGTTCCACCTGATGTCATACTTCAATAGCTGTATCAATCCATGTGTGTACGGATTTCTCTCGCAGAACTTTCGCAATAGCTTCAGGGCAGCCCTTCTGTCATGCCTCTGTGGTAAGGCTTACAAACAAAAGGTGTATGGGAAACAATACGTTTGGTTTCTTATTGGATGGTATGAGGACGATTGGTACATGTTTCCAGATAAGGGCCATAACTGCACTCCAGAACAAATGAAGGAAGCCGTTGAAGGCCACTTGACAACTGAAGCACTTATGCTTAATCAAGGCAGCAAACAAGGGCAGTTGCATAGCAAAAGGGATGAATTTTGGGACACTGCTCCAGCGTTTGAGGGGCGTAAAGAAATTTGGGATGCTTTAAAAGCT--------------------------------------------------------------------TTCAGATCTGTAAAACATTATTTCCTGTTAGACCAAGGGGACTTCATTGTGCAATTCATGGATATGGCTGAGGAAGAACTACAGAAAGACATTGATGACATCATGCCAACACGTTTAGAATCTCTACTGGAGTTAGCCCTTCGAACCAGCGTTGTAAATTCTGACAAATACAAAGATGATGTGAGGTCTCCTTACGACAGCAGTCTCCAAAACCTAGGTCTTGTGGCCGTTGGTCATTCCTTCCCACCCAGTGCCATAACGGAAATCAAGATGCATAGCAACATGTTCATGTTCAGAGCTAGTCTCGACCTCACGCTCATATTCCTCGATGCAAGGTTCG---------------------AAGTAAGATTCATCATTACATACATTGCTCCATGGCAGATCACCTGGGGCTCCGCATTTCATGCTTTTGCTCAACCCTTCAGTGTTCCTCGTATCCTTTCATTTCATAT---------------------------TTCATGTTTCCTGATTTGGAGGAAGGTGGTTTAGCTACATACAGAGCAGCGATTGTTCAAAATCAGCATCTGGCTGTGTTATCTTCTTAAAAACTAAAGGAGACTTCATATTAGTAGGCGACATATGCGTTCCATGGCTCTCCTTGCATACAAGCCAATGGAAGGAAGTTTTGAAGAGATTGCTCGTGATCATCAGCCCAATTGGATGACTGCCGTTGAGATTTTGGATGATGATACAGTTCTTGGTGCAGAGAATTCATTTAATCTCTTTGTTTGTCAGAAAGATAGGTGAGATGACT--------------------------------------------------------------------------------------------------------------------------------------------------------------------------GCACGGGGAAGAGTTCCTGGTGGATGATCAACCCGGATGCCAAGCCGGGCAAGGCGGCCCGGAGAAGGGCCACGAGTATGGAGACCCAGAAGTACGACAAGAAACGGGTTTAGCTACTACAGAGGAGCTGTGGGTGCACTATTGGTTTATGATATAGCTAAACACCTGACTTACGAAAACGTCGAGCGCTGGCTGAAGCATTACTAGACCCAGCAGTCAACTTAATGTTTGAAAGGATGCGAAAAGAAATGGATTCGATTAAATCTCGCTTGGAGGAAACACAGAATGAACTGAGCGCTTGGAAGTTCACCCCAGACAGGTGTGGTGACCAGCATCTTCAGCAAACCCCAAACTCTTACCAAAGATAGAC---------------------------------------------------------------------------------------------------------AGTTTCATGAATACCAATGGTCATGCATGCACGATCTGGAGGCACTCTAGAAGTTATGGGAATGCTATTGGGAAAAGTCGATGCTAACACTATGATTGCAATGGATTCATTTGCACTGCCTGTGGAAGGAACCGAAACTAGAGTCAATGCTCAAGCACAAGCAAACAGCTGTTTTCTCTTATCATTCCAGGAAATGTAAATGTGATTCGTACTCACAGCACACATCCAGACGATGAAGATGATGGTCCATACAAATGGATT--------------TAATTCATAGTTATAAAGGGACTGGTGGTATTTTTGAAGTATGTTGGAATTCTAGAGGAGACAAGGTTGGAGCTAGTGCATCAGATGGTAGTGTGAGTAGGGGAAGATATTGTCTTCTTGGCAACTGATATCAACCTTCCTGGTGCTGTAGATTGGGTAATGATGCAGTCTTGTTTTGGACATCATTTCATGCTAGTTTTAGAAAAGCAAGAGAAATTTGATGGACATCAACAGTTTTTTGCCATTGTACAGTTAATAGGAACCAGAAAACAGGCCGAAAATTTTATTTACAGGTATTTTTCTTGAGTGGCTCCCTTGATGGCAAACTCAGGTTATGGAATATTCCTGATAAAAAAGTTACATTATGGAATGAATTGGGTGGGCAGACAAAACTTATAACAGCAGTGAACTTCTGCCAGAATGGAAAAATTGCTGTTGTCGGTTCATATGATGGACGCTGCCTAAACCAAAATATTCACAGCTTTTAGCTATTATTGAAGAGTTGGGAAAAGACATTCGGCCTACTTATGCTGGTAGCAGAAGCTCTGCAGAAAGGTTAAAACGTGGTATTGTCCATGCTCGTATTCTCGTTAGGGAATGCTTAATGAGATTCTTCAAACAGCACAGGAAATCAATGAATTGGATCACAGCGGATTCAGTACCCAAGCGCCCACTGTTTTTGCTGGCAATGTTGGCGACAATCGTTAAGGGCTTATCCAAGTGTGCCTAACCAGCCCAGTGAAGCATCTGCCCACTTCATGTTTGAATTAGCTAAAACAGTTTTAATCAAAGCTGGTGGTAACAGTTCCACGGCTGTTTTATTCACTCAGCCCTCTGCAAGCCAGAATCACAGAGGTCCTCACCGTGCTCTTCACATGAAACCATTTTGCCGCAGTCAGTCAAACATCACTCAGGATATTGACCTAATGATAGATTGCTTTGTTTCCTGTTTCCGTATAAATCCTCACAATAACGAGGAGATGCCCAATTTCAAGACAGTAGTATGATGTTAAGCTGGTCGCAGTTCTGTAAAGAGCCATTACCAGAAAGAAGTTTCACTTTTTGGGAATGGTTTTATGCTATAATGAAAATAACGAGAGAACACTTACGTGGTCCTTGGAATGATGGGTAATTGTGTACTTTATAACTGTTGGGGCAGACCGTAGTCCAAAGACCTTTTTCGAGACTCCTCCGATGCTTTTAATTTTTATTTCACTTGGACGATGGTTAGAACACATAGCAAAGGTATGTTCAGAGTTGCAGAAAATTGCCGGCTAAATAGTATGGACAGTAAAAATCTAGCTATATGTTGGTGGCCTACTCTTCTTCCTCTAGAATTCAAAGACATGATGATGTTTGAAAGAATGAGAGGAAATGTGATTGATGTTCAAACTGGTGAATGGGTCGGACAGATGAGTGGTGTAGGAGCAGGCCTTGATTCCTTTTATGAATACCTTCTGAAGGTATTTTTAAATGAAAGGCTCTTCCAACCCGATGAAGAAGCAGTTCAAGGCTTAAGAACCAAAAGGGGGAAAAAGCGTTCCATAAACACTCCTTTAATCAGGGATTTAGTGCAGTTTTTTATTGAAAGTGAACTGCACGAACATGGTGCTTATTTAGTTGACAGCTTGATTGAAAGCAAAGGCACTGGAGTTGTTACAAGTGTACCCTCTGATTCACCCGATGACTTCGCAGCCCTTAGAGATTTAAAAAAAAAGCAAGATTTAAGAAGGAAATATGAGATCTCTGATGAAATGGTTTTGAATTCTTAGATCTGAAAAAAAATACTGGAGCTGAAGAACATAGGGCACGAGATCTGTTTTATGCGTTATGGATTCCTACCTTAATGGCTTTAGCAGTTTCAAGGGACTGCTCAGGTGGAATTCCAACTTCTCTTTCCCTTAAGAGACTCTGAATGAAATAGGTCACATTTCGCCCAGCGATTGGACTTGGACAAGCCTATAAAAAGAGCATGTCAAAGTTTTACTAATAATGCGGTCATGGGCCAAACCTGTCTTCAGGATTTGGAGGTATTCCTAGGTCACCAGTACGAAGTCGTCGACTAATTTCCTCAATCTGCAGTTGCACTGGAAGAGAAGGAGGAGGCAATGTTACTTCGACACCATAATGAAGCAGAGTCAATGCATGCTGTTCAGAAGCTTGACTGGGAATGGAAGATGAAGGAGTTGGCAATGTGTGATATGAAATCTACGCCTTTAATTGATGATATATGTGTACCAATGGTTCAGTAAAGCACTCCCTGAAACAGCCAATGAGAACCCCGTCGGACATTGGCATGTTACATGACGGGTGAGTGTTTTCTGAATATTATTTTGCTGATAAAATTTTTAGGGTAAACATGGTATCCAGCTGCTCCGAATCACAGAAATGATAGAATTTACCTCTATCAATTACAAAATCGAGGTCCTTATTGCATGCTGCCGTTGCTAACATAGTAATTTAATTGTTTATATTGCTGCCGTGATCGCGCCACTTAGTAACTAAGCCTCATTTGGTAATCCTTTGTGAATTCCAAAAACCCAGAATTCAAAGTGAGAAGAAGGTGGGATGACGATGTGGTTTTCAAGAACTGTGCTCGAGGGGAACCTGACAGGAAAGAAAAACCTTTCATCAATGATACATTGCGGTCAGACTTCCACAGAAAATTTATGGAAAAATACGTCCGTGAATTTTGAGGTTATCAAAGAAAGTGGCCCTCCCCACATGCGCACTTTTATTACTAGGTGTGGTGTAGGTGATATAGTTACAGAAGGCGAAGGTAATGGTAAAAAGTTATCCAAGAAGAGAGCTGCAGAAAGAATGTTAGACGAGTTGAAAAAACTGCCACCACTCCCGCCAGCCCAACAGAAGGTTAAAAAGAAACCTATAATAAAAAAAAAGAATCGAAATCTTATTAAGGTTGTTTTAGTTAGGAGGAACAATCGGTGATATTGAAGGCATGCCTTTTGTTGAAGCATTTCGTCAGTTTCAATTCCGAGTCAAGAAGGAAAATTTCTGTTGTGTACATGTGAGCTTAGTTCCTCAAGTATTACTATAGAAAGGGTATGGAATCATGTTGATGTATTTGCATTTGGCCATTTTTTTGGTTGGACCATGAAAGCTATGCTTGTACGACACTATGGTATTTGTTGGACCATTAGTGTAACGTGGGAAATCAC-----------------------------------------------------------------CAAGATATTGAAGATGCAGTTTGTCGACTGAAGCCATGGCAAACAGAAGAAGGTGGTACCATGTTTGGTGGCTGGGCTCGTATGGCTCTACCTATTGCCTCCTTAGGGCAAGATTACATAGAAGAAATAAAAAATGAAGAGGGCAAAGTTGTAAGCTTCCAGTGTAAGTTATGTGAATGCCGATTTAATGATCCAAATGCAAAAGAAATGCACATGAAAGGCCGCAGACATAGACTGCAATAAATTTGCATTTGAATTGGCATCTTCTGCAATGGAAGATAAATTACCTGACATTCATCTAAAATATGCTATGTTTCTGGAGGATGAAGGGAAATATCAGGAAGCTGAAATTGAATTTATTAAAGCTGGAAGACCAAAAGAAGCTGTGTTAATGTTAGTTTGTGTTCCCTTTTAGATTATGGTCACAAAACACACCAAAAATATGGGCAAATTCAGTTCTGTTACTGTATCTACAATTGATGAGGAAGAGGAGGAAATTGAAGCAGTAAGACCCTAAAAATGTGCGATTCTTTATTATTAAGTCATATTCTGAAGACGATATTCATCGTTCAATTAAGTACTCTATTTGGTGTTCAACGGAACATGGCAACAAAAGACTGGATCAGGCATTCCGAGAACGAGAAGGTAAAGGCCTTGTCTATTTGTTTTACAGTGTAAATGGATCGGGTCATTTTTGTGGTATGGCTCAAATGATTTCTCCTGTGGACTATAACTGCTCTGCTGGTGTTTGGGCCCAGGATAAGTGGAAAGGAGGAATATGGGGTCCTCACCTAATTGTCGTTCCTACTAGTGTCATGTTAAATTGGGAAATGGAATTCAAGAAGTGGTGTCCTGGCTTCAAAATCCTACATACTATGGGACACCCAAAGAAAGCATCTACGTATGACAATCAATCCTGAAGGTCAGTGCCGTGTTCAGCACCTATGGTTTCAGACTATTTATGACATGTTAGAGCATTTCCGTGTGCATCCTATCCCCTTAGAATCTGGAGGTGCTTCTGATGTCACATTGACAGAGATGTTGATGAAGCATCAAAGAAAGAAATTAAGGACATCCTAATTCAATATGACAGATCTCTGTTGGTAGCTGATCCTCGTCGTTGTGAGCCAAAGAAGTTTGGCGGTCCTGGTGCTCGTGCTAAATCATGCACGAAACATTTGGGACAGAGCCATCTCAATTCTTCCACGAGTTAACCAGTTCTGGTACAAATACACTTATATGGAGGAGATGTTAACCAACATACCTGGTGCCCGGCAGGTATTTGAGCGTTGGATGGAGTGGGAGCCTCATGAGCAGGCCTGGCTGACGTATATAAAGTTTGAGCTGCGTTACAAAGAGCAAG----------AAATATCTGATTGTTCAACTGTTTCCGAATCACTAGCAAGCACATCTGTACTCCATGTATCACTCACCATTGATTTTGTTTCATCACCTACAAGAAGCGTCCAGAAAAAGTAACATGGGATGGACACACTGCAAGTATGGAAGCAGCCACTAGAGCTGCCAGGGCTAATATCACTATTGAAGAGCAAATTCAGCAAATTCATAAAATTAAAGGCTTGTTGTAAGTCCTCATTGAATTTGGCTGAAATGGGCACTTAGATTTAATTAAGCGCCGTTTGACGTTTTGTTCCAGGCACCCATCGATC-----------------------------------------------------------------------------------------------------------------------------TAAATACAGTTCTTGACTTAGTTGCTGAGGACTATGGTATACAAATTGATGGTGTCAACACCGCTTACCTATATTTTGGTATGTGGAAAACCACCTTTGCGTGGCATACAGAAGATATGGATTTATACAGTATAAATTACCTTCATTTTGGTGCTCCAAAGTCTTAAATGGGTCATGCCATGCATTCCATGCTTGCTAGAACAACTTATCAG-----------------------------------------------------------------------------CCTAACGTAAAACAGGGAGATGAGTGGGGAGATCCTACAAACTGCGAAAATGGTGATAACTGCCCATATTGTCATACACGCACAGAGCAGCAGTTTCATCCAGAGGTAATTTAATTTT-TTAGTTGATGCATTAACGGATGACAATAAAATTGAAACTCAGCGAGATATCCATCAAAGAGCAACAGATGACTTAATCGACGCTGGATTAGAAAATATTAACTTAAGGTAATAAGTGTTTTATAATATGAAAATAATGTAATGAACATTCGGCAGTTTAACTGTTCCCCTCACCCATATTGGCTGCCAAATTTCATGGATGTTTTCACTTGGTCACTTCCATTTGTGGGTGAAAAGGGTAGAGGTTACTCTTCATAAAGATGGTCCACTTGGAGAAACAGTATTGGAATGCTATAGTTGTGGCTGCCGCAACTGTTTTGTATTGGGCTTTATACCTGCAAAAGCTGATTCTGTGGTGGTGCTATTATGTCGACAACCTTGTGCAGTACAATTACTAGCCATCAGACATTTCAAGATATCAAGAATATGAAAGAACAAATCATGCGTGTAAAAAATTCAGAACGAGTGCCAATTCTTCTTGTAGGAAATAAAGTAGATCTGGAGCACCAACGAGAAGTTACTACTATTGAAGGCAATGGACTTGCTCAACTGTGGGGGTGTCCTTTTATGGAAGCATCTGCACGCAATAAATCCAAAATGGGTTAGTCATATACTGTGGCACCATTGTTACAGAAGAAGGCAAAGAAAAGAAGGTTAACATTGATTTTGAACCATTTAAGCCTATCAACACATCATTGTATCTTTGTGATAACAAGTTTCATACTGAGGTAAGCATGATGCTATAAGCAAAAAAAGAGATGACATGCTGACTCTCCTATTGGACAATGGGGCAGATATTAGTCTTACTAATAACAATGGTTTTAACGCATTACACCATGCCGCTCTTCGTGGGAACCCAAGGTAGATTACCATACTGGGTAACTCTGCTGCAGGATTGGCATATTATCTTACCGCGTCGTCATCATCGCATTCACCACGTGGCGCCACATGAAACCTATTTTTGCATCACAACTGGTTGGTT------------------------------------------------------------------------------------TTACAGGCGAACTGCCCTGAATGAAGTGTATGCTCATGCTGTTCTTGGGAAGCATCCTCATGTAGTGCGATATTACTCTGCATGGGCGGAAAATGATCACATGCTTATTCAAAATGAATACTGTAATGGTATGAGATTGACAAAAAAACTGGCAAACAAAAGATATGGATTTATAAAGACAAAATGACTGGCAAGGGTAAAGGAGAAGCTACAGTCACTTAAAGAATGTGAAAGTTACCAGGCATTATTTGGTTAAGTGGAGAGCTCTCACTTATGAAGAGAGCACTTGGGAATTAGAAGATGATGTAGACAGAACTAAAATTGAACAGTTTGAGAAATTTAAAGATCCACCACCAAAAGAAAAGTGGAATACCATCAGGCAAAGGGTCAATCCAATGCTTATTTAGGCCAGTTGGAACAGAATCCATTTCTGCTTCTCTCTGTTGCTGTTTCTGTTCTCTCCTTTCCTTGGCTAAAGCAGATTGCATCATGGCAGCTTGAGCTAATGAACCATCTGGATCGATATTAGTGACGATGGTTTTGTGACCCTAATGAATGACAAAGGGGAAACTCGTGATGATCTCAGAATCCCTGAGGGAGAACTGGGACAAAAAATAGAATAAAAATTCAGATTTCTGTGCCCCATTGACATACTTTGACTGGAATGAAGTTGATCCTAATCTTCTTGGAACATCTAGTATTGACACTACTTGCACCATTTGGGATGGGGATATAAAATTGGATGTTTTTTTCTTCTATGAAGAAAGGGATTATGTTTGGAATGGTGGTACTCAAGCTCGAACAGGAAAAAACTACAAAAGATTTGTCCACACACACGACAATGGTGTCTTCTTCTGAAAGTTGTGAACTTGTCACCACATTCATAACATTCTTTACAGTTGCTGTCTGGCATCCAATACTGTTTAAAATCACTATCTTTGTAAGAATCAACAAAAGAAGATTAGTAGATTTCGGTTTGGTTTTGGAAAATTCAGAATTCATAAGCAGTGATGAAGAGGACTCCGACGAACCAGATATACCTGAATGGGATTATTAGGTTGGAGATTGTGCTGTTTTCTTATCCACCGGGCGACCTCACCTTCCGTACATTGGACGTATTGAGACCATGTGGGAGTCTTGGGGTGGAAAAATGGTTGTAAAGGTGAAGTGGTTCTACCATCCAGAAGAAACCAAGGGTGGCAAAAAACTTACGCAGCTGAAGGTGATGGTGTTTTTAAGGCAGAACTTAATGAATTTCTGCGTCGTGAATTAGCTGAGGATGGCTATAGTGGAGTTGAAGTGCGTGTCACACCAACTCGTACAGAGATCATTATCTTGGCAACTAGAACGCAAAGTGTTCTGGGAGAGAAAGGTCGTCGTATAAGAGAATTGACATCTGTTGTTCAGAAACGTTTCAATTTCCCAGAGGGAAGTGTTGAAGGTAAGAAATCCATTGACAGATCTAAAATTTAAAGAAGGTATGAAATTGGAGGCTATAGATCCTTTGAATCTTTCTACAGTGTGTGTAGCTACTGTCACAAGAGTCCTCCGAAACAATTATTTAATGATAGGAATTGATGGCATGATGGCTGCTAATGGTTCTGATTGGTTTTGTTATCATGCTTCATCGCCATGTATATTTCCTGTTGGATTTTGTGAACTCAACAATATAACACTTACTCCACCAAGAGGTCTGGGAGCTCTTGCTTTCCCGTCTCGCTGATAAAGGCCTGAAACTCCAACAAGCTTTGGTATTGGTACAGTTTTTGTGCCAATGTGATGAAGTGATGTTTTGGATCAATGATACCATGAATTGGTTCAGACTACCAAGGAATACATGAGGGAAGTTACCACAATAGACCCTAAGTGGATGGTCGAATTTGCTCCTGCTTTCTACAAATTTGCAGATCCAACAAAATTGAGTAAACATAAAA---------------TCACTTTTAGCCAAATCAGCATTATGGATGATGACAGCATACATTGTCATCACTTTGATGTCACTTCTATTCCCGAGCAGCAACCAACCTGATGTGTTACGTTTTGTGTCGTGATACCTTTTTTTTCTTTTCAGAATGGTTTTTTGATTTTGGATTTGTCATTCCTAATTCAACTAATACATGGCAATCGCTGATTGAAGCTGCTCCAGAGTCTCAGATGATGCCAGCAAATGTTCCTTGAGGCGAAACAGGTAACTCCTCCGTATAAACCAAAATTGGAGACTGATCGAGACCTTGAACATTTTGATCCACAGTTTACCAGTGAACCAGTGCAGCTGACACCAGATGATGTGAAAATAATTGAAAAAATTGATCAATC--------------------------------TCAATGTGCAAGAGGCTATACTGGAAATTCTCCCTACTGTGAACCTTGTGGAGAATGCTTTGATAATTGGGATTCTATTCTTCAAGAATTAAAAAGTATTGCTTCTT------------TTGGTGTGGCATTTGCTGTTGTTGCAGCTTTTCAAGTGCTGGGTTTCAAAGATGTTCACCTTTCTTTATCAGAAGATCATGCTTGGGTTATATATGGAAAAGATTTAGAGGAAACTGCTGAAGTTACTTGGCATGGTAAAAGGTGAAATGGCTATTTTATCTGAAATACGAAATTTTGTTATGAGGTACAATATAAAGCAGACAATGATAGCTGAAATGACCAAAATGAGCCAGGCCTATGTGAGTCGCTTTTTTCGTGGAGACATTCAAGACATGTCTGAACGTACCAAGAATGCCTTTTACATGGAAATTGCTATTATTAAGCGAGAAACTACTGGATCTGGACCTAATTCATACAGTGATAATGAAACAGTTGCAAAATATGAGATCATGGATGGGGCTCCTGTCAGAGGTAACACCCTTATCAGCTACCATCTGTTCATCCGCAAAGAAGTCTTTCATGAGACCAAAGAGTGCAGAGCCTAGCTCTCCGTTGCTAAGGAGGGCACTTTCGCCAGATCGTTTGCACCCTAAGTCTGCGGAGGTGAAAGCTAAGCGTGAATCCTTTTCTGGACATGCATCCTCACCTCTTGCACTATCCTCATCCCCATCTTCACGTTCTCAGTATTTGGTCATGCTGAAGTTGTTCAACTTTTGCTAAAACATGGTGCTGATCCTAATTCCAGAGATAATTGGAACTACACTCCATTGCATGAAGCTGGTATCAAAGGAAAAACAGATGTCTGCATTGGTGAGTGTTTCATGCCAAAACCATGGGCTTGAAAACAGTATTCACTGACCACTCTTTGTTTGGATT--------------------------------------------------------------------------------------------ACCAAAATCAGAAAGAGAACTTGAGGAAGCTTTACAAAAGTAAGAAGTACAAGCCCAAGGATTTAAGACCCAAGAAGACCAGAGCAATGAGACGAGCTCTTAGTGTTAGAGAAGCTTCCCTAAAAACAGGATACTGAAGTTAGGGGTACTATGGTAGTAAGCCTGAAGAATGTATCCATGGTATCGAGCAAATTGCTTGTTGCAGCAAAATCGGTTGCAGCTGATCCTGGTGCACCAAATGCCAAAAACCAGTTTATTATTTTATACTCTTTCAGGTCCTGCAATATTATACTACATGATTGGTGGTTCATTATTAGCCATGGGTATCCATCCAGTTGCTGGACATTTTATTTCTGAACATTACATGTTTAAGAAAGGTTTTGAAACTTATTCATATTATGGTCCCCTAAATTTTATTACATTCAACGTCGGGTATCATACGGAACACCATGACTTTCCAAGTGTGCCAGGGCTCCTGTGAGGTCTTCTCGTCAGGATCAAATACACAGTTCCATTGTATCTACTCTTCTGGCCTTAATGGATGGCTTAGACAGCCGTGGCGAAATTGTCGTAATTTCCTTGTAGAAGTGGAAAAGAACTTCTTCTGACCCCAGTGGTTATTAGTCGCAATGAAAAAGAAAAAGTACTTATTGAAGGCTCAGTAAATTCCCTGAGAGTTAGTATTGCTGTGAAGCAGGCTGATGAGATGGTGGTCAAGAAGCTATGGATGTCACAACAACATCAGCAAGAGTTGGGAAATTTGATGCTCGTTTCTATCACTTAGTATTTGAAGAAGAATTTGGACGTGTAAAAGATCATTTCGGTCCAATGATATCGTAATGATCAGCACCATTATTGCTTAAACTTGGACAGTGGAATGGTAATTGATGGTTACCGCATGGGTGGTGAAGGGCGGTTTGTCAACCATTCTTGTGAGCCTAACTGTGAAATGCAAAAATGTTTCAGTTCTTTCAATTCTGATTGCCTTGGTCATCTACCCTGCGTGCTTTGCTTCAGAGATCGAGAAAAGCAATAGGCCTGTATGGGAATTTGGTTGGGCCTATGGTGTCGGCTGGGGTTCTGCTATTTTCCTGTTTGGTGCCATCCTATTGTTGCTCTGTGACAAGGAAACAGAAGAGATGTAACATTGATGATCTCTGTCTATAACAAGCGAAGTATGAAAAGGAAGGAAATGATTGGCTGGTTTTCTCTTGGTCTAAACAGCAGTGGTGAAGAAGAATTGGCTCATTGGA-------------------------------------------------------TATAGAATTTGGTGGTTTTGGATCTGTAAGTGGAAAAATAGAAATTGAAATTAAAATAAACCATGAAGGTGAAGTCAATCGAGCAAGGTTCATGCCACAGAATCCATGCATAATAGCCACTAAAACGCCATCCAGTGATGTGTTAATATTTGATTATACAAAGCATCCATCAAAACCAGGTATTTTTCTCAGACAGTGGCACTTTGGGATTTGCGAAATTTAAAATTGAAGTTGCATTCCTTTGAGTCCCACAAGGATGAAATATTCCAAGTTCAGTGGTCTCCACATAATGAGACAATTTTAGCATCCAGTGGTACTGATAGAAGATTGCACGTATGGGATTTAAGTAAAATAGGTGAAGAACAATCTGCAGAAGATGCTGAAGATGGACCTCCAGAACTCTTGGTAAG--------------------------------------------------------------------------------------------------------AGGAAGGAGTTTCTGCCATGGAAAATTTGAATGAAATGCAGTGCATGTGGTTTCAAACA----------------------------------CCTAGTGAATTTCCTTTTAAACCTCCAAGCATTTACATGATAACCCCAAATGGCAGGTTCAAGTGCAATACTAGACTTTGTTTAAGCATCAGTGATTTCCATCCGGACACGTGGAACCCTGCATGGTCAGTCTCGACAATCCTCACAGGACTTCTCAGCCCACCAAAACTATAGTTCGTGAATTTGCCTCTGATTTTGAAGTAGGAGAATGCTGGGGATATTTTAGTTGGAATGTTGTGGCATTGAAGGTCCAAAGGACTGGGATATGAATATATACTTCAATTGCTCCAGTGTAGATGTGGGGAGCAGAGAGGCCTGTGGAGTCAAATGTTTGAGTTTGAATCTCGACATGCCAACAAAGAGGATGATGTTTTCCATTTCATAGGATATGTTCCCATCGACAATCGGCTTTATGAGCTGGATGGATTAAAAGACGGGCCTATTGATTTGGGTTGCGTGCGATCAAACTCTTTAGTGTTCGTTCTGAAAACCACGGGGTTTTGACTACATTTTTAGGGAAGTATGTTTGGTACGAAGAATACCCAACAATTCCCAGCTCATTTGTGCTCAATGGGTTTATATATTCGCTTTTTGGTTTATATGATGTGCAGCAGAGTTG------------------------ATCACTAGATTTCAAAGCAAAAGACCAACTGTCAGGTGTAATAGAGGCACAATGAGGTAGTCTCAATTCGATTGGAACATTGAATTTAAGACCATGTGGACCACACATG--------------------------------GCATGAAAAATTTCAAAGCCTTCTTTCGTTGGTTGTATGCTGTTATACTACGGCTCTCTGAGGAGCCTGTGCCAGCTGAAATAATGAAAGTCACCCAACAAGACCTTAACTTTGTTGCAGAATTTTTGAAGGAAAATTTTACGAGTGAATAGCTTTTCAAAAATGTGGCTGAAAGAGGAAGATGGGGTGAAAATCTAATGCTAGCATACAATGATTATAAGGAAGGACGTGTGAATGAAGCATTAATGAAATATGCTTTTTTATCTGAATTGGGATATGAAGTTGCTCAAAGCAATGCTGCCTTTATTCTAGATAGAGGTGTAGTAGGCAAATTTGTGGAGTTCTTTGGACCTGGTGTTAGTGAGTTATCCATTGCTGATCGAGCTACTATTTCAAAC-----------TTCTTTATTAGGTTGGTGGTGTAGAAGAATATGAAGTGTGCAGAGCCTTACAGGATGGAAGGTTAGCAAAACCTTTAGTCGCTTGGTGTATTGGTACCTGTGCTAAAATGTTCACCTCCGAAGTTCAGTTTGGTCATGCAGGTG--------------------------------------------------------TTGGCTGTTTTTTGCAGCAAGCACATATGTTTGAGGTTGTAATCAAATATGTTCCATATGTCGGTGACAGCAAGCGAGCAATGGATGAATATACTTCAGAAATTATGATGGGTGGCCATAATACTATTGTTATCCACAACACTTGTGAAGATTCCTTACTTTCAGTCGTTTCTGAAAGGAGAAACCCAAATTGCAGCGGATGAGGCCTTCCAAAATGCAGTGCAGAGCTATAATGAAGTTTTCCTCAAGAGTGACAGAGTGCAACGTATCGTACAAAGTGGTGCCTGTTCAGGACATGATTTTCGCGAAGTATTCAAAAATAACATTGAAAAAAGAGTGCGTAGTCTACCTGAAA-------------------------------------------------------------TCAACTATGATGAAAAGGATCCTTTCCTGTGCAACTCCTGCGGCTTTTGCAAGTATGCCAAATTTGATTATACCATTACTGCCAAACCCTGCTGTGCAGTAGATCCTATCGAGAACGAAGATGACCGCAGAAACATTTTCTTTGATTCCAGATTCTGATCAAGAACCATTAAATTTTGTAGCTCCTAATGATAAAGAATTTGACTATTGGACTGATGGCATAAATGCCTTACTTGGAAATAAAATGACAAGTAAAGAAACTAAGAATGATTTAGAAACACTTCTAAGTATGGACATAAAATTGAGATTGTTAGACACTGAGGGTGTAGACATCCCTGAAAAAAAGTCTATCCTACCTATGACTTTGCATGCCCCATTGTTGATAGTGTTGAAGGTGTAACTCATGCTCTAAGAACCACAGAATATCATGATCGAGATGACCAATACTTTTGGTTTTTGAATACATGAGGTATCTCCAGATACATTTGAACTGCTTATGGATCGTTTGGAAAAGGAGTCTTATTTTCAAAGTCAAACTACTGGCAAAGATCCCAATCCTTCGATTGACGAAGATGCTGTCTGTTGCATTTGCAATGATGGAGAATGCCAAAACTCCAATGCAATACTTTTCTGTGACATGTGCAGTGATGCCCGATGCATACGAGCGCCTAATTTTAGATGTATTCTGTGGAAGTCAGATACACTTTGTTCGTAGTGATGAATTGGCTGAGGCTTGGAGAATATTCACACCACTCCTACACCAGATAGAGAATGATAAGATAAAACCAGCGACTTACAAATAACCTTTGGCTGGGCAATTCCAAGAGCTTCAAAAAGTTCAGGGTGTTTGACTGGCAATTCAATGACTTCTTTTATCTCCTTGATTTGTTTGTCCAATCCTCCAACCATTTCATAAGTAGAGTCAGGAACTTTTTCAACCATCATGAGACTTACCAAAGGGTCAACCTAGGAATAAGCTGACAATGATTGCAGAACCACTAGAAAAAGGCCTTGCTGAAGACATTGAGAATGAAGTTGTTCAGATCAACTGGAATCGTAAAAGACTCGGAGAATTCTTTCAAACCAAATATGACTGGGACTTGTTGGCAGCCCGTTCCATTTGGGCATTTGGTCCCGACACTACTGGGAAGAGTTGAACAAGACCAAGCCTATTTGGATGAGAAACCCTGATGACATTAGCCAAGAAGAGTATGGTGAATTCTACAAAAGTTTAACCAATGATTGGGAAGACCATCTTGCTGTCAAGCACTTCTCTGTTGAAGGTCAATTAGAGTAGGTATCCAGCTTCAGTATTTGTTGGAGATACATTTTGCTACTTTGCTGGAATGACATTTGCCGTGGTGGGAATATTAGGTCACTTCAGCAA------------------AGGGCACTTGAAGCTCTTGAACAAGATAACTTCCATGATGATCCGCATGCTAATTTGGTCATGCACAAGAAAGCGCCCAAATTTGAAGAGACATTGACAACAAAAGAAGAAAAAACTTAAAGGTGAACCATTCAAGCAGCTAATTCTGCTTGGGCATCAATCACTTCCCAACAACGCTGCATGAGATCAGGCTCTTCAAACAGACGACTTTGGCTCAACAAGACACAGGCATTCTTTGCCGTAAGGCTGGTCTCTAG------------TCCTTCACGGGGAAATGAGATCAGCCTTACTAGATGGCGACGTCCACACGTACGACATGGAAAGGGGTTTCACAAGGCATCCCATTGATGACAACAATGGTCAGGGTATTCTGGTAATGCTAGGCAGGCAATGCATAATAAATCACATGCGATTGTTGTTATGGGACAGAGATATGAGGTGAAACTATTGCTCGTGTAACTGGTGGCATGAAAGTCAAAGCAGACAGAGATGAAGCTTCTCCATATGCAGCTATGTTGGCTGCTCAAGATGTTGCAGAAAAATGCAAACTTGTTGGAATCACTGCTTTGCATATAAAGCTCAGAGCAACTGGTGGAACTAGAACCAAAACCCCATGAAGTAAGTTTTGTGCAAAACTTGGTATATTATGTAGAACGAGCATATCGTACACCAGATTATGGAATGTGGGAAAGAGGTAGCAAGTATAATGATGACACTCCAGAAATACATTCAAGGTAATAATTCTTGCAAAAGATGGTGCTTCTCTATTTTATGTATCTGTTAAAGAAGATAAAAATTGTGATCTACTTTCCAAATATCTAGTCCACAGGATATATTCTTTTCCCTTCAAAACTCCTGCTTTAGTTGTAGAAAAGGATGCTGTCTGTGATTTCATTTTTAGTCATCTTAACTGTGAGTGTGTGGGGAATTGTCCGTGTTGGAAATGGACTGGATTTGACAGATATTGTTCCTAGGAATACCAACGAGTATGATTTTCTTAGCCAACAAGCCAAATATTTTGGATTCTTCAACATGTTTGCTGTTACCCAGGGTAATTTTGAGTACCCAACCAACCAAAGACTTTTGTATGAATACCATGATGCTTTCACAAGGATAGATAGAATAATTAAGAATGATGATGGTGGTCTACCTGAGTTTTGGCTGTCATTCTTCAGAAATTGGTTACTAGGACAAAAAGAGGAAAATAGAAGAAGAAATGAAACTAGCAAATATTGAAAACAAATTTGCTACTCACTATGATGCTGTTGAACAACAGTTGAAATC--------------------------------------------------------------------------TTTTAGACGGGCATCTCTTATGTCCCCTCGGCAAATTTTTCAGCAGTCCAACATGACTCAAAAATGGCAAAGAAGAGAAATTACTAATTTTGAGTACCTTATGTTCCTTAATACTATAGCAGGTTTTCAGTGCACAAATGGTCACCTGATGTGTGCAGGGTGTTTCACTCATCTCTTAGCAGATGCACGATTACGAGATGAAA----------------------------------------GCGAAAGAGCATTATCATGTTACCAAAGCACAAATGTTAGCTCAAATGGACACCCTCATGGGTGGAAGAGCAGCAGAAGAAATAATATTTGGCACTGATAAAATCACTTCTGGAGCCTCCACGATATACAGTTTCAACAATGTCAATCATTTCACTCTTATCCTCTATAGCCCAGTTGATTTTGTTGTTATTTCCTGTGCCCAAATCTATCATAATGTGCTTGTTGCGAAAGAAAAACAGCTGAATCATGGGGTACTGGCAGAGCTGTTGCTCGTATTCCTCGTGTTCGTGGTGGTGGAACTCATCGTTCTGGTCAGGGTGCTTTCGGCAACATGTGTCGTGGTGGTCGTATGTTTGCACCAACTAAGACATGGCGCAGGTGGCACAGGAGAATCAATATTAACCAACGTCGTTATGCAATTT--------------------------------------------------------------------GACATTGAAATTTGGGCTCATGAGCATGTCTATGAAAGACTTTGGCCAGTTTATGACCGAAAGGCTCTCGGTACGGGGTCTCTGTGGTGTTCCTGATGAGCCCCATGCCGCCAACGTGTTGCTTTCAAATGCAGAGGGCAGCGGTGTGGGGAAATTTAAAGAGCCCCCTGTTACAGTAATCCCAGGAAAAGTAGGATGGCAGCAGAAAAAGTGACATTATCCGATGCACTTTCTAATGTTGATGTATTGGATGAACTGCCACTTCCTGATCAACAGCCGTGTATAGAAGCCCAGCCTTGTAGTATAGTGTATCATGCAAATTTTGACACAAATTTTGAAGACAGAAATGCTTTTGTTACTGGTGTGGCAAAGTACATCGAAGAAGCTACTGTTCATGCAGAATTGGTATACTATTCTTCAGTTTCAATGTTGCAAAAGATCCTAATCACCTATTCATGGTTCGTTTAGTTCAAGGTTTAGCACACATGGGCAAAGGAA-CAAATAATTCTGAAATTACAGTGATCCACAGAGCTAAAACGAAAAATATATAGGATAACCCCACTTGATGACTGCTAGGTAACTGATATGGTTCTCCACCTATTTCTTCCATCGTAAATCCCATTGGAAAAATAACTGCAGCCAAACAAAATAGAACCATAGCGGAGAAGCCACTCTCTTTTGGTTATTCTAAATCCTTCGTCGCTCACGCTATGGGTGAGCACAATATCAGCTTGAACGACGAAGAAAAAGATATAATGTCGCAGAAAAACACTTCTGCCATTATCCAAGGCATTGGTAAAGAGAAAGAGCCACTGTTATCATTCCTAGAACCGATTCCTAGTTCGACAACTCAGAACAGTGTCAGTCACTCTCAACCTGGCATTTTTGCCCGAATTAAACAAAGCAGCCGTGCCACCATAACAGGCATTTGTAGTATCTACACCTTCAACATCCGAATTTCCACTTTCTCGAAACAGCTCCATTAATACTGTTTTTACACTTTTTGATTTGTCAACTATAGTTTCTGTTCCAACTTCCAAACGGCCTATTTGTGAATAACTTAGACCAGTTCTTTTAACAAGTTTTTGTACAACAGTAAGGCACAGAGAATTAATGTCGGCCATCTCTCTATTGAAGAATTCAAAAAAATATATGGCAACTTTTTTCCTTATGGTGATGCTTCCAAATTTGCAGAACATGTGTTTCGCACATTTGATGCCAATGGTGATGGAACTATTGATTTTCGGGAATTTCTCTGCGCCCTAAGTGTGACGTCTCGGGGAAAGTTGGAGCAAAAGTTAAAAGGATCCACTAGAATTTCAAGCCCATGAGCTAAAGAAGTATTTCAAAATGGGTGATCATGTTAAAGTTATATCTGGTGCATATGAAG----------------------------------------------------------TGTTTTCAGAATGTTTTCATTGCGGTCATAACAGAAACTTTTAATGAAATCAGAGTTCAGTTTCAACAGATGTGGGGTGAAAGAGTGACTATTCCGAGTGAGTCCACTCCTCAGGTA------------------------------------------TGTGATCTTGGAACCACAAAATACGGGCTTGGGACCAGAAAAAACATCTTTCTTCCAAGCTCTTCAATACCAACCAAGATTTCCAAAGGAACCATTGAAATTCTGGT-------------------------------------------------------GAAACTCCTTAGACATCATTATGAACAACAGCAAGAGGATATGGCTCGGACTCTAGGGAAGGGTAAAAGAGTCCGCAAACAAGTTACATGGTCCCACTAATTATGCCAAATGGAGAACAGCCACAACACCTTACCGTGTTCAATGGGAACTAGACTTTGAACCGTACATTGTTGTTCGTAGAGATGTGCCCGAATATGACCGTCGTTTTGTGGGGTTTGGCTGGAACAAAGTAGGTTGCATGATGTTTTGCACAGTGAGAAAAAGTTAACATTAGTGTTTGAACATTGTGACCAAGATCTGAAGAAATACTTTGATAGTCTCAATGGGGAAATCGACCCAGATGTTGTAAAGGTAATTAAGTTGCATATCCTATGGAAAATGGCATTGTAAGAAATTGGGAAGATATGTGCCATGTTTGGGATTATACATTTGGTCCATCTAAAATGAACATCGATGCAAAAAATTGTAAAGTTCTGTTAACAGAACCACCCATGAATCCTTTAAAAAACCGAGAAAAAATGATAGAGGTAAGTTAATTGTTAAACATATTAGCATCTGCTACTCAGTTGGGTCTATCACAATCTCGTCTCATATTCTCAAATGTTGCTGCTAAGGAAGAACATGTAAGGCGTGGCCAGTTGGCTGATTTATGTTTGGACACTCCGTTGTGCAATGGCCATACTGCTGGCTGCCGCAGAACCTGATGATCCACAGGATGCTGTTGTCGCTAAACAATATAAAGATAATCCAGAAATGTTCAAGCTAACTGCAAGGCACTGGGCTCATGTCTATGCTGGAGGTGGATTCGAGGTTGATGGTGGGCAGCTCAGGTATCAGCTGTATATATGGTTAGAAAAGAGTGTCTCAGCTCTGAAAGATCTGTGCAATTATGGATGCAATGCTTCTTTTGGACCGCGGGGCCAATATTGAAGAAGTCAATGATGAAGGATACACCCCTCTGATGGAAGCCGCTAGGGAGGGTCATGAAGAAATGGTTGCCTTACTCCTTAGTCAAGGTTTTACAGATATGGGACATGTTTGGAGTTTATTTTAGTAATCATCCAGATTTAAGAAGAATCCTGACAGACTATGGCTTTGAAGGACATCCCTTTAGGAAAGATTTCCCCCTAAGTGGCTATGTTGAGGTAAGTTTTGTTTCGAAGGTATGGAAGAATCAGGATCTGAAGGATTAGATGAACTTGTTTTTGCAAGAAAGGATACATTTTTTAAAAGTGTAGATTATGTTTGCATTTCTGATAATTATTGGTTAGGCAAGAAAAAGCCTTGTATAACATATGGGCTAAGGTGAGGATTTTTATAATACATTAATACCGTGGTGCCTTCCACACACTGGTAACCGTCACAACCATTGGTCTGGACTATACGGTCGACTGGAATGGGACGGGTTTTTTAGCACCACTGTTACAAACCCTGAGCCAATGGGCAAACAAGTAAA---------------------------------------------------------TTCCTTGTTAAAGTTGGTGTTAATCCTCAGAAACTTCGCTTTCGTCAGCATATGAGCAACGAAATGGCACACTATGCTACGGATTGCTGGGATGCTGAAATCTTGACTTCCTCTGTAAGTTTGTAGGCCTTCCTGATGAGAAAACACTTTTTTAACAATGAAGAAACAGGATATTTCAAAACTCAAAAACGTGTAGCCCCAGTACAGAATCCAATGACTGACCCAAGTGTAATGACAGATATGGTGAAAGGAAATTTTACTAATGTTGGTGATGGGAAGTGCTGTCATGGCATTTGAAGAAGTCTGTCCTGAGAGAATTGATTTGATTCACAAAAACTACAGGAAATTATGCAATCTATTAGTTGATGTTGAAGAATGGGGACAAGTTATCATCATCAATATGCTTACACATTATGCACGTACGCAATTTGTCGACCCAAATATGCA------------------------------------GATCCAACTGGGCTGGAAGGAGCTGCATTTCAAAGTAGACTTCCGTTTGATAAAATGACAGCTCAAGAAGCTGCTT---------------------------------------------------------------------------------------GGACGGTTGGTCTTAATGGAGATTCTCGTTTCTTTTTCATTACATCAGGTCCTAAAAACAAAAACAATCTTCGAGTGCGAGAGCACCCACTTTTAGGACCTTATGTTGAAGATCTGTCCAAATTGGCTGTGACCAATTATCAAGACA------------------------------------TCGCATGTTGTTAGGGACGTTCAGCAATACATCTTGTGTAGGCTGGACCAAGAAGAAGCGCTGAGGCAGCATCTGAGCAGAGAGACGGCTGAGATGCTGAACCAGCTCCACATAAAGAGTAATGG------------------------------GGTAATTTTTGTCCAGTCATAGTTGTAATTTCTTCAGGTTCTGACAAAATATGCTTAGCCAATGTCCCTTCAACACAATAACCAGCAATAATAACACCATTCTTTGGGTCTGTGCACCAACTCTCAAAAAGTTCACGAGATAAACCACTTTGCATCATTATTTATTTTGTGCCTTTTAATTGGTGCCATTGTCTTTTTAAGAATGGCAAAAAAGAAGCGGGCCACAAGGGGTACATACAGCCCTAGTCGGCAAGAAATGTTTGGTTCACGAGTTGAGATGAACCATGTGATGAAACCTCCACCAGAGGAACGTCTCATTTAACCTTCACTGAAGCAACAGTTGTTTTCATATGCCATTTTGGGATTTGCCTTATCTGAGGCTATGGGCTTGTTTTGTTTGATGATGGCTTTCTTGCTTCTATTTGCTTTCTAAACGTACCGTTTAAAATGATCCAGTATCCTTTCTTCACGGATAGTATGTGGTAAATTTCCGACCCAGAGATGCCTAGTCTCTCTAACCATCTTGCACCAACGTCCACATCAG-------------------------CTTGGGGAAGAAGTAAATAATTTTTAGCTTCATCAACTAAATCTCTACAAGCTTCATCACTTTTGATTAGAAGATCAGATCCAACTGTTCCCACAAGAAACTTTGG-----------------------------------------------------------------GTTTCTGGATTTGTGGAAAAAAACAAAGACGCTGTAATAGAAGAACATATTTACAGAATCTTGACTTTGAGGACTTACAGCAACGTTTCGGCTTCAACATCACGATTCAAGTGAGCGACCATGGCGGGGAATCATCCGAACCGTACCACGTGGATTATGCCAAAGTTCGTGTTAGACTTGCAGTATATGCACAGATTTGCAGCTTACTTCCAACAAGGTGACATGGAATCTAATGGTAAATATGTTACACGCAGTGGTGACGAGGTCAATTATTCCACTGGTCCTATTGTATGGGGAGACTGACAGCCAAGGAAGAAGAGGAAGACCGGAAGCGGTGTGGAGAGTGGAAGTTATGTCGCAAGAAGTTCAAACATCAGACACTGCCACATCTACAGATAGCTCTGGTAGCGGAGCTCCTCGTGCCAAACTAACACTTGAGGGATTGGGTCCTAGACCACCATCCCGCATGCTGCCTCAAACTGAAGATAGTAAAGAAACTACTTATAAAGAAGGTAGTCCTGAACATGATCATTCGCTGTGTGACTTCCATTGTTCAGCTCTACATGAAAAAGGTGCTCAAATACAAGTGAACAAGTCCGTTGCTACCTCGCCCATTCAAGAAGTGCCAGAGGGAAGCGCTGTTCCTACAGCTACTGCCCCTTCAGCTGTTGCTGGTAAAAGACTTAAAAAGCGTTATGCTGTTTTCAATTTTGATGGTTCACTTGCAGAGTTAAAGGGGTTTGAAGTTAAAAGGAGAGGTGAGCTCCAGCTTGTTAAAATATTTCAATCATCAGCCCTGCTCCAGAACACCGCCCTCAGTGATGTCACATTCATTGTGGGGCCGCCCTCGGCGTCCAAGAAGTATGTTGGGCATCGGGTTCTCTTGGCCATGACCAGCCCTGTCTTCGAAGCCTGACCTCTCGGCCGACACCATCACCTACGACTCGGATGATGAAATGGTGAAGAGAAGAGTGAGCATCCTGCGCAACAAGAAAGGACATCCCATCTACTCCAGAGAAGACATCCGGGAGCAATATGCCGTCTAACACTTGGGGTGGACAAGGTCTTCTTGGTGTCAGCATACGATTTTGCTCCTTCGAAGGAGTTAATGAAAACGTTTGGCATGTTCTAGTAGTCGGAAAACATTCCCCCATACGATGTAGTGCCTTCAATGCGGCCAGTGGTTCTTGTGGGACCATCTCTCAAGGGCTATGAGGTCACAGATATG-------------------------------------------------TTTTAGTGAGGAAGTTTTTGATTTCTCAAGCGGTCAAATGACGCAAGCCAAGGCAAAGCATCTGAAAGATACCATGTGTAACGAGTTCTCTCAAATCTTCCAGCTTTGTCAGTTTGTTATGGTGAGGCAAAAATCTCTCCACGTGCATTGAAACAGCTTTTTACAATAGGCTGTTCCATCTGTTCGGATGTCTTTAGTTTAGTTCTTGCGTCTTTATCCCAAAAACTAAACCTTCCATCAGAACCAACAGTAGCCAGAGTACCATGAACTGGATGGAAGGCTGCGTCGGGTCCTCGTGTTGTTTCAATATATAAAATAGATACGGGTTTTGGTTTTAATGTCAGAGGTCAAGTTAGTGAAGGAGGCCCGTTAAAAAGTATAAACGGGGAGTTGTACGCACCACTTCAACAAACATTTGAAAATTAATCATGTGTACCAGTTTGAATACATGAGCCAACAGCTGATGTTTGCCAATTGTATACCTTTGGTTTTAAAGTTCTTC-----------------------------------------------------------------------------GTAGTTATTATAAATTTGCAGAGGCTGCCATTTTAGTCTTCAGTTTTGACAGCCCAGATTCGTTCAATATTCTGTCCCAGCATTTGCTTGACATAGTCACCTATGCAGAAAGTGCCAGAACTTTGAAGCTCCTAAAAAACCATTTAAAAGAATGAACTACGCTGACGCCATTGAGTATCTTAAAGAGCACCAGATAACCAAAGAGGATGGTACATTTTATGAATTTGGTGAAGACATTCCTGAAATGCCTGAACGTAAATTTGTGATTGATCGTAGAACCATTGAAAAAACGTGGAAATTAATGGACAAAGTTGTGAAATTGTGCCAGCATCCTAAAATGAACTTGAAAAACAGCCCACCGTTTATTCTGGACATCCTCCCTGACACGTATCAACAGCAGTTCAAATAATGCCAGAAGAAGGCGAACTCGTTGCAAAAAGTGTGAAGCATGTTTGCGTGCCGATTGTGGTGAGTGTCATTTTTGCAAAGATATGAAGAAATTCGGTGGTCCTGGAAGAATGAAACAATCATGCATCAGTCGTCAGTGCATGGCTGTGAGTCAATTTCCTCTTCAACATAATCTTCACGTATCGATACTGCCGGATGCTTGAAGAAGGTTCCTTTCGAGGATGCTCAGCAGACTTCTTTTACATGTTTCTCTTTGGTGGGACATTGATGATTGGCACACCAAAAAATTGCCTCGCAAGACTCATAAGGGTTTGAGGAAAGTTGCCTGTATTGGTGCTTGGCATCCTAGCCGTGTACAGTTTACTGTTGCAAGAGCAGGACAAAAGGGCTACCATCACAGAATTTAGATGCCAGGTGATTGAAATGTATGCTCAAGGTGAAAAGGTAACATGCGGCATTGTCACTGAAGACACTAAAATCGTTTATCGCTCATGCAGTAGTATGGTGTACATATTTATCCAAATGAGTTGTGAAATGTGGCATTTTGACATAAATGAGAATATTGATTGCAAGATTTTTACCAGTATTTGGCAGTATTTTCTGATGGCCAATTATTTCTGGATTTTGATGGAAGGTCTTTATCTCCATAATTTGGTATTCCTTTCCATGTTCACAGACACAAGTGGAATCCTCAACACGCAAAACTCGTATAATTGATACCGTTTATAACGCTAGTAATAACGAGTTGGTTAGAACCAAGACCCTGGTGAAGAATGGAATTGTTCTGATTGACGCCACACCATTTAGACAATGGTATGAGGCCCATTATGCCCTTCCCCTGGGAAGAAAGAAGGGAGCTAAGCTAACTGAGCAAGAAGAAGCTATAATAAACAAGAAAAAGACTGAAATCGAAACAGATAAAGCAACTATGGGGTTTGAAACTCCTGAAGAAGGATACCTTGCCAAAATTCTTATTTCAGCTGGCACCAAAGATGTTCCATTAGGAAAGGTTCCAGATGTGGCAATTTGCCCCCAATAGCATCCACTACTTGCTGAGTTTGTGGCAGAGAATGGTGGCATCAGTTCCTTATGTCAAAGCTTCCGAACCTCATCTGCT---------------------------------------------CTTACAGCTCCTGCATAATGCCTAACACGAAAGCTGTGATGTGGTAGAGAACTATCAGTGAGGAAATTGCGACAACCCCGACTTTCAAAGTAAGGGTTGTCTTGGCAGGCTTGTGTCAGTTTGTAGAGGAAAGTCTCATCACTGACTGGGCCTTGCCGAAGGCACTCTTCATCCAGCATGGCAAGGATACCGTGGTTATTCTGAAA-------------------------------------------------------------------------------------------------------------------------------------------------------------AGGTATGGAATTACAAACAGAGGCGCTGTATTTTTACTCTGATGGGCCATCTTGATTATATCCGCACTACAACATTTCACCATGAGTATCCATGGATTCTTAGTGCATCAGATGATCAGACCATTAGAGTTTGGAATTGGCAATCTCGTACATGCATTTGTGTGTTGACCGGTCACAACCACTATGTTATGTGTGCGCATTTTCATCCAACTGAGGATCTTGTTGTGTCTGCTTCCCTGGAACTGCATCAGTACCTCCCCAAGGTATAGAGGTTGCTTTAGATCCAAGTGAATTGGAACTTGATAGTGCTGCCATGGCCGCTCGTTATGAGCAAACTGTTCGAGAGCAACAGTCTCAATTAGAAAAGAAGACTTAAGTGATATGATGTTGGTGGAGGGGAAAAATTTGACAGCCTTACTGATTTAGTGGAGCACTACAAAAAGAATCCTATGGTAGAGACTACTGGAACTGTGGTCCATCTCAAAATGCCTTTCAATGCCACTCGTATAACGGCATCAACCATTGAGTATTAAAAAATTAAGAAAAGCAAAAAAGGAAGCTGGGCCTCTAGAAAAGCCAGAGGTTGTCAAAACTCACCTGAGAGATATGATTGTTGTCCCAGAAATGGTGGGATCAATTGTAGGAGTATACAATGGCAAAACCTTCAATCAAGTTGAAAT----------------------------------------------------------------------------------------------------------------------------------------------------------------------------------------TTTACTGAGAAGTTCAAATATACTGAAAGTCATTCTTTAATGGATGGACGTCTTGCAATCTCTGCAATCGCTGTAGGAGCTGCTATGTTTGCTCTTCTGTGGGATTATCTGCACCCTTTTCCTGAGTCTAGACCAATTTTGATCCTTTGTGTTGTCTCATATCCTTTTTGCAGCATAAATTGAAATATTCGCAAAAGGAAAAAGTTAAGCAATTTATAGCCTTCACACAAACAGGTGAAAAAACCGCAATCTTCTGCCTCGCTCAACATGACTGGAAATTGGATGTTGCTTCTGACAATTATTTCCAAAATCCCGATCTCTATTTTAAGGAGCAAAAGGCATCGGTAGACAAGAAGAAATTGGAACATTTATACAACAAGTATAGAGGTTCGTGTCTTTTAGGAATGAACTTGAGAGACAGTTTTTAGAAATGTTGCAATTTAATATTAATGTTCCTGCTAGTGTATATGCAAAGTATTATTTTGATCTGAGGACTCTAGCTGACCAAAATGATTTAACTTTTCCCACTGAGCCCTTGAGCAAGGACAGAGCGCAGAAACTTGAGGTATGCTCGCCACAACCAGACTGATGGTGCATACTTTGGAACAGGATTTCCTCATATGTTATATATGGTTCATCCAGATTATAGGCCAAAGAGACCCACAAATCAATTTGTTCCAAGGTAAGTTTTT--TTAATTTTATTATTTGTAGGAAGGGTTGCCGTTGAATATCTAGATCCAAGCCCGGAAGTTCAAAAAAAGAAGTATGCTTTCAAGTGTCATCGTGTTAAAGAAAACAATGGCATGGAATTAATATATCCAGTCAATGCAATAGCATTCCATAGTGGCTACAATACATTTGCAAAGGAAATTATAAATGTGAACTACATGACCCCAAAACAGGTGGCTTTATGCCATCTAGTCCAGGAATCGGCATGCATGTTGAAATAAGAGATCCTGAGGATAAAGTGATAATG--------------------------------------------------------------------------------------------------------------------------------------------------------------------------AGATTCATTGGTTCTCCATTTTCAACTCCTTCATGATGGTCATATTCCTTGTGGGTCTGGTCAGCATGATTTTGATGAGGACTTTGCGTAAGGACTATGCCCGTTATAGTAAGGATGAAGAAATGGATGATATGGTTTCAAACACAAAGATGTGAGAATCATGACAGAAGAAAGTACGCCACCTGGGGCCGTAGTTTCACTTGTTCCAGTGGAGTCCATGTTGTATTACTATGGCAACATCTCCCGGGAGACAGCTGAATGGATTCTATGGGATCGAGGCTGTCAAGATGGCATGTATTTGTTGAGAGAAAGCAGCTCTGATTATGTGCTGTCTCTTTGTTATCAGAAAAGGTAAATGGGGTCATTAGATCTACTATTGAATTTCAAAGGGACATGATGCTTATGTTTCAGAATGCCATTATGTACAACAGTTCTGATCATGATGTCTACCGCATGGCTTTAGAAATGCAGAAAGATGTCATGGAACAAATACAGGTAGTTCCGTCGAGAAGAAGATGCTGAAAAGGCAGTTGAAGATTTGAATAAAAGATGGTTTGCAGGTCGGCCAATTTATGCTGAACTCTCACCAGTTACAGATTTTCGAGAAGCCAGAACTGAAGAATGGTTTCGGCACGCAGTTCAACGGACTCATGCAACCTTTCGACGACACTCTTTACTCCGGCTACTCTTCCTACAACAATATTTCAGGGTATTCAGCTTGGCACAACAGAAGCTTCAAGGTACTGGATATATTGGGTTCCTGCTCAGTATGTGGATTCTATTAAAGATGCAATTTTAGGCAAATGGCAGTACTTTTGATGTTGGTGTAGATACATGCATAACTATTAT-TGTAGCATCTGGGGAAGCTGAAGCATACTTTGAATATTCTATCCATTGCTGGGATATGGCAGCTGGAAAAATCATTGTCGAAGAAGCTTTAGGAGAGATTGGATTTTTCTTGTGCTCTTTTTGGCCCTGATGGTGGTTTAGTTTCAAATGCTCCTCATATTCCTGTACATTTAGGAGCTATGCAAGAGGCAGTGCAATTTCAGGTAAATCTCCTGACTATGCATTGTCTACCATTACTACCGACAGCTATGCTGAGGAATTTCAAAAAACTATAGATCAAGGGGCACAAGGTAGAGAAATACATACATTGCAGCTATTTAAACCGGAAGGTAGCAGTTTAGGGTTTAGTGTTGTGGGACTACGCAGTGAACAAAAAGGTGAACTTGGTATTTTTATACAAGAGATTCAACAAAATGCTTAGGTGTTTGGATGCAGCGGAACGCCGTCGACAGTTGATTCAGGAATCTAAATTCTTGGGAGGTGATATGGAACATACACATTTAGTGAAAGGACTCGATTA
SDSUMY1125_Hexura_rothi ------------------TTTGAAGCTGCATGGGCACTAACAAATATTGCTTCTGGTACATCTTTACAAAC--------------------ATGGATGGTGGCACTTTTACCATTAGCAATGGAGGAGTCTTTGGCTCA--------------------------GTATGATCCATCAAGGTATTCCTCACTCATTAAGACCACAGTTATGGTTGAGACTTTCTGGTGCCATGAAAAAAAAACTTTCCTGTGATCTTACCTACAAGGATGTTGTGAAGACTAGTTCTAATGATCATGTTATGACATCAAAGCAAATTGAAAAAGTTATAGGCCCTTCAAGCCCCAGCATGTCATGAAAATATGGTAAAAGTTGCTGGATATATTCTAGGAGAATTTGGCAATTTGATTGCTGGTGACCAAAGATCAAGGTTGATTGTTTCCACACCCACAGGTAGCACTGCATACGCAGTTGCGCAGGTGCTTCCATGATTCATCCCAGTGTACCTGCCATCATGATCACACCATTTGTCCTCATTCCCTTTCTTTTAGACCTATTGTAGTTCCAGCTGGCGAGAACAAAGCTGCTGCAACAGTCTCACGAGAATGGACAGAGCAAGAAACTCTTCTACTTTTAGAAGCATTGGAAATGTTCAAGGATGATTGGAACAAAGTTTGTGAGCATGTTGGAAGTCGCACTCAAGATGAATGTATTCTTCACTTCTTAAGATTACCTATTGAAGATCCGAAATGCCGAAAGCAATGCAGACTACAAAGGTTTAGATGTTGACCGTTTGGTAATTGAACACATTCAAGTTAATAGGGCACCTAAAATGAGGCGTAGGACATACCGTGCTCATGGCAGAATTAACCGTAAGTAAAGTGGTGAGAGAGCTGTTGTGGAAGAAGTCTTCCCAGAGATCAGTCAACCTCTCATGGACTCCAGGAGTAGTGTCGCCTGGAATCAAGACTCTAAACACGTCATTCGGTTTCCCCTTAACGGCTACTGTAAACTCAATTCCTTGCAGACGATAACGAGGTTGTTAAACAGTGGTTTCAAAATACTAGCGTCTAATGGCGGAGGGGTGGAAGGACAGCAGTTCAGTCAGAGTAGTATTCATGGAAATATGAACCTAGACTCGTTGTCTTTTGCTTTGTCTCATATTAGTTATTCAGTGGCAAATCTTACCAAGAAGAATTACAAATCTAGTGTGCTCATTGCCAGCTGAAGCTGACCGAAGGGTGCCCTCTCACCCAATCAGCGGCTCCAATAAACTCGCTGCAGCAGTTCAGAGTGATTACCAAGGGTGCTGGATGCAGCCAAGCAGACTTTGCTGTGACCATCACCAGTCCCTCTGGACGCAGGATCAAGGCGTTGTTTGGGGAGAATGTAACCATTCTTTTCACAATTGCTGCATGTCCTTGTGGGTAAAACAAAATAACAGATGTCCACTCTGCCAACAGGATTGGGTTGTTCAGAGAATTGGAAAATGATTTGATCTACCAGGTGGAGAAAGTGGTTCAGCGGACACTGTCAGAGATCCCCGTGGCTTTGCTGTGAAATTTTACACTGAAGAGGGAAACTGGGATCTTGTTGGGAACAACACACCAATCTTCTTCATCAGAGATCCTTTACTTTTCCCCAGTTTTATACATACCCAGAAAAGGAATCCAGTTACACATCTGAAGGTTTTTAGTATATGACATCAGTGGATCAGCTAGCGATAGAAGTGTAGTGGTTCTAAATGACATACATATTGATATTATGGATTACATTGTGCCAGAAACCTGCACAGATCAGGAATTTCGTCAAATGTGGGCTTGATGCATTTACTCAGTCTTGCCCAGCTGACCAAGATATAATCAATCATTACAAACTTCAGCAAGGCACAAAGATGAAGAAACATGAAGAGCTTGAAACTCCCACATACACTACTTCCATTCCTGATACCATTGATTTAAATAATCACTAGTACAGCTTAAATAAAGCGGCTAGATGATCAAAGTCTTGTGTGAATGAAATCAAAGATAGTTTACGAACTTACATTGGGCAGAAGCGTAGTGGTCCTTTCTTGATTGGCTATGGAAATCCAGCACCAATGGACAACGAATCACCGGTCATAAAAACAAGAAGCTTGGCCTTTATTAGATTGGCCAGGTCAAAACAACTACTGAACGTGATCAATCAGAACTTTGGAACATTGGCTTTCTGCAGACGGTGGCTTGATCGTCTGGGCCAGACGAAATATCTGATGGCTCTTAAAGACCTTTGTGACAAAGGCATTGTTGACCCATATCCTCCCCTCAGTGATATTAAAGGTTCATACACTGCTCAGTTTGAACACACTATCCTGCTGGCGTCCCCATTATAAAAGGAGCTACTCTTTTGAAGCTGGTTGAGCGTCTTACATATCACATGTATGCCGACCCTATGTTTGTTCGCACTTTTCTGACTACAGTTGTTGCAGCCAATGACTTAAAGTGGCCAAGTACCAGTATGTTCCGCCCATTTGTGGAAGTTAATCTCATTGGTCCACATCTGAGTGATAAAAGAAGAAAACATGCCACAAAGTCTTTCTTCTTAGCATACATAGCTGTCGTTCTGTCTCTTTCTTTAACCTTCTCAGGTATCGATTTGCTGAGATCTACTACCGGAGAGGAGAATCGACTCACAAAGGACGCGCTGTCCCAACGCGTGTTGAAACTGTGGTC-------------------------------------------------GGATGCATAATGTTGGTTGTGATAATGTTGTTGAACTTGATTGGTGGGAAGAAAATTGTGTTCCAGAGCATAGTGACACATTTTTTACTTTTACCCCAGCTCAACATTGGAGCAAACGAACAAAGATGATTGTTTTCAAGTACATAGAAGATAAAGATGTCTTTCAAAAGTTTTATAGCAAAATGTTGGCTAAGAGATTAGTTCAGCATATGTCTGCCAGAGGGGAAAGTGTCGATGATTGTGGCGGAGGATATAGTGAATCAATTGCAGAAATGTGTGACGAACTTCAAAATGGCTCACTTCCTTTGCTTATTCTCACTCCTAATGGAAGGGATGAAGCAGGTACAAATAGAGACTGCTTTCTACTTAACCCTTTGGCTAAATCTATTCTGCACATGAACATGTTTCGCTTTCTTGGTAAAAAGGATACAACTATTGTGCCTTTAGGAACCGAGGTCATCTTGGCACCAGGTGAGGTCAGTCCAGGACACATTATATTAGCTCCACTTAAAACAAATCTTATTGCTCCTTTGTCAACTTGTTCCCAAGGACAAATAAAAGGGTCTGAATCGCTAATAACTCCTGAGCAGTTTGCAGAAGCTCTTTGTGACGATTTAGATCTTCCACCTTTATCGTTTGTACCAGCCATTGCTCAGTCTATTCGACAACAAATTGAAGCATTCCCTACAGATAATCTCTTAGAGGAGCAAGAAGACCAAAGAGTTATCCTGAAGGTAGCTGCAGATTTTGCAACTAGTTATCAACTTCCTAACCTCGACTTCGCCGTTAATCACTATGGCCAGGCTGATGTAGCTATGTTTGACTTTACTTCCATGTATGCTGCCGAAAATGCATGCCGAATAATGGAGAGGAGAGGTCATAGACTACTACAAGGACTGGTAGGTGACAGTTTGCTAGAAGGCCTCATAGTGCCTTATATTCTATGATGAAGGACCAGTATGCCAACTATGTGGTACAGAGAATGATAGAGGTTGCAGAGAACCCACAGCGTAAGCTTTTGCTGCATAAGATCCGTCCCCATATCGCTGCTTTAAGAAAATATACATATGGCAAACACATTCTTGCAAAGCTAGAAAAATAGGGTGTTACTATAGTTAAGCCAATTGTATATGGCAACATCGCCCGATATTTCGGAAAGAGAAGAGAAGAAGATGGACATACACACCAGTGGACAGTGTATGTTAAGCCATATGAAAATGAGGTAACCATCTCTAAAGCATCCTAATCTATACATGGTAGGCATCTTAATAACGAAAGCAAATATATCATCAATGAAAGTGTTGAGGAACTTGTAAGACAGCATTCAGATTTGGGATCTTGCTAGTGGGAAATTAAAGCTTTCCCTTACAGGTCACATCAGTGCTGTTAGAGGTGTTGCCATTAGTCCTCGACAACCATATTTGTTTTCCTGTGGTGAAGACAAGCAAGTGAAATGCTGGGATTTAGAGTATAATAAGGATGGTTTGTTTGATACCATACAACGTAGCAAAAATCACCACCAGAAAAGAGCATATCAGTGCATCAAGTGCATGGTGTCTCTATTCAGTTCATGCGCTGCTGCCGCCCATATGCTCCACAGCAATGGGGAGATTTCACAGAAACGGAGATGCACACAGGGATGTGGTGGCGCCATCTTGTTGCTGGTGGCTTTGCCGGAGCAGTATCCCGAACTTGTACAGCACCACTTGATAGAATTAAAGTATTTTTGCAGGTTTTCCAGCATGGCAGCAACATGATGTCCAGGAGCTGTGTAGGGTGATGTTTGATGCATTAGAACAGAAATTCAAAAACACAGACCAATCTGATCTCATAAGTAGGCTATATGAAGGAAAGCTAAAGGACTATGTCAAATGCCTGAGGGTGTGTAGGAAGGTAAAAAAGTAAAAAGCAGTAGTGGTTTCAGTGGGAAAGGCTTTAAATTTGATGAAGCTGAAGCCCAGCTCTCCAATGAAAAGAAAAAGTTCCAGAAAGCAGCTTTGGGTCTTCAAGATTCTGACGATTACTACTGTTGTTGCTACTCCAGGTCAAGGCCCGGATAGACATCAAGAAGTATCATATACAGATACTAAGGTTATAGGCAATGGTTCTTTTGGAGTCGTGTATCAAGCACGTCTTATTGAAACTGGAGAGCTTGTAGCAATTAAAAAGGTCTTGCAAGACAAGAGGTTTAAGGTCGTATCATATGCGGCAAGCCCATCCAGGCTGTGGTGATCATGCTGGTGGTAAAGGTTATAATAGTGGGGGGAATTTTTGTGGTGGTTGGGCTGGAAACTGTGGTGATGGAGGCATTGGAGGAAGCAGCTGGTATTTAATTTGCGATCGATGCCGGGAGAAATACATACGCCAGAAGCGCCAGTCTTTAATGAAAATGCTGCCCACCGCTCTGAGAAATTTGTTACAATGGCTCAGAGAACAAGGCAGGAATATTTGAAGGATTTAGCAGCCAACTATTGCACTAATGCAACAAACTATCATTGCTCACATTCCAGACAATAATGAAATTTGCTCCTTTGGCAGCGGTTATGGTGGAAACTCTCTTCTTGGGAAGAAGTGCTTCGCATTGAGGATTGGTTCTATTTTAGCCAAGAGGGAAGGTTGGTTAGCAGAACATATGTACTTTGGAGAAGCCATGGAACAAGGTCTAAGGGATTGTTGTCGCTCTATTCGCATTGGGAAAATTTTGATTCAGAGTGATGAGGACACTCACGAGGCCCGTGTAGTGTATGCAAAGTTTCCTGAAGATATTGTAGGAATTTGCATGCAACGGTACTGTTGTTGAGCATCCTGAATATGGTGAGGTTATTCAGCTGCAGGGAGACCAGCGTAATAACATCTGTCAGTTCTTGACGAAGATTGGAATAGCTAAAGGAGAGCAGCTGAAAGTGCATGGTTTTTAACTGCCGTGCATTCTGTGGAAGATATGAATTTTCGGGTTCATCTGCAATATGAATTCACACAATTGGGACTGGATGATTATCTAGAAAAGCTCCGGCAGACTGAAAGTGAAGAACTTCAAGTGCAAATTTCTGCCTATCTTGATAATGTGTTTGATGTTGGCGCACTAATGGAAGATTCAGAGACGAAAAGTGCTGCACTGGAGCAAGTAGCTGATTTGGAAGAGCAGCTGTCTCGGGTAGGTAAAAAACAAAATGTCGAAGGAGCAGTACATAAGGATGAATAGAGGAATCAATGACAGCAAGGACTTACCCGAAGAATATTTGTCTCAAATTTATGATGAAATTGCTGGAAATGAAATTAAAATGAAATCAACGCAACAAAATTCAGTGG-----------------------------------------------------------------------------------------------------------------------ATGTTTTATGCCCATTTTGTTTTGGCCAAAAAGGGTCCCCTTGCCAGGATTTGGCTTGCTGCTCACTGGGACAAAAAGCTTACAAAGGCCCATGTTTTTGAGACCAACATTGAAAGTAGTGTTGAAGGTATTTTACCACTGCAAGTCAGAGAGGAGCAAATCCTAGTATTGGAGAAGTGTCACTTGGCATGTCAGCAAGCTTGAGCTTGGGAAGTGGGAGCCATTTAGACCGGATTGGATTGACACGTGACCGAGACAGTGATAGAGAAAGTGCCAGCAATGTTGCTTTGGCTGGAAGCATTGCAAGTGCCTCGTTAAGCTATCTGATATTAGAGGGTGGAGTATGCTGTGTGAAGATCCTGTTTCAATGCTAGGGGTCCACATTCCTGAAGAAGATCGCTGTATTGATGTATTGGAGCTCATAGAACGTGAAAAATTGCTTAGGTTAGGGATTTGAATGGAATAAATACAACCAAACCCATTATGATATGGATAATCCACCACCCAAGATTGTACAAGGCTACAAATTTAATGTAAGTTTCAATTATACTTCCAGATATCGTACTTGGGATTTGGGAGATGGAGTTGAACTTGTTGTGAGATGTGAACATGATGCTGTTATGCATGGACCT-------TGTAAGAGCAAAAGTCATTAGGGATAAGCGAACAAACAAAACGAAAGGTTATGGTTTTGTGAGTTTTAAAGATCCTCAAGATTTTATCAAAGCGATGAGAGAGATTTCATCGGTTTTGGTCTATTGATGACAGTCAGATCCACACAGAATATTCAGCTCTAAGATCTATTGTTGTCACTAATTATGAGGAAACCATAAAAATGCCCATTAATGAACCAGCACCTGGGAAGAAAATATCTCAAATTGGGAAGCAATAATATAAACATTTTGCAACCCATTGGACAGTTTGGCACTCGTCTCCAAGGAGGTAAAGATGCAGCTAGTGCTCGATACATTTTTACCCTACTTAGCCCTTTGACAAAACATTTATTCAATGGTTTGGATGAGCCACTTTTAAATCATTTGTTTGATGATAACCAGAAGATTGAACCAGAATATTATATACCAATAATTCCAATGATTCTTATCAATGGAACTGAAGGAATTGGAACTAAAGAAAAGTCTCCAGGGTGCATTTCGTTCTTGAGCACCTTGCTCCTTGGCATATTGCTCACACTGAGAAATAGCATCCATTACATGCTCACCTCCACTCCCTAATGAAGACACCT---------------------------GAGAAGTTGCTGCTTTCGCTCAGTTTGGTTCAGATCTTGATGCCTCTACACAACAGCTGTTAAACAGAGGTGTACGTTTGGGAGTTGCCACCTCCTTTTCATCCTAGTACTCCTTGTCCGACAGTAGAAGCAAAGCTTGCTGATTATGGCATCAGTAGATCCACTCTCCCAACAGGCACGAAAGGTTTTGGTGGGACTGAAGGCTTCATGGCTCCGGAAATCATGAGATATAATGGAGAAGAAGAATACACTGAAAAGGCACATTCAACTATAAACAATCTGCTTTTTATGGCCCAACCACAGCAGATCCAAATTATGCTGTGCAATTTCATAACTTTCAACAACAGCTATATGCCACTAACACACGTGGGAGTCAAATCAGCACCCAAAACAATTTGCCTGGGCAAGGATTTTTTGGACCCAAGTGAAATTTTAAAATTTAGTTATGCCTGCTGTGGTCATTAGGCAAAGAAAGCCATATCGCAGGAAGGATGGAGTTTTCCTTTATTTTGAAGACAATGCTGGTGTGATAGTGAACAACAAAGGTGAAATGAAAGGTAAGGGTGTTGAATCCATGATTCAGATTTTTT-------------------------------------------GAATTGTGTTGATCCAGCTACAAAATACCATGGCCATCTTCTGCTAGCGAACATAATAGCAAAATTTGCTATACCTTGTTACAGACAGCTGAAATTGCTGCTGCACAAGAGAAACAGATGGAAGTTTGTGATGTCTGTGGTGCTTTTCTTATTGTTGGAGATGCACAGCAAAGGGTTGATGATCATCTAATGGGAAAGCAACATGTCGGCTATGCACGTTTAAAGGAAGCAGTGGATGAAATTTTGGTAGCCTCTGTAACAATTAAGACCATGCTTGAAGATCTTGGTATGGATGACGATGAGCAGGAAGTTGTTCCTCTGCCTAATGTTAACTCCGCCATTTTGAAAAAAGTTATCCAGTGGGCCACTTACCATCGTGATGATCCCCCACCACCAGAAGATGATGAGAACAAGGAGAAACGCACAGATGATATAAGCTCATGGGATGCTGACTTCCTGAAGGTTGATCAAGGAACTCTCTTTGAATTGATCTTGGCTGCCAACTACTTGGATATCAAAGGTTTACTTGATGTAACTTGCAAGACAGTTGCCAACATGATTAAAGGTAAAACTCCAGAGGAAATCCGTAAGACATTTAATATCAAAAATGATTTTACTCCCAGTGAGGAAGAGCAAGTACGAAAAGAGAATGTCACAGGCCATGACTGCTCAATACGTTTGTGGAATATGGACAACAAGACCTGTGTTCAAGAAATCACTTCCCACAGAAAAAAGTTTGATGAAGCCATTTTTGATGTAGCCTTTCACCCTTCAAAACCATACATTGCAAGTGCAGGGGCTGTTCAGACGTGGTGAACGACGCCATCTTTGAAGAGGATCATGACGAAATGGTGATTGTAAAGGACATCGAAATGTTTTCCATGTGTGAACATCATCTTGTTCCCTTCATTGGAAAGGTTTTGCAGAAAATATCACCTAATGTCTTGGAGGAGAGTGCTGTGTCGGATGATGTGCTCTCACCTGGTGTTGAAGGCAACTGTTCGGGAAAATATTTTAATGAAAACGGAATGATTGGACTTTTGGAACAAGCTGCACGCTCTTTCAGCCAGGTACAGAATCCTCTTCAAGTTTTGGTAAATGCGATTATCAACAGTGGTCCAAGAGAAGACTCTACCCGAATTGGTCGAGCTGGTACTGTAAGGAGTGGGTGAGAAGTGGGCTTCAAATAAAAGGCCAAGCTATGACTTATATTCAGTGCCACTTTTGCAACTCTACTTACATTTTCATTGTCCCTTTGGGCCCCAAATTTGTCTTAAGAACTTCTTGTAAACCTCTAGCAGAAGTGATATTGACTGCTAATGCCTGAGTATTACGGGCTATTTCAGCGCGATGATTGCCCTTTAGTTTGGGGCCAGTGTTCTCACTGTTTTCATATTCATTGCATAATGAAATGGCTGAATTCTCAACAAGTACACCAATTGTGCCCTATGTGCCGACAAGAATGGAAGTTTAAGGAATAAATTATTGGGGTCATGTCATTGCTGCACGTATCACCAGTGAAAACCCAGATGAAGGTTTCAAACCAAGCGCTGGTACAGTTCAAGAACTTAATTTTCGTAGCAACAAAAATGTATGGGGATATTTTAGTGTCAGTGCCTCTGGTGGACTACATGAGTTTGCTGATTCTCAGTTTGGCCATTGTTTCTCATGGGGTGAAGACCGTGAAGAAGCTTCAAGATCCTTGTCCCATCAGTTGCTGCTGGTGCAATCATTGGCAAGGGAGGAGAGACCATAGCTCAGTTACAGAAAGAAGCTGGTGCTAGGGTAAAAATGTCTAAAGCAAATGACTTCTATCCAGGTACTGGATCAGATGATGCAACATGCAGACTATTTGATATACGTGCTGATCAAGAGTTGGCAATGTATTCCCATGACAATATCATATGTGGCATAACATCTGTGGCATTCTCCAAAAGTGGACGTTTGTTGCTTGCAGGTTATGATGATTTCAATTGCAATGTTTGGGATTCTATGAAAGCTGAACGAGCCGGTGCTATGATATTGCACATTTAGTATCTGGTGGAGTTGACTTCTCAGTTTGTCTCTGGGATATCTATGCCGGTACTCTTCTTCATAGGTTTTGTGTTCATGCTGGAGAGATCACTCAACTACTTGTCCCTCCTGTTAACTGTAATGTAAGCTTATATTCAGCTTATTGGGAGCAAACTCGAACACTGTATGCTCCATTTGAATGCACTGTGACTATGAAAACTGGGAACGCTGACGTTTATGAAAATGAGATCCCTGGTGGTCAGTATACCAACTTGCAATTTCAGGCTTTTAGTCTTGGTCTGGGAGATCATTTTGAGAAAGTCAAGAAAGCTTTCGGCTATGAGTAAAACGTACACTATTGATTTTAACTCCATGCAGCAAATAAACGAGGACACAGGAACAACAAGGCCAGTTCAGCGTCGTGTGAACAAAATGAAGCAGGTGCAATGGCATTGTGTTACAGTACCGCTTGGGATGCAAAAATGGTCACTAGTGCATGGTGGGTTTATCACCATCAAGTTTCAAAAACAGCTCCAACTGGTGAATATCTTACATCAGGGAGTTTCATGATACGTATTAGACCGAGGTGTTAAAGCCAGGTTTAATTGCAGAGATGCAGTCTGGTGGTGGTTGC----------------------------------------------------------------------AGCTTGTTGCTGACCAAACCCGAAAACAACTGGCTGTGTCACTTAGATAAAGCAGAATTCAAAAGGTTTCGATTCCTTGTCATCGAGTGCATTCTGGCCACTGACCTTAAGAGGCACTTCGAAATACTTGCCGAGTTCA------------------------------------------------GAAAAATGGCTCAATCAACAAGCTAAAAAGATGGATATCACTCCTCTTCAATTTGAGGAAATGATGGATAGGCTTGAGAAGAGTAGTGGTCAACAGGTAGCTGTACTGCAAGCTATGGGTCTAAATCCTCTGTGGTCTGTGGACCGTGCAGTCAAGTGGTGTGCCAAGCAAGAGTACATCCACGTGGACACGACCCCTTTCTTCTCCATGATGCGCTATTGTGGATTCAACTGTTACTTTTGATGGCCGTTTGTCATCACTCATCTTATTAGAATGTCAGAAACAGGCTATTGCATCAGGATGCCATGGAAATAACTTAGTGATTTTTGATGATGTTCCACTCTTCTGGGATGCGTGGGACGTTATGGATTATCATTTGGAGACACGGAGAGCTGCTATTAAAGAGGTAATGGTCATGATATGGAGAAGGTCGATCACAAGGCTTTGGTTCAGTATATCCAGGGCTGTGAAAAAACAATGCGCATGGTAGTCCTGTTTGAAGACTGTGTTCATAAAGTAGAGCTACATATGAAGTACCTAGGGGAGCTCTTATAAAGCCATGGATCTTAAAGAAATAAAAGAACAAAGACATTGGGATATTTCATCTTCTGAAAGATTTGATATAATTAAGAGCTATGCCAACTACGGCTTAGAGCACTGGGGTTCTGATTCAGAGGTAAATGATAATAAATTGTATGTGTGGAACATGAGTAATTTGACACCTATTCAAACATATACTGAACACTTAGCAGCAGTAAAAGCCATTGCATGGTCTCCTCATCACCATGGTCTGTTAGCCAGTGGTGGTGGCACTGCGGACCGATGCATTCGATTTTGGAATACTTTGACTGGGCAACCAATGCAATGGATTGACACAGGCTCCCTCACAAATGTAACCTGTGTTCAAAGTCCTTCCCTACACCAGGAGACTTGAAGAGTCACATGTACGTCCACAACGGGTCCTGGCCATATAAATGTCACATTTGCAATAGAGGATTCAGCAAACAGACCAATCTCAGAAATCATCTATTCCTTCACACTGGTGAGTTCGAATTTACCAAGGTTATGTAAAACGTGGAATGTTTATATACAATGCTAGAACGGGCAAAAGACATAAGGTTAGCAGACTTGTTCGCATGCATGCGAATGAAGTTGAAGACATTGAAGAAGCCTACGCTGGTGATATATGTGCTGTGTTTGGCATAGAATGCGCTAGTGGGACAGTTTATGAGGATGACTGGAATCCTTGTAAAGCTGCCGGAGTCTGTCTCATGCTTATGGCCACATGTTGTGAGGATGATATCGTGCCACATGTATTACCTTTTGTATGGTACAGCTATATGAAAAAGGGTATGGGAAGGATGCTGCGGGAATTGCCATGGAAGCTATCAATTTTGGTGTGTGTAGATGTTGGTTGTTGGAGGACTAGACCGTGTCTATGAAATTGGCCGTTTATTCAGAAATGAAGGAATAGATTTAACTCATAATCCAGAGTTTACCACATGTGAATTTTATATGGCTTTTGCGCAACCTCAAAAGATGATACAAAATTGACAAAAAATGATCTTCTCCATCAAGAAAATGTTAGGCAAGGAAGAGATAAATACAAGACTCTGCGTGAAATTCGTAAGGGAAATACAAAGAGAAGAGTGGATCAGTTTGAAAACATGTAAGGACAAATGTATGTTTATAAAGAAGATCTGCCATGTGGAACCACACCACCTAATTATCAGCTGTTTAAACAAGGTGATGGATTTGCTGTTTACACATGTAAGACTTTATTTATAGCTTTTGACAAAAAAGATGGCATTCTTAGTGCAGAAGAAGAAGAACAACGTGGTGTTGCAAAACACAAAATGTTGGGCAACATTAAGTTCATGGGAGAATTGGGTAAACAGGGATTGCTCCATGAAGCTATACTTCACCAATGTGTTCAACAACTTTTGGCCTTCTGCTTGTCATGGGAGGCACAGTGTTAAAAATATGTGATTTTGGAACAGCTTGTGATAAGCACACTAATATGACAAATAGCAAAGGAAGTGCAGCTTGGATGGCCCCTGAAGTTTTTGAAGGTATGTTGAAACATGGCCGTGCTGGAGTTCCAATGGAAGTTATGGGATTGATGCTTGGAGAATTTGTTGACGATTACACTGTGCGAGTGATTGATGTATTTGCCATGCCACAATCTGGAACAGAGGTATCCACCATCATGTCTGTAAGTACAACTACCCTACGTTATCCTAGTTACATGAACAATGATTTGATTGGACTGATCGCTCCTCTGATTCCTACTCCACGCCTGCATTTAAGCCAGTGAAGAAATATTGAAGGTAGAGCAGAAATACAACAAGTTAAGGAAACCCTTTTTTGAGAAGCGCAATGAGCTTATCAAGAAGATTCCAAACTTCTGGGTAACAGCTGTATCCTTTTTTGGATTCATGCAAAAACAAATTGGCTATGATGTATTGGCAGAAGATACTATTACTGCTTTACTTCACAGCAATCGCAAATTATTAGAAAAGCATATAACAGCTGCTGAAATTGAAACATTTGTTAGTTTAGAAAAAGCATGCCAAGGAAGGATTCAATTTTGATGCTGTTGTGGCCCAGAAATTTGATAAAATCTTGATTGCCAACAGAGGAGAAATTGCATGCAGAATAACCAGCACCTGCCGAAAAATGGGAATAAAAACAGTTGCCATTCACAGTGATGTTGACTCTA----------GAAAAAGGACCCCTTAGTCCCCGTTTCCGTGGCGAACATGCCCTGCGTCGTTATCCTTCAGGTGAAGAGCGATGCATTGCTTGCAAGTTGTGTGAAGAGGGTAAAGCAAGAGGTGGAGGATTTTTTAAACAAGCCAAAAAGTCATATCCAATGTTTCCGATAAAGGAGGAAAAGATCAAATGGGATGACTATGGAGAAATAATTATTATTTCAGCTGAGGCCAACATCAATTGAAAAAGAGGTTTTCCCAGAAATGGCAGAAAGTAATCAATTGTATGCCTTCGAGCTTCAAGGGTTTTGGATGGACGTTGGGCAACCTAAAGATTTTTTAACTGGAGATAGCTCATGCCAGAATAGAGGGAGACGTGATTGTATGTGCTGCATATGCTCACGAACTTGCTCACTATGGTATCAAGGTCGGGTTGACCAATTACGCTGCTGCATATTGTACTGGATTGTTATTAGCAAGAAGGGTATG-------------------------------------------------------------------------------------------------------------------------TCTGTTAGATAATGAGGGATCCAGAAACTGGAAACTCCAAAGGCTATGCTTTCATTAACTTCGCTAGCTTTGAGGCATCTGATGCAGCTATTGAGGCAATGAATGGCCAATACTTGTGCAACAGACCAATCACAATATCTTATGCATTCAAAAAGGAATCCAAAGGAGAGCGCCAT--------------------------------------------------------------------------------------------------------------------------TGATGAAGAAGAAGTTCAAAGGCATATTAGTTTGGCCGAATTGAAAGAACTGTTTCGTTTGGAGATACCTGGAACATGTTCTTAAACTTTTCTGAATCTGTTGGTGAAGACCTTAGTACATATGACGATAGTGAAGCTTGGCCAAGCTTATTTGATGACTTTGTTGAATTTGAAAATGACCAGACAAACCAAAATATTGTTCCAAACAAAGACAAGAGTAGGATTTACCTAATAATATGATTCACCAAGTGAACATTAAGTCTCTTCCCCAAGAGTGGCTGTGGTGTGAAACATGGTGTGACGATGCATCTAAAGAAAATGCCAAAACCATAGATTTAGTAAGTCCTTAAACATCTTTGTTAAAGAAGATGACAAGCTTACATTTCATCGCCACCCTGTTGCCCAAAGTACTGATTGCATCCGTGGTAAAGTTGGCTACACAAGAGGTCTTCATGCTTGGGAAGTTCATTGGAGTATGCGACAGCGTGGTACCCACGCTGAGATTTGTGAAGAGTTGATGACACGCTGTCTAGCTCCAGATTGCCAAATGGGTGGCCTTGGCTGTGATAATATGACGGTTGTGCTCGTGTGCCTTCTCCAAGGGGGTTCTTATGAGGACCTGGCCAATAAATGTGCTCG-----------------------------------TCAGAGAGACCTGGGCATGCCCTCATTGAAATGTGGAATCCCTTAGGAACCATTGGTATCATAACCGCCTTCAATTTTCCTGTTGCAGTATATGGGTGGAATAATGCCATTGCTATGGTGTGTGGTAACACGCTGGACTAGAACCAAAAACATTTGAACCTTACATTTGTAATATGGATCTTATTGGCTGCTCTAACGAACCAGAAGATTTTGTAGTTTGTGGAACATGTGTTGAACAAGCTTACGGAATGTGTGAAGCTCTTTGGGAACCAGATATGGTAAGTGGTGATTCATGGGTTTGTAAAACCATTTTGACTGAAGGTCACCAACGAACTATTCGCTCAGTTACTTGGTCACCATGTGGTAATTATTTGGCATCTACTGGGTTTGATGCTATAACCTGCATTTGGGATAAAAAGAGTGGAGAGTTTGAATGCATTGCTACATTAGAAGGCCATGAAAATGAAGTTAAGTTTTAGAGGAGCTGCTCATGTTGGTATGATCCGAGCCATTTCAGAAGCTGGCATTCCAATAGATATGGTTGGAGGAGTTAGCATTGGAGCATTCATGGGGGCATTGTGGTGTCAAGAAAAAGATCAAACAACGTTTACCCAGAAAGCTCGGGAATGGTCATTTGTGAGT-----------------------------CATGAAACATTGTGTGTGGTTCTTGAGAGAGATACTTTAAGGATAAGAGAAGCAAAATTGTTAGAATGTTAGAAGAACTTTATGAAGATCATGGTGATACTCTTGCATTGCAGTATGGTGGCTCCCAGTTAGTTCACAGGGTGAAAACCTATCGTAAAATTGCACCTATATCATCTCATTCAAGAGACATTATGCAGACTCTTTCTAGATACTACAGTAATACTTTTTCAGGTAATTGTGATTACATTTGTCTACACAGTGAATTGATGTGCCCTATCTGTTTGGACATGTTGAAAAATACCATGACTACGAAAGAATGTCTGCACAGGTTCTGTCAGGAATGCATCATCACAGCCTTCCTGCCAACTTTTTGGAAATTGACGTTGTAAATCCAATTACTCACGGTGTAGCAAGGAAGAGGTACACTGACTATGAAGTACGATTAAGAGTAAGTTTTCAGACATTTTCACTGCCTGTCTACAAAATATATGTGCCAAGGAGTACCTGCTGTAATGAGCACACTACTAGCAAATATTAATGCTTACTATGCACACACTGCTGCTTCATCAGCAGTTTCAGCAAGTGATAGATTTGCTGCTTCGAACTTTGGTGTAAGTCTTATTGTTAAGCTTCGCAAAGGACAAGAGTTGAAAGTCAAGGCTTATGCCAAGAAAGGATTTGCCAAAGAACATGCTAAGTGGAATCCTACGTGTGGTGTTGCATTCGAATATGATCCTGACAATGCTTTTCGACATACCACTTACCCCAGACCAGATGAATGGTAAGTTTTGCTGGTGGTAACTGACCCTCGTGTGGATCACCAACCCCTGACGGAAGCATCTTATGTTAACATTCCAGTTATTGCTTTTTGCAACACTGATGGTCATATGTTGTCTGTGATGTTGCTTATAATAATGTAAACAACTGGCTTTGGACTCCTTTCATTGAGCGGAGGGAAGCCAATCGTATGTACATTGAAGTAAAATTCAGCATGAGAGACTGCAATCTTTTTCCTGGTATGGCCCTATCCTGCAAGGAAAAGGAAGAAAGGGACAAAGGAAAAACTGTTGAAGTTGGGCGGGCTTATTTTGAAACAGCAAATAAACACTTCACTCTTCTAGATGCTCCAGGACATCGAAGTTTTGTGCCTAATATGATAGGTGGGGCTTGCCAAGCTGATTTAGCTGTTCTGGTGAGAGATATGCGAAGAGATGTACAGGAAATATTTCGAAATACGCCCCATGAAAAGCAAGTGATGATGTTCAGTGCAACACTGAGCAAAGAAATTCGACCTGTTTGCAAGAAATTTATGCAAGATGTAATTAGTCCAAAGTAAATTTCATGGATGATGTTGGCCAAACATTATTAAATTGGGCTTCTGCTTTTGGCACCCAAGAAATGGTTGAATTCTTATGTGATCGTGGTGCAGATGTCAATAAAGGTCAACGCTCATCTTCTCTACACTATGCTGCATGTTTTGGCAGACCAGGTGTTTCAGCTGATGAAACAGAAATATCATTTGATCCTGATGACATAATTACTCACATTGAGCAAATTGATGAGGGTTGGTGGCAAGGAATGGCCCCAAATGGTGCTTATGGCCTGTTTCCTGCCAATTATGTGGAGCTTCTGTTTTGAATTAAAAGAAGACACTATTAGGCAAGCATTCGTGCCATTTGGGCCAATAAAATCCATAAATATGTCTTGGGATCCTGTTACTCAGAAGCACAAAGGTTTTGCGTTTGTAGAATATGAACTTCCTGAGGCAGCACAGTTAGCTTTAGAAGTCATGCGCACAAAAATACAGTAATGGAGGCAAAATGGAATAAGAATGGAAACTGGTTACTGACCGCCTCACGTGATCATTTACTTAAACTCTTTGATATTAGAAATCTTAATCAAGAAATGCAGACATTCCGTGGACACAAAAAAGAAGCAAAGACTGAAAAAGAAGCACTAGAATACTTCCAGAACCAATTTTTTGAGGCATATGGAGGAGCATGGACCACAAAATTGGACTGGTTCTTTCACAGTGTAAAGCATTTGTGAAAGCAGCTGAAGGAGCAGCAGATGGTAATGAGAGGTCACAGAGAGAAATCAATGATTCACGAATTGAATAGGTACATTCCAACAGCCGCAGCTTTTGGTGGGCTTTGTATTGGAGCCCTCTCAGTTTTAGCTGATTTTCTTGGTAAGGATACACACCCTGAGAATGCTCAATTTGGTGTTTTTAAAGATTTTGACTTCTTAGAATATGAGCTTGAAAGTCAAGAGGGTGAGAGCATGGATAATTTCAACTGGGGTGTACGTAGACGTTCACTTACCAATTACGATGGCAATGACGATGGAAGCAAGCCAAAGCTTGGACTTAATATGAGTAATTCTACTTTGAGTCCGAGCTGCTTTAACTCAACATCAAGCTCGCCAGAACAATATGGCCGATGTTTCAGCTAAAGATGGAAGCCAAGAAACGATGGTAAACAAGGACCTCTTTTAAGACTACGGTTAGATGGGGGTGACAACAAAAATGACTTTTGGCGTTTGGTAGACTCTTCTGAAATTCGACCTATTGGGCACTGTGAAAAAAATGGTGGAATGTTACAACCTCCTCTTGGTTTTAGAATGAATGCATCTTCTTGGCCAATGTTTCTTCTGAAGACACTAAATGGGGCTGAAATTTCTCCAAGCAAAATATTTAGAAAGGTAGGCAAGCCCTACCTTGGAAAGCCAAGTGACATGTGGGCATTGGGTGTTGTGCTCTTCACAATGCTCTATGGACAATTTCCATTTTATGATTCTGTGCCACAGGAATTGTTCAGAAAAATCAAAGCAGGTTTCACAGCTGACTTACGTTCCAATACAGGTGGACAGGCATTCCCTCAATGTGTATTTGACCATTGGCAAATTCTTCC------------------------------------TAGGTTGTTTGTGAACTACCCACTAGTAACCAATGGAGCTTTGATGTTGCGTGGTGCCCAAGAAATCCAGCTGTGATTGCCAGCTCTTCATTCGATGGTCATGTTAGTGTGTTTTCTTTAATGGGAACGCTGCATCACTGTGATAGGAGAAATGGACAATAATAAGACTGCCTGTCACATGATTCTCTCAAAAATTGTTGAAGATCCACAAAGTGGCAGTTGTTTAAATGTCAGCTATGCTGATGTGACTGGGCCTGTAGCCAACTTTAATCCAACTGGTTCTCCTTTTGCTAATCCAGGTAGTGTTCCTAGTGGTGCAATGAATAACAGCAACACCAGTTAGCTGATCATGATGATCAGGAAGTGGTGGTATTCAACCGCTGCATGCTGCCGGCTTACTATGGACTCTTGCGTCTGTGTTGTCAACAGTCGCGACCATTCACCCGTCAACTAGCCAACCACCAAAATATCCAGTGGGCTTTCAAGAACATCACGCCCTATACAACACAGTATACAGCTGTGAGTTGGGCGGTTTTCTCCTTAGCATTTGTAGCATACATCTGTTGTCATACAGGCAAGATCTTAGTCGCATGTCTTTACGAACCCAATGAAAAAGGAGAGCTGATACGAGTTCGTGACAGTTATGTCGGCATTGCCCGTACGGATATCCTCTTCAAAATAATTTGCTGGAATATTGGTGCATGGTTGACTTTGTTCGACCAAACTATCTGGGTTCTAGAGCAGAGTTTTGCAATATGTTTGAGCGTCCTATATCTAATGGCCAATGCACAGATAGCACTCCACGTGACAGACAACTGATGAGGTTTCGCTCTCATGTTTTGCATAGTCTTCTTGTTGGATTTGTTCAAAGGTGATGGTTTGCCTTGTACCTCTTATCAATAAAGACCCTTTGCATTACCTTACTCACACTAAAAAGGTGTTTTACTTGAATTCAGTTCGTTTGCTATGTAAATATGGTGCTAATCCTAACTGTTCTTCCCGCAGTAACCTTACTCCTCTTCATGTACTAGTCTTTACTGCCAGTGAATATATAATTTTAAATAGAGAAGAGGAAAAGAACAATGCTTTTGCCTTTATTCGTCAATTGCTAGTCATTCTGTTACAGCATGGGCTGGATCCAAATGTACGATTCTCTCAAAGAACACAACATATATTGCTTGCTTTAATGGATATGGTTCAGAAT----------------------------------------------------------------------------TAACAAGCAGCTGAAAGAATGGCAGAAATTTCAAGAGGAGGCGGCAAAACGTGATCACAGAAAAATTGGCAGAGTGAAATTATACGGAAAGGAGCCATGTTTACTGCTGGTACTAACTTTAATCACATCATACAAAGTCATCGTGAAGAAGGTCATGTTTTAGTTTCTCATGGCCTTTATTCGTGGTATCGCCATCCTTCGTATGTTGGTTGGTTTTGGTGGTCTGATGGAACGTGTGCCTATACCCATTAAAGAGAGCATGGAAGAATCTAGTGCAAAGGTCAATGTATTATTACAAGCTTATATATCTCAGTTGAAATTAGAAGGTTTGGCTCTGATGGCCGACATGGTCTATGTGACTCAAAGTGCAGCGAGGCTCATGCGTGCAGTATTTGAAATAGTGCTACATAGAGGTTGGGCTCAGCTAGCTGACAAGGCACTTAGCCTGTGCAAGATGATTG---------------TTTAATGCAGAAATTGTCACAAAAACAATTGAAAATAAACAGGATGCTGTGGACTATTTGACTTGGACATTTTTGTATCGTCGAATGACCCAAAATCCTAATTATTACAATGCAGAATACATATACCAATGCTGAGAAGCTCCTAGCTGCTGCTGAAGAACTGGCTCAAACTGGTGAATGCAATGCAGATGAGATTTACTCCGTAGCACAAGAACTGGAAGCCCACATTACTAGTTTTGCATCACGAGTTGACTGTCGTCGTAATCTTCTTGAGCTTGCCGTGATGCAGCCATAGCATTTTTTGATAGCACAAATCTAATTTATGGTACTGTGTCTGAATTTTGCACTATGTCAGGCTGCCCAGACATGAATGGCCCAAATGGAAGGTGAGTGTTATGGAATCAGTGATGCTGATACTGCTATTAGTACTGTTTCGTCCAGTTCTACTGAACCTTGGTTTTGCGACGCCTGCAAAGCTGGAAATATGAATCCTGTAAGTGTAGGTAAGCTCTTCCACATAGATTTTGGATATATCCTGGGGAGGGATCCTAAACCCCTTCCACCTCCAATGAAACTAAGCAAAGAAATGGTTGAGGCTATGGGGGGAATCAACTCTGAGTATTATCAAGAATTCCGCAAGCAATGCTACACGACATGACGCCAGAAGAATTGGCCAAAAGAGAAGAAGAGGAATTCAACACTGGCCCATTATCTGTGTTGACCCAGTCAGTGAAAAACAATACACAAGTTCTTATCAATTGTAGGAACAACAAAAAGTTGTTTCGCAACCCAGCATTATGTTTTCTTACAAAGCACAGGTAGATGATGTTGTAGAAGATGATAACGTTAGTTTACCTCACCAACTTTCATGCTCATCCTTAAAGACTGATTCTGACTATATTTGCAGGCGTTGTTGTTCCTCGTAACTTTCGTCTGCTAGAAGAGTTGGAACAAGGACAAAAAGGTGTTGGTGATGGAACTATTAGTTGGGGTTTGGAAGATGATAGTGATATGACACTCACCCAATGGACAGGAATGATAATTGGACCTCCAAGGGTCTAATGGAATCTTTGATTATGATCTTTTTTCATTGATATGGGGGCCTACAGTAGCTGCTTTATCCTTCATATTTGATAAAAGCACTGATTCAGGTGTTATTGAAAAAACAATTGCTGGGTTTCATAAGTGTGCAACGATAGCAGCTCATTGTGGAATGAGTGATGTGTTTGACAACTTGATTATCTCCTTGTGCAAGTTTACAACTCTCATGAAAGGATATCTTTGAATGTCGCACCTGTGGTCTCACAGGTTCACTATGTTGCTGTACTGAATGTGCACGTGTCTGCCACAAGGGACATGACTGCAAGTTGAAGCGCACCTCGCCAACAGCTTATTGTGACTGTTGGGAGAAATGCAAGTGTAAGGCACTGATTTCTGGCCATCAAAGCACTCGTTATCAACTTTTAAACAGACTGATCACTGAAACAGACTTGGTAATGTACCACAA-----TAGCTGCTTGAGGGCCCTTGGATATGATTTGCCGATGGTAGAGGAAGGTCAGCCTGACCCTGAATTTGAAGCTATCTTGAATGTAGTTGATCCCAATAGGGATGGGCATGTTTCTCTTCAAGAGTACATGGCTTTCATGACTTCCAGGTAGACACAAAATGTCCGGTCCAGTGAAGAGGTGGAAAATGCTTTCCGTGCCATTGAAGTCTCGTTTGAGCTCCTGGTCAAAAGGCAAATTCGCCGTCTGGAAGATCCTAGTCTCCGTTGTGTGGAGTTAGTTCACGAGGAAATGCAACGTATAATACAGCACTGTGGTATCG--------TAAAGGGCATGGAGAGAGTAGCTGAACATATAAATGAGATGCAGAGAATTCATGAAGAGTATGGAGCAATTTTTGACCACTTACACCGGCAACATTTGAAATCATCGAAACAGGTTTTAGTTGATGCTTCTCGTGAAGCTTTGACAGACATGCCTCCAAGATCCGAAGAGGAGCTCGATGCAGTTACCCTCCATAACCAGGCTCTGATGAACATGGAAACTCACCCAACGGAAGGCTTTGAGAAACTTCAGTTTCTCATTCAACACTCATCTTCATCGTATTAGATGTTTTGAAACCCCTTATACATAAAAAACTTATTGAAAAAGAACTGGAAGGGTTTGGAATAAGACTTAACAAAAGCCACCTGACATACTCTAAGAAAAAAAGATAAAGGTGGAATCAACCTCAGTTAGTGGTAGGCAAATTGTTCATGCAATATCTTATTGTCATAAGCTTCATGTAGTGCACAGGGATCTGAAACCAGAGAACGTTGTGTTTTTTGAGAAACTAGGTATGGTTAAATTAACTGATTTTGGTTCAGGCTCAGTTTATTGCTCAGTCTATAGGCCAGGCATTTCAAGTGGCTTATATGGAATTTTTGAAAGCTAATGGCATTGAAGACAGTAGCTTTGTCAAAGAAATGGATTATCAAGAAGTGCTCAATTCTCAAGAAATTTTTGGCAATGAACTAGAAATGTTTGCTAAAAAGGAAAAACAAAAAGAGGTCATGGACGCAGGGAAACCTAGACAACAACCAATGTCAGATATGGGTGCTTTTCGAGATGTGTTTAAGAAGGCTCGCCACATTGTAGCTCTTACTGGTGCTGGCATAAGTGCAGAGAGTGGTGTTCCTACGTTTCGTGGAGCAGGAGGATTTTGGAGGAACTCCAGTTTGTAACAGGGACATCTAGTATTCCGTATGAAGGGTTTTCTGCTCTTCGTGGCAGTAATGGTCCTCGCAAGTTTTGCATTGAGAAGTGGGGCAAACCTACTAGTCTACCGAGGACTTGGACTGTGTTGTACCGCAGGAAACACAAGAAGGGCATCGAGGAGGAAACAAGCAAAAAAAGAACACGCCGTACGACAAAGTTCCAAAGGGCTATTGTTGGTGCCAGCTTGAGTGACATCATGGCCAAAAGGGTGGGCAAAGCATTTGGAATTGAATCTTATGTATTGTCTCCTGAAGAAACGAAAAAACTTTATCCATTGTTAAAAGTTGATGATCTGTATGGCACATTATATAGCCCTGGTGATGGAACAGTTGATCCAGCTGGCTTTTGTGTTTCACTGTGAAGAGGTGTCCAAGTTGTACCCTCAGATTGAATTTGAGAACATGATCATTGATAATACTTGTATGCAACTTGTGGCATACCCAGATAAGTTTGATGTTATGGTCATGCCTAACCTATATGGCAATATTATTGACCTCGCAAGTGAAGCCAGAATGTACTCTTGGGGAGCATAGAGATCATATTTTACCTCCCACTTGCATTTGCCCTATTGTCTTGGTAAATTGTACTTTTAGGTGGAAGTAAAAATGGCTGTACAATATATGTCATTCAGTGCTCATGCTGATGCAAAGGGAATAATGCAACTGATTCGTCATTGTGAACCTGCAAAAGTTCTCTTGGTACAGGTTTGAAAAATTAGACATCACACCCAGAAGTGCTCAAAGAATAAAGCCTGTGTTAGAACGCTGGATGAAGGAGGCAGA------------------------------------------------------------------------------------------------------------------------------------------------GAATGTTCCAATCCGTCTTTATCGAGGAACTCTTCTAGTTGTCATGTTTTTGTTTCTTATGGGTGTCAATGTGTATGGTTGGAGAACATCAGGTGTCAATCATGTTCTAATTTTTGAAATCGATCCTCGAAATCATCTATCTGCTATTGAACTCATTAATGATCGCAATATTCAAGTCACTGATTTTTCATGGAGTCATGATGGACGAATGGCTCTCATATGTTATCAAGATGGATTTGTATTGGTAGGATCTGTATCTGGGCAGAGATACTGGTCATCAATGCTTAATCTTGATGACACAATAAACTGTGGTATTTGGTCCCCTGATGATCAGCAGGTAAGTTTTGGAGGCTATTAAAGATTTAATTACCGAAGCGACATGGGATTGTGCAGCTACTGGTATAAGTTTACAAGCTATGGACAATTCTCATGTTAGTTTGGTATCATTAAACTTACGGAGTGATGGCTTTGACAAGTTTCGATGTGATAGAAATTTATCGATGGGGATGAATCTCGGGAGGTGACTTTGGCGATTGCTTTGAAGTGGCTATG--------------------------------------------------------------AACATGCCAGTAAATTTTCCTTCTCTAAGTGGTGATTTCTTTACTTATGCTGACAGAGATGACCACTATTGGAGTGGATATTTTACCTCACGACCATTTTACAAAAATATGGATAGAACCCTTGAAGCTTATCTACAGGCAGAAATGCCTGGAGGCCTTGGCCGCCTTGAGACATGCCAAGTGGTTCCAGGTTTGCATTTTCCTTACTTTTCAGCCTTATGTAATTGTGATATGTTCTACTTGTTTATGACTACCCATCCTCTTACTGATCCTAGTGCTAAGACTAAACTTGTCAAAAGAGTTCAAGATGCCGTTTTGGGAAAATGGATTAATGATCCGCATAGAATGGACAAAAGAATGCTGTCACTTATTATTCTTGCTCATTCTTCTGATGTCCTCGAAAATGCCTTTGCCCCACTCTCGGATGATGACTATGAGATTGCAATGAAGCGTGTTCGTGAACTATTAGATCTAGACATAGAAGCAGAAAGCATGAAACCAAATGCAAGAAAAAGAAGCAGAGGCTATGGTCTGTACATTGCCGTAAAATTCAAAAAAAGGATTCATCTTCCAATCATGTCTACAATTATACTCCATGTGATCATCCTGGACACCCCTGTGACCAATCATGCCCATGTGTAATGGCTCAGAATTTTTGTGAAAAATTTTGTCATTGCAACTCGAGCGTATTGACAGAGTTGAAACTCGCATCACAGCAAGGCTGAGGGACCAGTTAGGAACAGCCAAAAATGCCAATGAAATGTTTCGAATATTTTCCCGTTTCAATGCATTGTTTGTGAGACCTCACATTCGTGGGGCCATAAGGGAGTACCAGACTCAGCTAATACAGAGAGTAAAAGATGACATTGAGGCTTTACATGAGAAATTTAAAGTTCAATACCCACAAAGTAAAGCATGTCGCATGAGCAGGGTTAGAGACCTTCCACCAGTTGCAGGATCTATAATCTGGGCTAAACAGGCAAGTGGAAATTTAGATTTTATTTTGTTGGTGACGAAGATTTGCTGGAGATAATTGGAAACAGCAAAAATATTCCAAGACTACAGAAACATTTCAAGAAAATGTTTGCAGGAGTTGCAGCAATCATACTAAGTGAAGCCGTTTAGGCATGTTAAGGGAGATAGAACAGTTGTGTGCAAACATTGGCTTAGAGGTTTATGCAAGAAAGGTGATCAATGCGAGTTTTTGCACGAATACGATATGACGAAAATGCCGGAATGCTATTTCTATTTTCCCACCTTGATGAACTGCAACATTGCAGCCTTGTCCGTCACAATAAACTAGAGGATTCTCAGCCCAACCACGCTCATCAGAGCATACACAACAGCCACCAACCATCTCCTTCATTTTGTGAAGAAGCCTAAGTAAGAGAAATATTCGACGAAGAAAAAAAGCAACAGCAATTGCAAGAGCTAAAAGAAATTGAAGAAGAAATCAAACAAGGTAAGCTAAAGAGACCTCACCTTTAGAAATTAGTGAGCAAGGAACATTAAGACAACCATACCACAGTCAAAAAAACACCGTGGGTTAGACCAGAGTCTCCTGAATCAAACTTGCCACTTTATCATTCTTTAATTGGACCTCACCTTCCCAGGCATATTGGAACAAGTGGTCAGTTGTCGAGATGCCATAGCCCAAGAATATTTAATGGAATGCATCATTCAGGTCTTCCCAGATGAATTTCACCTTCAGACCTTGCATGGTTTTCTTAAAGCTTGTGCAGAACTCCATCAAATGGTTAATGTATATTGCCAATATCATGGGCATACATCAAGATGATGGGTCCACTTGGATTAAGAAAAGCTACACAAGTTGCTATCCTTAATGCAAATTACATGAGCAGGAGACTAGAAGAGCATTATAAAATACTTTATCGCGGCCCGTAGATGAGATGCCTTCTGGGTTGCTGACTAGAGGAACATATACAGTCAAATCTCTTTTTACTGATGACGACAAGAATGAGCATTTGAAATGGGAAGGCTATAATGTCTCTCTCCTGTTTGACCTTGATAACACGCCAGAGGAGCCAGAAGATATTATTGTCAGAGCTGGTCTTCTGAAAAGAAATTGCTTTGCTTCTGTGTTTGAGAAATATTTTGAGTTCCAAGAGAGGGGTGAGGAAGGACATAAAAGAGCTGTGATACTGGATTTCCTCAGAGAGGTCTTGGTGTTATGCCAAAACGTGGTCTCGATGTATATCGATGTGAAGTATTCCGCTTTTATAAGCTGCATGCTGTAAAGGGTTTTCTTTTGGTTGCCTTATTATTTGCAAGATGCATATGGTTGGCAAGAATCTGAAGCTGACCAACTTTCTGTTTGGTATGATGTTGGTGGAATTTTAGGTTGCCCAGCACGGCAAATTGAATCACAAATTCAATCATCGTTTTGCTCTGCTCTCAAAACAAATTTGCAGCCGAAATTGCCTTCATTGACTCGATCAAGCTCCTCCAAATGGGAACGTCACGGGGGTCCTTGATGAAATTCGCGACGGTGGAAGGCGGCACCACGGGCTGCACGCGTGTCCCATAGTAATGAAGAGAAGTTTAGGTGTTGGTTATGCAGCTGTTGACAATCCTATCTTTTATAAGGAAAACACTGCAATGTTACTAGGTGATGCCAAAAAA-------------------------TTTTCTCCTTTTCACAGCTACGAGTAGTCAGGGCCTTTAAGAGCACTTTGGAAGATATGGAAGAAAGACGTAGTGTTCATAGTTTACACAGCTTACACAGCTTACGCAGTTCTCGCAGTCACCCAAGGCAACTTTCCGACATTAGCTACAGGTAAGAGAAATTCAATCTAAACTTGCCAGCTTTCAATCGCAAAGTTCCCAAGGATCACAAACGGGAAGTTCTCCAACCCGAAGTAAGAGCCCACACATTAATCCCACAACAGGAGAAAGGACCCCCACATCCAGGGAAGATGTTCCTATTGCAAGGATGGCTGAAAGAGTCCGCCTTAAAGGGTCTTTTGGACAAGTATTTGATACCAAAGGCTAGTAATGCTGAAAGTAAGGTATTTTACTTGAAGATGAAAGGCGACTATTACAGGTATCTTGCTGAAGTTGCGGGAATGGGATATACCAGTTGACATGAAGTATATTGCCGATCCAACTATGCACTCAATGCCAGCTGTAACTTTGTCTCCTAATGGTAATGGTATTGGTAACAGTTGGTTATAAAACCAAGTTATCTGCATTAGTGCTGGTTCTTTGGCTTACCTGTGTAAATGTTTATGCTAATGCATGGTGGACACTTCCATCATACAAACCAATGAGAGACTTTTTGAAGTATGACTTTTTTCAAACCTTATCTGTTATTGGTGGTTTATTAATGGTTGTTTATCTGGGTCCAGGAGGTGTTAGTATGGATGAGCACAAGAAAAAGTGGTGATTATTTGTTAATTCATCGCAAGAACCTTAACTATTTGCACTTGGACTATAATTTCAACTTAAAGCCTGTAAAGACTCTCACAACAAAAGAGCGAAAGAAATCAAGGTTCGGTAATGCTTTTCATTTATGCAGAGAAATTCTGAGACTCTCAAAGCTAGTTGTGGATAGCCATGTTCAATATAGATTGAATAATGTAGATGCTTTTCAACTTGCTGATGGTTTGCAATATATATTTGCTCATGTTGGACAGTTGACAGGAATGTACAGATATAAGTATAAGCTTATGAGACAAATTCGTATGTGCAAAGACATAAAGCATCTCATCTATTACCGCTTTAACACTGGTCCCATAGGAAAAGGCCCTGGATGCGG------------------------------------------------------------------------------------------------------------------------------------------------------------------------------------------------------------------------------------------TGCTGTTCAGTGCAATTCAATATGGCGCACGTGAGGGATAGCGATACGTCTCTTTGGCTTCATAATAAGCTGGGAACTAGTAACGATCTATGGTTAGGTGGATCAATTTGTTCCCAATTAAATCAAGATGTTCTTAAAAATATTCGGGAATGTTTTATTGAGTTACAACCTCAGGTGAAGTTAAAATTAGGTGCTACAACTGTGGAGAGTTCGCGAACCACATCGCTGCTCGGTGCACTATGGGTCCACAACCAAAACGATGCCACCATTGCAAGTCCGCGGAGCACCTGATTGCGGAGTGTCCTGAGAGGGAGGAGAAGAAAGATTTCTGCATTGATGGAAAAATTTGAGCATCAATTTGAAGACTTAGATGTTCAATCATCATATATGGAAAACACCATGAGTTCTACTACAACAGTCAGTGTCCCACAAAATGATGTGGAACACCTCATGCTACAAGTGGCTGATGAGGC---------------------------------------------------------------------------------------------------------------------------------------------------------------------------------------------------------------------------------TTCTTCTTTCAGTCTCTCTTTTTTGTTTTGAGGGAAAGTCATAGAACTAGAACTGTTTTTCGTAAAGTTGGAGGTTTTGTCTATGTAATGTCTGTCCTCGTATCCATGGAAGGGTGTTTAGCTGAACCTCCCAAACCTCCTTGGAACACAGGTAA------------------------------------------------------------------------------------------------------------TATGGCAGGAGGCCTGTTGGATTGTCATCAGTGCATATTTTGACGAAAAAGGTTTGGTTCGACAACAGCTAGATTCATTTGATGAGTTTATTCAGATGTCTGTTCAAAGGATTGTTGAAGATACGCCACAGATTGATTTACAAGCTGAAGAGGCAAGTTATGGTGTCGAAGATCCTGAATTTGCCATTACACAGATTGCACAGACAACAATGAGATCGGAGCTTGGAAAAATTGCTTTAGACAGTGTCTTTAGAGAAAGGGAATCTCTAAATATTGCAATCGTTGGTAA------------------------------------------------------------------------------------------------------------------------------------------------------GGAGGTGCTCGCATTCAAGAAGGGGTTGATTCTCTTGCTGGTTATGCTGATATTTTTCAGCGCAATGTTATGTCTTCAGGTGTAGTTCCACAAATTTCTGTTATCATGGGACCTTGTGCTGGTGGAGCTGTATATTCTCCTGCTCTTTGTAAACTCTCAGGTGTGAAGAGGTTGGAAGAAATGTGTTGCTTTGCCTGTATGTCGGCCATTGTTAACTACTTTGTGTTTATGGCTTTCTTCCCGGCATGCTTATCACTGATTTTGGAGGTATGCTTTAGGTACACTGGTCATTATTTTGTCACTACACTGCTATACTCTGTGCTGCTTGGTTTTCTGGGAATGGATCGATTTTGCCTTGGGCATACCGGGACTGCTGTGGGCAAGTTACTGACTCTAGGTGGTGTTGGAATATGGTGGATTGTTGATATTGTATTATTGGTGACAGGAAATCTGATGCCTGAAGATGGAAGTAACTGGGTCCCTTATGCATAAAGATACTTTTGGTTGCTGGGGGTCAGGCTCCAAAAGCCATTCGTAGTGTAGAGTGCTATGACTTTAAAGAGGAAAGATGGTGCCAATTAGCTGAGCTTCCTACTCGCCGTTGCCGTGCTGGTCT-------------------------------------------------------------------------------------------------AAACCTGCCAAGAAGAAAAACTTATGGGACATCTAGGGGTTGTGCTATATGAATACTTGGGAGAAGAATATCCAGAAGTACTGGGTTCTATACTAGGTGCTCTGAAGGGAATTGTTAATGTGATATTTTGCAGTGGTGTAAATTTGATGATGATGTAGTTTCACGTTGCACGAAACAAGAAGCTGTGGACTATAATTTTGGTGGACATGAAGATGACATTACTGTCAAACATTGTACAAATGCTTATATGTTGGTGTATATAGAAAAGGTCCAATTCGTGCACCAGAAAATATCCGATCTACTGTAAGGTGGGATTACCAGCCTGACATTTGTAAAGATTTCAAAGAGACTGGCTTTTGTGGTTTTGGAGGTCTTTGGTTACATATAAGTAAAAGAAATCACAATACAGCACGGTTTGCACGATGCCTGCTATTATAGCAATTAAGTCGTAGAAGCCTTCGGCATAATAACGGTAAACCCAGTTGAGGATGTAAAGGGCACGGTAAGAACCCAAACAAAACAGGTAGTGGGAAGTGATGGATTCTGCTTCACCTGTTTTAGACACCATGAAGAGTTGGGGGTGTGCGAATGGAGGAAATCGTTGAAGGCACAGTTGGAGCTCTACACATCCTGGCCAGAGAAGCTCACAACAGAGCAATCATACGAGGGCTAAATGTTATACCAGTTTTTGTTCAGGTATGTTTAGGGGCGTAGTGTTGTTGTATTTTATGGTTCCCAAACTGGGACTGCAGAAGAATTTGCTGCTCGCTTAGCTAAGGAGTCAAATCGTTATGGTATGAAGGCAATGATTGCTGATCCAGAGGAATATGACATGGTAAGTAAACCTTTATAACTGATGTTGGGGCCTGGGGAGTTTCTCATACACGTGTGCCTACAGAATCGCGTCCTGGACATGTTGCAATAGCAGCAGGAATATATGAAGATGTAAGTGCGGTGGCCAAAGGATGGAAAGAAAACCCTGTGGTATGGAAGCTATCATGTCCGAGTTCTTCAACGACACATCGACGGCTTTTTACATCATTTTGATTGTCTGGATAGCTGACCAGTATGACGCCATCTGTTGCCGTACAGCAATTACCAAGCGCCATTGGCCTGGTGCTTTTGGTTGTGGCAAAACTGTAATATCACAATCACTTTCCAAATATTCCAACAGTGATGTTATTGTATATGTTGGTTGTGGAGAGAGAGGAAATGAGATGTCAGAAGTTTTAAGAGATTTTCCTCGAACATTTGTTCAACATCAACACGACACGGACAAGTGGCCATCCAAAGCAACGTCAAGCCCTGTATAATTATCTTGCTTTCGGGGATGATCGCCTGGCTGGTTCCTCGTCATTCCTGAATCACATTAACGGCAAGGACAAGCTTTGAGGTATTTCAGAGCTTCCATGATATGGATCATTGGTGAATATGCTGAGAGGATTGACAATGCTGATGAGCTTTTGGAAAGTTTTCTTGAAGGATTTCATGATGAAAATACCCAGGTGAATCCCAATACTGTTTAGTTCCACAGTGCTTTGTAAGGCCAAATGAAGCAAAGAAGGCTGCAGATGATGCAAAGATGAGATTTGCCCATATTGA----------------------------------------------------------------------------------------------------------------------------------------------CACTGTCGTACTATGAAAAATGTTTTGAACCACATGACAACGTGTCAAGCTGGGAAATCATGTACTATACCACATTGTTCGTCATCTCGCCAAATTATATCCCACTGGAAAAACTGTACTAGAAGTGACTAACATTTACACACCACGGGCGTATAAACTGCTGTAACATAGGGGCGACTTCTTCAGGACATACGTAACCGAGGCGACCAATTGTTATGGCTACGTGCCAGGGAGGTAGAATGAGACGAGACGGGGAGCAAAAATTGGGAGAAAAAAGCGAAGAACAAATGATAAACAAACAAACATACAAGGCAAAAAACTATGGACCATAGAAAAGGATTCTGCATTCCGCGGCATCTGCAGCATGATAAGTGTCAATCCTGGTGGTGTTGTGCAAGATTTTATTTTCTTCTGTGATGCAGTGGCTTCGTGGGTGCATCCAAAGAGCAGACAAGAGGGTTAATGAATGGAGAACACCAGGAAAGAAAACAATCTCCAAATGTGCTGTTAATCAAAGACAAGTAGTAATTGCTCTGACGGGAGG-----------------------CCTCTCGGAACTGATGGGGAACTACTGTGTTCTTATTCCAGCAATCGAAATGAGTTTTGGGTATCACTTATGGAAAAAGCTTACATGAAAGTCATGGGAGGATATGATTTTCCTATACTGCCCTCCAAAACTGCAGGCTGCTTTGGATTTGCAATCTGGGATACTCCATGCTGCCGAGGAAGATTTCAAGACTGCTTTCTCCTACTACTTCGAAGCTTTTGAAGGCTATCACTCAATTGATAATCCAAAGGCTATTGTTGCTCTTAAGTACATGTTGCTGTCAAAAATCATGTTGAGATTGTAAGTTGCAGTTTGAAGGTAGAAAATATTGTGAGCATGATTTTCATGTACTTTTTGCACCTTGCTGTGGAAAATGTGGGGATTTCATAATAGGACGAGTAATAAAAGCCATGAACAACAACTGGCATCCAAACTGCTTTCGTTGTGAGTTGTGTCAATTGGTTCTTGCTCTCTTTGGCCAATGACATTTGGTCTAGCATGTTGTGCTGTGGAAATGATGCATATGGCTGCTCCAAGATATGATATGGACAGATTTGGGGTTGTTTTCAGAGCTAGTCCTCGACAATCGGATGTTCTTATAGTTGCAGGAACTTTAACTAATAAAATGGCTCCAGCATTAAGAAAGGTGTGAGCAGCTGTTATAATGATGTTCTCCACCATTCTGCTGCAAGTGAGGAACGGCTTGAGGAGAAGTGTAAGGTCCGTACTGCTGAACCGGCGAGGCAGGCCCGTTGTAACAGTTCCCGTAAGCTTGCACGGGAGGTGTGTAGTAGTCTTGGGCCGTGGGATCCTGCCTGCCTGGGCCGTAACAGGATGTCAGCGAGTTTACGAACTGATACGAACTCATCAGTCCTCTATGATTTGTGGTGCGGCAATAATTCTGCCAATATCCCTCGCAAAGGTTCCTTCTGGCCGGCTATTTCATGCTGCTGCAGTTATTGGTGATGCAATGTACATATTTGGTGGTACCATAGATAATAATGTCCGAAGTGGTGAGATCTACAGGTTCCATTCTTGCAGGGCTTTACCCAATACCTTGTTGGCAGGTAATTGATTTTCTTTGTGCCTTTGTTGGAGCAATGAACATCTACATGTATATTTTTGGTGTTATAGGTTACATATAGGCAAAGGTGTACAGTTAGATTTGCGTGGTGAAGGTGATGTCTGGCTAAGGTGCCTCAGTGACCATAGTGTTTTTGTTCAGAGCTACTATCTTGATAGGGAAGCTGGCAGAGCTATGACTGTGATGCAGACCGAGAAGATGAGTTGTCATTTAAAGAGGGTGAAATCATAATGATTATCAGTGAAATTACTGATGATGAGGACTGGATGGAGGGGATGATAGAAGGCCAACCTGAGAGACGTGGTGGCATGGGCATTGAGCCATCATTCTTCGTAGACTATGGACCACCTACTTTTGCCTTCAACCCTTGTGGTCACATGGCCTCAGAGAAAACTGTCAAGTATTGGTACCAATTTTTTCCTCAGGATGACAACATCACTTCCAGTGTATTTATTAGCCCGCATAACAGAATGTGAAACCCAGTCAGTCCAGAAAATGTAATCTTCATACACAGCTAAGTCAAAAGGATGTTGAGGATGCTGGCTTAACAGTACCTAA-------CACAGCAATAACCCTGGACTTGAACCGATTTCCTCGAGGAGCAAAATCTTCAAAACTTTGCACCCTAGGGATGCTTCAGACCGATGGAAATGTTCCCATGGTGTCTCTTTTCAAGCAAAGGCGAATTAAAGGATGGTGGCCATTTTTCATCAAGAAGGAAAACGATGAAATGGAGCTAACGGTAAGCCATTACTCACTCCACGTGCTGATCATTCCATGGTTTGTTTTGGGGACAAACTGTATGTGTGTGGTGGATGGTATGAAGATGAAACCACAGGTACAAGAGTGTTAGTGGATACCATAGACTGTTACAATATAGCTAGAGACAGCTGGAGTGTTGTAACACGAGTACCAACACCCAGGTATCATGCTGGTATTGTAGTCATCGGTCAGTGGCTGTACATAGTAGGCTTGAACGTCTTGACCATTTGGCCCAAAAATTCAAGCACAAGGCTGATATCCATGAAGAATGGACACGTGGCAAAGAA--------------------------------------------------TACTTGTTGGATATCCACCTTTTTGGGATGAAGACCAACACAGATTATATGCACAAATCAAAGCAGGAGCTTATGATGTAGGACTTGCTCCTCATGTCTAACTGAATGAGTTGTACCCTCACTGGATGCTTCAGACATGCCTCCCAGAGTTTGTAGATTTTCCCGTTTGGACACTGCTGACTTAAATACATTTGTGACTTCTTTAGACTTCAGATCACCCCCACCTGCTCTTTGGGATCTGGCTGCTGATAAGCAAACTCTGCAGAATGAGCAGCCTCTACAGGTGGCTCGTTGCACAAAAATAATCAATCCCGAATCTGATGAACCGAAGTACATTATTAATGTTAAACAGTTTGCCAAGTTTGTTGTTGATTTGGCGGACTCAGTTGCCCCTACGGATATTGAAGAAGAGCTGAGTCACCTTGTTTCTCTGAATCATCTGAATGCCACAGCAGGTCACCATCTCCAACACCATCTAGTGGAATAGAAAATACAAGTATAAAGGACTCACCTATGCAGATTGATGTTCTGGTGTCCAGCACTGATAACTCCTGCAATAATTCAGGTATTTAGGCTTTGGT----------------TTGCTGGAGAGAATATGACTGGGAGTGGAAAACCTTACTGGCACCAATCTATGTTTTGGTCTGACTTAGGACCAGAAATTGGTTACGAAGCCATTGGAATTGTTGACTCATCACTTCCTACTGTTGGAATTTTTGCTAAAGCAACCAAAAGTGACACACCTAAAGCAATTGTTCAAGCTACTGATGAAAGCGTTCGTTCTGAAACTGAGGGGTTGCTCTACCAGAAGTTCCAAAGGTTGATACGAGGGATGCAAGACCTCCAGAACCAGGAGATAATTTTGGAAAAGGAGTAATTTTCTTCTTATCTGCAAGATACAAAAAGCAGCAATGGAACATTTGTAAACAATCAAAGGCTTAGTAAAGGCTCAGAAGAATCTCCTGCTAGGGAAGTTTGTTCTGGCGACATTGTACAGTTTGGTGTAGATGTTGTTGAGAATTCAAGAAAAGGTATCGTGATGGAAGAAAAAACATGTCAAAAAACAACTCTAAATCATTGGCAACCCTTCGACAGAAACTTCGCAAATATAACAAAGATTTTGAAAATGACATATCTAGTTATAGGGAGTGTCCTGATGATGAAGAAAAGGATGAGGAAGAACTAGGTACTTTACTTGGAGTTGGCTTCTCAGTTACTGTAAAAGAAGATGGTATGAGAGGATTGGGAAAGGGTTGGGCCCCAACAGCAATAGGTTATTCTCTTCAAGGCCTGGGAAAATTTGGCTTTTATGAAGTATTTAAACATGTGTACAGTGACCTTCTAGGTGAAGTGAGTCTATACCCATGTCGGAATCTATGAGAGACTTGGCTTACTACAACTTTCCGCCTTTTTCCAGAGATACCACGTGTAACACCGTGTCCACCTCGGCAGACATTAATAGGGAATATTCGCGCGAGTTTTCATTTGAAATTTTGAGGCGAACGACGCCGGTTTGAGAGTGACTCCCATTTTTAACCTAGAAAATCCAGGAGAGGTATTTGGGTTTAATGAAAAAGAAACGTCGGGTCCGTCGTTTGAATGACCGCAAATTTGTCTTTGACTGGGATGCTTCTGAAGACACTGCTGTGGACTATAATCCCATTTATAAGGAACGACATACCATTCAGTTTTTTGGACGAGGTCATGTTGCTGGTATTGATTTAAAAGTTTTTTACGAGAAGAAAATTATTCAACCCTGAAACGTCCTCCAGGTGATAACATGTTTCTCTTAGTTCAGAGATTTGGGGAACTCCTGCGAAAACTTTGGAATCCACGAAATTTCAAAGCCCATGTCAGTCCTCATGAAATGTTGCAAGCTGTTGTGCTGTGCAGTAAGAAAAACTTCCAAATTACTGAGCAAGGTCGCAATTTGAAGTCCAAAGCTGACATTCTTTTCACTCCATATAATTACATCATTGACCCAAAGACAAGGAGAGCTCATGGCATTGAATTGGAGGGCAATATTGTGATTTTTGATGAAGCCCATAATATTGAAGGTGCTTGTGAAGAAAGTATGTCTTTTCATCTGCAATCTCTAGATCTTGCTCATTGTATTAATGACTCATATTCATTCACAGGAAGGTCAGGACTATTTGAAGTCTATGGCTGCGGCTGCAAACTTTGCATGGGTTAACAGGACAAGTATGACTTTTCTCA---------------GTTTTGCGGGTGTGTACAATGAATATCTATTAAAGGATGCTGGAGCAGATGTCCATCTTATGTTGCAAAATATTTTTATGTATGTTGATTCCATAATATGCAATGCCAAAAGATTCTGGGCCCTCAGGTGGTTTTACTGAAGGAGGTGGACTATATGCTTTGGGTCTCATCCATGCAAACCATGGATCTGCAATCATTGATTATCTATTCACTGGTAGCTTTGGCACTTATATTTGCCATTCAGAAATGTGATCCAGCTCCTTTTTACTTATTTGATGAAATTGATCAAGCTTTGGACTCTCAGCACAGGAAAGCTGTGTCTGGTATGTGTCTGGTGCTTTGGAAAAAAGCACTGAAGTTATGAAGAGTATGCAGAACTTAATTAAAATTCCAGAAGTAGCCAGGACCATGCAGGAAATGTCGAAGGAGATGATGAAGGTAATTATGCTGCTTCCAGGCTCATTTTCTGGCAAAACCAATTCCCCTAATCCACACCTAGGTCCAGAACCAAGGAAGCGAATGTCATTGGCGATTTTCATTAAACTACACGCAATGACATTTAAGGAACCAGACACTTCGGCCATGGCATCATGAGCTGCCAAAGCTTCAATGCTCTACTACGTTTACCTTCACTGCCATGCATGGTGTATCGCATCGATACATGGTGAAAGCTTTTAAAGTCTGTGGATTTCAGCAATATGTACCTGTCAAAGAACAAATGGATCCTGATCCAGACTTTCCTACTGTAAAGTTCCCAAATCCAGAAGAAGGAAAAAGCGCATTGGTGGAGAAGATCTTGATAAGCTGATTAAGACTTCCAGATTTGTACCTGACAAAGAGTTCTCTGGTACTGATCGCACTGTAAGGAGAGAAGGACCTGTGCAGTTTGAGAAGCAGGAAGAAGAAGATCCTTT---TTAGGACATGGTGGTGATGGATTTTTGAAATTTCAAGATTCAGAAGAAATCACTAACGTGGAGTTGGCTGATGCATTTGAGCAGATGTGGCAGAAAAGACGGTAAAGTCCTTACAGTTTTCACAACAACCAAGAAAAATACAAGGATGATGACGAAGATGAGAAAAGAGATTTCAGCCTGAAGGAAAGTCTGTGGTTTTGCATGACATCATTGACACCACAAGGTGCGAGAAGATGTTCATTATTGGGAGAATGTCAGCTCAAGTGCCTATGAATATGTTATAATATTCCTAAATATATTTCAGTTACCTAACCCCACCTGGGTCTCAAGGTTTTGCTCCTCATTATGATGACATTGAGGCATTTATTCTTCAGCTTGAAGGAAAAAAGCATTGGAAGGTATACCAACCA------TCAAATGAGTGGCGTGTTGCGTAGTAATACATGTTATATGCAAGTGACGAGACAGGTTCTTTAGTGACGAAGTCAGGGCATCTTGACGTGGCTGCTACGTTACTGCCAATTTATCCAGTCGGGTTGCGGCAAAGTTTGTGACAGCTCTGGGCTCTACTTCACTTTATTATGCCTACTTTGTTTGATTCTCACGATGAGTTCAATGAATGGTTTTCCAAAGATATAGAAAGTCATGCAGAAAATAAATCTACAATCGATGAAAGTAGTTGGGGTTCAGGAGCAAATCCTTGGGGCCCAGAAAAGGAAGATAATTTTTCAAAACCAACACATTATGATGGTATGCTAGAGATTGTGGGTGTTACTGGTGTTGTCCACATGGGCCAAATACAGAGTGGTTTGAGAAGTGCCATCCGCATTGCGCCATATACGATGGAGATGAACATGAAGCATTTATGGATAGATTGGATGCACGAATTAAGAATCATGACAGAGATATTGAAAGGATGTGTAACTTTCACTATCAAGGATTTATAGAATCCATTAGAGAATTACTTCAGGTATCTGTTTCCTGTGGAATTCCAGACTTCCGCTCAAGGAATGGCATCTATGCCCGTCTTAGCAAAGATTATCCAGATCTTCCTGACCCACAAGCAATGTTCGATATACACTATTTTCGTCGTGACCCTAGGCCATTTTTCAAATTTGCTAAGGTAAATTCCTCATTAACAACGTCCTGACAGCTTTCGAGGTCCTGGATCGTCTCAACTACGGATACCTGAAGCCCATGCGAACAACTTTCCACCTGATGTCCTACTTTAATAGCTGTATCAATCCATGTGTGTACGGATTTCTCTCCCAGAACTTTCGCAATAGCTTCAGGGCAGCCCTTCTGTCATGCCTCTGTGGTAAGGCCTACAAACAAAAGGTGTATGGAAAACAGTATGTTTGGTTTCTAATTGGATGGTATGAGGATGATTGGTATATGTTTCAAGATAAGGGTCATAACTGCACTCCGGAACAAATGAAGGAAGCCGTTGAAGGCCACATTACAACTGAAGCACTTATGCTTAATCAAGGCAGCAAACAAGGGCAGTTGCACAGCAAAAGGGATGAATTTTGGGATACTGCTCCGGCATTTGAAGGGCGTAAAGAAATTTGGGATGCTTTAAAAGCTGCCGCTTATGCCGCTGAAACAAATGATTATGCTCTTGCTCAGGCTATAGTTGATGGTGCCAATATATCTTCAGATCTGTAAAACATTATTTCCTGTTAGACCAAGGGGACTTCATTGTTCAATTCATGGATATGGCTGAGGAAGAACTGCAGAAAGACATCGATGACATCATGCCTACTCGTTTAGAATCTCTTCTAGAGTTAGCCCTTCGAACCAGTGTTGTAAATTCTGACAAATACAAAGATGATGTGAGGT--------------------------------------------------------------------------------------------------------------------------------------------------------------AACGAATTTCTTCTAAAAGTAAGATTCATCATTACATACATTGCTCCATGGCAGATCACCTGGGGCTCTGCATTTCATGCTTTTGCTCAACCCTTCAGTGTTCCTCGTATCCTTTCATTTCATATGAATTTCTGTCCAGTATACATCTGTTCTTTATGTTTCCCGATTTGGAGGAAGGTGGTTTAGCTACATACAGAGCAGCTATTGTTCAGAATCAGCATCTGGCTGTGTTATCTTCTTAAAAACTAAAGGTGACTTCATATTGGTGGGCGACATATGCGTTCGATGGCCCTCCTTGCATACAAGCCAATGGAAGGAAGTTTTGAAGAGATTGCTCGTGATCATCAGCCCAATTGGATGACTGCAGTTGAGATTTTAGATGATGATACAGTTCTTGGTGCAGAGAATTCATTTAATCTTTTTGTTTGTCAAAAAGATAGGTGAGATAGCTACAATTGGTATTTTACGAAAGAACAGCTAGATGACTCTCCTAGCAGAAGATCAGGAATCGATGCAAGTAAAGAACTTTCCTACAGACAGCAAGCTGCAAATTTTATTCAAGATATGGGACAAAGACTTCAAGTGTATCCTTTTTCCGGTTCATGCGGGTTCAGAACGAAGGCACGGGGAAGAGTTCCTGGTGGATGATCAACCCGGATGCCAAGCCCGGCAAGGCGGCCCGGAGAAGGGCAACGAGCATGGAGACCCAGAAGTACGAGAAGAAACGGGTTTAGATACTACAGAGGAGCTGTAGGTGCACTATTGGTTTATGATATAGCTAAACACCTGACTTACGAAAATGTTGAGCGCTGGCTGAAGCATTACTAGACCCAGCAGTCAACTTAATGTTTGAAAGGATGCGAAAGGAAATGGATTCTATTAAATCTCGTTTGGAGGAAACACAGAATGAACTGAGCGCCTGGAAGTTCACCCCAGACAGGTGTGGTGACCAGCATCTTCAGCAAACCCCAAACTCTTTCCAAAGATAGACGACCCAACAATTCATCACAAGGCAAGATTTGCCAGTTCAAGCTTGTTTTGCTTGGTGAATCTGCAGTTGGTAAATCCAGTTTAGTATTAAGATTTGTCAAGGGACAGTTTCATGAATACCAATGGTCATGCATGCACGATCTGGTGGTACTCTCGAAGTCATGGGTATGCTCTTGGGAAAAGTCGATGCTAACACTATGATTGCAATGGATTCATTTGCACTGCCGGTGGAAGGAACCGAAACGAGAGTTAATGCTCAAGCACAAGCAAACAGCTATTTTCTCTTATCATTCCAGGAAATGTAAATGTGATCCGTACTCACAGCACTCATCCAGACGATGAAGATGATGGTCCATACAAATGGATTTCTCCTGGTGACACTAATTCATAGTTATAAAGGGACTGGTGGTATTTTTGAAGTATGTTGGAATTCCAGAGGAGATAAGGTTGGAGCTAGTGCATCAGATGGTAGTGTGAGTAGGGGAAGATATCGTTTTCTTGGCAACTGATATCAACCTTCCTGGTGCTGTAGATTGGGTAATGATGCAGTCTTGTTTTGGACATCATTTCATGCTAGTACTAGAAAAGCAAGAGAAATTTGATGGACATCAACAGTTTTTTGCCATTGTACAGTTAATAGGAACCAGAAAACAGGCTGAAAATTTTATTTACAGGTATTTTTCTTGAGTGGCTCCCTTGATGGCAAACTCAGGCTATGGAATATTCCTGATAAAAAAGTCACATTATGGAATGAATTGGGTGGACAGACAAAACTTATAACAGCAGTGAACTTCTGCCAGAATGGAAAAATTGCTGTTGTTGGTTCATATGATGGACGTTGCCTAAGCCAAAATATTCACAGCTTTTAGCTATTATTGAAGAGTTGGGAAAAGACATCCGGCCTACTTATGCTGGTAGCAGAAGTTCTGCAGAACGGTTAAAACGTGGTATTGTTCATGCTCGTATTCTTGTTAGGGAATGTTTAATGAGATTCTTCAAACAGCACAGGAAATCAATGAATTGGACCACAGTGGGTTCAGTACCCAAGCGCCCAC----------------------------------GGGCTTACCCAAGTGTGCCTAACCAACCCAGTGAAGCATCTGCCCACTTCATGTTTGAATTGGCTAAAACAGTTTTAATCAAAGCAGGTGGTAACAGTTCCACGGCTGTTTTATTCACTCAACCCTCTGCAAGCCAGAATCACAGAGGTCCACACCGTGCTCTTCACATGAAACCATTTTGTCGCAGTCAGTCAAACATCACCCAGGATATCGATTTAATGATAGATTGCTTTGTATCCTGTTTCCGTATAAATCCTCACAATAATGAGGAGATACCCAATTTCAAGACAGCAGTATGATGTTAAGCTGGTCACAATTTTGTAAAGAGCCACTACCAGAAAGAAGCTTTACATTTTGGGAATGGTTTTATGCCATTATGAAAATAACGAGGGAACACTTGCGTGGACCATGGAATGATGGGTAATTGTGTACTTTATAACTGTTGGGGCGGATCGTAGTCCAAAAACCTTTTTCGAGACTCCCCCAATGCTTTTGATATTTATTTCACTTGGCCGATGGTTAGAACATATAGCAAAGGTATGTTCAGAGTTGCAGAAAATTGCAGGCTAAATAGTATGGACAGTAAAAATCTAGCTATATGTTGGTGGCCTACTCTTCTTCCTCTAGAATTCAAAGACATGATGATGTTTGAAAGAATGAGAGGGAATGTGATTGACGTTCAAACAGGGGAATGGGTCGGACAGATGAGTGGTGTAGGAGCAGGCCTTGATTC-------------------------TTTTTAAATGAGAGGCTCTTCCAACCTGATGAAGAAGCAGTTCAAGGCTTAAGAACCAAAAGAGGAAAAAAGCGCTCCATAAACACACCTTTAATTAGGGATTTAGTGCAGTTTTTTATTGAAAGTGAACTACATGAACATGGTGCTTATTTAGTTGACAGCTTGATTGAAAGCAAAGGCACTGGAGTTGTTACAAGCGTACCCTCAGATTCCCCTGATGACTTTGCAGCCCTTAGAGATTTGAAAAAAAAGCCAGATTTAAGAAGGAAATATGATATCTCTGATGAAATGGTTTTGAATTCTTAGATCTGAAAAAAAATACTGGGGCTGAAGAACATAGGGCACGAGATCTGTTTTATGCTTTATGGATTCCTACCTTAATGGCTTTAGCAGTTTCAAGGGACTGCTCGGGTGGAATGCCAACTTCTCTTTCCCTTAAGAGACTCTGAATGAAATAGGTCACATTTCGTCCAGCGATTGGACTTAGACAAGCCTATAAAAAGAGCATGTCAAAGTTTTACTAATAATGCTGTCATGGGCCAAACCTGTCTTCAGGATTTGGAGGTATCCCTAGGTCACCAGTACGAAGTCGTCGACTAATTTCCTCAATCTGCAGTTGCACTGGAAGAGAAGGAGGAGGCAATGTTACTTCGACACCATAATGAAGCAGAGTCGATGCATGCTGTTCAGAAGCTTGACTGGGAATGGAAGATGAAGGAGTTGGCAATGTGTGATATGAAATCTACGCCTTTAATTGATGATATATGTGTACCAATGGTTCAGTAAAGCACTCCCTGAAACAGCCAATGAGAACCCCGTCGGACATTGGCATGTTACATGACGGGTGAGTGTTTTCTGAATATTATTTTGCTGATAAAATTTTTAGGGTAAACATGGTATCCAGCTGCACCGAATCACAGAAATGATAGAATTTACCTCTATCAATTACAAAACCTAGGTCCTTATTGCATGTTGCCGTTGCTAACATAGTAATTTAATTGTTTATATTGCTGCCGTGATCGCGCCACTTAGTAACTAAGCCTCATTTGGGAATCCTTTGTGAATTCCAAAAATCCAGAATTTAAAGTGAGAAGAAGGTGGGATGACGATGTAGTTTTCAAGAACTGTGCTCGAGGAGAACCTGACAGGAAAGAAAAACCTTTCATTAATGATACATTGCGGTCAGACTTCCACAGAAAATTTATGGAGAAATATGTCCGTGAATTTTGAGGTTATCAGAGAAAGTGGCCCTCCCCACATGCGCACTTTTATTACTAGGTGTGGTGTAGGTGATATACTTACAGAAGGCGAAGGTAATGGTAAAAAGTTATCCAAGAAGAGAGCTGCAGAAAGAATGTTAGACGAGTTGAAGAAACTGCCACCACTCCCGCCAGCCCAACAGAAGGTTAAAAAGAAACCAATAATTAAAAAGAAGAATCGAAATCTTATTAAGGTTCTTTTAGTTAGGTGGCACAATTGGAGATATTGAAAACATGCCATTTGTGGAAGCTTTTCGGCAGTTTCAATTTAAAGTTAAAAAAGACAATTTTTGCTGTGTTCACGTTAGCTTGGTTCCACAAGTATTACTATAGAAAGGGTGTGGAATCATGTTGATGTATTTGCTTTTGGCCATTTTTTTGGCTGGACCATGAAAGCTATGCTTGTACGACACTATGGCATTTGTTGGACCATTAGTGTAACATGGGAAATCACCACTGCATGATTATTTATTAAGAAATTTTCATCTGTTCCGCTTGGAATCAACGTATGAAATCCGTCAAGATATTGAAGATGCAGTTTGTCGACTAAAGCCATGGCAAACAGAAGAAGGTGGTACCATGTTTGGTGGCTGGGCTCGTATGGCTCTACCTATTGCTTCCTTAGGGCAAGATTACATAGAAGAAATAAAAAATGAAGATGGCAAAGTTGTAAGCTTCCAGTGCAAGCTGTGTGAATGCCGATTTAATGATCCAAATGCCAAAGAAATGCACATGAAAGGCCGTAGGCATAGACTACAATAAATTTGCATTTGAGTTGGCATCTTCTGCGTTAGAAGATAAGTTACCTGACATTCATCTAAAATATGCCATGTTTTTCGAGGATGAAGGGAAATATCATGAAGCAGAAATTGAATTTATTAAAGCTGGAAGACCAAAAGAAGCTGTATTAATGTTAGTTTGTGTTCCCTTTTAGATTATGGTTACAAAACATACCAAAAATATGGGTAAATTCAGTTCTGTTACTGTATCAACAATTGATGAGGAAGAGGAGGAAATTGAAGCAGTAAGACCCTAAAAATGTACGATTCTTCATTATTAAGTCATATTCTGAGGACGATATTCATCGTTCAATTAAGTACTCTATTTGGTGTTCAACGGAACATGGCAACAAAAGACTGGATCAGGCATTCCGAGAACGAGAAGGTAAAGGCCTTGTCTATTTGTTTTACAGTGTAAATGGATCGGGTCATTTTTGTGGTATGGCTCAAATGATTTCTCCTGTGGACTATAATTGCTCTGCTGGTGTTTGGGCCCAGGATAAATGGAAAGG----GTCTGGGGCCCCCATTTAGTCATCGTGCCAACAAGTGTCATGCTCAACTGGGAAATGGAATTCAAAAAGTGGTGTCCTGGATTCAAGATTCTGCGTATTATGGCACGCAAGAGGAAAGCATCTACGTATGACAATCAATCCTGAAGGTCAGTGTCGTGTTCAGCACCTGTGGTTTCAGACTATTTATGACATGTTAGAGCATTTCCGTGTGCATCCTATTCCCTTAGAATCAGGAGGTGCTTCTGATGTCACGTTGACAGAGATGTTGATGAAGCATCAAAGAAAGAAATTAAGGACATTTTGATTCAATATGACAGATCTCTGTTGGTAGCTGATCCCCGTCGTTGTGATA-------------------------------TAAATCATGCTCGAAACATTTGGGACAGGGCCATTTCCATTCTACCACGAGTTAACCAGTTCTGGTACAAATACACTTATATGGAGGAGATGTTAACCAACATACCTGGTGCTCGGCAGGTATTTGAGCGTTGGATGGAGTGGGAGCCTCATGAGCAGGCCTGGCTCACATATATAAAGTTTGAGCTGCGTTATAAAGAGCAAGACTTGTGAAGAAATATCAGATTGCTCAACTGTTTCTGAATCACTAGCTAAAACATCAGTACTCCATGTATCACTCACCATTGACTTCGTTTCATCACCTAGAAGAAACGTCCAGAAAAAGTGACTTGGGATGGACACACCGCAAGTATGGAAGCAGCCACTAGGGCTGCCAGGGCTAATATCACTATTGAAGAGCAAATTCAGCAAATTCATAAAATTAAAGGCCTCTTGTAAGTCCTCATTGAATTTGGCTGAAATGGGCACTTAGATTTAATTAAGCGCCGTTTGACGTTTTGTTCCAGGCACCCATCGATCGACTGCTGGGATGGACCTGATGGAATACCATATGTTTATCACGGTCACACCTTAACTAGTAAAATAAAGTTCACTGAAGTAATTAAAACCATTAAAGATCATGCATTTGTAACTTCAGAGTAAGTTGAATACAGTTCTTGACTTAGTTGCTGATGACTATGGGATTCAAATTGATGGTGTCAACACTGCTTACCTATATTTTGGTATGTGGAAAACCACCTTTGCATGGCATACAGAAGATATGGATTTATACAGTATAAATTACCTTCATTTTGGTGCTCCGAAGTCATAAATGGGCCATGCCATGCATTCCATGCTTGCTAGAACCACTTACCAGCATGTGACTGGCACACGATGTTCCACTGATTTAGCAGAGGTTCCATCTGTTTTAATGGAATATTTTTCATCAGATCCCCTAATGTAAAGCAGGGAGATGAATGGGGAGATCCTACAAACTGCGAAAATGGTGATAACTGCCCATATTGTCATACACGCACAGAGCAGCAGTTTCATCCAGAGGTAATTTAACTTTTTTAGTTGATGCATTAACAGATGACAATAAAATTGAAACACAACGAGATATTCATCAAAGAGCAACAGATGACTTAATTGATGCTGGATTAGAAAATATTAACTTAAGGTAATAAGTGTTTTGTAATATGAAAATAATGTAATGAACATTCGGCAGTTTAACTGTTCCCCTCACCCATATTGGCTGCCAAATTTCATGGATGTTTTCACTTGGTCACTTCCATTTGTGGGTGAAAAGGGTAGAGGTTACTCTTCATAAAGATGGTCCACTTGGAGAAACTGTATTGGAATGCTATAGTTGTGGGTGCCGCAACTGTTTTGTATTGGGCTTTATACCAGCAAAAGCTGATTCTGTGGTGGTGCTATTATGTCGGCAACCTTGTGCCGTGCAATTACTAGCCATCAGACATTTCAAGATATCAAGAATATGAAAGAACAAATCATGCGTGTAAAAAATTCAGAACGAGTGCCAATTCTTCTTGTAGGAAATAAAGTAGATCTGGAGCAC-----------------------------------------------------------------------------------------AATGGTTTAGTCATATACTGTGGCACCATTGTTACAGAAGAAGGTAAAGAAAAGAAGGTTAATATCGATTTTGAACCTTTTAAGCCTATCAACACATCATTGTATCTTTGTGATAACAAGTTTCATACTGAGGTAAGCATGATGCTATAAGCAAAAAAAGAGATGACATGCTGACTCTCCTTTTAGACAACGGAGCAGATATTAGTCTTACCAATAACAATGGATTCAACGCATTACACCATGCAGCTCTCCGTGGAAACCCAAGGTAGATTACCATATTGGGTAACTCTGCTCCAGGATTGGCATATTATCTTACCACGTCGTCATCATCGCATTCACCACGTGGCACCACATGAAACCTATTTTTGCATCACAACTGGTTGGTTGAATTATCCCCTTGAAAAACTTTGTTTTTGGCCACTGCTAGAGTTGACAATTGAATCTGTTATGGGTTGTAAACCAAGGACTGATCACAGGCGAACTGCTTTGAATGAAGTGTATGCTCATGCCGTCCTTGGGAAACATCCTCATGTGGTGCGATATTACTCAGCTTGGGCAGAAAACGATCACATGCTTATTCAAAATGAATACTGTAATGGTATGAGATAGACAAAAAAACTGGTAAACAAAAGATCTGGATTTACAAGGACAAGATGACTGGCAAGGGTAAAGGAGAAGCTACAGTCACTTAAAGAATGTGAAAGTTACCAGGCACTATTTGGTTAAGTGGAGAGCTCTCACTTATGAAGAGAGCACTTGGGAATTAGAAGACGATGTAGACAGAACTAAAATTGAACAGTTTGAGAAATTTAAAGATCCACCCCCAAAAGAAAAGTGGAATACCATCAGGCAAAGGGTCAATCCAATGCTTGTTTAGGCCGGTTGGAACGGAATCCATTTCGGCTTCTCTCTGTTGCTGCTTTTGTTCTCTCCTTTCCTTGGCCAAAGCAGATTGCATCATGGCTGCTTGAGCTAATGAACCGTCTGG---------------------------------------------------ACTCGTGATGATCTCAGAATCCCTGAGGGAGAACTGGGACAAAAAATAGAATAAGAATTCAGATTTCTGTGCCCCATTGACATCTTTTGATTGGAATGAAGTTGATCCTAATCTTCTAGGAACATCAAGTATCGACACGACTTGCACCATTTGGGATGGGGATATAAAATTGGACGTTTTTTTCTTCTATGAAGAAAGGGACTATATTTGGAATGGTGGCACTCAAGCTCGAACTGGAAAAAACTGCAAAAGATTTGCCCACACACACGACAATGGTGTCTTCTTCTAAAAGTTGTGAACTTGTCACCACATTCATAACATTCTTTACAGTTGCTGTCTGGCATCCAATACTGTTTAAAGTCACTATCTTTGTA---------------------------------------TTGGAAAATTCAGAATTCATAAGCAGTGATGAAGAGGACTCAGACGAACCAGATATACCAGAATGGGATTATTAGGTTGGTGATTGTGCAGTTTTCTTATCCACCGGGCGACCTCACCTTCCCTACATTGGACGCATTGAGACCATGTGGGAGTCTTGGGGTGGCAAAATGGTAGTAAAGGTGAAATGGTTCTACCATCCAGAAGAGACCAAGGGTGGCAAGAAATTAACACAACTGAAGGTGATGGTGTTTTTAAGGCTGAACTGAATGAATTTCTGCGTCGTGAATTGGCAGAAGATGGCTACAGTGGAGTTGAAGTGCGTGTCACACCAACTCGTACGGAGATCATTATCTTGGCAACTAGGACGCAAAGTGTTCTGGGAGAGAAAGGTCGTCGCATTAGAGAATTAAC---------------------------------------------AGGTAAGAAATCCATTGACAGATCTAAAATTTAAGGAAGGTATGAAATTGGAGGCTATAGATCCTTTGAATCTTTCTACAGTGTGTGTAGCTACTGTCACAAGAGTCCTCCGAAACAATTATTTAATGATAGGAATTGATGGCATGATGGCTGCCAATGGTTCTGATTGGTTTTGTTATCATGCATCATCACCATGTATATTTCCTGTAGGATTTTGTGAACTCAACAATATAACACTTACTCCCCCAAGAGG----------------------------------------------------------------------------------------------------------------TACCATGAGTTGGTTCAGACTACCAAAGAATATATGAGGGAAGTTACCACAATAGATCCAAAGTGGATGGTCGAATTTGCTCCTGCTTTCTACAAATTTGCAGATCCAACAAAATTGAGTAAACACAAAAAGCAGTTGCGACTGGTCACTTTTAGCCAAATCAGCACTATGGATGTTGACAGCCTACATTGTCATCACTTTGATGTCACTTCTATTTCCGAGCAGCAACCAACCTGATGTATTACGTTTTGTGTCGTGAAACCTTTTTTTTCTTTTCAGAATGGTTTTTCGATTTTGGATTTGTCATTCCTAATTCAACTAATACATGGCAATCGCTGATTGAAGCTGCTCCAGAGTCTCAGATGATGCCAGCAAACGTTCCTTGAGGCCAAACAGGTAACTCCTCCATATAAACCAAAATTGGAGACTGATCGAGACCTTGAACATTTTGATCCACAGTTCACCAGTGAACC----------------------------------------------------------------------------------------------------------------------------------------------------------------------------------------------AGTTAGACTGTTTTGGTGTGGCATTTGCTGTTGTTGCAGCATTTCAAGTGCTGGGTTTCAAAGATGTCCACCTTTCTTTATCTGAAGATCATGCTTGGGTTATATATGGAAAAGATTTAGAGGAAACAGCTGAAGTTACTTGGCATGGTAAAAGGTGAAATGGCTATTTTATCTGAAATTCGAAATTTTGTTATGAGGTACAATATAAAGCAGACAATGATAGCTGAAATGACCAAAATGAGCCAGGCCTATGTGAGTCGCTTTTTTCGTGGAGACATTCAAGACATGTCTGAACGTACCAAGAATGCCTTTTACATGGAAATTGCTATTATTAAACGAGAAACTACTGGATCTGGACCAAATTCATACAGTGATAATGAAACAGTTGCGAAATATGAGATCATGGATGGGGCTCCTGTCAGAGGTAACACCCTTATCAGCTACCATATGTTCATCTGCAAAGAAGTCTTTTATGAGACCAAAGAGTGCAGAACCCAGCTCTCCATTGCTAAGGAGAGCGCTTTCGCCAGATCGTTTGCACCCAAAGTCTGCGGAGGTGAAAGCTAAGCGTGAATCCTTTTCTGGACATGCATCCTCACC---------------------------------------TTTGGTCATGCAGAAGTTGTTCAACTTTTGCTGAAGCATGGCGCTGACCCTAATTCCAGAGACAATTGGAACTACACTCCATTGCATGAAGCTGGTATCAAAGG-------------------------TGTTTCATGCTAAAACCATGGGCTTAAAAACAGTATTCACTGACCACTCTTTGTTTGGATTTGCTGATGCAAGTGCCATCATCACTAATAAACTTCTGCAAATGTCCCTCTCAGTTTGTAACCATGTTATTTGTGTTTCACATACAGGGTAAGACCAAAATCAGAAAGAGAACTTGAGGAAGCTATACAAAAATAAGAAGTACAAGCCCAAGGATTTAAGACCCAAGAAGACCAGAGCAATGCGACGGGCTCTTACTGTTAGAGAAGCTTCTTTAAAAACAGGATACTGAAGTTAGGGGTACAATGGTAGTGAGCCTGAAGAACGTATCCATGGTATCAAGCAAATTGCTTGTTGCAGCAAAATCTGTTGCTGCTGATCCTGGTGCACCAAATGCCAAAAACCAGTTTGTTAAATTTTATGCTTTCAGGCCCTGCCATACTATACTACATGATTGGTGGTTCATTATTAGCCATGGGTATCCATCCAGTTGCTGGACATTTTATTTCTGAACATTACATGTTTAAAAAGGGCTTTGAAACTTATTCATATTATGGTCCCCTGAATTTTATTACATTCAACGTTGGTTATCATACAGAACATCATGACTTTCCAAGTGTGCCAGGGCTCCTGTGAGGTCTTCTCGTCAGGATCAAATACACAGTTCCATTGTATCTACTCTTTTGGCCTTAATGGATGGCTTAGACAGTCGTGGCGAAATTGTCGTAATTTAATTGCAGAAGTGGGAAGGAACTTCTCTTGACACCAGTGGTTATTAGTCGCAATGAAAAAGAAAAGGTACTTATTGAAGGCTCCGTAAATTCCCTGAGAGTTAGCATTGCTGTGAAACAGGCGGATGAGATGGTGGTCAAGAAGCTATGGATGTCACAACAACATCAGCTAGAGTTGGTAAATTTGATGCTCGTTTCTTCCACTTAGTATTTGAAGAAGAATTTGGACGTGTGAAAGATCATTTTGGTCCAATGATATCGCAATGATCAGCACCATTATTGCTTAAACTTGGATAGTGGAATGGTTATTGATGGTTACCGCATGGGTGGAGAAGGACGATTTGTCAACCATTCTTGTGAGCCAAACTGTGAAATGCAAAAATGTTTTAGTTCTGTCAATTCTGATTGCCTTGGTCATCTACCCTGCGTGCTTTGCTTCAGAGATCGAGAAAAGCAATAGGCCTGTATGGGAGTTTGGTTGGGCGTATGGTGTCGGCTGGGGTTCTGCTATTTTCCTGTTTGGTGCCATCCTATTGTTGCTCTGTGACAAGGAAACAGAAGAGATGTAACATTGATGATCTCTGTTTATAACAAGCGAAGTATGAAAAGGAAAGAAATGATTGGCTGGTTTTCACTTGGTCTGAACAGCAGTGGTGAAGAAGAATTAGCTCATTGGAATGACATGCGAGAAAACCGAGGAGAGCAAGTATGCCGTTGGCATGTTCTTCTGGATTTAGAATTTGGAGGTTTCGGATCTGTAAGTGGGAAAATAGAAATTGAAATCAAGATAAATCATGAAGGTGAAGTAAATCGAGCAAGATTTATGCCACAGAATCCATGCATAATTGCAACTAAAACACCATCCAGTGATGTGTTAATATTTGATTATACAAAGCATCCATCAAAACCAGGTATTTTTCTCAGACAGTTGCTCTTTGGGATTTGCGAAACCTAAAATTGAAGTTGCATTCCTTTGAGTCCCACAAGGATGAAATATTCCAAGTTCAGTGGTCTCCACATAATGAGACAATTTTGGCATCCAGTGGTACTGATAGAAGATTACACGTATGGGATTTAAGTAAAATTGGCGAGGAACAATCTGCAGAAGATGCTGAAGATGGACCTCCAGAACTCTTGGTATGTTTTAGACACTCCTAGAGAACCATCACTTGTCCTAATCTTAAAGTGGGGTGGAGAACTTACACCTGCTGGAAGAGTTCAAGCTGAGGAATTGGGCCGAGTATTTAGGAAGGAGTTTCTGCCATGGAAAATCTGAATGAAATGCAGTGCATGTGGTTTCAAACAGAATGTGCTTTAGGTTATCAAAGGTTAGGAAAATCCTAGTGAATTTCCTTTTAAACCTCCAAGCATTTACATGATAACCCCAAATGGCAGGTTCAAGTGCAATACTAGACTTTGTTTAAGCATCAGTGATTTCCATCCAGACACGTGGAACCCTGCATGGTCTGTCTCAACAATCCTCACCGGACTTCTCAGCCCACCAAAACTATAGTTCGTGAATTTGCTTCTGATTTTGAAGTAGGAGAATGTTGGGGATATTTCAGTTGGAATGTTGTGGCATTGAAGGTCCAAAGGATTGGGATATGAATATATACTTTAATTGCTCCAGTGTAGACGTGGGGAGCAGAGAGGCCTGCGGAGTCAAATGTTTGAGTTTGAATCTCGACATGCCAACAAAGAGGACGATGTTTTCCATTTCATAGGATATGTTCCCATCGATAATCGGCTATATGAGCTGGATGGATTAAAAGATGGGCCTATTGATTTGGGTTACGTGCGATCAAACTCTTCAGTGTTCGTTCCGAAAACCATGGGGTTTTGACTACATTTTTAGGGAAGTACGTTTGGTACGAAGAATACCCAACGATTCCCAGCTCATTTGTGCTCAATGGGTTTATATATTCACTTTTTGGTTTATATGACGTGCAGCAGAGTTGAAACTTAAATTTACCAGTGGAAGTATCGCTGGATTTTAGAGCAAAAGACCAACTATCAGGACTGATAGAGGCACAGTGAGGCAGTCTCAACTCGATTGGTAAATTGAATTTAAGACCATGTGGACCACACATCACCAAAGGGCTTAGCAATGTTTCTCCTGTAAA-----------------------------------------------------CTCTCTGAGGAGCCTGTGCCAGCAGAAATAATGAAGGTCACTCAACAAGACCTTAATTTTGTTGCAGAATTTTTGAAGGAAAATTTTACGAGTGAATAGCTTTTCAAAAATGTGGCTGAAAGAGGAAGATGGGGTGAAAATCTGATGCTAGCCTACAATGATTATAAGGAAGGACGTGTGAATGAAGCATTAATGAAATATGCTTTTTTATCTGAATTAGGCTATGAAGTTGCTCAAAGCAATGCTGCCTTCATTTTAGATAGAGGTGTGGTAGGCAAATTTGTGGAGTTCTTTGGGCCTGGTGTTAGTGAGTTATCCATTGCTGATAGAGCTACTATTTCTAACATGTGCCCAGATTCTATGTTAGGTTGGTGGTGTAGAAGAATATGAAGTGTGTAGAGCCTTACAAGATGGAAGGTTAGCAAAACCTTTAGTCGCTTGGTGTATTGGTACCTGTGCTAAAATGTTCACCTCCGAAGTTCAGTTCGGTCATGCAGGTG---------------------------------------CTTTTTATCCCTGTTCATTGGCTGTTTTTTGCAGCAAGCACATATGTTTGAGGTTGTAATCAAATATGTTCCGTATGTCGGTGACAGCAAGCGAGCAATGGATGAATATACTTCAGAAATCATGATGGGTGGCCATAATACCATTGTTATCCACAACACTTGTGAAGATTCTTTACTTTCAGTCGTTTCTGAAAGGGGAAACCCAAATTGCTGCTGATGAGGCCTTCCAAAATGCTGTGCAAAGTTATAATGAAGTTTTCCTCAAGAGTGACAGAGTGCAACGCATCGTACAAAGTGGTGCCTGTTCAGGACATGATTTTCGCGAAGTATTCAAAAATAACATTGAAAAAAGAGTGCGTAGTCTACCTGAAATCGATGGCCTTAGTAAAGAAACTGTTTTGACATCATGGAT---------------------TCAACTATGATGAAAAGGATCCTTTCCTGTGCAACTCTTGCGGCTTTTGCAAGTATGCCAAATTTGATTATACCATTACTGCCAAACCCTGCTGTGCAGTAGATCCTATTGAGAATGAAGATGACCGCAAAAACATTTTCTTTGATTCCAGATTCTGATCAAGAGCCGCTAAATTTTGTTGCTCCTAATGATAAAGAATTTGACTACTGGACTGATGGTATAAATGCCTTACTTGGAAATAAAATGATAAGTAAAGAAACTATGAATGATTTAGAAACACTTTTAAGTATGGACATAAAATTGAGATTGTTAGACACTGAGGGTGTAGACATCCCTGAAAAAAAGTCTATCCTACTTATGATTTTGCATGCCCCATTGTAGATAGTGTTGAAGGTGTAACTCATGCTCTAAGGACCACAGAATATCATGATCGAGATGACCAATACTTTTGGTTCTTGAA-----GAGGTATCACCAGATACATTTGAACTGCTTATGGACCGTTTGGAAAAGGAGTCTTATTTTCAAAGTCAAACTACTGGCAAAGATCCCAATCCTTCAATTGATGAAGATGCTGTTTGTTGCATTTGCAATGATGGAGAATGCCAAAACTCCAATGCAATACTTTTCTGTGACATGTGCAGTGATGCCTGACGCTTATGAGCGCCTAATTTTAGATGTATTCTGTGGAAGTCAGATACACTTTGTTCGTAGTGACGAATTAGCTGAAGCTTGGAGAATATTCACACCACTCTTACACCGGATAGAGAATGAGAAGATAAAACCAGCGACTTACAAATAACCTTTGGCTGGGCAATTCCAAGAGCTTCAAAAAGTTCAGGGTGTTTGACTGGCAATTCAATTACTTCTTTTATCTCCTTGATTTGTTTGTCCAATCCTCCAACCATTTCATAAGTAGAGTCTGGAACTTTTTCAACCATCATGAGACTCACCAAAGGGTCAACCTAGGAATAAGCTAACAATGATTGCAGAACCACTAGAAAAAGGCCTTGCCGAAGACATTGAGAATGAAGTTGTTCAGATCACCTGGAATCGTAAAAGACTCGGAGAGTTCTTTCAAACCAAATATGACTGGGACTTGTTGGCAGCCCGTTCCATTTGGGCTTTTGGTCCCGACACTACTGGGAAGAGTTGAACAAGACCAAGCCTATTTGGATGAGAAACCCTGATGACATTAGCCAAGAAGAGTATGGTGAATTCTACAAAAGTCTAACCAATGACTGGGAAGACCACCTTGCTGTTAAGCACTTCTCTGTTGAAGGTCAATTGGAGTAGGTATCCAGCTTCAGTATTTGTTGGAGATACATTTTGCTATTTTGCTGGAATGACATTTGCCGTGGTGGGAATTTTAGGTCACTTCAGCAAGACCATGCTGTTGTTTTTAAGGCTCTTGAAGCTCTTGAGCAAGATAACTTCCATGATGATCCACATGCAAATTTAGTAATGCATAAAAAAGCTCCCAAATTTGAAGAGACATTGAAAACAAAAGAAGGAAAAACTCAAAGGTGAACCATTCAAGCAGCTAACTCGGCCTGGGCATCAATCACTTCCCAACAACGTTGCATGAGATCGGGCTCTTCAAACAGACGACTTTGGCTCAGCAACACACAGGCATTCTTTGCCGTAAGACTGGTCTCTAGGTAAGATACACATCCTTCATGGGGAAATGCGATCAGCCTTACTAGATGGTGACGTTCACACATACGACATGGAAAGAGGCTTCACAAGGCATCCCATTGATGACAACAATGGTCAGGGTATTCTAGTGATGCTAGGCAGGCAATGCATAATAAATCACATGCGATTGTTGTTGTGGGACAGAGATATGAGGTGAAACTATTGCTCGGGTGACTGGTGGCATGAAAGTCAAAGCAGACCGAGATGAAGCTTCACCATATGCTGCTATGTTGGCTGCTCAAGATGTTGCAGAAAAATGTAAACTTGTTGGAATCACTGCTCTGCATATAAAGCTCAGAGCAACTGGTGGAACTCGAACCAAAACTCC--------------------------------------GAACGAGCATACCGTACACCAGATTATGGAATGTGGGAAAGAGGTAGCAAGTATAATGATGACACTCCAGAAATACATTCAAGGTAATAATTATTATAAAAGATGGTGCTTCTCTATTTTACTTATCTGTTAAAGAAGATAAAAATTGTGATCTACTTTCCAAATATCTAGTCCACAGGATATATTCTTTTCCTTTCAAAACTCCTGCTTTAGTTGTAGAAAAGGAT-------GTGATTTCATTTTTAGTCATCTTGACTGTGAGTGTGTGGGGCATTGTCCGGGTTGGAAATGGACTGGATTTGACGGACATTGTTCCTAGAAACACCAACGAGTATGATTTTCTTAGCCAACAAGCCAAATATTTTGGATTCTTCAACATGTTTGCTGTTACTCAGGGTAATTTTGAATACCCAACCAACCAAAGACTTTTGTATGAATACCATGAGGCTTTCACAAGGATAGATAGAATAATTAAGAATGATGATGGTGGGCTACCTGAGTTTTGGCTGTCATTCTTCAGAAATTGGTTACTAGGATAAAAAGAGAAAAATAGAAGAGGAAATGAAACTAGCAAATATTGAAAATAAATTTGCCACTCACTATGATGCTGTTGAACAACAGTTGAAATCTAGTACTATTGGTTTAGTTACGTTAGATGAAATGAAGGCTAAACAGGAAGATGTAGTAAAAGAAAGAGAGCGGCTTTTAGACGGGCATCTCTTATGTCCCCTCGGCAAATTTTTCAGCAGTCCAACATGACTCAAAAATGGCAAAGAAGAGAAATCACTAATTTTGAGTACCTTATGTTCCTTAATACTATAGCAGGTTTTCAGTGCACAAATGGTCACCTGATGTGTGCAGGATGTTTTACTCATCTCTTAGCAGATGCACGATTGCGAGATGAAACTGCTTCATGTCCTAATTGCCGTACTGTAATCAGCAAAGAGCGAAAGAGCATTATCATGTTACCAAAGCGCAAATGTTGGCTCAAATGGACACCCTCATGGGTGGGAGAGCAGCGGAAGAAATAATATTTGGCACTGATAAAATCACTTCTGGAGCCTCCACGATATACAGTTTCAACAATGTCAATCATTTCACTCTTATCCTCTATAGCCCAGTTGATTTTGTTGTTATTTCCTGTGCCCAAATCTATCATAATGTGCTTGTTGCGAAAGAAAAACAGCTGAATCTTGGGGTACTGGCAGAGCTGTTGCACGTATTCCTCGTGTTCGTGGTGGTGGAACTCATCGTTCTGGTCAAGGTGCTTTTGGCAACATGTGTCGTGGTGGTCGCATGTTTGCACCAACTAAGACATGGCGCAGGTGGCACAGGAAAATCAATATTAATCAGCGTCGCTATGCAATTTAGATCAGAAAAGGAATACCATTACTGCATGCATATGGTTTGGAAGATCTTTTTTATAAATATGGTGTTGACATTGAACTTTGGGCTCATGAGCATGTCTATGAAAGACTTTGGCCAGTTTATGACCGAAAGGCTCTCGGTACGGGGTCTCTGTGGTGTTCCTGATGAGCCCCATGCCGCCAACGTGTTGCTTTCAAATGCAGAGGGCAGCGGTGTGGGGAAATTTAAAGAGCCCCCTGTTACAGTAATCCCAGGAAAAGTAGGATGGCAGCAGAAAAAGTGACATTATCTGATGCACTTTCTAATGTTGATGTATTGGATGAACTGCCACTTCCTGATCAGCAGCCATGCATAGAAGCCCAGCCTTGTAGTATTGTCTATCATGCAAATTTTGACACCAATTTTGAAGACAGAAATGCATTTGTTACTGGAGTGGCAAAGTACATTGAAGAAGCTACTGTTCATGCAGAATTGGTATACTATTTTTCAATTTTAATGCT-------------ATCACCTGTTCATGGTTCGTTTAGCTCAAGGCTTAGCACACATGGGCAAAGGAACCAAATAATTCAGAAATTACAGTGATCCATAGAGCTAAAACGAAAAATATATAGGATAACCCTACTTGATGACTGCTAGGTAACTGATATGGTTCTCCACCTATTTCTTCCATCGTAAAACCCATTGGAAAAATAACTGCAGCCAAACAAAACAGAACCATAGCCGAAAAGCCACTCTCTTTTGGTTATTCTAAATCCTTCGTCGCTCACGCTATGGGTGAGCACAATATCAGCTTGAACGACGAAGAGAAAGATATAATGTCGCAGAAAAACACTTCTGCCATTATCCAAGGCATTGGCAAAGAGAAAGAGCCACTGTTATCATTCCTAGAACCGATTCCTAGTTCGACAACTCAGAACAGTGTCAGTCACTCTCAACCTGGCATCTTTGCCCGAATTAAACAAAGCAGCTGTGCCACCATAACAGGCATTTGTAGTATCAACACCTTCAACATCTGAATTTCCACTTTCACGAAACAGCTCCATTAATACTGTTTTGACACTTTTTGATTTGTCAACTATTGTTTCTGTTCCGACTTCCAAACGGCCGATTTGTGAATAACTTAAACCAGTTCTCTTAACAAGTTTTTGCACAACAGTAAGGCACAAAGAATTAATGTCGGCCATCTCTCTATTGAAGAATTCAAAAAAATATATGGCAACTTTTTTCCTTATGGTGATGCTTCCAAATTTGCAGAACATGTGTTTCGCACATTTGATGCCAATGGTGATGGAACTATTGATTTTCGGGAATTTCTCTGCGCTCTAAGTGTGACGTCTCGGGGAAAGTTGGAGCAAAAATTAAAAGGACCCTCTTGAATTTCAAGCCCATGAGCTAAGGAAGTATTTTAAAATGGGTGATCATGTTAAAGTTATATCTGGTGCATATGAAGGTGACACTGGTCTTATTGTTCGTGTGGAAGATAATATTGTGTTGCTGTTTTCTGATCTTATTTTCAGAATGTTTTCATTGCAGTCATAACAGAAACGTTTAATGAAATTAGAGTTCAGTTTCAGCAGATGTGGGGTGAAAGAGTGACTATTCCAAGTGAATCTACTCCTCAGGTAGGTCAAAGCTCCAGCTAGAGCAGGTGCTCTTGCACCATGCGACGTGGTGCTTGAACCACAAAACACTGGCCTAGGACCAGAGAAGACCTCTTTCTTCCAAGCTCTTCAATTCCGACAAAAATTTCAAAAGGAACTATTGAAATATTGGTCTGAGACTGAAATCTTGAAGCAGGAAGTTGAATCAGCTGATCCAGCATATTGGGAAAAACTTCTTAGACATCATTA-----------------------------------------------------------------CATGGTCCCACTAATTATGCCAAATGGAGAACAGCCACTACACCTTACCGTGTTCAATGGGAACTAGACTTCGAACCATACATTGTTGTTCGTAGAGATGTGCCCGAATATGACCGTCGTTTTGTGGGGTTTGGCTGGAACAAAGTAGGCTACATGATGTTTTGCACAGCGAGAAAAAGTTGACATTAGTGTTTGAACATTGTGACCAAGATCTGAAGAAATACTTTGATAGTCTCAATGGGGAAATTGACCCAGATGTAGTAAAGGTAATTAAGTAGCATATCCTATGGAAAACGGCATTGTAAGAAATTGGGAAGATATGTGTCATGTTTGGGATTACACATTTGGTCCATCTAAAATGAACATTGATGCAAAAAATTGCAAAGTACTCTTGACAGAACCACCCATGAATCCTCTAAAAAACCGGGAAAAGATGATAGAGGTAAGTTAATTATTGAACATTTTAGCATCAGCTACTCAGTTGGGTCTATCACAATCTCGTCTCATATTCTCAAATGTTGCTGCTAAAGAAGAACATGTGAGACGTGGCCAGTTGGCTGATTTATGTTTGGACACGCCATTATGCAATGGCCATAC------------------------------------------TCGCTAAACAATATAAAGATAATCCAGAAATGTTCAAGCTAACTGCAAGGCATTGGGCTCATATCTATGCTGGAGGTGGATTCGAGGTTGATGGTGGGCAGCTCAGGTATCAGCTGTATATATGGTTAGAAAAGAGTGTCTCATCTCTGAAGGATCTGTGCAATTATGGATG--------------------------------------------------------------------------------------------------------------------------TTTGCAGATATGGGACATGTTTGGAGTCTATTTTAATAATCATCCAGATTTACGAAGAATTCTGACAGACTATGGCTTTGAAGGACATCCCTTTAGGAAAGATTTCCCCCTAAGTGGCTATGTTGAGGTAAGTTTTGCTTCGAAGGTATGGAAGAATCAGGATCTGAAGGATTAGATGAACTTGTTTTTTCAAGAAAGGATACATTTTTTAAAACTGTAGATTATGTTTGCATTTCTGATAATTATTGGTTAGGCAAGAAGAAGCCTTGTATAACATATGGACTAAGGTGAGAATTTTTTTAATACATTAATCCCATGGTGCCTTCCACACACTGGTAACCGTCATAACAATTGGTCTGGACTCTATGGTCGACTGGAATGGGATGGTTTCTTTAGCACCACGGTTACAAACCCTGAGCCAATGGGCAAACAAGTAAGTTTTAGGGCATTATGGCGAATGAAACTCTGGGTTATTTCTTGGGTAGAATATATCTATTCCTTGTTAAAGTTGGTGTGAATCCTCAGAAACTTCGCTTTCGTCAGCATATGAGTAATGAAATGGCTCACTATGCCACTGATTGCTGGGATGCTGAAATCAAGACTTCTTTTGTAAGTTTGTAGGCCTTCCTGATGAGAAAACACTTTTTTAACAATGAAGAAACAGGATATTTCAAGACTCAAAAACGTGTAGCTCCTGTACAGAATCCAATGACTGACCCAAGTGTAATGACGGATATGGTGAAAGGAAATTTTACTAATGTTGGTGATGGGAAGTGCTGTCATGGCATTTGAAGAAGTCTGTCCTGAGAGAATCGATTTGATTCACAAGAACTACAGAAAATTATGCAATCTATTAGTTGATGTTGAAGAATGGGGACAAGTTATCATCATCAATATGCTTACTCATTATGCACGTACACAATTTGTCGACCCAAATATTCAAATGAAGAAACAGAAGAGATGGATAGTGAGCACGATGATCCAACTGGGTTGGAAGGTGCTGCATTTCAAAGTAGACTTCCCTTTGATAAAATGACAGCTCAAGAAGCTGCTTTTTCCTAAACAGTTTCTGGCTTAGGGTTTGGTGTGATGAGTGGAGCATTTTCATTAATCAATATTCTTGCTGATACTGTTGGACCTGGGACTGTTGGTCTTAATGGAGATTCCCGTTTCTTTTTCCTTACATCAGGTCCTAAAAACAAGAACAATCTTCGAGTCCGGGAGCATCCGCTATTAGGACCATATGTTGAAGATCTGTCCAAATTGGCTGTAACCAATTATCAAGACATTCATGACTTAATGGATGAAGGAAATAAAGCTAGGTTCGCATGTTGTCAGGGACGTTCAGCAGTACATCTTGTGCAGGCTGGACCAAGAAGAGGCGCTGAGACAGCATCTGAGCAGAGAGACGGCTGAGATGCTGAACCAGCTCCACATCAAGAGTAACGGGTGCTTCATGTACCTTGAGAAAGTGCTAGAGGCAATTTTTGTCCAGTCATAGTTGTAATTTCTTCAGGTTCTGACAAAATATGCTTAGCCAATGTCCCTTCAACACAATAACCAGCAATAATAACACCATTCTTTGGGTCTGTGCACCAACTCTCAAAAAGTTCACGAGATAAACCACT---------TATTTATCTTGTGCCTTTTAATTGGTGCCATTGTCTTTTTAAGAATGGCAAAAAAGAAGCGGGCCACGAGAGGTACATACAGTCCTAGCCGGCAAGAAATGTTTGGTTCACGAGTTGAGATGAACCACGTAATGAAACCTCCACCAGAGGAACGTCTCATTTAACCTTCACTGAAGCAACAGTTGTTTTCATATGCCATTTTGGGATTTGCCTTATCTGAGGCTATGGGCTTGTTTTGTTTGATGATGGCTTTCTTGCTTCTATTTGCTTTCTAA-----------------------------------------------------------GACCCAGAGATGCCTAGTCTCTCTAACCATCTTGCACCAACGTCCACATCAGCTAGGGCCCTGCATGAGAGGCCTTTCTTGGGGAAGAAGTAAATAATTTTTAGCTTCATCAACTAAATCTCTACAAGCTTCATCACTTTTGATAAGAAGATCAGAGCCAACTGTTCCCACAAGAAACTTTGGAAAAACCACGCCTTTCAAATACAGCTTTTATTGTTCACCATTTTGCAGACAATGTAAAGTATGAAGTTTCTGGGTTTGTGGAAAAAAA---------------------------TTACAGCCTCTTGACTTTGAGGACCTGCAGCAACGCTTCGGGTTCAATATCACGATTCAAGTGAGCGACCATGGTGGAGAGTCATCGGAACCGTACCACGTGGATTATGCCAAAGTTCGTGTCAGACTTGTAGTATATGCACAGATTTGCAGCATACTTCCAACAAGGTGACATGGAATCGAATGGAAAATATGTTACTCGCAGCGGTCACAATGCCAATTATTCCACTGGTCCTATTGTATGGGGAGACTGACAGCCAGGGAAGAAGAGGAAGGCCAGAAGCGGTGTGGAGAGTGGAAGTTGTGTCGCAAGAAGTTCAAACATCAGACACTGCCACATCTACAGATAGCTCTACTAGTGGAGCTCCTCGTGCCAAACTAACTCTTGAGGGATTGGGTCCTAGACCACCATCCCGCATGCTGCCTCAAACCGAAGATGGTAAAGAAACTACTTATAAAGAAGGTAGTCCTGAACATGATCATTCCCTGTGTGACTTCCATTGTTCAGCTCTACACGAAAAAGGTGCTCAAATACAAGTGAACAAGTCCGTTGCTACCTCGCCCATTCAAGAAGTGCCAGAGGGAAGCGCTGTTCCTACAGCTACTGCCCCTTCAGCTGTTGCTGGAAAAAGACTTAAAAAGCGTTATGCTGTTTTCAATTTTGATGGTTCACTTGCAGAGTTAAAGGGCTTTGAAGTTAAAAGGAGAGGTGAGCTTCAGCTTGTTAAAATATTTCAATCATCAGCCCTGCTCCAGAACACCGCCCTCAGTGATGTCACATTCATTGTGGGGCCGCCCTCGGCGTCCAAGAAGTATGTTGGGCATCGGGTTCTCTTGGCCATGACCAGCCCTGTCTTCGAAGCCTGACCTCTCGGCCGACACTATCACCTACGACTCGGATGATGAAATGGTGAAGAGAAGAGTGAGCATCCTGCGCAACAAGAAAGGACATCCCATCTACTCCAGAGAAGACATCCGGGAGCAATATACCGTCTAACACTTGGGGTGGACAAGGACTTCTTGGTGTCAGCATACGATTTTGCTCCTTTGAAGGAGTAAATGAAAACGTTTGGCATGTTCTAGTAGTCGGAAAACATTCCCCCATACGATGTAGTGCCTTCAATGCGGCCTGTGGTTCTTGTGGGACCATCTCTCAAGGGCTATGAGGTCACAGATATGATGCAGAAAGCTCTTTTCGACTACTTAAAACATCAGTTTGAAGGGAGGTTTTTAGTGAGGAAGTTTTTGATTTCTCAAGTGGTCAAATGACGCAAGCCAAGGCAAAGCATCTAAAAGATACCATGTGTAATGAGTTCTCTCAAATCTTCCAGCTTTGTCAGTTTGTTATGGTGAGGCAAATATCTCCCCACGTGCGTTAAAGCAGCTTTTCACAATAGGCTGTTCCATCTGTTCCGATGTCTTTAGTTTAGTTCTTGCGTCTTTATCCCAAAAACTAAACCTTCCATCAGAACCAACAGTAGCCAGAGTACCATGAACTGGATGGAAGGCTGCGTCGGGTCCTCGTGTTGTTTCGATATATAAAATAGATACGGGTTTTGGTTTTAATGTCAGAGGTCAAGTTAGTGAAGGTGGCCCGTTAAAAAGTATAAACGGGGAGTTGTACGCACCACTTCAACAAGCATTTGAAAATAAATCATGTGTACCAGTTTGAATACATGAGTCAACAACTGATGTTTGCCAATTGTATACCTTTGGTTTTGAAATTCTTCAATCAAAACATAATGTCTTATGTCGGAGCTAAAAACAC-----------------------------------------------------------------------------------------------------------------------------------------------------------AGAACTTTCAAGCCCTGAAAAAACCATTTAAGAGAATGAACTACTCTGATGCCATTGAGTATCTTAAAGAGAATCAGATAACCAAAGAGGATGGTACATTTTATGAATTTGGTGAAGATATTCCTGAAATGCCTGAGCGTAAATTTGTGATTGATCGTAGAACCATTGAAAAAACGTGGAAATTAATGGACAAAGTTGTGAAATTGTGCCAGCATCCAAAAATGAACTTGAAAAACAGCCCACCGTTTATTCTCGACATCCTCCCTGACACGTATCAACAACAGTTCAAATAATGCCAGAAGGAGGCGTACTCGTTGCAAAAAGTGTGAGGCTTGTCTGCGTGCTGATTGTGGTGAGTGTCACTTTTGCAAAGATATGAAGAAATTTGGTGGTCCTGGAAGAATGAAACAATCATGCATCAGTAGGCAGTGCATGGCTGTGAGTCAATTTCCTGTTTAACATTATTTTCACGTATCGGTACTGCCGGATGCTAGAAGAAGGCTCCTTTCGAGGATGCTCAGCTGATTTTTTTTATATGTTTCTCTTTGGTGGAACATTAATGATTGGCATACCAAAAAACTGCCTCGAAAGACTCATAAAGGATTGAGAAAAGTTGCCTGTATTGGTGCTTGGCATCCTAGCCGTGTACAGTTTACTGTTGCCAGAGCTGGACAAAAGGGCTATCATCACAGAATTTAGGTGCCAAGTGATTGAAATGTATGCTCAAGGTGAAAAGGTAACATGTGGCATTGTCACTGAAGACACTAAAATCGTCTATCGCTCATGCAGTAGTATGGTATACATATTTATCCAAATGAGTTGTGAAATGTGGCATTTTGACATAAATGAGAACATAGATTGCAAGATTTTTACCAGCATATGGCAGTATTTCCTGATGGCCAATTATTTTTGGATCTTGATGGAAGGCCTTTATCTCCACAATTTGGTGTTCCTCTCCATGTTCACAGACACAAGTGGAATCCTCAACTCGTAAAACTCGTATCATTGATACAGTTTATAATGCTAGTAATAACGAGTTGGTAAGAACCAAGACCCTGGTTAAGAATGGAATTGTTCTGATTGACGCCACACCATTTAGACAATGGTATGAAGCCCATTATGCTCTTCCACTAGGAAGAAAGAAGGGAGCTAAGCTAACCGAGCAAGAGGAAGCTATAATAAACAAGAAAAAGACTGAAATTGAAACTGATAAAGCAACTATGGGGTTTGAAACTCCTGAAGAAGGTTATCTTGCCAAAATTCTTATTTCTGCTGGCACCAAAGATG----------------TCCAGATGTGGCAATTTGCCCCCAATAGCATCCACTACTTGCTGAGCTTGTGGCAGAGAATGGTAGCATCAGTTCCATATGTTAAAGCTTCTGAGCCTCACCTGCTAGAGACCTATACTCCCGAAGTTACCCATGCCTATATCACCTCAAGCTTACAGCTCCTGCATAATGCCTAACACGGAAGCTGTGATGTGGTAGAGAACTATCAGTGAGGAAATTGCGACAACCCCGACTTTCAAAGTAAGGGTTGTCTTGGCAGGCTTGTGTCAGTTTGTAGAGGAAAGTCTCATCACTGACTGGGCCTTGCCGAAG----------------------------------------------------------------------AAAAAATGTCTCTCCGTCACAAAAGCAAACCATCCCGCCGAACCACTTCCTTACTGGACTTGTTTCTTTCATCATCCCTTGGTATGTTTTGTCACCAGCCACTGCTCTTTTGCACCTTCCTTTAACCTCATTAGGTATGGAATTACAAACAGAGGCGTTGTATTTTTACTCTGATGGGCCATCTTGATTATATACGCACTACAACATTTCACCACGAGTATCCGTGGATTCTAAGTGCATCAGATGATCAGACCATCAGAGTTTGGAATTGGCAATCTCGCACATGCATTTGTGTGTTAACTGGTCACAACCACTATGTTATGTGTGCACATTTTCATCCAACTGAGGATCTTGTTGTGTCTGCTTCCCTGGAACTGCATCAGTACCTCCTCAAGGTATTGAGGTTGCTTTAGATCCAAGTGAATTGGAACTTGATAGTGCTGCCATGGCCGCTCGCTATGAACAAACTGTCCGAGAGCAACAATCTCAATTAGAGAAGAAGACTTAAGTGATATGATGTTGGTGGCGGGGAAAAATTTGACAGCCTTACTGATTTAGTGGAGCACTACAAAAAGAATCCTATGGTAGAGACTACTGGAACTGTGGTCCATCTCAAAATGCCTTTCAATGCCACTCGTATAACGGCATCAACCATTGAGT---------------------------GAAGCTGGTCCTCTAGAAAAGCCTGAGGTTGTTAAGACCCACTTGAGAGATATGATTGTTGTCCCAGAAATGGTGGGATCAATTGTTGGAGTATACAATGGCAAAACTTTCAACCAAGTTGAAATGGTTTCCAAACGAGAAGGCGATTCTTCTCTTATGCAACTTAAAGAAGAATTCCGAACATATGAAGCTCTAAGACGAGAACATGATGCCCAAATTGTCCAAATTGCTACTGAGGCAGGTCTTCGTATTGCACCAGAACAGTGGTCTTCTCTTCTTTATGGGGATACTGCCCATAAGTCACACATG------------------------------------------GATGGACGTCTTGCTATCTCTGCAATTGCTGTAGGAGCTGCTATGTTTGCTCTCCTGTGGGATTATCTGCACCCTTTTCCTGAGTCTAGACCAATATTGATCCTTTGTGTTGTTTCATATCCTTTTTTCAGCATAAGTTGAAATATTCTCAAAAGGAAAAAGTAAAGCAATTCATAGCCTTCACACAAACAGGTGAAAAAACCGCAATCTTCTGCCTCGCTCAACATGACTGGAAATTGGATGTTGCTTCTGACAATTATTTCCAGAATCCCGATCTCTATTTTAGAGAGCAAAAGGCATCGGTAGACAAGAAGAAATTGGAACATTTGTACAACAAGTATAGAGGTTCATATTTCTTAGGAATGAACTTGAGAGACAGTTTTTAGAAATGTTGCAATTTAATATTAATGTTCCTGCTAGTGTATATGCAAAGTATTATTTTGATCTGAGGACTCTGGCTGACCAAAATGATTTAACGTTTCCCACTGAGCCCTTGAGCAAGGACAGAGCGCAGAAACTTGAGGTATG----------------------------------AACAGGATTTCCTCATATGTTATATATGGTTCATCCAGATTATAGGCCAAAGAGACCCACAAATCAATTTGTTCCAAGGTAAATTTTTAATTTA------------------------------------------------------------------------------------------------------------------------------------------------------------------------AGGAAATTATAAATGTGAACTACATGACCCCAAAACAGGTGGCTTTATGCCATCTAGTCCTGGAATTGGCATGCATGTCGAGATAAGAGATCCTGAGGATAAAGTGATTATGTCTAACTTCCTCCAGAGTGAACTCGTCACTCTCCCGTACCAGATAAATGTCTAGGCAGAGTTGAAGAACGCGATCCACATAGGGCATGTCATCAAACATTATCGAGAAGGAAGAACCAGCAACAAAGCCTCTAACCAGTCTTGAGACAACCAGCACAAAGGTCGTGTACAAGATTCATTGGTTCTCAATTTTCAACTCCTTCATGATGGTCATATTCCTCGTTGGTCTGGTCAGCATGATTTTGATGAGAACTTTGCGTAAGGATTACGCCCGTTATAGTAAAGATGAAGAAATGGACGATATGGTTTCAAACACAAAGATGTGAGAATCATGACAGAAGAAAGTACGCCACCTGGGGCCATAGTTTCACTTGTTCCAGTGGAGTCCATGTTGTATTACTATGGCAACATCTCCCGGGAGACAGCTGAATGGATTCTATGGGATCGAGGCTGTCAAGATGGCATGTATTTGTTGAGAGAAAGCAGCTCTGATTATGTGCTATCTCTTTGTTATCAGAAAAGGTAAATGGGGTCATTAGATCCACCATCGAATTTCAAAGGGACATGATGCTCATGTTTCAGAATGCCATTATGTACAACAGCTCTGATCACGATGTCTACCACATGGCTTTAGAAATGCAGAAAGAAGTCATGGAACAAATACAGGT-----------------------------------------TTGAATAAAAGATGGTTTGCTGGTCGTCCGATTTATGCTGAACTCTCTCCAGTTACAGATTTTCGTGAAGCCAGAACTGAAGAACGGTTTCGGGACGCAGTTCAATGGACTGATGCAACCTTTCGACGATACCCTTTACTCCGGCTACTCTTCCTA------TATTTCAGGGTATTCAGCTTGGCACAACAGAAGCTTCGAGGTACTGGATATATTGGGTTCCTGCTCAGTATG-----------------------------------------------------------------------------CTGTAGCATCCGGGGAAGCTGAAGCATACTTTGAATATTCTATCCATTGCTGGGATATGGCTGCTGGAAAAATCATCGTAGAAGAAGCTTTAGGAGAGGCTGGATTTTTCTTGTGCTCTTTTTGGCCCTGATGGTGGTTTAGTTTCAAATGCTCCTCATATCCCTGTACACTTGGGAGCTATGCAAGAAGCAGTACAATTTCAGGTAAATCTCCTGACTATGCATTGTCCACAATTACCACCGACAGCTATGCCGAGGAATTTCAAAAAACTATTGATCAAGGGGCACAGGGTAGGGAAATACATACATTGCAGCTATTTAAACCAGAAGGTAGCAGCTTAGGGTTTAGTGTTGTAGGCCTACGCAGTGAACAAAAAGGTGAACTTGGTATTTTCATACAAGAGATCCAACAAAATGCTTAGGGGTATGGATGCAGCGGAACGTCGTCGACAGATGATTCAGGAATCTAAATTCTTGGGAGGTGATATGGAGCATACCCATTTAGTAAAAGGTCTTGATTA
[truncated: 1,573,166 more chars]
