# Supplementary material for: Phylogenomic analysis and revised classification of atypoid mygalomorph spiders (Araneae, Mygalomorphae), with notes on arachnid ultraconserved element loci
Source: PeerJ. 2019 May 3;7:e6864. doi: 10.7717/peerj.6864 (PMC6501763; doi:10.7717/peerj.6864)
Supplement: Data S1 [file peerj-07-6864-s006.zip › Atypoid_PHY70_FilteredExonIntron.phy]

 27 137170
A_californicus_GMY190 ATCA-------TTTATTTTTTTTTTGCTCAATAGAAAATTGTAGCCCATCTCTTCAGTTTGAAGCAGCATGGGCACTCACCAATATTGCTTCTGGAACATCACAACAAACCCAAGCAGTTGTTAACACAGGTTTGTATTTCTTTAAATATTAGGTATGTTTTTGCTTTTCTCAATATTACTTTTCAGGCTCGCATGGGATCTCTTGCCATTGAAGATATGGATGGTGGCACTTTCACCATTAGCAATGGAGGAGTCTTTGGCTCAATGTTTGGCACTCCCATTATCAATCCTCCACAGTCTGCCATTTTGGGTATGCACGCTATTATAGATAGGCCAGTAGCTATCAAAGGGAAGGTGAGTGTCATGCTTTTCCTAAGGTTGAACCTTGCCTACCACGATCAGAAAAACTGAGAGGTATGGTCCATCATGGTATTCCTCATTCCCTAAGACCACAGTTATGGTTGAGACTTTCTGGTGCCATGAAAAAGAAACTTTCCTCTGATCTCACCTACAAGGATGTTGTGAAAGCTAGCTCCAATGATCACGTTATGACATCGAAACAAATTGAAAAAGTAAGATATTGGCATTT-----------------------------------TGGCCGTTAGATTTTTATGTGTAAATCAATCTTACAAAATATTTAGGCCCTTCAAGCCCCCGCATGTCATGAAAATATGGTAAAAGTTGCTGGATATATTCTAGGAGAATTTGGCAATTTGATTGCTGGTGACCAAAGATCAAG----------------------------------------AAATCAAACGTCAAAGGATGTTTTAATGGTTTCTGTTTTTCTCACAGGTTTGATTGTTTCCACGCCCACAGGAAGCACTGCATATGCGGTCGCGCAGGTGCTTCCATGATACATCCCAGTGTCCCAGCCATCATGATCACCCCATTTGTCCTCATTCCCTTTCTTTTAGACCGATTGTAGTTCCAGCTGGCGTGGAACTAAAGGTAAGTTGTATTTCTGTATCCAGAACAAAGCTGCTGCAACAGTCTCGCGGGAATGGACAGAGCTAGAAACTCTTCTTCTTCTAGAAGCCTTGGAAATGTTCAAAGATGATTGGAACAAAGTTTGTGAGCATG---------------------------------------------------------------------------------------------------------TGTTAGGCAAAACAATGGGGTGCTACACAAGGAAGATGGCCTAAGAAAAGTGCAGAATTCCTTCTTCAACTCTTGAGAAACGCTGAAAGTAATGCTGACTACAAGGGTTTAGATGTTGATCGTCTGGTAATCGAACATATTCAAGTGAATAGAGCACCTAAAATGAGGCGTAGGACATACCGTGCCCATGGCAGAATTAACCGTAAGTAAATTTGATTTGCATTT--ATTTGCAGATAT--------ATGATTTTAAAGGCGTGATGAGGGGACTTCCAGTGTCTCGCACTCAACATTAGTCCAGACCTTGGGGAGAGGATCGTCATCAGTGGTGAGAGGGCCGTTGTGGAAGAGGTGTTCCCGGAGATCAGTCAACCCCTCATGGATTCCAGGAGTAGTGTCGCCTGGAACCAAGACTCTAAACACGTCATTCGGTTCCCCCTCAATGGCTACTGTAAACTAAATTCCTTGCAGACGATAACAAGGCTTTTAAACAGTGGCTTCAAAATATTAGCGTCTAATGGTGGAGGTGTGGAAGGACAGCAGTTCAGTGAATACTTGTTTGTGAGAAAATGCATCCCTCTCTGACTGTCGCCATGGATGATTCGTGCTAGCATCATCGATGTTGTGTTTCAGCAATTTGATATCTGGTTTCAATAGGAGGCGAAAAATATCATTTTATATATTAATTTGTTTCCACAAGAAAGCTTCAAAGCCGTTTGAAGCTTTCAGAGTAGTATTCATGGAAATATGAACCTAGACTCGTTGTCTTTTGCTTTGTCTCATATTAGTTATTCAGTGGCAAATCTTACTAAGAAGAATTACAAATCTAGTGTTCAAGAAATTTCCAGAGTAAGTGATTTAATGCATGCCTTGCCTGCCTGTTAACTCAGTTTGAGTAACCAAACCCTGTGTGCTAATGACTACCCTAGTGTACTCATTGCCAGCTGAAGCTGACCGAAGGGTGCCCTCTCACCCAATCAGCGGCTCCAATAAACTCCCTGCAGCAGTTCAGAGTGATAACCAAGGGTGCTGGATGCAGCCAAGCCGACTTTGCAGTGACCATCACCAGTCCCTCTGGACGCAGGATCAAGGCTCACGTCATACCAACAGCAGAAGGATTTCTGGTCAACTTTACCCCAACGGAGCTCGGGCAGTACTTATTGAGCATCTCCTTCGGTGGCACTCCTCTTTCTCCCTCTCCCATCCGTCTCATGTGCATGTCTAATATTTTGTTTTATTTTTTTAGTTGTTTGGGGAGAATGTAACCATTCATTTCACAATTGCTGCATGTCCTTATGGGTAAAACAAAATAACAGATGTCCACTCTGTCAACAGGATTGGATTGTACAAAGAATTGGAAAATGATTTATCTTAAAATTGAAATATGGATACTGATGCTTGAAGTTGCATTATATTTTCTATTTTTTAATGGATAATTACATTACTATTTTGATTTATCAGGTGGAGAAAGTGGCTCAGCAGACACTGTCAGAGATCCCCGTGGTTTTGCTGTAAAATTTTACACAGAAGAAGGAAACTGGGATCTTGTTGGTAACAACACTCCAATTTTTTTCATTAGAGATCCTTTGCTTTTTCCCAGTTTTATACATACCCAGAAAAGGAATCCAGTTACACATCTGAAGGTATAT-TATTTGATATTTGTTCATTAGATTAACTAAATTTTTAAAATTTTAAATTAAATAAACTAT---------------------------------------------------------------------------------------------------------------------ATACATATAGATATTATGGATTACATTGTACCTGAAACGTGCACAGATCAGGAATTTCGTCAAATGTGGGCAGAATTTGAATGGGAAAATAAAGTAAGTTTTGTGGTGAATTTTGTTTTTGCAGGAAAATACTTTGCAGATTTTGAAATCCTTGAAGAAATGGCTAACCTTTGGCAGTACATGTTTCATATGTATCAGCTTGATGCATTTACTCAGTCTTGCCCAGCTGACCAAGATATAATCAATCATTACAAACTTCAGCAAGGCACAAAGATGAAGAAGCATGAAGAGCTTGAGACGCCAACATACACTACTTCCATTCCTGATACCATCGATTTAAATAATCACTAGAATTACTAGTATGATATAATGTAGGTTTGAGTTGTATATGGCTCTGCACATTGTCCAAACTGTGGCCTCAATTTTTTCCACTGAATTATTGGGATCAACAGAAGTTTTATCCGAGCAAAGTACAACAAACATTGCATTTAAAGAGCACGAGTAGTTAACGACGTCGACATGACCGTCTTTCCTAAGCATTACGCCAACCGCCATTTTCTTAACACGACTAGAAACTTAGAAACGACAATTCACCAGAACGATGATTTTAACTGCGTGCTCATATTAGTGCTTAAATAAAGCGGCTAGATGATCAAAGTCTTGTGTGAATGAAATCAAAGATAGTTTACGAACTTACATTGGGCAGAAGCGTAGTGGTCCTTTCTTGATTGGCTATGGAAATCCAGCACCAATGGACAACGAATCACCGGTCATAAAAACAAGAAGCTTGGCCTTTATTGGTGCCGAAACTATCCTTTCAGA-----------------------------------------------------------------------------------TCCTTTGTGCAAATTT----AATGATATTTTTCAGATTGGCCAGATCAAAACAACTTCTGAAAGTAATCAATCAGAATTTTGGAACATTGGCCTTCTGTAGACGATGGCTGGATCGTCTGGGCCAGACAAAGTACCTGATGGCTCTCAAGGACCTCTGTGACAAGGGCATTGTTGACCCATATCCTCCCCTCAGTGATATTAAAGGTTCATACACTGCTCAGTTTGAACACACTATCCTCTTACGTCCCACATGCAAAGAGATTGTCAGCCGTGGCGACGACTACTAATTTTTT-----CTGATGAATAACAATTTTAATTTTTTTTGTCTAGATTTGCTGTTGAAGATTCAGATATGAATATAATATTCGAGGAAAACAAGCTAAATGCTGGTGTCCCCATTATAAAAGGAGCTACTCTTTTGAAGCTGGTTGAGCGTCTGACATATCACATGTATGCTGACCCCATGTTTGTTCGCACTTTTCTGACTACTTATCGATCATTCTGTCAGCCACAAGAACTCCTGGATCTTCTTATTGAAAGATATCCTTTTAATAGTTTAATTCAGTGAATAGCTTTTAAAGAATTTTATTTCAGAAGTTGAATTATTGTATTTTATTTCT--TAGTTGTTGCAGCCAATGACTTGAAGTGGCCAAGTACCGGTATGTTCCGCCCATTTGTGGAAGTTAATCTCATTGGTCCACATTTGAGTGATAAAAGAAGAAAGCACGCCACAAAGTCTAAGAATAATAACTGGTCCCCTAAATACAACGAGACTTTTCACTTGTAAGTAGAATTTCTCTGCTGTTTAAAATATATGAAACCCACCTATGAAGCACAAGTAAGTAACACCAGTCTTCTACCAACAGTGAGGTGGGAGGCTTCTGGTTGCCTCCGCTTTTCTTCTTAGCATACATAGCTGTCGTTCTGTCTCTTTCTTTAACCTTCTCAGGTATCGATTTGCTGAGATCTACTACCGGAGAGGAGAATCGACTCACAAAGGACGCGCTGTCCCAACGCGTGTTGAAACTGTGGTCCTTTTCTTGCCAGACGTTTGGAGCTGCCTACCCACCCGTGTGGAGTGGGATGGCTTGGTCCTCAACTACAAAAAACAGCTTCAGGGGAAGCTACAGGAGGAGATGGAGAATGACGACGAAACTCAGGCACTGATGCTCTTCATTACTGGTTTTTTTATTTTTCTCTCTTTATTTAGACTGTGATGGCAGATCCCTCACTGTCCAGCCAGCCTTCAGTGACTAGCTATGA-----------------------------------TATTCGATGGTTTGTTCCTATGGGTTTGCTATCATGGATGCAACATGCTGGTTGTGAGAATGTAGTTGCACTTGATTGGTGGGAAGAAAATTGTGTTCCAGAGCATAGTGACACATTTTTTACTTTTACCCCAGCCC------------------------------------------------------------------------TCTGTATTTTTCATTTGCTGATTAAGAATGTGGTTTTCTTCCAAGATGATCGTTTTCAAATACATAGAAGATAAAGATGTCTTTCAAAAGTTTTATAGCAAAATGTTGGCTAAGAGATTAGTTCAGCATATGTCAGCGAGTGATGATGCTGAAGCAAGTATGATTTCAAAATTAAAGGT-TAAAGCTTCAATTGTTGTTTTTAAACAGGGGAAAGTGTGGATGATTGTGGAGGAGGATATAGTGAATCAATTGCAGAAATGTGTGACGAACTTCAAAATGGTTCACTTCCACTG--------------------------------------------------------------------------------------------------------------------------------------------------------ATCATTAAAAACAGACATGTTTATGTTAAATATGAAAAAAAAAAGGATACTACTATTGTGCCTTTAGGAACAGAGGTCATCTTGGCACCAGGTGAGGTCAGTCCAGGACACATTATATTTGCTCCACTTAACACAAATCTTATTGCTCCTTTGTCAACTTGTTCCCAAGGACAAATAAAAGGGTCTGTTGAACATTCATTCCCATAATAACTTTTTGTTTTGTTGTTTTAGAATCTCTAATAACTCCTGAGCAGTTTGCAGAAGCTCTCTGTGACGATTTAGACCTTCCACCTTTATCGTTTGTACCAGCCATTGCTCAGTCCATTAGGCAACAAATTGAAGCATTCCCCACAGACAATCTATTGGATGAGCAAGAAGACCAAAGAGTTATCCTGAAGGTATTATTTATGTGCGTGGGTTGTGTAGAAGCAATTTTTTTATTTGGTTTCATGATGTTACTAGCCTAAAATTGCAAATTCAAAGTTATTAGGACTACAATGACACTGCTAGGCTTTTAGCAGCGGAAAACGTTGACAGAGAAGCTTTGATGGAATATGCACGAGACGCTGCAGATTTTGCAACCAGTTATCAACTTCCTAACCTCGACTTTGCCGTTAACCACTATGGTCAGGCTGATGTAGCAATGTTTGACTTTACTTCCATGTATGCTGCTGAAAATGCATGCCGAATAATGGAAAGAAGGGG---------------------------------------------TCACCATTTTAATAAATATTTTTCCAGGCCTCATAGTGCCTTATATTCGATGATGAAGGACCAGTATGCCAACTATGTGGTACAGAGAATGATCGAAGTTGCCGAGAACCCACAGCGTAAGCTTTTGCTGCATAAGATCCGTCCCCATATCGCTGCTTTAAGAAAATATACATATGGCAAACACATTCTTGCAAAGCTAGAAAAGTATATTATGAAGAATAATGACCTAGGTCCTATTGGTGCTCCACCAAATGGGGCCATGTAGCTTAAAAGGGTGATAATTTTTGCCGTCGGAATTGTGCTGTACCGTGCAGTGGTTTTTTGTTAACTGACTGAAAGCTTTAGTCTTGCATATCTTGCATTATAAACCCATTTCTTCTTGTTATTCAGGGAGTTACTTTGATCAAGCCAATAGTATATGGGAACGTTGCTCGGTATTTTGGGAAGAAAAGAGAAGATGATGGCCATACACATCAATGGACAGTTTATGTTAAACCATATAATAATGAGGTAATATGATTGAAATTTCTGATTGTTTAGATTTTTAGGAAATGGGGAAAAAAAATATCTTACCATCTCTAAAGCACCCTAATCTATACATGGTAGGCATCTTAATAACAAAAGCAAATATATCATCAATGAAAGTGTTGAGGAACTTGTAAGACAGCATACGCCACGGTAAGTGTGCAACTGACTTCAATTTATAGTTTATAAACAGCTGTGGTGTCATCATGATAAAACCTAATTCATTACTCATGCTAAAATTTATATTGAATCATGTCTCTTTTAGATTTGGGACCTTGCGAGTGGGAAATTAAAGCTTTCCCTTACGGGGCACATCAGTGCTGTTAGAGGTGTTGCCATTAGTCCCCGACAGCCATATTTGTTTTCTTGTGGTGAAGACAAGCAAGTGAAATGTTGGGATTTAGAGTATAATAAGGTAAGCAAAGTTTTCTTTTGGAT--TTTTATTTTTTTTTACTTTGTTTTAGGAATTCCAGATGATAGGGATGGTTTGTTTGATACCATAAAACGTAGCAAAAACCATCACCAGAAAAGAGCATATCAGTGCATCAAGTGCATGGTGTCTCTGTTCAG------------------------------------------------------------------------------------------------------------TTTTTATTCAGTTTTTAGATATTGGAGAAAATGTTTTAGTGCCTGAAGATTTCACAGAAACGGAGATGCACACTGGGATGTGGTGGCGCCATCTTGTTGCTGGTGGCGTCGCCGGAGCAGTTTCCCGAACTTGTACAGCTCCACTTGATAGAATTAAAGTATTTTTGCAGGTAATATAATGGATGAATTCTCTCTTGATTTTATTTTTTGCAAAACTTTTTAATTTTAATGATTGGTTAATATAAAAATGTTTTCCAGCATGGCAGCAACATGATGTCCAGGAGCTGTGTAGGGTGATGTTTGATGCACTAGAACAGAAATTCAAAAACACAGACCAATCTGATCTCATAAGTAGGCTATATGAAGGAAAGCTAAAAGATTATGTCAAATGCCTGACGGTGAGCATGTTTAATTTTTAGGTGTATATTTCTATTTCTCTTTAAGCTTTAGAGTCATTTGACCAAATTTTTG------------------------------------------------------------------GGCTTCAAATTTGATGAAGCTGAAGCCCAGCTCACCAATGAAAAGAAAAAATTCCAGAAAGCAGCTTTGGGTCTTCAAGACTCTGATGATGAAGATGCTGAAGCTGACATTGACAAAGAGATTGAAACCTTGCTGGC---------------------------------------------------------------------------------------------------------------------------------------------------------------------------------------------------------------AAGAAAAAAAAATT-TGCTTTTACCTTAAACCTCTTGTCTTGCAAGACCTTTTTAATTGCTACAAGCTCTCCAGTTTCAATAAGACGTGCTTGATACACAACTCCAAAAGAACCATTGCCTATAACTTTAGTATCTGTATATGATACTTCTTGATGTCTATCTGGGCCTTGGCCTGGAGTAGCAACAACAGTAGTAACTTTGCCACTATCTTTACCTGTAATTAATACAA--------------------TTCCTAGTCCTGTAACTGGTACAAAGGTTTTTCAGCGATTAGAAAAGGAAAGAAAGGGAGAAAGATAAGAAATCAAAGAAAAAGAAAGAGTATCGTTCTGGTATGGCTTCAAGAGGGAATTTATTCGGAGAGGCTGCAGGTGGTCCATTTGGTGCCTTAGAAAGAGAAACAATGTGTGAATTATGTGGGAACTTTTACCCTCACCCTGTTACTTATCACATGCGACAAGCTCATCCAGGCTGTGGTGATCACGCTGGTGGTAAAGGTTATAATAGTGGGGGAAATTTTTGTGGTGGTTGGGCTGGAAACTGTGGTGATGGAGGCATTGGAGGAAGCAGCTGGTATTTGATTTGCGATCGATGCCGAGAGAAATACATACGCCAAAAGCGCCAGTCGTTAATCAAAGAAAAGGCAAAAAAATCCAGAAAAAAGACGTCACCAACAAAACTTATGTCACCGTTGCCACCAATGGAAGCGCATCAAATTATGAAAAATAATGCTCTCTACTTACTTGAACTCTCATCAGCAGCTGCTACAGGGATTCCATCCAAAGCTGCAACTCCATCCCGAAGAAGCCCATATAACAGCATTCCATGTGTTTCTGAACGTAATAGCATGATTGACTCTTCACCTTTTCCTATTGGATCATTTCAGTGTCTGGAGATGCTAGGGGTTCAACAGGAATACAAGAA----------------------------------------------------------------------------------------------------------------------------------------------------------------------------------------------------------------------------------------------------------------------CATGTGAATTTTTCCTTTTAGCTCCACCCATCAACAATTGGCCCTGTAACCCCCAAAAGACTATCATTGCTCACATTCCAGACAATAATGAAATTTGCTCCTTTGGTAGTGGTTATGGTGG-------------------------------------------------------------------------------------------------------------------TCACATATTAATCATATTATTTTGGAGAAGCCATGGAACAAGGTCTAAGGGATTGTTGTCGCTCTATTCGCATTGGGAAAATTTTGATTCAGAGTGATGAGGACACTCATGAGGCACATGTAGTGTATGCAAAGTTCCCAGAAGATATTTCTGCTAGGAAGGTACTTTTAATGTACCCAATTATGAGTAAGATTTGTCTCAAGTAATGCATCAATTATTTAAGGATGTTTTATGA---TTATCTTTTTAATATATGCTTCTTTGTTTATATTGTAGGAATTTGCATGCAACGGTACTGTTGTTGAGCATCCTGAATATGGTGAGGTTATTCAGCTGCAGGGAGACCAGCGTAATAACATCTGTCAGTTCTTGACGAAGATTGGAATAGCTAAAGGAGAACAGCTGAAAGTGCATGGTTTTTAACTGCCTTATTGTTCTATGATGCCTGCAGTATGGAATGCATTCCAAATTAACATGGTTCATTGTAATCCCAGATGCCAATTTCTTAAATCTGAATTTTTTATGGGTAGGTTGCATGCATGCAGTTTGTGAACATCGTTGTGCATTCTGTGGAGGATATGAATTTTCGGGTTCATCTGCAATATGAATTCACACAACTGGGACTGGATGATTACCTAGAAAAGCTTCGGCAGACTGAAAGTGAAGAACTTCAAGTACAGATTTCAGCTTATCTTGATAATGTGTTTGATGTTGGTGCACTAATGGAAGATTCAGAGACGAAAAGTGCTGCCCTCGAACAAGTAGCTGAATTGGAAGAGCAGCTATCGCGAGTAAGTATTTTTCTAAGATTTTTTATGTTTTAGAAAGTAGTAAACCCTGATGATTTTTTTCCGTTCTCAGAGCAGATAACAAATGCAGCAGCTGATAGATAAACTGATGAGAAACTTTATC------TTAAAAGTTAGTTCATTCATTTTTATTCAGGTAAAAAACAAAATGTCAAAGGAGCAGTACATACGAATGAATAGAGGAATCAATGACAGTAAGGACCTACCTGAGGAATATTTATCCCAAATTTACGATGAAATTGCTGGAAATGAAATTAAAATGAAATCGACGCAGCAAAATTCAGTGGAAAGCAAAGTATGTTTGTTTGGGGATATTATTTTCTTTTCTTTAAACAGAAAGTCTTGATCAGTGGGAGCGACTGACTGTTGCAGATGCCTTGGAACCTTTGCAGTTCAATGATGGTGATGTGATAGTGGAACAAGGTCAGCCTGGTGATGACTTTTTCATCATT-------------------------------------------------------------------------------------------------------------------------------------------------------------------------------------------------------------------------CTGTTTTTCGTCTTTAAACTGGTATTTTCTTTGTCAGATGGTGCTAGTGTGGATACCAATGCAAGTCAGAGAGGAGCCAATCCTAGCATTGGAGAAGTGTCACTTGGCATGTCAGCAAGCTTGAGCTTGGGAAGTGGGAGCCATTTAGACCGGATTGGATTGACACGTGACCGAGACAGTGATAGAGAAAGTGCCAGCAATGTTGCTTTGGCTGGAAGCATTGCAAGTGCCTCGTTGGTTGCTGGAGGAGCTCATAAGTAAGTGCCCTTCAATTTTTTTGACAGGTTCAGTGCTTACAACCATACCAATGGGCACGTGTACCAAATGTAAATTTGAAACCGCATGCTTTAAAGCTTTCTGATATTAGAGGGTGGAGCATGCTGTGTGAAGATCCTGTTTCAATGCTTGCAGTCCACATTCCTGAAGAAGATCGCTGTATTGATGTGTTGGAGCTCATAGAGCGTGAAAAATTGCTTAGGTAATTACAACATTGATTTCTAATAATAACTGAAAATAAAAAAAAATTGAATACATTTGTATCAATTTGCTGGAATTCAGTTTACCTTTTCTGTTCTAACTTATATAATGATAAATTCTTTTTTATATGTATTTCCTTTTTAGGGATTTGAATGGAATAAATACAACCAAACTCATTATGATATGGATAATCCTCCACCCAAGATTGTACAAGGCTACAAATTTAATGTAAGTTCTTATTTTACTTACGATACAATTGTTTGCATTGGCTAGATCTTGTGCTGCTGTAGTCTGCATTCATTACAAATCAATCTTTAAGTTTTTGGTAATGAGGATGAACCAGTATTGCATATAGGTCACCAATTTAGTTGATTTGAAATGTAGGTTATCTAGCTTCGTTTTAACTTTATACATCACTTTTTCAGATACCGTACTTGGGATTTGGGAGATGGAGTTGAGCTCGTTGTGAGATGCGAACATGATGCTGTTATGCATGGACCAAATGGCGAATTGCAGTATATTAATATCAAAGCTCTTAATGAATGGGATCCACGGGTGATTTGATTAAACTAAAATTTTTTGTTTTTCAGATGACTTTCGCATTTTTTGTGGAGATTTAGGAAATGATGTCACTGATGAGGTTTTGATCAGAGCCTTTAGTAAATACCAATCATTTGTCAGAGCTAAAGTCATTAGGGATAAGCGTACAAACAAAACAAAAGGTTATGGTTTTGTGAGTTTTAAAGATCCCCAAGATTTTATCAAAGCTATGCGGGAAATGAATGGTAAGTTTTTTATTAAATTTT-------------------------------ATCGGTTTTGGTCTGTTGATGACAGTCAGATTCACACTGAATTTTCAGCTCTAAGATCTATTGTTGTTACTAATTACGAAGAAACAATAAAAATGCCAATTAATGAACCAGCACCTGGAAAGAAAAAATCTCAAATACAGGTAAGATTTTCA--------AAACGAAATGATAAGCGTGAAATAAAAGTTGCCCAGTTAGCTGGATCTGTTGCTGAAACGTCAGCCTACCACCATGGTGAACAAGCACTAACTGGAACAATTATAAATTTAGCTCAAAATTTTGTGGGCAGCAATAACATAAACATTTTGCAACCTATTGGACAGTTTGGCACTCGTCTTCAGGGAGGTAAAGATGCAGCTAGCCCTCGATATATTTTTACCCTACTTAGTCCTTTGTCAAAGTATATATTCTGTAATTTGGATGAGCCACTTTTAAGGCATTTGTATGATGATAACCAGAAGATAGAACCGGAATATTATGTACCAGTAATTCCAATGATCCTTGTCAATGGATCTGAAGGAATTGGAACTGGTTGGAGCACAAAAATCCCTAACTACAATCCTAGAGAAGTGTTAAAAAATATTCATCGAATGCTTGATGGGCAAGAGCCTCTGCCTATGAAACCTTGGTACAAAAATTACAAAGGGTTGA-------------------------------------------------------------------------------------------CTCCGTGGGGTCATGCCAAGGTGCAAAAATTTCTTTCCTAAAGAAGAGTCTCCAAGGTGCATTTCGTTATTGAGCACCTTGCTCCTTGGCATACTGTTCACATTGAGAAATGGCATCCATTACATGCTCACCTCCAC-------------------------------------------------------------------------------------------------------------------------------TATAAAATGATTAATTTTGAAGGTTGCTGGTTCTATGAAACTTGAATTGGCTCAATACCGAGAAGTAGCTGCTTTCGCTCAGTTTGGTTCAGATCTTGATGCCTCTACACAACAGCTGCTGAACAGAGGTGTACG------------------------------------------------------------ATGACTATTAGCATTTGAGTTTTGCCCTTAATATTTTCAGATAGCTAAAGCTTTGGAATACCTGCATCAACAGCACATTATATATCGTGATTTGAAGTCTGAGAATGTACTCATTTGGGAGTTACCACCTCCTTTTCATCCTAGTACTCCTTGTCCAACAGTAGAAGCAAAGCTTGCTGATTATGGCATCAGTAGATCCACTCTCCCAACAGGTACAAAAGGTTTTGGTGGGACTGAAGGCTTCATGGCTCCAGAGATCATGAGATATAATGGAGAAGAAGAGTATACTGAAAAGGCATGTAAATTTTGA-----ATTTGACATCGTTATTGAAACTGATTGTCAAATAAAAATTAAAAATATT---------------------------------------------------------------------------------------------------------------------------------------------------------------AACTATAAACAATCTGCTTTTTATGGCCCAACCACAGCAGATCCAAATTATGCTGTGCAATTTCATAACTTTCAACAACAGCTATATGCCACTAACACACGTGGAAGTCAAATTAACACCCAAAACAATTTGACTGGGCAAGGATTTTTCGGACCCTAGTGAAAACCTATTTTTATTCTCACTTTTTGTGATCATGATGCCA------------------------------------------------------------------------------------------------------------TCTTCATATTTTGTACTCCTATTCCAATTACATTTTGTTTTCTAAATAACA---TTTATTTATAAGTTA--------------TGTGGTAGATTTTTATGTTTTATTTCTAAAATTTAGTCATGCCTGCTGTGGTCATTAGGCAAAGAAAGCCATATCGCAGGAAAGATGGAGTTTTCCTTTATTTTGAAGATAATGCTGGTGTGATAGTGAACAACAAAGGTGAAATGAAAGGTAAGAGGATTGAATCCGTGATATAGGTTTTTTTATATGTGAAAATGGGTGCATATCTA------------TTACTTAATATCACATAAATTCATTATTTTAAATTTTAAATTATTCCTTAATTTTTTTTTAGAAGACAAGGGAACAAATTGCGGCGGCTAATGACTTTTGCATGGCCTTGTTTGTTGGGGAAAAATTGTGTTGATCCAGCAACAAAATATCATGGCCATCTCCTTCTAGCAAACATCATTGCAAAATTTGCAATCCACAAGAGAATTGTCTTGCAGGTAAAAATTTCCAT----------------------------------------------------------------------------------------------------------------------------------------------------------------------------------------------------------------------------------------------------------------------TTTCTTTGGTGTGTGAGCCCTCACCCATATCCATAGTTTGCTTGCTTCAGGTA-AATCATGCCTAACATTAAATTGCAGAGCTCTGATGGGGAAATTTTTGAGGTTGATGTAGAAATTGCTAAAGCCTCTGTAACAATTAAGACCATGCTTGAAGATCTTGGTATGGATGATGACGAACAGGAAGTTGTTCCTTTACCTAATGTTAATTCTGCCATTTTGAAAAAAGTTATCCAGTGGGCCACTTACCATCGGGATGATCCCCCACCACCAGAAGATGATGAGAACAAGGAGAAACGCACAGATGATATAAGCTCATGGGATGCTGACTTCCTGAAGGTTGATCAAGGAACTCTCTTTGAATTGATCTTGGCTGCTAACTACTTGGATATCAAAGGTTTACTTGATGTAACTTGCAAGACAGTTGCCAACATGATTAAGGGTAAAACTCCAGAAGAAATTCGAAAGACATTTAACATCAAAAATGATTTTACTCCTAGTGAGGAAGAGCAGGTGCGAAAAGAGAATGAGTGGTGTGAAGAAAAATAATTTCCTTTTTTTAACATTTATCACTGTTTCATTGTCTTATTTATTAATTTTTGCAGGCCATGACTGCTCAATACGTTTGTGGAACATGGACAATAAGACCTGTGTTCAAGAAATCACCTCCCACAGAAAAAAGTTTGATGAAGCCATTTTTGATGTAGCCTTTCACCCTTCAAAACCATACATTGCAAGTGCAGGGGCTGATGCACTTGCAAAGGTGTTTGTCTGAATGTTTTACATTTGCCTGATTTTAGAGAGAAATAATCATGTAATGGCATCAGCCAACAATTTGTCCAGCCAGCATTTCAGCCCACAGACCAATGAACTGTAATTTGCACTCTTATTTATTTATTCACTTACAGCTAAAATGGGGTCTAATAATTTGCTGGCAAGTTTATATACTTCAAATCTGACAGTTGTGAATTTTTATTAATACTGTATTCGAGTAGGATACCTTTGTTTTTAATATATTCATCATTTCTTTCAGACGTGGTGAACGACGCCATCTTTGAAGAGGATCATGACGAAATGGTGATCGTTAAGGACATAGAAATGTTTTCCATGTGCGAACATCACCTGGTTCCCTTCATTGGAAAGGTAAATATTTATA------------------------------------------------------------------------------------------------------------------------------------------------------------------------------------------------------TCGATTATATAAACCAATAAAATAATTTTTCCTTTACAAAATTATTATATTTTTACAGAATCCTCTCCAAGTTTTGGTAAATGCAATTATCAATAGTGGTCCGAGAGAAGACTCTACACGAATTGGACGAGCTGGTACCGTAAGGAGACAAGCTGTGGATGTCTCCCCCTTGCGTCGAGTGAATCAAGCCATCTGGTTGCTT--------------------------------------------------------------------------------------------------------------------------------------------------------------------------------------------------------------------------------------------------------------------------------------------------AACACATGGGATAATTCATAATACATCTAAAATTTAATCACTTACATTTTCATTGTCCCTTTGGGCCCCAAATTTGTCTTAAGAACATCCTGCAAACCTCTAGCAGCACTGATATTAACTGCTAATGCTTGAGTATTACGAGCTATTTCAGCCTTAGGATTCAGAGACAAAACAGCAGCCAT----------------------------------------------------------------TTTGTAGAATGCCGTTTGATGGCTGTTGCCCGGATTGTAAAATGCCTGGTGATGATTGCCCATTAGTTTGGGGCCAGTGTTCACACTGCTTTCATATTCATTGCATTATGAAATGGCTCAATTCCCAACAAGTACACCAATTGTGCCCTATGTGCCGACAGGAGTGGAAGTTTAAGGAATAGTTATTTGGTTTAACTCCCTGATTGATAAATAGTTGT---------------------------------------------------------------------------------------------------------------------------------------------------------------------------------------------------------------------------------------------------------------------------------------------------------------------------------------------------------------------------------------------------------------------------------------------------------------------------------------------------------------------------------------------------------------------------------------------------------------------------------------------------------------------TATTTGACATACGTGCTGATCAAGAGTTGGCAATGTATTCCCATGACAATATCATATGTGGCATAACATCCGTGGCATTCTCAAAAAGTGGACGTTTGTTGCTTGCAGGCTATGATGATTTCAATTGCAATGTTTGGGATTCTATGAAAGCTGAACGAGCCGGTGTGTATTTTCTTTTTGTGCAAT--------------------TTTTAGATTGGCCTGCTCATCAGTTGCTTCATGGGCACAATGGACGAGTAACTTGTTTGCTCTACCCACACCACCTACATAACCGTTACGACATTGCTCATCTAGTATCTGGTGGAGTTGACTTCTCAGTTTGTCTCTGGGATATTTATGCTGGTACTCTTCTCCATAGGTTTTGTGTTCATGCTGGAGAGATCACTCAACTACTTGTCCCTCCTGTTAACTGCAATGTAAGCTTTTGTTTCATAAATCAATCTTATGAT-TTATGTTTTATTGCTGTC----------------------------------------------------------------------------------------------------------------------------TTATGAAAATGAGATCCCTGGTGGGCAATACACAAACTTGCAGTTCCAGGCTTTCAGCCTTGGTCTGGGTGATAATTTTGAGAAAGTAAAGAAAGCCTATACTGATGCTAATAGATTTCTGGGAGATCTCATTAAGGTTA--------TTTTAGGCAGCACATCAGTCAGGGGAAGACGAAATTAGCCTTTCAGCTATGAGTAAAACATATACTATTGATTTTAACTCCATGCAGCAAATAAATGAGGACACAGGAACAACAAGGCCGGTTCAGCGTCGTGTGAACAATTCTGTAGGAACTATTTCAGGTATGTTTCTCTCTGGTATCTGAAACAGGGTGATATTTATGTGCATGCTGATATACATGGTGCCAGCAGTATTTTGATTAAAAACCCACAAAATACAGAAATACCTCCCAAAACTTTGAATGAAGCTGGTGCAATGGCATTATGTTACAGTTCAGCTTGGGATGCAAAAATTGTCACTAGTGCTTGGTGGGTTTATCACCATCAAGTTTCAAAAACTGCTCCAACTGGTGAATACCTTACATCGGGGAGTTTCATGATACGTGGCAGAAAAAATTACTTACCTCCTTCATATCTCATTATTGGATTTGGATTTTTGTTTAAACTTGATGAAGACAGTGTAAAAAGGCATCAGAATGAAAGGCAGGCATATTATTTTGGCATTCGCTGGATGTCTTCGCCATGGTTTGATTCCAAACCTGTTGGACCGAGGTGTTAATGCCAGGTTTAATTGCCGAGATGCAGTGTGGTGGTGGTTGCTAAGTATTCAAGAATACACTAAAATGGTTCCTGAGGGCCATAGCATTTTGAAGGATCAAGTCTCTAGACTCTTCCCTACTGATGAATCGGAGCCTCAAAGTCCAGGAGCACATGTATGTTGAATTGCTCTTTTATTGTTGTTTGTAGGCGGTGTTGTACAATGACCGTTCTGTCCTGGAGAATCACCATGCAGCGGCTGCTTGGAGCTTGTTGCTCACCAAACCCGAGAACAACTGGCTCTGTCACCTGGATAAGGCAGAATTCAAGAGATTTCGATTCCTTGTCATCGAGTGCATCCTGGCCACAGATCTCAAGCGACACTTCGAAATACTTGCCGAATTCACCGCCAAGGTACG----TGTTTTAAAAAACTTTTTTTGCAGCATTTTCCATGGACCAAGATATCCCTGATTATGACATGGATACTGATGATGAGAAATGGCTCAATCAACAAGCTAAAAAGATGGATATCACTCCTCTTCAGTTTGAAGAAATGATGGATAGGCTTGAAAAGAGCAGTGGGCAGCAGGTAT--TGATTGAAATGTTTTCCTCTATTTTTCACTACATCATTACATGAAGACTCGTCATTACGTCATGGCCACAATCGGACTCCTGGGCAGCGCCATGTCCACCTTCGCTCTTCTCCAGGCCATGGGCATGAATCCGCTGTGGTCTGTGGACCGTGCAGTCAAATGGTGTGCCAAGCAAGAGTACATCCACGTGGACACGACCCCTTTCTTCTCCATGATGCGCTATTGCGGATTCACCCTCGGGATGGGACTGGGACTGAACAGCAAAAGCTTCTCTCCAAGAAGAAATTTACATGCGATTACATTATTTTTCCTTCTCAGAACAGAAAAAAGAAGGAAATTTTGTTTTAAAGAACCAATATTTGGAAGCTACTGTCACTTTTGATGGCCGCTTATCGTCACTCATCTTGTTGGATTGTCAGAAACAGGCTATTGCATTAGGATGCCATGGAAACCACTTTGTGATTTTTGATGACATTCCACTCTTTTGGGATGCATGGGACGTTATGGATTATCATTTGGAGACTCGGAGATCTGCTATTAAAGAGGTATGTGATGCACATGATGGGTAGGTGATGTGATTTTGTCTATTAATGGTCATGATATGGAGAAGGTCGATCACAAGGCTTTGGTTCAGTATATACAGGGCTGTGAGAAAACAATGCGCATGGTAGTCCTGTTTGAAGACTGTGTTCATAAAGTAGAGTTACACATGAAGTACCTCAGGCTAAAGGTAATATTTTTTTAATTTTTT--------------------------------------------------------------------------------------------------------------------------------------------------------------------------------------------------------------------------------------GGACACAGACAAGAAGTTTGTGGTTTGAAATGGTCTCCAGACAATCAACATCTGGCTTCTGGTGGTAATGATAATAAACTGTACGTGTGGAACATGAGTAATCTGACACCTATTCAAACATATACTGAGCACTTAGCAGCAGTAAAAGCCATTGCATGGTCCCCACATCACCATGGTCTGTTAGCCAGTGGTGGTGGCACTGCAGACCGGTGCATTCGATTTTGGAATACCTTGACTGGGCAACCAATGCAATGGATTGATACAGGCTCCCAAGTATGTAATCTGGCTTGGTCAAAACATGCTTCAGAATTGGTGAGCACACATGGTTATTCTCAGAATCAAATCTTAGTGTGGAAATACCCTTCACTTACTCAGGTAGCCAAGCTAACAGGCCACTCTTACAGAGTTTTGTATTTAGCTATGTCACCAGATGGCGAATTTCTAA----------TTTTTCTCGTCACAATTTGCCGCAGGAAAAGCCTCACAAATGTAACCTGTGTTCGAAGTCGTTCCCTACACCAGGAGACTTGAAGAGTCACATGTACGTCCACAACGGGTCCTGGCCATATAAATGCCACATCTGCAATAGAGGATTCAGCAAACAGACCAATCTCCGAAACCATTTATTCCTTCACACTGGTGAGTTGTTTCTTTTAATTTAGTCAGGTCGTTTCGGGCAGCTAGCTTATCTTCGAGTTTACCAGGGAAAACTTCAGCGTGGGGTGCATATATACAATGCTAGAACAGGCAAACGACATAAAGTTAACAGACTTGTTCGTATGCATGCAAATGAAGTGGAAGACATTGAAAATGCCTATGCTGGTGATATTTGTGCTCTGTTTGGCTTAGATTGTGCTAGTGGGACAGCTTTGTGGCTGAAAAAGATGTAAAGCTGTCGATGGTAAGGGTTTTTTTTTATTTATAATCTT---ATTGATTAGGAAGAACATGATGATGAGGATGACTGGAATCCATGTAAAGCTGCTGGAGTGTGTCTTATGCTTATGGCAACATGTTGTGAGGATGATATTGTGCCTCATGTACTACCTTTTGTGAAAAATAACATTAAGTACCCAGACTGGCGATATCGTGATGCATCTGTGATGGCATTCGGTAAGAGATCGCCTTCTGGTTGATTGAAAATGATCTCCGTGTTTTGATTGCTGCATGCGACACCTTTAGAGCTGGTGCTGTGGAACAGTTGAGGACTCACACTCGTCACTTGAATGCGCTTCATCCCCATGAGAAGCATAATGGCCTGCAGATGGTGCAGCTGTATGAAAAGGGGTATGGGAAGGATGCTGCAGGGATTGCAATGGAAGCCATAAATTTTGGTATGTTGTAAGTTGTTAGAATAGTTTTTGTTTGTAGATGTTGGTTGTTGGAGGATTGGACCGTGTCTACGAAATTGGCCGTTTGTTCAGAAATGAAGGTATAGATTTAACTCATAATCCAGAGTTT-----------------------------------------------------------------------------------TTTCAGGAACTTAGCAAAGAACTTGCAACCTCAAAAGATGATACAAAATTGACACGCAATGATCTTCTTCATCAAGAAAATGTTAGGCAAGGAAGAGATAAATACAAGACTCTGCGTGAAATTCGTAAGGGCAATACAAAGAGAAGAGTTGATCAGTTTGAAAACATGTAACAATTGTGTTACATTTGAGTTGGCCATCCTATTTTTTTGCAAGGAAATAGCGCAAGATTAGGGGGTAGCTTTTTTTTTTTTTATTTCCATATCTTGATTTTTCCTCTTT-TTTCAGAGGCTAATAGACAAAACCAAAGTGACTTGCTTAAAATGGGTTCCTGGTTCACAAAACTTGTTTCTGGTTTCCCACACTAGTGGACAAATGTATGTTTATAAAGAAGATCTGCCATGTGGAACCACACCACCTAATTATCAGCTGTTTAAACAGGGTGATGGATTTGCTGTTTATACATGTAAAACTAAAAGTACAAGAAACCCACTGTATAGGTGGGTCATAGGATATGGTGCTTTAAATGAATTTTCATTCTCTCCTTGTTCAAAATACCTTGCCACTGTAAGCCAGGATGGCTTTTTAAGGATTTTTAACTATGATACTATGGATTTAGTAGGAGTTGTTCGCAGCTACTTTGGAGGTCTTTTGTGTGTGTGCCAATA--------TATTGGCATATCTGGAACTGTGAAAATATTTAACTGTCACAATGAGTAATCTGCTAATTAATATTTATTTGTAGCTTTTGACAAAAAAGATGGCATCCTTAGTCCAGAAGAAGAAGAACAGCGTGGTGTTGCAAAACACAAAATGTTGGGCAACATTAAATTCATGGGAGAATTGGGTAAACAG----------------------------------------------------------------------------------------------------------------------------------------------------------------------------------------------------------------------------------------------------------GATAAGCACACCAATATGACAAATAGCAAAGGCAGTGCTGCTTGGATGGCTCCTGAAGTCTTTGAAGGTAATATTGCTGTTTTTTGTCTATTAATTTCAGGTTTATTATCTTATTACATCTGGAGATTGATACCGCAGAACAAGTTTGTATTTCTTCTTTGGCGTTTAAAAATGTTAAAGCATGGACGAGCTGGAGTTCCCATGGAAGTAATGGGCCTTATGCTTGGCGAATTTGTGGATGATTACACCGTTATGGTAATTGATGTATTCGCAATGCCTCAGTCTGGAACTGTGTGAGTGTGGAAGCAGTGGATCCTGTTTTCCAAGTGGTATCATTATCCTGGGTTTTTTTTGATGTTGTTTTATCTGTATTCTCAGGTATCCACTATCATGTCTGTAAGTACAACTACACTTCGCTATCCTAGTTACATGAACAATGATTTGATTGGACTGATAGCACCTCTGATTCCCACTCCACGCCTACATTTAT-----------------------------------------------------------------------------------------------------------------------------------------------------------------AAGAGATCGACGCTTGTCAGAATGAGATCGACGCACTGAACGAGAAAGCCAGTGAAGAAATACTGAAGGTAGAGCAGAAATACAACAAGTTAAGGAAACCCTTTTTTGAGAAGCGCAATGAGCTTATCAAGAAGATTCCAAACTTCTGGGTTACAGCTGTATCCTTTTTAAGGTATGTGACATGGTTGTCGTTTAATGTTAGGCTTAGTTTTCCACGGGTTCCATTAGCTGTTGGAAGAGGTATGGCCACATGCTTTGTTG-TTTTAAGCACTTTTCATCTATTTTGTAGGAATATATTGCTAAGTGGTTTGGATTCATGCAAAAGCAAATTGGCTATGATGTTTTGGCTGAAGATACTATTACTGCCTTACTTCACAGTAATCGAAAATTGCTAGAAAAGCATATAACGGCTGCTGAAATCGAAACATTTGTTAGTTTAGTGCGAAAGAATAGAGAAAGCAGGTAATCCAAATTTTGTAAATTCCTTTTTTGTT--------------------------------------------------------------------------------------------------------------------------------------------------------------------------GGATTCAATTTCGATTCTGTTGTGGCCCGTTTTCAAAGCTTATCGTATTTTGACCAACATGTTGTTACATCGTCTTGTGCTTCATCTGTGATAGAAATGCTCAGTGCTTTTGCTACTGGCAATTCCAATTACCTGCCTATACTCTTTTTATTCTTCATTGTAAGCTGTTTTTATTATTTTTAGAAGTTTGATAAAATCTTGATTGCCAACAGAGGTGAAATTGCATGCAGGGTAACCAATACTTGCCGAAAAATGGGGATAAAAACAGTTGCCATTCACAGTGATGTTGACTCTACTGCTGTAAGTATTTGCTGTTCATTAGTTAAACGCTACCTCTGTCCATT------TTATTCAGGTATCATGAATGAGAGATGCTGCTGTTTTTCAGTGTTGATATTTTTATGCAGAATAATTGCTTTCTTTCTTGAAGGTATGGGGCTTACCTTAGCTCATGTTTTTAAAGAACCAGCTACCATTAACTATCCATTTGAAAAAGGACCTCTTAGTCCCCGCTTCCGTGGTGAACATGCCCTGCGCCGCTATCCTTCGGGTGAGGAGAGATGTATTGCTTGCAAATTGTGTGAAGCAATTTGTCCTGCTCAGGTAGGCATTGATGCATTTGGAGCTTATTTATTTTTCTCTGTTATTTTCAAAGTATGTTGTGCATAAAAATTTATTTTCTTTAAAAATTAAAATAATTTTTTTCTTGTAGGGTAAAACAAGGGGTGGAGGATTTTTTAAACAAGCCAAAAAGTCTTATCCAATGTTTCCAATAAAGGAGGAAAAGATCAAATGGGATGACTATGGAGAAATAATTAGGTTTATATCTGTGTAAAGTCATATAACGAAGATACATTATAT-TTTTAATGTTATTTCAGTTAAGGCCAACATCAATCGAGAAAGAGGTTTTCCCTGAAATGGCAGAAAGTAATCAATTATATGCTTTCGAGCTTCAGGGGTTTTGGATGGATGTTGGGCAACCTAAAGATTTTTTAACTGGCATGTGTATGTACCTCAATTACCTAAAGCAAAAAGATCCTTCAAAGCTTTGCCAAGCAAAAAACATAGTCGGCAGTGTTCTTGTGGTAAGTTAATATTTTTTTT----GGTTCACTTTATCTTTCCTTTTTGTTTAGATAGCCCATGCCAGGATAGAGGGAGACGTGATCGTATGTGCTGCATATGCTCATGAACTTTCTCACTATGGCATAAAGGTCGGGTTGACCAATTATGCTGCTGCATATTGTACTGGATTGTTATTAGCAAGAAGGGTAAGTTTAATTCTTTATGATAATTATATTATTTTTTTTAATTTCTTTTTTATTTGAAGTACAACCAAAACATGGTGCAATCATTGGGGAAAGTTGGTGCGGGGCGCCGCATGCCTCCCCCGGCCAATCTACCGAGTTTGAAAAGTGAAAACAGTGGTAATAATCCCAATATCAGCCTTGTTCCTAGTGGTGGTCAAGGATGGGGCAGTGCTACCAAAGAGAAAGGCAAAACGGAAGAAAGCAGTGGAAATCAGCAGCAATCACCACAATCACAGCCAGCTTCTTCACATTCACAAACTACACAGAAGGTATCACTTCTTAAATTAGTAACTTCTAGTCTCTCTTTATAATAAAATGATTTTACCTTAAAATTTTGTAATGT----ATTAATGTATAGTTTTTAAGTGTTTTTATGTATTAATTTTGTTTAATAGATAATGAGAGATCCAGAAACTGGAAATTCCAAAGGCTATGCCTTCATTAACTTTGCTAGCTTTGAGGCATCTGATGCAGCTATTGAGGCAATGAATGGTCAATACTTGTGTAACAGACCCATTACAATATCTTATGCATTCAAAAAAGAATCCAAAGGAGAGCGGCATGGTTCAGCTGCTGGTAAGGTTGTTTTAAATATTTTCCTTTTCACTTTTTAG---------------------------------------------------------------------------------------------------------------------------------------------------------------------------------------------------------------CGTGTTTGGCGAGATGGACAAAAAAAGGAATGCTTTATTTATAGACTTTTGTCTACTGGTTCTATTGATGAAAAAATTCTTCTCAGACAGACTCACAAGAAAGGCCTCAGCAGTTGCGTAGTTGATGAAGAAGAAGTTCAAAGACATATTAGTTTGGCTGAATTGAAGGAATTGTTTCATTTGGAAACAGGAACACTCAGTGATACCCATGATAAAATTAGATGTAAACGTTGTGTTAATTCAATTCAGGTTACT----------------------------------------------------------------------------------------------GGTGGATCTCCTTTTTAGAGAAGCATCCAAATATTCATAGTATATCAAGAGATACCTGGAACATGTTCTTAAACTTTTCAGAATCTGTTGGTGAGGACCTCAGTACGTACGACGATAGTGAAGCTTGGCCAAGCTTATTTGATGACTTTGTTGAATATGAAAATGACCAGACAAACCAAAATATTGTTCCAAACAAAGATAAGAGTGTGTTAGAGACATAAATGTAAATAATTGCAGACTTGTGTACTTAATGGCTTCATGCCAGTTTTGTGATATAATTGTGATGTTTGTGGGCATTGTTTTTTGGTTTTATTAATTGTCGTTTTGATTAATTTTAGGATTTACCTAATAATATGATTCACCAAGTGAACATCAAGTCTCTTCCCCAAGAATGGCTGTGGTGTGAAACATGGTGTGACGACGCATCTAAACAACATGCTAAAACCATAGATTTAGTAAGTTTCCATTTTTTTCAATGCATCTGGAGGTATTAGGACTGTATCAATATCACGTGTCTCATCTTCCACCATTCATATACCAATGGCAAAAGAATTGAATATCAGTCCAGACCTTCAGCGTCCTGGGAGGCTTGACATGCTTTTAGACATGCCTGCTGTGAGTAGAGAATTACAGTTGAAGAACTCTTGGAATCCTAATGACAGATCCTTAAACATATTTGTTAAAGAAGATGACAAGCTTACATTTCATCGGCACCCTGTTGCCCAAAGTACTGATTGCATCCGTGGTAAAGTTGGGTATACAAGAGGTCTTCATGCTTGGGAAGTTCATTGGAGTATGCGACAGCGTGGTACCCATGCTGTGGTTGGTGTGTCAACCCGTGAAGCCCCACTTCATTCTGTAGGTTATCAGTCTTTGGTTGGAAGTAATGCAGAGTCTTGGGGTTGGGATCTCGGTCGTAACAAACTGTATCATGATGTAAAAAATAATCCTGGTGTCACATATCCTACAATTCTTAATTCTGATGAAACATTTGTTGTCCCAGATAGTTTAACCAGCCTAAAAATGAAATTAGTTCGTTTAGATATGTGAAGAGTTAATGACACGCTGTCTAGCTCCAGATTGTCAAATGGGTGGCCTTGGCTGTGATAATATGACGGTTGTGCTCGTGTGCCTTCTCCAGGGAGGTTCTTATGAAGACCTGGCCAATAAATGTGCTCGGTCGTACCTAACGTCCCACTTTGATGATGCGATGATGAATGGATCAGAGTCATCTACGTCTGAAACCTGCTTTTGGTTGATTATCATTTCAATACTTGCATTGTGAAATTTTAGAAAATGTTTAAATTTCTGTATTTAATTTATAGGTACAAGAATATATCGACATATGTGACTATGCTGTTGGCTTATCACGAATGATTGAAGGTAAAGTTTTTCCATCAGAAAGACCTGGACATTCCCTCTTAGAAATGTGGAATCCGTTGGGAACAATTGGCATCATAACAGCCTTCAATTTTCCGGTTGCAGTATATGGGTGGAACAATGCCATTGCTATGGTGTGTGGTAACACCATGGTTTGGAAAGGAGCATCTACAACACCTCTTACTAGCATAGCTGTTATTAAAATAGTTTCTTCTGTTTTAGAGGTAATTTTTAACATGATTTA--GAATTTTGTAAAAGTATATTGTATTTCCTGTAAATCTAACAAGATTTGGCCCATATTTCGTGGAACCCGTTATAGCTGGACTAGAACCAAAAACTTTCGAGCCATACATTTGTAATATGGATCTTATTGGCTGTGCTAATGAACCAGAGGATTTTGTAGTTTGTGGAACATGTGTTGAGCAAGCATATGGGATGTGTGAAGCTCTTTGGGAACCAGATATGGTAAGTTTTTTAATCCATTAATTTTCAAT---TTATCATTATGAATAATTGAAATTTT---------TCTAATCATTATGAATATTATTTCTCATTTTTCTTTTTTATCAGGTGATTCTTGGGTTTGTAAAACTATTTTGACTGAAGGTCACCAACGAACTATCCGATCAGTTGCTTGGTCTCCATGTGGTAACTATTTGGCCTCTACTGGATTTGATGCCGTAACCTGCATTTGGGATAAAAAGAGTGGGGAGTTTGAATGTATTGCTACATTAGAAGGTCATGAAAATGAAGTTAAGTGTGCAGCTTGGTCTTGTTCAGGCCAATACCTTGCTACCTGTAGTCGTGATAAAAGTGTATGGATTTGGGAAGGTAAGATTAAATTTCACTAAATTCTTGCATTCTATTCCATAACTTTTAGAGGAGCTGCTCATGTTGGTATGATCCGAGCCATTTCTGAAGCTGGTATTCCAATAGATATGGTTGGAGGAGTCAGCATTGGAGCATTCATGGGGGCACTGTGGTGTCAAGAAAAAGATCTCACAACATTTACCCAGAAAGCTCGGGAGTGGTCTTTTGTGAGTTGTTTCAAAATATTATGTAATAAATTGAGCTTCCAGATGTTGAACCAACTGCATTTCTAGCTCTCTTGCGTTTTCTTTATTCAGATGAGGTGCAGATTGGTCCAGAAACTGTTATGATGACTTTGTATACTGCGAAGAAATATGCTGTTCCAGCTCTTGAGAAGGCTTGTGTTGATTTTTTGAAGTCAAATCTAAGCAGTGATAATGCATTTATGCTTTTAACTCAAGCTAGACTGTTTGATGAGCCACAACTTGCTGCTTTGTGCCTGGAGACTATTGATAAGTGCACCTCTGAAGCTCTTGCTGCTGAAGGATTCACAGATATTGACCATGAAACATTGTGTGTGGTTCTTGAGAGAGATACTTTAAGGATAAGAGAAGCTAAATTGTTTAGTGCAGTTGTAAGGTA------------------------------------------------TATTTTTGTATTAAAATATATTTGTTTTCTTTAGCTCTATATTCTTGGCATTTTGGAAAGCCCAATTTTGGAATTTGACACTGATTGTGTTCGGTAAGTTCACATTAA---TAAATTTTGTTTTTGATTTAAAATGTATTTATAATAATTTTTATTATTTTCTTCATGTTTCAGAATGTTAGAAGAACTTTATGAGGATCATGGTGACACTCTTGCATTGCAGTATGGTGGTTCCCAGCTAGTGCACAGAGTGAAAACTTATCGTAAAATAGCACCCCTATCTTCTCATTCTAGAGATATTATGCAGACTCTTTCTAGATACTACAGCAATACTTTTTCAGGTAACTATCATTCTACCTTTATCACTTAA---------------------------------------------------------------------------------------------------------------------------------------------------------------------------------------------------------------------------------------------------------------------------------------------------------------------------------------------------------------------------------------------------------------------------------------------------------------------------------------------------------------------------------------------------------------------------------------------------------------------TTTTTTCAACATGTATTCTGCAAAATGTATTTTTTTAATTTCAGACATTTTCACTGCCTCTCTACAAAATATATGTGCCAAGGAGTACCTGCTGTAATGAGCACACTGTTAGCAAATATTAATGCCTACTATGCACACACTGCTGCTTCGTCAGCAGTTTCAGCATGTGATAGATTTGCTGCTTCGAACTTTGGTGTAAGTGTATATGTGATTTTTTTATATTTTTAAAAAATAAAAAAGGCTCTTTGTTTAATATTTTAGACATCCTCATTGTCAAGCTTCGCAAAGGGCAAGAGTTAAAAGTCAAGGCATATGCGAAGAAAGGGTTTGCAAAAGAACATGCTAAGTGGAATCCAACATGTGGTGTTGCATTTGAATATGATCCCGACAATGCTTTTCGACATACCACTTATCCTAGACCAGATGAATGGTAAGTTTTTGTATTTATATTAAAGTTTATATTTTTGTTTAAATTATCTAAAGTTTT------------------------------------------------------------------------------------------------------------------------------------------------------------------------------------------------------------------------------------------------------------------------TATTATTGTTAAAATTTCAGTGGGTGGAAGAAAGTTTTACCAATTTTGAGCAAGGAATAAATTGGAGGTCATATGTTGTCTGTGATGTTGCTTATAACAATGTAAACAACTGGCTTTGGACACCTTTCATTGAACGGAGAGAAGCCAATCGTATGTACATTGAAGTAAAATTCAGCATGAGAGACTGCAATCTGTTTCCTGGGATGGCCCTATCCTGCAAGGAAACATTCTCTCTTCTATACTATGAATTTGATGCTGCTACTAAAGAGCCACCACCTTGGGAACCAGATTCCTATAGGCTGATTGATCGGATAGCTGCTGATGAAGGGCGTTTCACATCCAATAGTGA------------------------------------------------------CATTTTTTGTATT----CATGTTTGACTTATTATTTACAGGAAGAAAGGGACAAAGGAAAGACTGTTGAAGTCGGCCGAGCTTATTTTGAAACAACAAATAAACACTTCACTCTTTTAGATGCTCCAGGACATCGAAGCTTTGTGCCTAATATGATAGGTGGGGCTTGCCAAGCTGATTTAGCTGTTCTGGTGAGTTTATTTATTAATGATT--AAGGGTTTTTTTTT-----------------------------------------------------------------------------------------------------------------------------------------------------------------------------------------------TTTTAATATAAATTAGGCATTGAAGTAAATTTCATGGATGATGTTGGTCAGACACTGTTGAATTGGGCTTCCGCTTTTGGCACCCAAGAAATGGTTGAGTTCTTATGTGATCGTGGTGCAGATGTCAATAAAGGTCAACGCTCATCTTCTCTACACTATGCTGCATGTTTTGGCAGACCAGGTGTTGCAAAGGTAAGAAAAATGTTGCATTTTATTTAT----------GCATTTC--TTTTTTTTTTTTCAGCTGATGAAACAGAAATATCATTTGATCCTGATGACGTAATCACTCACATTGAGCAAATTGATGAGGGTTGGTGGCAAGGAATGGCTCCAAATGGTGCTTATGGCCTGTTTCCTGC----------------------------------------------------------------------------------------------------------------------------------------------------------------------------------------------------------------------------------------------------------------------------------------------------------------------------------------------------------TTCTTCAGTCATGCGCACAAGAATACCGTCATGGAAGCAAAATGGAATAAGAATGGAAACTGGTTGCTGACAGCATCGCGTGATCATTTACTTAAACTCTTTGATATCAGAAATCTTAATCAAGAAATGCAGACATTCCGTGGACACAAAAAAGAAGCAACAAGTTAGTA-----------------------------------------------------------------------------------------------------------------------------------------------------------------------------------------------------------------------------------------------------------------------------TTTTCTTTATTCTAGGTTGCTAAGCAGCTAAAGGAGCAGCAGATGGTAATGAGAGGCCACAGAGAGAAATCAATGATTCATGAATTGAATAGGTACATTCCAACAGCAGCCGCTTTTGGTGGGCTTTGTATTGGAGCCCTCTCAGTGTTAGCGGATTTTCTCGGTAAGTTAAAATTTTTTTGTATTATGCTCATTTTCATCAGTGAAGTAAGAATAA-----------------------------------------------------------TGAAAATCAATCATCCATGTGCAGCAGCACAGAAGAAATATCGGCCACTAACAATGATATGTCTGCTGATAGCAAATTAGAAGATACACACCCTGAAAATGCTCAATTTGGTGTTTTTAAAGATTTTGACTTCTTAGAATACGAGCTGGAAAGTCAAGAGGGTGAGAGCATGGATAATTTCAACTGGGGTGTACGTAGACGTTCACTTACCAATTATGATGGCAATGATGATGGAAGCAAACCAAAGCTTGGACTTAATATCAGTAATTCTGCTTTGAGTCCACGCAAAGAAGAATCTTCCGATGACGAAATGGGCAGTGTGTCACCTTTAGATGATGTACATCCAGAGTTACCAAGTTCCAATGTTGGCTATGTATTTCCTCCTAGTTCCTTACCTTTGCTTGAGCACAAACGCAGACCGTCAAGTCCAGCATCGATTTCTACGCATAGTCTTGCCAGTGATGGGGATTTAACCTTGAGCAATCATATATTCCTTTAATAGTCCATTGTTGGTGTGGCAGGAGGAGCTACAAGAGCTGCTTTAACACAACATCAAGCTCGCCACAACAATATGGCCGATGTTTCAGCTAAAGATGGAAGCCAAGAAACGATGGTAAACCTAGCTGCCTTAATATGCAGTCTGGTTATTTTGCCATCAGTTACCCAAAA--------------------------------------------------------------------------------------------------------GGAGTTCAAGGACCTCTTCTAAGACTTCGATTAGATGGGGGTGACAACAAAAATGATTTTTGGCGTTTAGTAGACTCTTCTGAAATTCGACCTATTGGGCATTGCGAAAAAAATGGTGGAATGTTACAACCTCCTCTTGGTTTTAGAATGAATGCATCGTCTTGGCCAATGTTTCTTCTGAAGACATTAAATGGGGCTGAAATTGCTCCTAGTAAAATATTTAGAAAGGTATTTTCTTTTGTCATTTAAATGCT--------------------------------------------------------------------------------------------------------------------------------------------------------------------------------------------------------------------TACAATTTGTTCCTCTTTTTACAATGACTAATACTTCTATTCCATAGGTTTCACAGCTGACTTACGTTCCAATACAGGTGGCCAGGCATTCCCTCAATGTGTATTTGACCATTGGCAAATTCTTCCTGGTGATCCTCTGGATGGGAAGTCCCGACATCACCAAATTATAATGGACAC------------------------------------------------------------------------TGGATTTGTTCCACTGAAAAATTGCTTAAATCATTTTCATATTTTTCATT-TTTTCATATTGTTTTAATTTATACAAAAAATAGAAAATTTTATAGGTTGTTTGTGAATTGCCCACTAGCAACCAATGGAGTTTCGATGTTGCATGGTGCCCAAGAAATCCAGCTGTTATTGCCAGCTCATCATTTGACG--------------------------------------------------------------------------------------TCCATTTGGGGAATTATAAATATTTTGTATCTGTAATTTTTTTTTTAGGTAAAGATACTTGTTCCTAATAGTACTGCTGGGATGATAATAGGAAAAGGAGGAAGCTACATCAAGCAAATAAAGGAAGAGAGTGGGGCTTATGTGCAAATATCTCAGAAGTCCAAGGACCATGCCTTAGCTGAACGCTGTATCACTGTGATAGGAGAAATGGACAATAATAAGACTGCCTGTCACATGATTCTCTCAAAAATTGTTGAAGATCCCCAAAGTGGCAGTTGTTTAAATGTCAGCTACGCTGATGTGACGGGGCCTGTAGCCAACTTCAATCCGACTGGTTCTCCTTTTGCTAATCCAGGTAGTGTTCCTAGTGGTGCAATGAATAACAGCAACACCAGTTATAGTTCCAATGGCAGCTTAAACAGCCTGAGCCCTACAGTGACCAATAGTTTCAGTAGTCCCCAGGCGGGAACACAAGTAGTGTTTTTTACT-----TTTTTTTTTAGAGCTGATCATGACGACCAGGAAGTGGTGGTCTTTAACCGCTGCATGCTGCCGGCTTACTATGGACTGTTACGTCTGTGTTGTCAACAGTCACGTCCATTTACCCG----------------------------------------------------------------------------------------------------------------------------------------------------------------------TTGGAGGCTACTGGGCTGTTTTCTCCTTATCATTTGTAGCCTATATCTGTTGCCATACTGGCAAGATCCTAGTCGCATGTCTTTACGAACCCAATGAAAAAGGAGAGCTGGTGCGAGTTCGAGACAGTTACGTTGGCATAGCCCGTACCTGCCTCGGTGAAAAGTATGGTGGCAAAATGGTGAACGTTGCCCAGATCATCGAGCTGCTTATGACTTGCATCCTGTATGTTGTTCTCTGTGGAGATGTACTCTC-AGTATTATTCTATTAAATTTTTGCTTGCAGGAGAAGAGTAGTATTGACAGGATATCCTCTTCAAAATAATTTGTTGGAATATTGGTGCATGGTTGACTTTGTTCGGCCTAACTATCTAGGTTCTAGAGCAGAGTTTTGCAATATGTTTGAGCGTCCTATATCTAATGGCCAGTGCACAGATAGCACTCCACGTGACAGACAACTGATGAGATTTCGCTCTCATGTTTTGCATAGTCTTCTTGTTGGATTTGTTCAAAGGTAAATTATCCTGATTTGTGGAAGAAAATTTTAAGTGGCTTGGAAGAAAATCAGCAGATGAAACATTGAGTACAATTAAAATGTTGTTGGATCATGGTTGTAGAGAATTGATAAACGAACCAGATACATTAGGCAATACACCATTGCATGCTCTTATTGTTCGTTATGCCTTAGAAGAATCTAGATATGGGTATGATCATGAGCCAAGGCCTTGGAATAAATGGGATATGCTTCATATGGTGAGGTATTTGTTACAGAATGGTGCAAGCCCTAGCATCAATCATCAAGGTAATAGTGCTTTAGCTTGTGTGCTTCGTCATATAAGAGATTGGGAATTTCGCTATGAGCTGTTAGATATGCTTCTGCAAAATGGTGGCAACCCTAATTGTGTGGGCCGAGATGGTTCTGTACCTTTGATGGTTTGCCTTGTACCACTTATTAATAAAGACCCTTTGCATTACCTTACTCACACTAAAAAGGTGTTTTACTTGAATTCTGTACGTCTGTTGTGTAAATATGGTGCTAATCCTAACTGTTCTTCCCGCAGCAACCTTACCCCTCTTCATGTACTAGTCTTTACTGCCAGTGAATATATAATTTTAAATAGAGAGGAAGAAAAGAACAATGCTTTTGCCTTTATTCGTCAATTGCTAGTCATACTGTTGCAGCATGGGCTTGATCCAAATGTACGATTTTCTCAAAGAACTCAACATATATTGCTTGCTCTAATGGATATGGTTCAGAATGCTCGTGTTCCAACAGATTTGAATTATGTATATGATCTTACAATTACACTGCTTCAGTATGGAGCCAATCCAAATACCAGTATCAGTTCCACTGAGCCCATGATATGCCATTCCCAAAGTTCTGTTTTTATCAAGAAATCATCTAATTGGGTAAGGATTGATTTCATTTCTTGATTTTGTGTTTACAGAAAAAATCTTCCTCAGTCAGTTTTAATATTTTTCAGAATTCTTCCACTTACTGGGAAGGCAAAGCAGAAGCTGAGTCACTGCAGCGAGTTTATGGAATCTCATTCCCTGATAACAAGCAACTGAAAGAATGGCAGAAATTTCAGGAGGAGGCAGCAAAACGAGATCACAGAAAAATTGGCAGGGTTAGTTTTGATTATTTAATATTTGTTTTT-----------------TATATCCACAAAGCAAAGAGATATGGTGGATTAGCGCAGTTGGGCTCGTTTTTTGCGTTGGAGGAGAAATTATACGAAAAGGAGCCATGTTTACTGCAGGTACTAACTTCAATCACATCATACAGAGCCATCGTGAAGAAGGTCATGTCCTAGTTTCTCATGGCCTTTATTCGTGGTATCGTCATCCTTCGTACGTTGGTTGGTTTTGGTGGTCTGTAGGAACCCAAGTTATTCTCTGCAATCCCATTTGCACCCTGGGATATGCAATAGCCTCATGGAGGTTTTTCCGCCAAAGGGTTCTTGAAGAAGAAATTACCCTTTTGAATTTTT------------------------------------------------------------------------------------------------------------------------------------------------------------------------------------------------------------------------------------------------------------------------------------------------------------------------------------------------------------AATACTAACTTGGTGACATTTTCATGTATCCTTTTATCTACAGAGTCATTTGGATCACTGTCTTCATGATCATTTTAATGCTGAAATTGTCACAAAAACAATTGAAAATAAACAGGATGCTGTGGACTATTTGACTTGGACATTTTTGTATCGTCGAATGACCCAAAATCCTAATTATTACAACCTCCAAGGTGAGTTGTTTAATTTTTCAAATTAAGATGTTTAAATCATTGCTCTTTTAGTGAAGCATTTTCACATAATATTGCAGAATACATACACTAATGCTGAGAAGCTCCTAGCTGCTGCTGAAGAACTAGCTCAAACTGGCGAATGTAATGCAGATGAAATATACTCTGTAGCTCAAGAGCTAGAAGCCCACATCACAAGTTTTGCATCACGAGTGGACTGCCGTCGTAATCTTCTTGAACTTGCAGTGATGTTTTACACCCATGAAACTGAGGTAAACCAAATGTT------------------------------------------------------------------------------------------------CACTATGTCAGGTTGCCCAGACATGAATGGCCCAAATGGAAGGTGAGTGAGGTTTTTTATATCCATTTAACATAATTCAAAACTATTGTATAAATGCCATTTGCTCTTATGTTTAATGTATATTGTTTTTTTAAGGCTGTTATGGAATCAGTGATGCTGATACTGCTATTAGTACTGTTTCATCCAGTTCTACTGAACCATGGTTTTGCGACGCCTGCAAAGCTGGAAATGTGAATCCGGTAAGAATAAATAATTCT--GTTATCGTTTTAAACATTTGCGAATTGTGCCCTAAGGTGGAATTCAAGGAAACCGAGGTTTTAATGAATTTTTAATTTGAAAATTTTTCACTTTGTTTTCTAGGTAAGCTCTTCCACATAGATTTTGGATACATATTGGGCAGGGATCCAAAACCCCTTCCACCTCCAATGAAGCTTAGTAAAGAAATGGTTGAGGCCATGGGAGGCATCAACTCTGAATATTATCAAGAATTCCGCAAGCAGTGCTACACAGCCTTTCTTCATCTTCGAAGGTAAGAGCGACCGAGAATTAAGGGTTAAACAACTCATCTTTTCTCTCGCAGGTTACTACAGAAACCCAAAAGTGACATGACACCAGAAGAATTGGCCAAAAGAGAAGAGGAGGAATTTAATACTGGCCCATTATCTGTGTTGACTCAGTCAGTGAAAAACAATACACAAGTTCTTATCAATTGTAGGAACAATAAAAAGTTATTGGGCAGAGTAAAGGCATTTGATAGGTTAAATATTTCCTGCTTACTTTTTTTTTTAATTTCATAACCTTTATTTGTCCGTTTGCAGTGTTTCACAACCCAGCATTATGTTTTCTTACAAAGCACAAGTAGATGATGTTGTTGAAGATGATAATGTTAGTTTACCTCACCAACTTTCATGTTCATCCCTAAAAACGGATTCTGATTATATTTATCAGGTTGTATGTATTTATTTTTTGAATTATCTATTCGGATGAATTTTTTATCGGAATTATTTAAAAAAAGATATTAAATTTTGACATTCATGATAGTTATAAATTTCTGTTTTTAATTAATGTTAAATTTCCATATTTATTTCTTGAATACACAGGTGTTGTTGTTCCTCGCAACTTTCGTCTACTAGAAGAGTTGGAACAAGGACAAAAGGGTGTTGGTGATGGAACTATTAGTTGGGGTTTGGAAGATGATAGTGATATGACACTCACCCAATGGACAGGAATGATAATTGGACCTCCAAGGGTATTTCTACTATTGTTCAACTTGGG-------------------------------------GCAAAGAAGGAAAATTTATCCATACACCTAGTGGAATCTTTGACTATGACCTTTTTTCTCTGATATGGGGACCTACTGTAGCTGCTTTGTCCTTCATTTTTGATAAAAGCACTGATTCAGTTGTTATTGAAAAAACAATTGCTGGTTTTCATAAGTGTGCAACTATAGCAGCTCATTGTGGAATGAGTGATGTGTTTGTCAATTTGATTATCTCCTTGTGCAAATTTACAACTCTCATGAATTCTACAGAGGTATAAGCATAAATT---------------------------------------------------------------------------------------------------------------------------------------------------------------------------------------------------------------------------------------------------------------------------------------------------------------------------------------------------------------------------------------------------------------------------------------------------------------------------------------------------------------------------------------------------------------------------------------------------------------------------------------------------------------------------------------------------------------------------------------------------------------------------------------------------------------------------------------------------------------------------------------------------------------------------------TGGGTCATTTTTTT----TCATTT--GTTTTGTTATTTCCACAGAGGCCTTGAAAGGAATGGAGCGTGTTGCAGAACACATCAATGAAATGCAGAGAATACATGAAGAATATGGTGCAATCTTTGATCACTTATCTCGCCAGCATTTTAAGAGTTCACGGCAGGTAAAAGATATTTTATTATAAAATGAAAATTCAAAGCCTTTTTTCAATCTTAAGTTGATGCTGCTCGTGAGGCTTTGACGGATATGCCTCCGAGATCAGAAGAGGAGCTCGATGCAGTTACCCTTCATAACCAGGCTCTGATGAATATGGAAACTCACCCAACAGAAGGCTTTGAGAAACTTCAGTTTCTCATTCAACAGATTCCTTTTCCACCTGAAACCTTTGGGAATTTACTTCTGCTCTATTGCAAACATGAGGTTGTAGAAGTTAATAACC-------------------------------------------------------------------------------------------------------------------------------------------------------------------------------------------------------TAGAATTGGGTGATGGTGGTGATATGTATGACTATATCATCAAACATGACAACGGTGTTGATGAGGAAACTGCTAAGAAATACTTTCGGCAAATTGTTCATGCAATATCGTATTGTCATAAACTTCATGTAGTACACAGGGATCTGAAGCCAGAGAACGTAGTGTTTTTCGAGAAACTAGGTATGGTTAAACTAACTGATTTTGGTTTTAGCAATAAGTTTTGCCCAGGGCAAAAATTAGAAACGTCCTGCGGATCATTGGCATATTCAGCCCCGGAGATCTTACTCGGGGATTCATATGATGCTCCGAAAGTTGGTAAGT----------------------------------------------------------------------------------------------------------------------------------------------------TAGCTTTGTTAAAGAAATGGATTATCAAGAAGTGCTCAATTCTCAAGAAATATTTGGCAATGAACTAGAAATGTTTGCCAAAAAGGAAAAACAAAAAGAGGTATTAAGAAATTGCTAAAATATGGGATTTCATAATTTTTTTCTTATTTTTTTGTTTTGTAATACTTTTAATAGGGGAATGCCTTTCCAGAGATAAGCTTTTTAGTTTAATTTCTGATGGCACTTCGTGTTTTACGTCATCGTTCTACAGTCCTGTCCAAAATGGCTTGGGCCCAGGGAAATCTAGGCAACAACCAATCTCGGATATGGTTGCTTTTCGAGAAGTTTTTAAGAAGGCTCGCCACATTGTAGCTCTTACTGGTGCTGGCATAAGTGCAGAGAGTGGTGTTCCTACATTTCGTGGAGCAGGAGGATATTGGAGGAA----------------------------------------------------------------------TGGTTTTGGCTTGCTATCGAGAAATTTGATAATGAAAGGAGATTGCGATTGCTCCAGTTCGTAACGGGAACCTCTAGTATTCCATATGAAGGATTTTCTGCTCTCCGCGGTAGTAATGGTCCTCGCAAGTTTTGCATCGAGAAGTGGGGTAAACCTACTAGTCTACCAAGGTCAACTATCTGTTGTATTTTGTAGTGCATTTTAATCTT-------------AGGTTTATCAATTCTTAAATGGGAAATGTGAAGCTTCACATATGATGAAGCGCAACCCAAGGAAGATAACATGGACTGTGTTGTACCGCCGAAAACACAAGAAGGGAATTGAAGAGGAAACAAGCAAAAAAAGAACGCGTCGAGCAACAAAGTTCCAAAGGGCTATTGTTGGAGCCAGCTTGAGTGACATCATGGCCAAAAGGGATATGAAGCCTGAGGTCAGGAAAGCTCAGCGGGAACAGGCTATTAGGTATGTTTTTCATCCTCTTATTATTAAAAAGTTCAAACATTTAACCTTCCTCAGGTTGGGAAAGCATTTGGAATTGAATCTTATGTATTGTCTCCTGAAGAAACGAAACGACTTTACCCATTGTTAAAAGTTGACGACCTGTATGGGACATTATACAGCCCTGGTGATGGAACAGTTGATCCAGCTGGCTTTTGTGTTTCACTTGTTAGAGCAGCTACAAAAGCAGGAGCCAAGGTGTGTTGCTTTT---------------------------------------------------------------------------------------------------------------------------------------------------------------------------------------------------------------------------------------------------------------------------------------------------------------------------------------------------------------------------------------------------------------TCCCAGCTCCATAACCATTGTGCCTCGCAAGTGAAGCCAGAATGTAGTCTTGGGGAGCATAGAGATCATATTTTACCTCCCACTTGCATTTGCCCTATTGTCTTGGTAAACTTAT----------------------------------------CTTCCTTCTTTCTTATTTGTGCTTTTAGGTGGAAGTGAAAATGGCTGTACAATATATGTCATTCAGTGCTCATGCCGATGCAAAGGGAATAATGCAACTAATTCGTCACTGCGAACCTGCAAAAGTGCTCTTGGTACATGGTGAAGCAACTAAAATGGAGTTCTTAAAGAAGAAAATTGTGCAAGAGTTTGGTAATATGTTATGTATTATATTTTGTATGCTTGTTAATGTCTTTTGTGATCATTTCAAGGTTTGAAAAATTAGACATCACACCCAGAAGTGCTCAAAGAATTAAGCCTGTGTTAGAACGCTGGATGAAGGAAGCAGAGGAGAGGTACAAAAATGGTGCTCACACTTTAACCGAGTTCATTGGTAGCGAGTCGACAAAGAAAAGAAAAAGGCGAACATCATTTACACCTGCAGCCCTCGAGGTTCTTAATAAATTTTTTGAAAAGAATACGCATCCTTCAGGTTAGT--------------------------------------GGAATGTTCCAATTCGTCTTTACCGTGGAACTCTTCTAGTGGTCATGTTTTTGTTTCTGATGGGTGTCAACGTGTATGGTTGGAGAACATCAGGTGTCAATCATGTACTGATTTTTGAAATTGATCCTCGAAATCACCTATCTGAGCAACATCTGATGGAGGTAAGCATCTCATTAATT--------------------------------------------------------------------------------------------------------------------------------------------------------------------------------------------------------------------------------------------------------------------------------------------------------------------------------------------------------------------------------------------------------------------------------------------------------------------------------------------------------------------------------------------------------------------------------------------------------------------------------------------TTTTAGCAATTTTTCTATGAAATGATATTTAATAATTTAAGTTTATTTTCCACCAGACATCCATCCAATCTCATGCTTGATCGACTAAGTGGCAAAATACTTCATATTGACTTTGGAGATTGCTTTGAAGTGGCTATGACGAGAGAGAAGTTTCCTGAAAAAATACCTTTCCGACTTACAAGAATGCTGATTAATGCTATGGAGGTGAGTAACCAAACTTTTGCTTATTTCATCAATGT----GTTTAGG--TAATTAAATTGTTTCAGGCACAGTTTGGAACATTGGAAGATTACTTTACAGCTTTGAGAACAGAGAGTGGTGTTGATTCTAGAAATATGCCAGTAAATTTTCCTTCTTTAAGTGGTGATTTCTTTACTTATGCTGATAGAGACGACCACTATTGGAGTGGGTATTTTACATCAAGACCTTTTTACAAAAATATGGATAGAGTCCTTGAAGCCTATCTCCGGTAAGATTTGTAATTTTGTCAT-----------------------------------------------------------------------------------------------------------------------------------------------------ACAGGCAGAAATGCCTGGAGGCCTTGGCCGCCTTGCGACACGCCAAGTGGTTCCAGGTTTGCATTTTCGTTACTTTTCAGCCTTATGTATTTGTGCTATGTTCTACTTGTTTGACTGATGCACTACATTTACTTCAG--------------------------------------------------------------------------------------------------------------------------------------------------------------------------------------------------------------------CAAAATTTTCTCCTTTTTGATATCACTACCCATCCTCTTACTGATCCCAGTGCTAAGACCAAACTTGTCAAAAGAGTTCAAGATGCGGTTTTGGGCAAATGGATTAATGATCCACATAGAATGGACAAAAGAATGCTGTCACTTATTATTCTTGCTCATTCTTCTGATGTCCTTGAAAATGCCTTTGCCCCACTCTCAGATGATGACTATGAGATTGCAATGAAGCGTGTTCGTGAACTTTTAGATCTAGACATAGAAGCAGAAAGCATGAAACCAAATGCAAATGAAACAATGTGG--------------------------------------------------CTTACGCATTTGCTGAGAAAGAATTGGCTGACTATAATCCCGAAGAATGCAACCTTGACAGTACTCCTCCCCGAAAGAAGAAAAAGAAGCAGAGACTATGGTCTGTACATTGCCGTAAAATTCAAAAAAAGGATTCCTCTTCTAACCATG-----------------------------------------------------------------------------------------------------------------------------------------------------------------------------AAGTGTTAATTAAAAGAGTATTTAATACTAGATATGAAGAGCGCATTGACAGAGTTGAAACTCGCATCACAGCAAGGCTGAGAGACCAGTTAGGAACAGCTAAAAATGCCAATGAAATGTTTCGAATATTTTCCCGCTTCAATGCGTTGTTTGTGAGACCTCACATTCGTGGGGCTATAAGAGAGTACCAGACTCAACTAATACAGAGAGTAAAAGATGACATCGAGGCTTTGCATGAAAAATTCAAAGTTCAGTACCCACAAAGCAAAGCATGTCGCATGAGCAGAGTCAGAGACCTTCCACCCGTTGCAGGATCTATAATCTGGGCTAAACAGGCAAGTGGAAATTTTCTCTAATAGATAAAATATATTTATTTCCATAAAAAAAAGTAACTCATTTCAAATTT----TGCAGATT---------------------------------------------------------------------------------------------------------------------------------------------------------------------------------------------------------------------------------------------------------------------------------------------------------------------------------------------------------------------------------------------TGTTAAGGGTGACCGAACAGTGGTCTGCAAACATTGGCTTAGAGGTTTATGCAAAAAAGGTGATCAGCGCGAGTTCTTGCATGAATATGATATGACCAAAATGCCCGAATGCTATTTCTATTCACGTTTTAACGCA--------------------------------------------------------------------------------------------------------------------------------------------------------------ATACTGTTGATTTTAATAATGAAGGAATTTGAAGAATATTTCTATTACTTAGGCTTGTTCACAAAGTGAAGGAGATGGTTGGTGGTTGTTGTGTATGCTCTGATGAGCGTGGTTGGGCTGAGAACCCTCTCGTG-------------------------------------------------------------------------------------------------------------------------------------------------------------------------------------------------------------------------------------------------------------------------------------------------------------------------------------------------------------------------------------------------------------------------------------------------------------------------------------------------------------------------------------------------------------------------------------------------------------------------------------------------TAAATATTGATTTTTCTTTTAGATTGTACTCCCAGGCATATTGGAACAAGTGGTAAGTTGCAGAGATGCCATTGCCCAGGAATATTTGATGGAGTGCATCATTCAAGTTTTTCCAGATGAATTTCACCTTCAGACATTGCATGGTTTCCTAAAAGCTTGTGCTGAACTCCATCAACTTGTTAATGTAAAAAACATTATCATTGCTCTTATTGATAGGTAACCTTTTTATTTGTTAATATTTGAAATCTTGAATTGTTAAGTAAAGCAAGAAAATCACACCTTGCTCCGTTTCTACCCACACATCCAATTATTAATCCTTTGGCTGCTCTTGGACCTGATGCTATGTCTTTTGGTGTTGTAAGTGCTGCACCATGGGGCTCATCTGCTATATTGCCAATATCATGGGCATACATCAAAATGATGGGTCCACATGGATTAAGAAAAGCTACACAAGTTGCTATCCTGAATGCGAATTACATGAGCAGAAGACTGGAAGAGCATTATAAAATACTTTATCGTGGAGAACAAGGTAATTAAAAATCCTTTGCAGATGAAAAGATTACTCATATGGTTGGTAGTTACGCTCCTAAGTTGGAACTTCAATCTTATTCAACTCCTGTAGATGAGATGCCTTCTGGGTTGATGACTAGGGGAACATATACGGTCAAATCTCTTTTCACTGATGATGACAAAAACGAGCACTTGAAATGGGAATGGAGCTTTGAATTAAAGAAAGATTGGGAATGATTTTATTTCTCTTAAATTTATGAAAATTCTAATCATTTTTTTTTTAAAATTTCATAGGCTACAATGTCTCTCTCCTGTTTGACCTCGATAACACACCAGAGGAGCCAGAAGATATTATTGTCAAAGCTGGACTTCTGAAAAGAAATTGCTTTGCTTCTGTATTCGAGAAATATTTTGAATTCCAAGAGAGGGGTGAAGAAGGACATAAAAGAGCTGTGATTCATTACAGAGATGATGAAACTTTGTAAGCAATTTTTGTATCATTAAAATTTATTGCACT-------------------------------------------------------------------------------------------------------------------------------------------------------------------------------------------------------------------------------------------------------------------------------------------------------------------------------------------------------------------------------------------------------------------------------------------------------------CTGGCGTATCCGCCTCTATTGCACCCAATGGCTTGATTTGATTTTTAACCCTGGAGACTGAGGAAGGGGGG-CCGCCTGCGTGGGACACGCGTGCTGCCCGTGGTGCCGCCTTCCACCGTCGCGAATTTCATCAAGGACCCCCGTGACGTTCCCATTTGGAGGAGCTTGATCGAGTCAATGAAGGCAATTTCGGCTGCAAATTTGTTTTGAGAGCAGAGCAAAACGATGATTGAATTTGTGAT-----------------------------------------------------------TTCAATCTGTATTTTTTATTTTCAGGTGATAGTAATGAAGAGGACCTTAGGCGTCGGCTATGCTGCTGTTGACAATCCAATTTTTTATAAGGAAAACACTGCAATGTTACTAGGTGATGCCAAAAAAACTTGTGATGCACTACTGAATAAAGTGAAAGAAAAATATGTTTCATAAGGA---------------------------------------------------------------------------------------------------------------TCCTTTTCACAGCTGCGAGTAGTCAGGGCCTTTAAGAGCACTTTGGAAGATATGGAAGAAAGACGTAGCGTTCATAGTTTACACAGCTTACACAGCTTACGCAGTTCTCGCAGTCACCCAAGGCAACTTTCCGACAT------------------------------------------------------------------------------------------------------------------------------------------------------------------------------------------------------------------------------------------------------------------------------------------------------------------------------------------------------------------------------------------------------------------------------------------------TTCT---TTTTAACAGGGCCTACTTGATAAATTTCTTATTCCCAAAGCAAGCAATGCTGAAAGCAAGGTTTTCTACTTGAAAATGAAGGGAGACTATTACAGGTATCTAGCAGAAGTTGCCACTGGTGATCAAAAGAACAGTAAGTTGTTTAGTGGGACACAAGGACTAGTGAAGTTGTTCAAGAATACGATCGTCATCTTGGAGCTGTCAACACAATTACTTTTGTGGATGAAAACCGACGATTTGTTTCCACATCCGATGACAAAAGCTTGAGGGTGTGGGAGTGGGACATACCCGTTGACATGAAGTATATTGCCGATCCAACTATGCACTCAATGCCTGCTGTTACTTTATCTCCTAATGGTAAGTGATTTTCTTTCATAGATTTGTTATAA----------------------------------------------------------------------------------------------------------------------------------------------------------------------------------------------------------------------------------------------------------------------------------------------------------------------------------------------------------------------------------------------------------------------------------------------------------------------------------------------------------------------------------TGCATTTGGACTATAATTTTAACTTAAAACCTGTTAAAACTCTCACAACAAAGGAAAGAAAGAAATCAAGGTTCGGTAATGCTTTCCACTTATGCAGAGAAATTCTGAGGCTTTCAAAGCTAGTTGTTGATAGCCATGTTCAATATAGATTGAATAATGTAGATGCTTTTCAACTTGCAGATGGCTTGCAATATATATTTGCTCATGTTGGACAGTTAACAGGAATGTACAGATATAAGTATAAACTTATGAGACAGATTCGTATGTGCAAAGATATAAAGCATCTCATTTATTACCGCTTTAATACTGGTCCCATAGGAAAAGGTCCTGGATGTGGATTTTGGGCAGCTGCATGGCGAGTTTGGATTTTTTTCATGCGTGGGGTTACACCCCTTCTTGAGCGGTGGCTTGGCAATTTGCTATCTCGACAGTTTGAAGGACGGCATTCTAAAGGAGTTGCAAAAACTGTAACTAAACAAAGAGTTGAAAGCCATTTTGATCTTGAACAAACAAAACTTTTTACTTTTTTAGGGAGCAATGGACCTCAGAGATTCTGTATTGAGAAAGTGGGTAAAGAAACGTGGTTGCCCAGGAGCCATACGTGTTTCAATCGCTTGGATCTCCCTCCATATAAGAGCTATGAACAACTAGTAGAAAAGTTGACTTATGCCATAGAAGAGACTGAGGGCTTTGCTCAAGAGTAAACTGTATGTGATCAAATGGGTCGCCTATTCACAATATTGTCTTCCCGAAAAGTTCTTGGGTACCAGATACTATTTGTAGCAAGTCTTTGGCTACTTGTGCTGCAAAGGTGAGGTTAGGCACTGACACCCGACGATAATGCAAAAATGGCGTTGCTATTCAGTGCAATTCAACATGGCGAACGTGAGGGATAGCGATACTCCTCTGTGGCTTCATAATAAGCTTGGAACTAGTAATGATCTATGGTTAGGAGGATCAATTTGTTCCCAATTAAATCAAGATGTTCTTAAAAACATTCGTGAATGCTTTATTGACTTACAAGCTCAGGTTAAGTTAAAATTACTATTGTCATTTCTCCACATACCTAGGAGAAACGTAGAAGAGGTATTTAATTAAAAGTAATTATTAGGTGCTACAACTGTGGGGAATTCGCGAACCACATCGCGGCGAGGTGCACTATGGGTCCACAACCAAAACGGTGCCATCATTGCAAGTCCGCGGAGCACCTGATTGCGGATTGTCCCCAGAGGGAGGAAAAGAAGGCTAAGAACGGAGACCCATA-ACAACAATAACAATAACATGATGACAGCCAGGGCTCTTACTCATTTTTGTTTTTGCTTTCAGATATCTGCATTAATGGAAAAATTTGAGCGTCAGTTTGAAGACTTAGATGTTCAGTCATCATACATGGAAAACACCATGAGTTCTACTACAACAGTCAGTGTCCCACAAAATGATGTGGATCACCTCATCCAAGAAGTGGGTGAAGAAGCTGGGTAGGTTAAATTTAATTGATTCTTTCTCTGTAGGTTAATCGACCACTTACAATGAAGAAAGAAGGCATCCAAACGAGAAACAGGAAGCTGTCTTCCAAGAGCAAAAAGAAGAAAGGATGCCTAGCCATTCCTGAATGTCTGAAGCCCCTGGACAAGACCTTCTCCAGTTTCGGTCCCGCGGGGCAACTTGGCTCCATGTCCTCCATGTCCGTGACCATGAACCACTACATGCACCAAGGCAATATGCCCATCTCCATGGCGGTTCCTTCGTCACCTC------------------TTG---TAACTATTTTCTTATTAATTTT-----------TACTTACGCGTATTGTTAATTCTTTATTATTAAATAATTGTTTTATCTAGTATAATAAGCAAATTTTAGTTTCATTAGTTGTTTAA--TTCTTTGTTATACTGAAAATTGTGCATCTCAGTGTTTAATTATTTAGAGATTTTTCTTGCAGTCTCTCTTATTTGTTCTGAGAGAGAGTCATAGAACTAGAACTGTTTTTCGTAAAGTTGGAGGGTTTGTCTATGTAATGTCTGTCCTCGTGTCCATGGAAGGATGCTTAGCCGAACCTCCTAAACCTCCTTGGAATACAGGTAAATAAATTATGAAGGTATTTTCACTATAATTGGTAGATGAATTACAAGTTGATTTAATCACTAAAGTAGAAACCACATGATTTAAAAAAATTGTCTTGTTTAATATGTCTGTAGGTTAATGAAAGTAAGCTGGTTCTTAAACTTTGTGATTTTGGATCGGCATCTCATGTTGCAGAAAATGACATAACGCCTTATCTTGTGAGTCG-----------------------------------------------------------------------------------------------------------------------------------------------------------------------------------------------AGCTAGATTCCTTTGATGAATTTATTCAGATGTCTGTTCAGAGGATTGTCGAAGATACGCCACAGATTTATTTACAAGCTGAAGCCCAACATGCTACTGGTGAAGTTGAAAACCCAGTAAG-T-----------------------------------------------------------------------------------------------------------------------------------------------------------------------------------------------------------------TTTATTTTAAAGTTTGCTTGGTAATCTTAATTTTCAGATGCTCCAATTACTGTTGGCCAGTTATTGTGTGGAGGTCTGTTCAGCCCTGATTCCCTTTCAAATTGGTTTGCTTCAGTTGCACTATCTCATTCATTAGTAGATAATTCTACTCAAAAGGAACAATTACTGAGGGTTCAACTTGCCACAAGCCGTGGGAATCCACCTGTATCATTAATCAATCAGTGTGCCTTAATACTGCAACAG--------------------------GGTGCACCGGTGATTGGGCTCAATGATTCTGGAGGTGCTCGGATTCAAGAAGGTGTTGATTCTCTAGCTGGTTATGCTGATATTTTCCAGCGCAATGTTATGTCTTCAGGTGTAGTCCCACAAATATCTGTTATCATGGGACCTTGTGCTGGTGGAGCTGTATATTCTCCTGCTCTTACAGATTTTGTATTCATGGTTAAAGTAAGTGAATTTTCATCATGTTTATAATACATTATAA--------TGCAGTTCATATTTGTTGTAAGTTTCCAGTTCACTTGTTTTTTTGTAAACACACAGGTGTAAAGAGGTTGGAAGAAATGTGTTGCTTTGCTTGTATGTCTGCCATAGTTAATTACTTTGTGTTTATGGC----------------------------------------------------------------------------------------------------TTTAAGTTTGGCATAGCATAAAGTTTATGAATGATTTTTTTTGCTTTTGATGGAATAATGAAACAAAATTGTTTAATTACATTTCTTTTTCAAGGTACACTGGTCATTATTTTGTCACTACTCTGTTATACTCTGTACTACTTGGCTTTCTGGGAATGGATAGATTTTGCCTTGGGCACACAGGAACTGCTGTGGGCAAATTGCTGACTCTAGGAGGTGTTGGAATCTGGTGGATTGTGGATATTGTGTTGTTGGTGACAGGAAATCTGATGCCTGAAGATGGAAGTAACTGGGTCCCTTATGCATAATTATAACTTTCTGCCTTCTAATTGTAAGGACTTATGCTCGCATATTAAGTAGCGTGTATTTACTGGTTTTTTTCCTTTTATTATTATTAGGCTAATATATTAAATAATATTAGTTATAAAATGCTTTATAGATACTTTTGGTGGCTGGTGGTCAGGCTCCAAAAGCCATTCGAAGTGTTGAATGTTACGATTTTAAAGAAGAAAGATGGTGCCAATTAGCTGAACTTCCTACGCGTCGTTGCCGTGCCGGTCTTGCAGTTTTGAATGGCTTTGTGTATGCTGTGGGAGGCTTTAATGGATCATTACGTGTGAGGACAGTTGATACCTATGATCCTGGAAGAGATCAGGTATGCAATGGTTTTATGTTCATATTCCTTTTTATTATATTTAGTCTAAAAA---------------------------------------------------------------------------------------------------------AACAATAAGTCTGCCAAAGTTCGTCAACAGGCTGCAGACCTGATATCTCGTATAGCTGTTGTGATGAAAACTTGCCAGGAGGAGAAACTTATGGGACATTTAGGTGTTGTGCTATATGAATACTTGGGAGAAGAATATCCAGAAGTTCTGGGTTCAATACTTGGTGCTCTGAAGGGAATTGTTAATGTGATTGGAATGCACAAGATGACTCCTCCAATAAAAGATTTGCTGCCTAGGCTTACTCCAATTCTAAAGAACAGGTATTCCTTTGAATTTTTTTTTCGTTGTTGTTGATTTTGATGCTCATATTGTGAATCTGCAGTGGTGCAAATTTGATGATGATGTAGTTTCACGGTGCACGAAGCAAGAAGCTGTGGACTATAATTTTGGGGGACATGAGGATGACATTACTGTTAAACATTGTACAAATGCTTATATGTTGGTGTATATTAGAGACAGCGCAATAGGTTAGTGATTTGTGCTTTCAAATTAAAATGTGGTTTGCATTTTTTTTAATATCTGGTATTTAAATTTGAGAATAAGACTATAAATTCTTATGTATTCATTTACATAGAAAAGGTCCAATTAGGGCACCAGAAAATATCCGATCTACAGTAAGATGGGATTACCAGCCTGACATTTGCAAAGATTTCAAAGAGACAGGCTTTTGTGGTTTTGGAGGTGAGAAT-GTTTGAGATCACA--TGTATTTTTTAACATACTCTTAATCTTACCTTTGGTTACATATAAGTAAAAGAAATCACAATACAGCACAGTTTGCACAACACCTGCTATTATTGCAATTAAATCATAGAAGCCTTCTGCATAATAACGATAAACCCAGTTGAGAATGTAAAGACCACGGTAGGAACCCAAACAGAACAAGTAGTGTGAAGTGATGGATTCTGCTTCTCCTGTTTTTGACACCATAAAGAGTTGGGGAATATGGCAACAGATTCCAAATAGATAGAGAAAGTCCACAAAATCTATATAAATTGTTATAAAATGAAACATCATCATACTTGTATAGCAACATTCCTGTGTATCATCAAATAACAGCCAAATAGCATATGGTGATGGCGTGCGAATGGAAGAAATCATTGAAGGCACAGTTGGCGCTCTACACATTTTGGCCAGAGAAACTCATAACAGAGCAATGATACGAGGACTAAATGTAATTCCAGATTTTGTTAAGGTATGTTGTTCATTTTAAATACCCATTAAAAGATAAAATCACATTTATCTATTAGTTTCAATCATACAAACATACTTATTTTTAGGGACGAAGTGTTGTTGTATTTTATGGTTCCCAAACTGGAACAGCTGAAGAATTCGCTGCTCGCTTGGCTAAGGAGTCAAATCGTTATGGTATGAAGGCAATGATTGCTGATCCAGAGGAATATGACATGGTAAGTAAAGCTGAGAATATAACTTCCTTGAAAAGTGCAAACGTTTCCTTTCCATTATCTGTTTTGATTTATGCAGGGAAATTATAACTGATGTTGGGGCATGGGGAGTCTCTCATACTCGTGTTCCTACAGAATCACGTCCTGGACATGTTGCAATAGCTGCAGGAATATATGAAGATGTAAGTGCAGTGGCCAGAGGATGGAAAGAAAATCCTGTAGATTTTGATTCTGTCTTTAATGAAAGCAGATATACTTGGGCGTGGGGTAGCCCAGATATTCTTCCTATGTTTTCTAAAGGTTTTTGTTTGTTGTGTGTTTCAGGTATGGAAGCCATCATGTCCGAGTTCTTCAACGACACATCCACGGCCTTTTACATCATCCTGATCGTCTGGATAGCTGACCAGTATGACGCCATCTGTTGTCGTACAGCAATTACCAAGCGCCATTGGTTAAGGTAATAATTTTTTTCAGCTGTGTTCAAGGAGGAACAACAGCTATTCCTGGTGCTTTTGGTTGTGGTAAAACTGTAATATCTCAATCACTTTCCAAATATTCCAATAGTGATGTTATTATATATGTCGGTTGTGGAGAGAGAGGAAATGAAATGTCAGAAGTTTTAAGGGATTTTCCTGAGGTATGTATCTCCTATAATTCACTTTTAATTTTTGCCATTTCCGGAATGAGTTGACTGGGAGATATTATTTGTCCAAACTCTGGAGTTTGCCCCGAGACAAATAAATCGAGTTTTGTCGAGTCGAGAAAATGTTAGCGGGACGCCTAAGTCAAACCGGTCTAGCTCTAGCAAGCTCTCGAACATTTGTTCAACATCAACACGACACGGACAAGTGGCCATCCAAAGCAACGTCAAGCCCTGTATAATTATCTTGCTTTCGGGGATGATCGCCTGGCTGGTTCCT---------------------------------------------------------------------------------------------------------------------------------------------------------------------------------------------------------------------------------------TGGAACCAAAAATTAATTTTTTTTTATCTCTTGAACTGGTTTTATAAAAAGTAAAATTTTTTATTTCAGAGCTTCCATGATTTGGATTATTGGTGAATATGCTGAGAGGATTGATAATGCCGACGAGCTATTGGAAAGCTTTCTGGAAGGATTTCATGATGAAAACACCCAGGTGAATTTCTCCCGCTGCAACGTTTT---GTTAATACTGGAAAACGTCCTCCTGTTTTACAT-----------------------------------------------------------------------------------------------------------------------------------------------------------------------------------TGTAAGGCCAAATGAAGCAAAGAAAGCAGCGGATGACGCGAAGATGAGATTTGCCCATATTGATGGAGATCATTTGACCCTGTTGAATGTCTATCATGCCTTCAAACAAAGTGAGTTATTTCAATTCTTATTTACATAATCCTTCTTAATTGTTGTGA----------------------------CCTTTTCTAAGTCCCCTTGCTGAAAGAACTCGCTGGCAACCAATTCAGCAACCTTTCTCTGAATTTCCCAAGGTTTACATATGGCAGACACATCACATGCAGTCATCATCATGCCTCTAATGAGAAACACAAAGCAAGAGAAAATCAAGCTAATGGAGAAGTACGTCAGTGTTCTTTGCCTCACTGTCGTACGATGAAAAATGTTCTGAACCACATGACAACTTGTCAAGCTGGAAAATCTTGTACTATACCACATTGTTCGTCATCTCGCCAAATAATATCCCACTGGAAAAACTGTACTAGAAGTGACTGTCCTGTTTGTTTACCTTTAAAACAAGCTTCAGATAGAAGGCAGCAGCAAGCTGGTAAGCTCTTTTT-------------------------------------------------------------------------------------------------------------------------------------------------------------------------------------------------------------------------------------------------------------AACATTTACACACCACGGGCGTATAAACTGCTGTAACATAGGGGCGACTTCTTCAGGACATACGTAACAGAGGCGACCAATTGTTATGGCTACGTGCCAGGGAGGTAGAACGAGACGAGACGGGGAGCAAAAATTGG---------------------------------------------------------------------------------------------------------------------------------------------------------------------------------------------------------------------------------------------------CAGCATGATAAGTGTTAATCCTGGTGGTGTGGTGCAAGATTTTATTTTCTTCTGTGATGCTGTGGCTTCGTGGGTCCATCCAAAGCCAGACTTGAAGCATATGTTTAATGAGGTGAGTTCCTATCGTGGAATTTCTCTTTTTTATAGATTTACCCTGATGGAATTCGACATATACGAGCAGACAAGAGAGTTAATGAATGGAGAACACCAGGCAAGAAAACCATATCCAAATGTGCTGTTAATCAAAGACAAGTAGTTATTGCTCTGACTGGGGGTGAACTGGTGTATTTTGAAATGGATCCTGTAAGTATAATTTATAAAAAAAGTAGTAAAGTACCCA------------------------------------TTTTCTATTTTTAATTTTTCTTAAGGTTGTTATTGATGATACCTTACCCTTGGGAACTGATGGAGAACTTCTGTGTTCCTATTCCAACAATCGAAATGAGTTTTGGGTATCACTTTTGGAAAAAGCATACATGAAGGTTATGGGAGGATATGATTTTCCTGGTTCAAATTCAGTGAGTTTGTTATGAATCTTCGTACCAAGCTTTGTTGATTATTCATATATTTTAGGGCTGCACTAACTACTGCTCGAACAACAGCTAATGGGATATATTGCCCTCCAAAACTGCAAGCAGCTTTGGATTTGCAGTCTGGGATACTCCATGCTGCAGAGGAAGATTTCAAGACTGCTTTCTCCTACTATTTTGAAGCTTTTGAAGGCTATGACTCAATTGACAATCCAAAGGCTATTGTTGCTCTTAAGTACATGTTGCTCTCAAAAATCATGTTGAGATTGTAAGCTCCTTCAATAAAATATATTACATCAAAAATTAAATAATAGTATGCTTAAATTTTCTATTGCAGTTTGAAGGTAGAAAATATTGTGAGCATGATTTTCACGTACTTTTTGCACCTTGCTGTGGGAAATGTGGGGATTTCATAATAGGACGAGTAATAAAAGCCATGAACAACAACTGGCATCCAAAGTGCTTCTGTTGTGAGCTGTGTCAAATGGTTCTTGCAGACCAGGGTTTCATAAAAAATTCAGGAAGGTACGTT------------------------------------------------------------------------------------------------------------------------------------------------------------------------------------------------------------------------------------------------------------GGCACTGGAGTAACTGACGGTGTCGGCGTTCTAGGACTGTGACTCGGATTTGGGTGTGCAAGTCTCTGTGAACAGCTGTTATAATGGTGTTCTCCACCATTCTGCTGCAAGTGAGGAACGGCTTGTGGAGAAGTGTAAGGTCCGTACTGTTGAACCGGCGAGGCAGGCCCGTTGTAACAGTTCCCGTAAGCTTGCACGGGAGGTGTGTAGTAGTCTTGGGCCGTGGGATCCTGCCTGCCTGGGCCGTAACAGGATGTCAGCGAGTTTACGAACTGATACGAACTCATCAGTCCTCTATGATTTGTGGCGCGGCAATAATTCTGCCAATATCCCTCGCA-------------------------------------------------------------------------------------------------------------------------------------------------------------------------------------------------------------------------------------------------------------------------------------------------------------------------------------------------------------------------------------------------------------------------------------------AGCAGTCCAAGGCGATATAAACTGAAAGATTTAATAACACCAAAAACATACATGTAGATGTTCATTGATCCAACGAAGGCACAAAGAAAATCTATTATCTGCCAACAAGGTATTGGATAAAGCCCTGCAAGAATAA-------------------------------------------------------------------------------------------------------T-GTCAAATTTTTAATTTTGCAGGTTACATATAGGCAAGGGGGTGCAGTTAGATCTGCGTGGTGAAGGTGATGTCTGGCTAAGGTGCCTCAGTGACCACAGTGTTTTTGTTCAGAGCTACTATCTTGATAGGGAAGCTGGCAGAGCCCCTGGTGATGCTGTGCATAAGATTTACCCAAGTGCCTATATCAAGGTGGGT-----------------------------------------------------------------------------------------------------------------------------------------------------------------------------------------------------------------------------------------------------------------------------------------------------------------------------------------------------------------------------------CTTACAATCAGTATCATTTGCGACAGCCACAATTCCCATAGGACGAGGTATATTTTTCCTCAGGATAACAACATCACTTCCAGTGTATTTATTAGCCCTCATAACAGAATGAGAAACCCAGTCAGTCCAGAAAATGTAATTTTCATACACAGCTAAGTCAAAAGGATGTTGAGGATGCTGGCTTAACAGTACCTAAAATATGGTACACAGAAGTTTACACTAATAC---TAAATGCATTTTTAATT-TTTCTTTTTATATATAGGAGCAATAACTCTGGACTTGAATCGATTTCCTCGAGGGGCAAAGTCTTCTAAATTGTGCACTCTTGGTATGCTGCAGACCGATGGAAACGTCCCTATGGTGTCTCTTTTCAAGCAAAGGCGAATTAAAGGATGGTGGCCCTTTTTCATCAAGAAAGAAAACGATGAAATGGAGTTAACGGTAAGT----------------GACACCTATTACTGCACTTCCTGGCTCCAGAGCACAACATGCAGGGACTCCGTGGCACAATTATCTTTTTATATCAGGTGGGCTTGACCAAGATCTTGTTTTAAACTCCTTCTGGAGGCTAAATACAGAAAATGAGCTTTGGGAAATAAGAGCACCATTACTCACTCCACGTGCAGATCATTCTATGGTTTGTTTTGGGGATAAACTCTATGTGTGTGGTGGATGGTATGAAGATGAAACTACAGGTACGAGAGTTCTAGTAGATACCATTGACTGTTACAATATAGCAAGAGACAGTTGGAGTGTTGTAACACGAGTACCAACACCCCGGTATCATGCTGGCATCGTAGTCATTGGTCAGTGGCTGTATATAGTTGGGGGTTTTCATAGTGCCACTACTTTTGACCGTGCAAGTGGTGTGGTAGAATGCTATAACATTGAAACCAGCGTGTGGACTATGGGAAATCACTACCCACAAGACATTTGGGAGCATGCTTGCTGCACTCTTTATGTCCCTCGCTGCCGAGATGACTTGGAAGTTATCCCAGATAAAAATCTTATTTTGTGACGTGTCTGTAATGCCTTTCTTTTATATTGAAATTTTGTATTCTAGGCTTGAACGTCTTGACCATTTGGCTCAGAAATTCAAGCATAAGGCTGATATCCATGAAGAATGGACACGTGGCAAAGAAGAAATGCTTCAGAGTCAAGACTTCCGAAACTGCAAACTGAATGAAGTCAAGGTTTGTACCATGGCCCAACT---------------GTATATACTACTAGTTGGCTACCCACCTTTCTGGGATGAAGATCAGCATAGACTATATGCACAGATCATAGCAGGAGCATATGATGTAAGTATTTATCCCTAAATTTTAGT-----------------------------------------------------TCCTCATGTCTGACTGAATGAGTTGTACCTTCACTAGATGCTTCGGACATACCACCAAGAGTTTGTAGCTTTTCCCGTTTAGAAACTGCTGACTTAAATACATTTGTGACTTCTTTAGACTTCAGCTCACTATACAA---------------------------TTTTAGGTATCAAAGAATCTGACACTGGCCTTGCCCCACCTGCTCTTTGGGATCTGGCAGCCGATAAGCAAACTCTGCAGAATGAGCAGCCTCTCCAGGTGGCTCGTTGCACAAAAATAATCAATGCCGAATCTGACGAACCGAAGTACATAATTAATGTTAAACAGTTTGCCAAATTTGTTGTTGATTTGGCAGACTCAGTTGCCCCTACGGATATTGAAGAAGGAATGCGAGTTGGGTATGTTTCTTCATTATTGCATTTTCCCCCCATTCTTAAGCTGAATCACCTTGTTTCTCTGAATCATCGGAATGCCATAGCAGATCACCATCTCCGACACCATCTAGTGGAATAGAAAATACAAGTATAAAAGATTCACCTATGCAGATTGATGTTCTGGTGTCCAGCACTGATAATTCCTGCAATAATTCAGGTATTTAGGCTTTGGTTACTTCATCCTTTGTGATCTTTTTCAAAACCCAATGTTGATTTGGCTCTGGCCTAGAAATTGATGAAAAACATGGTGGATATTTGGTTAATGCTGAACTAGAAGCTCGCAAAAACTTGTGGGTTGCAGGAGATGCATCTTGCTTCTTCGATGTAAAATTGGGACGCCGTCGTGTGGAACACCATGATCATGCAGTAGTAAGTGGAAGACTTGCTGGTGAAAATATGACTGGAAGTGCCAAACCATACTGGCACCAATCTATGTTTTGGTCTGACTTAGGACCAGAAATTGGTTATGAAGCCATTGGAATAGTTGACTCTTCGCTACCTACTGTTGGTATTTTCGCGAAAGCAACCGAAAGTGACACACCTAAAGCAGTTGTCGAAGCTACTGATGAAAGCGTTCGTTCTGAAACTGAGGAATTGCTACTCCGAAAGTTCCAGATGTTGATACCAGCGATGCAAGACCTCCAGAACCAGGGGATAATTATGGAAAAGGAGTGATTTTCTTCTTAAGGGACAATATTATAATAGGCATAGTTCTGTGGAATGTTTTTGGTAAAATGCCCATTGCAAGAAAGATTATTAATGAATCTAATGCTCATTATGATTTAAATGAAGTTGCAAAACTTTTTAATTTACATTCTGTAGAATAATGTTCTGTTTTTCTTTCTAGTTTTATCTGCAAGACACAAAAAGCAGTAATGGAACATTTGTAAACAATCAAAGGCTTAGTAAAGGCTCAGAAGAATCTCCTGCTAGAGAAGTTTGTTCAGGCGACATTGTACAGTTTGGTGTAGATGTTGTTGAGAATTCAAGAAAAGGTATGATACTTTTTTTTTCTTGCTACAAATAAGCTATTTTAATACTGTTAAAGTAAATTTTATTTCCATTTGTACTTCCGCTTGATTAATATCTTTCGCGTAGTGTTGGGAAGATCGTGATGGAAGAAAAAACATGTCCAAAAACAACTCCAAATCATTGACAACACTTCGACAGAAACTTCGCAAGTATAACAAAGATTTTGAAAGTGACATATCTGGTTATAGGGAGTGTCCTGACGATGAAGAAAAGGATGAGGAAGAACTAGGTAATTTACTCTAATTTTTGTGTAAATTCTAAATTCATTTATTGTAATATTATATGTGATCTTTATTTTCAGACTAATCCTGCAAAATATAAAAGTATATTTAATGGCTTCTCTGTTACTGTAAAAGAAGATGGCATGAGAGGATTGGGGAAGGGTTGGGCCCCAACAGCTATTGGCTATTCTCTGCAAGGCCTGGGAAAATTTGGCTTGTATGAAGTATTTAAACATATGTACAGCAATCTTCTGGGTGAAGTGAGTGATTACCTTTTTAAAAAATGGTTTTACATTTCAATTT--------------------------------------------------------------------------------------------------------------GCTATACCCATGTCGGAATCTATGAGAGACTTGGCTTACTACAACTTTCCGCCTTTTTCCAGAGATACCACGTGTAACACCGTGTCCACCTCGGCAGACATTAATAGGGAATATTCGCGCGAGTTTTCATTTGAAATTTTGAGGCGAACGACGCCGGTTTGAGAGTGACTTCCATTTTTAACCTAGAAAATTTAAGAAAATTCAACCATGTTTTGAGACGAACTCGGAAACGCAAATAATTTTTCATATCA-----------------------------------------------------------------------AAAAGAAACGTCGGGTCCGTCGTCTGAATGACCGCAAATTTGTCTTTGACTGGGATGCCTCTGAGGACACTGCGGTGGACTATAATCCCATTTATAAGGAACGACATACTATTCAGTTTTTTGGTCGAGGCCACGTTGCCGGAATTGATTTAAAAGTAAGCTTATTTTGTTGTATTTAT----------------TTGCTTTAATGCTATCCTTGCAATGTTTTTTTTA----ATTTTGTATTTCTTCAGGCCCTCTCTCATGTGCCACCACTTCGAAATTATTTCTTACGAGAAGAAAGTTATTCAACCCTGAAACGTCCTCCAGGTGACAATATGTTTCTCTTAGTTCAGAGATTCGGAGAACTCCTGCGAAAACTTTGGAATCCACGAAATTTCAAAGCCCATGTCAGTCCTCATGAAATGTTGCAAGCTGTTGTGATTTGCAGTAAGAAAAACTTCCAAATTACTGAGCAAGGTAAATGTTATTATTAATTA--CATACCTCATTAATACAGTGAGCAAGATCTAGAGACTGCAGATGAAAAGACATGCTTTCTTCACAAGCACCTTCAATATTATGGGCTTCATCAAAAATCACAACATTGCCCTCCAACTCAATGCCATGAGCTCTCCTTGTCTTTGGATCAATGATGTAATTATATGGAGTGAAGAGAATGTCAACTTTGGACTTCAAGTTCCGAGCAGCATAATATGGACAACATCTGTAATTAATAAAAGCAAAAAGATAAAAGTAATTAAATCTTCTTTTCAGATGCATTAGTTGCAATGGAAAAAGCAATGAAACGTGATAAAATCGAGGTAAATGACAGGCAGCTTGCATGTGCTCATATTACTTCGCAAGAAGGCCAGGACTATCTGAAATCTATGGCTGCAGCTGCAAACTTTGCCTGGGTTAACAGGACAAGTATGACTTTTCTCAGTAGACAGGTGTGTGAAAGTTAACACTTTCTCTAATCATAGGTCTTTTGTTCCTGTTTTGCTGGTGTGTACAATGAATATCTATTAAAGGATGCTGGAGCAGATGTCCATCTTATGATGCAAAATATTTTTATGTACGTTGATTCCATAATTTGTAATTTTGTCGTTTTACTGTTAAAT-----------------------------------------------------------------------------------------------------------AGGGTCATGAAAAAGAAGCCCTCCACTTGATGTCATCTTATTTGCCAAAAGATTCTGGACCCTCGGGTGGTTTTACTGAAGGAGGTGGACTCTATGCTTTGGGTCTGATCCACGCAAACCACGGTGCTGCCATCATTGACTACCTCTTGAATCAGCTAAAGGAATCCACAAATGAAGTGAGTAGGATCTTTTTATAATGATGCATA-TTAGCTGCTAAATTTCTCCCTTTTTAGGTGTCTTTTACTGGTAAAGCTGGAGAAATGAAAGAGATGCAGCAGTTATCAGGTGGACAGAAATCACTGGTGGCTCTGGCACTTATATTTGCTATTCAGAAGTGTGACCCAGCTCCATTTTACTTATTTGATGAAATTGATCAAGCTTTGGACTCTCAGCACAGGAAAGCCGTTTCTGGTATG-------------------------------------------------------------------------------------------------------------------------------------ACTTAATTAAAATTCCAGAAGTTGCCAGGACCATGCAAGAAATGTCAAAAGAAATGATGAAGGTATTTTTTTTTGTTATTGTAAGTATCCATTAAAACTGTAGCATTCAAAATTAAGTAATTTACAATGGCCATTAAAATTA----------------AGTTACTTAACTTACCAGGCATTATGCTGCTTCCGGGCTCATTTTCCGGCAGAACCAATTCACCTAATCCACACCTCGGTCCTGAACCAAGGAAGCGAATGTCATTGGCGATTTTCATCAAACTACATGCAATAACATTTAACGAACCAGACACTTCAGCCATGGCATCATGAGCTGCTAAAGCTTCAAATTTATTTGGTGCACTAACAAAAGGCAATCCTAAAATTAAAATA------------------------------------------------------------------------------------------------------------------------------------------------------------------------------------------------------------------------------------TTATTCTTTTCTTCTTTTGCTACGTCTTTATCATAATCCCTATCATCGCCAGATCGCTTACTGGCTTTTTTGGCTTCTGTTAAGAACTTCTCCAAACCGAAAGGATCTTCTTCTTCATGTTTTTCAAACTGTACAGGTCCTTCTCTCCTCACAGAGCGATCAGTACCAGAGAAGTCTTTATCAGGTACAAATCTAGATGTCTTAATCAGCTTATCAAGATCTTCTCCATAAGTGTCTTTGTCTTGATTTCCTCTAGGTCGATAAATACTCTGCCCTGCAGTTTGACTTGATCTCCAAGGTTTATCATATACAGTGTAATCATCTTCCTCGCCAAAGCCACTATCCATTCCTTTGGATTGATTAAACAGTCGTTGATC---------------------------------------------------------------------------------------------------------GATTAATTATTTTCTGTGTAAATAATTTTCTGAATATTTAATTGTTTAGGACACGGTGGTGATGGATTTTTGAAATTTCAAGATTCGGAAGAAATCACAAATGTTGAGCTGGCTGATGCATTTGAGCAGATGTGGCAGAAAAGACGGTAAATAGGGTGCAACAATTTTTGTTTCTTAGACGAATAATCAATAAATTTGTAATATCAGGGAATTGCCAGGACAT-TTAAGAATAATAGAAATTTTACTGTTTCAGCTTGTTGATGTTTTTTTTCGACCGCATGAGTCCGTACAGTTTTCACAACAACAAAGAAAAATACAAGGATGACGACGAAGACGAGAAAAGAGATTTCAGTCTGAAGGAAAGTCTGTGGTTTTGCATGACATCACTGACGCCGCAAGGTACTTGGCTTATTGTTCATA------------------------------------------------------------------------------------CGAAAAGATGTTTATTGTTGGGAGAATGTCTGCACAAGTGCCTAAGAATATGACAATCACAGGATGCATGCTAGCATTTTATAAGTAATGTTCTTTAAATAAATATCAGATCTCTTAATTCAGTTTTGCACATCTAATTTCCATGCTTTTCTCATATTTCTAA---TATTTCAGATATCTGACCCCACCTGGGTCTCAAGGTTTTGCTCCTCATTACGATGATATTGAAGCATTTGTTCTTCAGCTGGAAGGCAAAAAGCATTGGAAAGTCTACCAACCAAGGTAAGTATTAATAGCTTACAATCAAAGAGAATGTTTTTAAAGTTCTTTTAACTATAAATGTATTT--TGTGAAATAGAAGACAAATTTATGGA---------------------------------------------------------------------------------------------------------------------------------------------------------------------------------------------------------------------------------------------------------------------------------------------------------------------------------------------------AAATATTTT-ATATATATATATACTTTCAGCTGTGGGCTCTGCTGCACTTTATAATGCCTACCCTTTTTGATTCTCATGATGAATTCAATGAATGGTTTTCCAAAGATATAGAAAGTCATGCTGAAAATAAATCTACAATTGATGAAAGTAAGATACAAAATTTTCTGTTTATTAACATAATCTTTAAAAAGCTGGGGTTCCGGAGCAAATCCTTGGGGTCCAGAAAAAGAAGATCAATTCGCAAAACCAACCCATTACGACGGCATGCTGGAAGTTGTGGGTGTTACTGGTGTTGTGCATATGGGGCAAATACAGAGTGGACTGAGGAGCGCCATAAGAATCGCTCAAGGTGGACACGTAAGTACAAGATCGTTAACAAAATATGATTTTTGTAATTTTTTTGCTGTGTCCTTTTATTATTTAACAGGGCCATATATGATGGAGATGAACATGAAGCATTTATGGAAAGATTGGATGCACGAATTAAGAATCATGACAGAGATATTGAAAGGATGTGTAACTTTCATTATCAAGGATTTATAGAATCTAT-----------------------------------------------TATATGTTTGTCTAGGTATCTGTTTCCTGTGGAATTCCAGATTTTCGCTCAAGAAATGGCATATATGCCCGTCTTAGCAAAGACTATCCAGATCTTCCTGACCCACAAGCAATGTTTGACATACACTATTTTCGTCGTGACCCTAGACCATTTTTCAAATTTGCTAAGGTAAAATTTTCTGCATTGGTTTTATGGTGAATAATGCAAAAT--------------------------------------------------------------------TCCTCATCAACAACGTCCTGACAGCGTTCGAGGTCCTGGACCGGCTCAACTACGGCTACCTGAAGCCCATGCGAACAACGTTCCACCTGATGTCGTACTTCAATAGTTGCATCAACCCCTGCGTGTACGGATTTCTC-----------------------------------------------------------------------------------------------------------------------------------------------------------------------------------------------------------------------------------------------------------------------------------------------------------------------------------------------------------------------------------------------------------------------------------TTTTTTTCAGTTACCATAGGAAAAAATCAACCTTTGAAGCATGAGAAACCCAAGTGGAAAAGTGATGTGCCTTTAACAGAAGGGCAGTTGCATAGCAAAAGAGATGAATTCTGGGACACTGCTCCAGCATTTGAAGGGCGAAAAGAAATTTGGGATGCTATAAAAGCTGCAGCTTATGCAGCTGAAACAAATGATTATGCTCTTGCTCAGGCTATAGTTGATGGTGCC--------------------------------------------TTTCAATGCTTCAATGGTCTCTCATTGTGAGCAGTGACTTCATTTTTCTCCTTCAGGTCTGTAAAACATTATTTCCTGTTAGACCAAGGGGACTTCATTGTACAATTCATGGATATGGCTGAAGAAGAACTACAGAAAGATATTGATGACATCATGCCTACACGTTTAGAATCTCTTCTAGAGTTAGCCCTTCGAACCAGCGTTGTAAATTCTGACAAATACAAAGATGATGTTAGGTATGCTAAACTTGCTCTA--------------------------------TGAAGCTGAAGCGTTTGCCTCCAGAAGTCCCTCCGTATGCCAGCAGTCTCCAAAACCTTGGTCTTGTGGCCGTTGGTCATTCCTTCCCACCTAGTGCCATAACGGAGATCAAAATGCACAGCAACATGTTCATGTTCCGAGCTAGTCTCGACCTCACACTAATATTCCTAGATGCAAGGTTCGTAAATCTATTGGTTTATTTTTTTTTTTCTTAGTTTAATGAATTTATTCTAAAAGTAAGATTCATCATTACATACATCGCTCCATGGCAGATCACATGGGG--------------------------------------------------------------------------------------ATCGTGGCCAAGAACCCTCAAAAAAAATATTTCATAGATGTTCA--GTCATTACCTTGGATAATACAGCTAGATGTTGATTCTGAACAATAGCCGCTCTGTATGTAGCTAGACCACCTTCCTCCAAGTCAGGAAACATGAAGAAGAGATGTATGCTGG------------------------------------------------------------------------------------------------------------------------GAAATAAAAGGTGCCCCTTACACGCTGTTAGAATTCAACAAAAAGTTACTGGCTGCTATCAATAGCACTGTGCGACTCTTTGAGTGGACTTATGAGAGAGAGTTTCACAATGAATGTACATATTCAACAATATCATTGCTCTCTTCTTGAAGACTAAAGGGGACTTCATATTGGTGGGCGACATATGCGTTCCATGGCTCTCCTAGCGTACAAGCCAATGGAGGGAAGTTTTGAAGAGATCGCTCGCGATCATCAGCCCAACTGGATGACCGCTGTGGAGATTTTGGATGATGATACGGTACTTGGAGCAGAGAATTCGTTTAATCTTTTTGTGTGTCAAAAAGATAGGTGAGATAATTACATTTCCTTTTTTGCCATT----------------------------------------------------------------------------------------------------------------------------------------------------------------------ACTTTCTTATAGGCAGCAAGCTGCGAATTTTATTCAAGATATGGGACAAAGACTTCAAGTGTATCCTTATTCATGGTTTGGTGATTGCACAATT-------------CTTTTTGTGTTTCAGAATTCCATCCGCCACAATCTCTCTTTGCACAACCGGTTCATGCGAGTTCAAAACGAAGGCACTGGAAAGAGTTCGTGGTGGATGATCAACCCGGATGCCAAGCCCGGCAAGGCGGCCCGGAGAAGAGCAACGAGTATGGAGACCCAGAAGTACGAGAAGAAACGGGGACGGGTCAAGAAGAAGGTGGAAGCCCTCCGCAACGGTTTTTATTTAGCTACTACAGAGGAGCTGTAGGTGCACTATTGGTTTATGATATAGCTAAACACCTGACTTATGAAAATGTTGAGCGCTGGCTGAAAGAACTTCAAGATCATGCTGACCAGAATATTGTCATTATGCTAGTTGGTAACAAAAGTGACTTAAGACATTTGCGTGCAGTTCCTACTGACGAGGCTCGTGCATTTGCTCAATGCTCCATTTTCAAAGTCTGTAAGAGTTGTCAGTCATGTGACATTTCTCTAACTTCAACGCTGGTGCGGATTATCTGAGCAGTCAGCAGATATAAGATGGCTGAAGCCATGATTCAAGTAGTTAAAGTACAAGAGTACACTGGGTTTCATAAGGTCTATCTTTGGTAAGAGTTTGGGATTTGCTGAAGATGCTGGACACCACACCTGTCTGGGGTGAACTTCCAAGCATTAAGTTCATTCTGTGTTTCCTCCAATCGAGATTTTATGGAATCCATTTCTTTTTGCATCCTTTCAAACATTAAGTTGACAGCTGGGTCTAGTAAAGCAGATCGCAATTGGGAGACACTTGGAATTTGTCCTTGTTTCAGTTCCTGGATTTGGCTCTAGATAAATTA----------------------------------------------------------------------AGTTCAAGCTTGTTTTGCTTGGTGAATCTGCAGTTGGTAAATCCAGTTTAGTATTAAGATTTGTCAAGTGACAGTTCCATGAATACCAAGAAAGCACCATTGGTGGTAAGTGTTTTTCTCATC-TTTCTTTTACAGCCCCCATTATTTCAAGGATATTAAAATTTCTGCTCTTGCTCTTTTGAAAATGGTCATGCATGCACGATCTGGAGGCACACTTGAAGTCATGGGAATGCTGTTGGGAAAAGTTGATGCTAACACTATGATTGCAATGGATTCATTTGCTCTGCCTGTGGAAGGAACTGAAACTAGAGTCAATGCTCAAGCGCAAGCTTATGAGTATATGGCAGCATACACCGAAAGTGCTAAACACGTATGTGTTTTTTTTTGCATAGGATCAGATGATGACCCTTTTGATGTTCCTTCCCTTGTGGGATGGCAAAATGCCTATGCCAGCCATTTTAAAACCAAAACCTCTGTGGACTGGGAAACAGCTGTTTTCTCTTATCATTCCAGGAAATGTAAATGTAATCCGTACTCACAGCACACATCCAGACGATGAAGATGATGGGCCATACAAATGGATTTCTCCTGGTGACACTAAAGTATGCATTTTGCTTATTTGGGACATTTTCTTTGAAATAGACTGGAGGATTAATTAATAGTTATAAAGGGACAGGTGGTATTTTTGAAGTATGTTGGAATTCCAGAGGAG-----------------------------------------------------------TTCTTTTTTTTCTTTTTAAGGAGAAGATATTGTCTTTTTGGCAACTGACATCAACCTTCCTGGTGCTGTAGATTGGGTAATGATGCAGTCTTGTTTTGGCCATCATTTCATGTTAGTACTAGAGAAGCAGGAGAAATTTGATGGGCATCAACAATTCTTTGCCATTGTACAGTTAATAGGAACCAGAAAACAGGCTGAAAATTTTATTTACAGGTAGGGAATTTCCGTTAAAGGATGATCGATTTTTCTTGAGTGGGTCCCTGGATGGCAAACTCAGGCTATGGAATATTCCTGATAAAAAAGTCACATTATGGAATGAATTAGGTGGACAAACAAAACTTATAACAGCAGTGAACTTCTGTCAGAATGGAAAAATTGCTGTCGTTGGTTCATATGATGGACGCTGTATATTTTATAATACAGAGGTAGGATTCTCCTGCGCAGAGCAATCCAGGGACACCGCTTGCTAGTAACCCAGGAACACCACGAAATGATAGAAATGTGGATGAAATTGCATTAGTATCTTCCACTACGTGTTTCCCTGTTACTCATGGATCGACAGCAATGTTTCAATTGCTGCTAGTACAATACGCAGCAGCCAAAACCAAAGTATTCACAGCTTTTAGCTATTATTGAGGAATTGGGAAAAGACATCCGACCTACATATGCTGGCAGCAGAAGCTCTGCAGAACGGCTAAAACGTGGTATTGTCCATGCTCGTATTCTTGTCAGGGAATGCTTAATGGAAACAGAACGGAATGCAAGGTCTTGATTTGCATTTCAATTAATATTCTGTATTAGGTATTTCCTCTTGTTACATTTTTTCCAT------------------ATTTAATGTAT--ATTTAAAAATTGTTTCAGATTCTGCAAACAGCCCAGGAAATCAATGAACTAGACCACAGTGGGTTCAGTACCCAAGCGCCTACTGTGTTTGCTGGCAATGTTGGCGACAACCGCTTCATTGTCCAAGTTTCTCCAATGGGAGTGAGACTTCTGTCCGGGTTCCGACAGCTTCAGCACATCCCATTGGATGTGGGATCTCCCATTGTGTTGGCATCTAAAGCCGATCCTTACATCATGATTATGAGTGCTGAAGGTCTTGTGATCCAGTTGACTCTTCGTGCTGATTCTTTGGGTTTTTTTTC---AGGTTTAAAAGTAAAAGGGCTTACCCAAGTGTGCCTAACCAGCCCAGTGAAGCATCTGCCCATTTCATGTTTGAATTAGCTAAAACTGTTTTAATTAAAGCTGGTGGCAACAGTTCCACAGCTGTTTTATTCACTCAACCATCTGCAAGCCAGAATCACAGAGGTCCACATCGTGCTCTTCACATGTGTGCTTTTCAGATTGGATTGTATGCCTTGGGCCTTCATAATGCCATCTCTCCCAATTGGTTGTCCCGTACTTACTCTTCTCATGTGTCATGGATAACAGGTGAATTCTTTTTTCTCTTCTTTTTCATAGGTTTTGCTTTTTAACCCCACCAAACCATTTTGCCGCAGTCAGTCAAATATCACTCAAGATATTGACCTAATGATAGATTGCTTTGTATCCTGTTTCCGCATAAATCCTCACAATAATGAGGCCCTCAAAGTATGTTTGAATCTCAATTCTCCTTCCACGTATCATTTTGTACTCGTTTGCTCCTTGTACCGTATTATCACCCAGCCTAGGCTCCAATGGTGGCCTCAGATTGACATCATTTACAGCAAAGCTCCTGAACTGCGTGTTACCTACCTCTAAATGAATTACAGCTGCTCTTTTATTAGGAAGGTTTTGTGGTAATGAAAAGATTAAATATTTCTGAATCGCAGATACCCAATTTCAAGACAGCAGTATGATGTTAAGCTGGTCACAATTCTGTAAAGAGCCGTTACCAGAGAGAAGTTTTACATTTTGGGAATGGTTTTATGCCATAATGAAAATAACGAGAGAACACTTGCGTGGACCATGGAATGATGGGTAATTCACATTTCTTTTTTGTAATAAGTTCTAGCATTC-TGTAATTTTGCAAT-------------------------------------------------------------------------------------------------------------------------------------------------------------------ATTTGCATGCT-------TTTTGTATTTCTGAAATGTATTGGTTTTGAACTTTCTTATAACTAGAGAATGTATTTACATGTTTTGAATCATTTTTTTGTCTTCACAAAATTACTTTCTCTTTTATTTCAGAGTTGCTGAAAATTGCCGACTAAATAGTATGGACAGTAAAAATCTAGCTATATGTTGGTGGCCTACTCTGCTTCCTCTAGAATTCAAAGACATGATGATGTTTGAAAGAATGAGGCCACACCTTGAAGACTCTGTACAAACAATGATTGACCAATTTCGGTTTCTTTTTTGTGGGGAGGAAGAAGTTGTAATGGTGTGATTTTATTTAAATTTTAATTGTGAATATGTTCTCCCGCCTGTCCATTTTTTGGAAGGCTTGCAAGGATAATCTCTTGTGGTTATCAAGAATAGATCTGTGACAAAGACAGTAATTCTGTCGACATTTATTTTTATATATTTTGTAAGTTTCTAT---------------------------TTTCAAAAAAGGGAATGTGATTGACGTTCAGACGGGAGAATGGGTTGGGCAGATGAGTGGTGTAGGAGCTGGCCTTGATTCCTTCTATGAATATTTGCTTAAGGT----------------------------------------------------------------------------------------------------------------------------------CACCGCGCTGTTGCCCAGGCAGCTGGGGAATTTTTAAATGAAAGGCTCTTCCAACCTGATGAAGAAGCGGTTCAAGGCTTAAGAACCAAAAGGGGGAAAAAGCGCTCCATAAATACACCTTTAATCAGGGATTTAGTGCAGTTTTTTATTGAAAGTGAACTGCATGAACATGGTGCTTATTTAGTTGACAGCTTGATTGAAAGCAA---------------------------------------------------------------------------------------------------------------------------------------------------------------------------------------------------------------------------------------TTAATG-------AAATTGTAAATTGTCATTAAGTTTTATTTATTTTTTTCAAGGCACTGGAGTTGTCACAAGTGTACCCTCTGATTCACCTGATGACTATGCAGCCCTTAGAGATTTGAAGAAAAAGCAAGATTTAAGACGGAAGTATGATATTTCCGATGAAATGGTTTTGCCTTATGAACCTGTAAGTTCACATTCTGCTTTTTTTTATTTCTT-GATGTAATTAAAATGT--TAAATGTTTTAGAGGCCTGGGGCTTTTGCGGTATACTTGGAGCCATGGCATGCTGACATATTTGAATTCTTAGATCTGAAAAAAAATACAGGGGCGGAAGAACATAGGGCACGAGATCTGTTTTATGCCCTATGGATTCCTGATCTCTTTATGAGGAGAGTGGAAAGTGATGGAGTGTGGAGTCTCATGTGTCCTAATGATTAAATGTTACGTCCTTGAAAACAAATACAAAATTACCTTGATGGCTTTAGCAGTTTCAAGGGATTGTTCAGGTGGAATGCCAACTTCTCTTTCCCTTAAGAGACTCTGAATGAAATAGGTCACATTTCGCCCAGCGATTGGAATATGTTTGATGCAGCTTCCAATAACATAGCCTTCAGCCTGTAATGAAAATGTTGGGTTAATTTAAATTAAAACTGTCAACATAAATTAACTTGGACAAGCCTAAAAAAAGAGCAGGTCAAAGTTTTACTAATAATGCGGTCATGGGCCAAACCTGTCTTCAGGATTTGGAGGTATCCCTAGGTCACCAGTACGAAGTCGTCGACTAATTTCCTCAATCTGCAGTTGCACTGGAAGAGAAGG----------------------------------------------------------------------------------------------------------------------TTTTCTTCCTTTTTTATCTTATTAAACAGCATTTTTTTAGGAGGCAATGTTACTTCGACACCACAACGAAGCGGAGTCAATGCATGCCGTTCAGAAGCTTGACTGGGAATGGAAGATGAAGGAATTAGCAATGTGTGATGTGAAATCTACGCCTTTAATTGATGATATATGTGTACCAATGGTTCATGTTAGTGATGACTTTGATCTTCTACCGGCATAGCTAATTTTTGTAGGTTAGAAATGCATTTGCTTACATTAAATATACTGTTGTCGTTAAAGCGAACGCTAAAGATAGGCACAGCTGCATCACCTGAAAATGAGGCTTAGTAACTAAGTGGCGCGATCACGGTAGCAATATAAACAATTAAATTACTATGTTAGCAACGGCAGCATGCAACAAGGACCTAGATTTTGTAATTGATAGGGGTAAATTCTATCATTTCTGTGATTCAGAGCAGCTGGATACCATGTTTACCCTAAAAATTTTATCAGCAAAATAATATTCAGAAAACACTCACCCGTCATGTAACATGCCAATGTCCGACGGGGTTCTCATTGGCTGTTTCAGGGAGTGCTTTACCGCAACGACGCGTGACGTCACTTTAGTCGATAACATTATTTTACAATTTTATATAGTTTTCGTTTCAATTTACTGGTGCCTAGAAGAGTGCAAATAGGAATCTGTGGTTGTTCGTGTTGCTACAAAATGTGGTTTTACAGATTTCGCGCCGAGGATGAGCAACAGTCAAGATAAACGAAGGAGGGCACAAACTGGTGACGTCACAGAGAAGAAGTATAGGTCAGCCATGCGCCAATGCGAGTCGGCATTTCAGGAAATTGAAAAGAAAACTCAAGAAGAACAGATCCGGATGGAAAACATCCTCAGTGGGAATCCTTTGTGAATTCCAAAAATCCGGAATTCAAAGTGAGAAGAAGGTGGGATGATGACGTGGTTTTCAAGAACTGTGCTCGAGGGGAACCTGACAGAAAAGAAAAACCATTCATCAATGATACACTGCGGTCAGACTTCCACAGAAAGTTTATGGAGAAATATGTAAATTAATTGTGTGCGGCTATATTTGTATAAGCACTGACGGTTCTTCGTAACCTACCTTTTCCTGATCATGTTAAAAAACAAAAAGCAATGGAGAAAGTGTAGAATCTGATGAAGACAATGAATTAAAGTCACCCATTAGCCTTGTTCACGAGATAGCTCTTAAAAGAAGTTTACCCGTGAACTTTGAGGTTATCAGAGAAAGTGGCCCTCCCCACATGCGCACTTTTATTACTAGGTGTGGTGTAGGTGATTTAGTTACAGAAGGCGAAGGTAATGGTAAAAAGTTATCCAAGAAGAGAGCTGCAGAAAGAATGTTAGACGAGTTGAAAAAACTGCCACCACTGCCGCCAGCCCAACAGAAGGTTAAAAAGAAACCAATAATTAAAAAGAAGAATCGAAATCTTATTAAGGTAATTACTTTTATGAATAAATTTTCTGCAGGTTTTTTATGTGTTTTAGCTAGGAGGAACAATAGGTGACATAGAAGGCATGCCTTTTGTTGAAGCTTTTCGTCAGTTTCAATTCCGTGTCAAGAAGGAGAATTTCTGTTGTGTGCATGTGAGCTTAGTACCTCAAGTGAGTTTTATTAAAACAAA-----------------------------------------------------------------------------------------------------------------------------------------------------------------------------------------------------------------TCAAATGAGAAAATATATGATGATGAATTGCTTCTAGAGTTGCTAATATCAAAACACGAAGATAGACCTTCCCAGCTTGAGGCATTAAATGAGAAACCATTATATCCTACAGAGACGGTAATATGGGATGAAAATGTTGTTCCCTCAGAATATTTCTCTGGTGAAGGATGCCTTGCACTTCCAAAGTTAAATCTTCAGTTTTTGACTTTGCACGATTACTTACTGAGGAATTTCCATCTGTTCCGCTTGGAATCAACATATGAAATTCGTCAAGATATTGAAGATGCTGTTAGTCGACTGAAGCCATGGCAAACAGAAGAAGGTGGTATCATGTTTGGTGGCTGGGCTCGAATGGCTCTACCTATTACTTCTTTTGCAGTTGTAGAAGTTGGAAAACCTAATATTGGTGAAAAACAACCTTCTCGAGTTAGGGCTGATATCAGACTCACCTTGAGTGTGCGCCAAGGAATAAAAGCTGAATGGGAAGCTTTAAGGAAACATGATGTTTGCTTTTTAATCAGTGTTAAGCCAAACTCCATACAATCACAAAGAACCTTTTATTCCTCAAGTAGGTGTCTAATATTAAATC--TATCTTCAAATATCATTCCAGGTCAAGATTACATAGAGGAAATAAAAAATGAAGATGGCAAAGTTGTAAGCTTCCAGTGCAAGTTATGTGAATGCCGATTTAATGATCCAAATGCCAAAGAAATGCACATGAAAGGTCGTAGACATAGGTTACAATACAAGGTGACTAATTATCCTAATTTATTTATTATTC-TTGTCATTTTAGTGCATTTGAATTTGCATTTGAACTGGCATCTTCTGCAATGGAAGATAAGTTACCCGACATTCATCTAAAGTATGCTATGTTTCTTGAAGATGAAGGGAAGTATCATGAAGCAGAAATTGAATTTATCAAAGCTGGAAGACCAAAAGAAGCTGTGTTAATGTTAGTATTTTTTCCTCCATAAACTTTATTTTATTTCCAGGTCATTTATTTGAAATATGCATTATTATTGTTTTGTGTTCCCTTCTAGATTATGGTCACAAAGCACACCAAAAATATGGGCAAATTCAGTTCTGTTACTGTATCTACAATTGATGAAGAAGAGGAGGAAATTGAAGCAGTAAGTTCCTTTTTTTCTATTGAATTTATCTAATC---------AATAACATTTTCTATATATTTCTTGT--------------AACAATAGCGCAGAATCCATCAGCAGGTGGTGAAAACTATCCACAGCATCCAGTGTTGGACAAACTAAGGATGGAAAATAGCTACAATCCTAAAGAATTTGATTTGAACCCTAAAAATGTGCGATTCTTCATTATTAAGTCATATTCTGAAGACGATATTCATCGTTCAATTAAGTACTCTATTTGGTGTTCAACGGAACATGGCAACAAAAGACTGGATCAGGCATTCCGAGAACGAGAAGGTAAAGGCCTTGTCTATTTGTTTTACAGTGTAAATGGATCGGGTCATTTTTGTGGTATGGCTCAAATGATTTCTCCTGTGGACTATAACTGCTCTGCTGGCGTTTGGGCCCAGGATAAATGGAAAGGACAGTTCCAAGTGAAATGGATCTATGTTAAAGATGTTCCCAATTCGCAGTTGCGTCATATTCGTTTGGAGAACAATGAAAATAAACCAGTAACTAATTCTCGGGATACCCAAGAAGTACCTGCAGAAAAAGGAAAACTGGTTCTGAAAATTCTGCATAGTTATCGCCACTGTACTTCTATATTTGATGACTTTCTTCATTATGAGAAAAGGCAAGAAGAAGATGAACACGTAAAACACAGGT-----------------------------------------ATTTTTTAGGAATATGGGGTCCTCATCTTATTGTCGTTCCTACTAGTGTCATGTTGAATTGGGAAATGGAATTCAAAAAGTGGTGTCCTGGCTTCAAAATCCTACATATTATGGAACACCCAAAGAAAGAAAGCAAAAAAGAATGGTAAAGTATTTAGTAGAAATATATTTTTCATAACGTTAATTTTGTTTTTTGGAACTAAATTTTTCCCTCACACTTAGCACCTACGTATGACAATCAATCCTGAAGGTCAGTGCCGTGTTCAGCACCTATGGTTTCAGACTATTTATGACATGTTGGAGCATTTCCGTGTGCATCCTATTCCCTTGGAATCTGGAGGTGCCTCTGATGTCACATTGACAGAGTATGTAGTTAATCTTGAAGGTGCTCATTCTGCTTCTCATGCTGCACGTTCCTCACCCTCACATGCTGATGGCCCAAGAACAAGTAACCCTCATCGTGTTCCCAGCATACCCGAACTGAGGGAGGTACTGACTTTTGGTGGATCAGTGCGAATGAGGATTAAGGGCATTTTAAGTGTTTGGTATT------ATTTTAACCTATTTTTTTTACAGATGTTGATGAAGCATCAAAGAAAGAAATTAAGGACATTCTGATCCAATATGACAGATCTTTATTGGTAGCCGATCCCAGACGTTGCGAGCCAAAGAAATTTGGCGGTCCTGGTGCCCGTGCCCGTTACCAGAAATCTTACCGTTAAATTTATGCACTGTTGAAATAAATGTGTTCTGAAGGAATTTGACATTTTAGGCACCGGCAAGTGAATCATGCCCGAAATATTTGGGATAGGGCCATCTCCATTCTTCCAAGAGTTAACCAGTTCTGGTACAAATACACTTATATGGAGGAAATGTTAAACAACATACCTGGTGCCCGGCAGGTATTTGAGCGTTGGATGGAATGGGAACCTCATGAGCAAGCCTGGCTCACGTACATAAAGTTTGAGCTGCGTTACAAAGAGCAAGAGAGAGCTCGACAAATATATGAGCGTTATATCCTTTTAAGATGTTATGTAAAGTGTTTATCAATTTGTGTGTGCAATTATTAAATGTACTTTTTGTCTAAGTTATAAAGAAA--------------------------------------------------------------------------------------------------------------------------------------------------------------------TCTGAAATATGCTTAAATTATTTTTCTTTACAGATTGGGGAAGAAGAAAAGAAGCGTCCAGAAAAGGTAACTTGGGATGGGCACACTGCAAGTATGGAAGCGGCCACTAGAGCTGCCAGAGCTAATATCACCATTGAAGAGCAAATTCAGCAAATTCATAAAATTAAAGGCCTTTTGTAAGTTCCTATTACAACTTATTACCTTTTTTTTTTATAT--------------------------------------------------------------------------CCCGAGGCCCTTTTTGAGCCGGCCGCACCACCTCATCTTTGATTACAGTCGTCGCTCACTTGCTCACATTATTCATTGGCCTCATTGAATTTGGCTGAAATGGGCACTTAGATTTAATTAAGCGCCGTTTGACGTT------------------------------------------------------------------------------------------------------------------------------------------AAATAAATATACTTACTCAGAAGTTACAAATGCATGATCTTTAATGGTTCTAATTACATCAATGAACTTTATCTTACTAGTTAAGGTGTGACCATGATAAACATATGGCATTCCATCAGGTCCATCCCAGCAGTCCACTGGAAATAAAAAACAAACTACATAGAAAAGTAAATCTTGGTCAATGACGGTTAAAGAATTCCAAAAATTAGCTGAGTCTAATAAGTTCAGAACCCCAACACACTTTGACTATGAAGATCTGGAAAGAAAATATTGGAAAAATATTACTTACAACTCACCTATATATGGAGCGGATGTTTCAGGATCTCTGTATGATGATGGTATTGAAGAGTTTAATATTCAGCATTTGAATACAATCCTTGACTTAGTTGCTGACGACTATGGAATACAAATTGATGGTGTCAACACTGCTTACCTATATTTTGGTATGTGGAAAACCACCTTTGCATGGCATACAGAAGATATGGATTTATACAGTATAAATTATCTTCATTTTGGTGCTCCGAAGTCTTGGTATGCTATTCCTCCAGAGCATGGCAGACGATTGGAACGTTTGGCTGCTGGGTTTTTTCATGGAAGCTTCCAGTCTTGTGCAGCATTCTTGCGTCACAAGATGACAATAATTTCACCTCAAATTCTCAAGCAATACTCTATTCCATATAATAAAATAACTCAAGAACC----------------------------------------------------------------------------------------------------------------------------------------------------TACTTATGCTGAATTTACCAAATCCCACGTGGAATACTCCATCATTATTAACACATAGTATGGTTGATTATTTGTTTCATGAAATGGGCCATGCCATGCATTCCATGCTTGCTAGAACCA-------------------------------------------------------------------------------------------------------------------------------------------------------------------------------------------------------------------------------------------------------AAGTTTTGTATGGTTTTTACTCTTGTAGATCCACCCCATGTCCTAATGTAAAGCAGGGAGATGAATGGGGAGACCCTACGAACTGCGAAAATGGTGATAACTGCCCATATTGTCATACACGCACAGAGCAGCAGTTTCATCCAGAGGTAAAAGTGATGTTTAATTTTTTTTTGCCATATATATTTAGAATTTTATATCTCGTTCA--------------------------------------------------------------------------------------------------------------------------------------------------------------------------------------------------------------------------------------------------------------------------------------------------------------------TGTGCTATATTTGGTTTTTTTCTTTTTATATACAGCTGCAGTTCTCAAATATGAAAATAACGTTATGAATATTCGCCAGTTTAACTGCTCTCCGCATCCTTACTGGCTGCCAAACTTTATGGATGTGTTCACTTGGTCACTTCCATTTGTTGGGGAGAAAGGTAAATTTATTTTTTTTCATTTATTATTTTCAGTCATATTGTTAATCACCTTGTTAGAGCCAAACATAAAGAAGTCACTCTTCATAAAGATGGTCCACTTGGAGAAACAGTATTGGAATGCTATAGTTGTGGATGTCGTAACTGTTTTGTATTGGGCTTTATACCAGCGAAAGCAGATTCTGTTGTTGTACTATTATGTCGGCAACCTTGTGCAGTGCAAAGCAGTTTGAAAGATATGAACTGGTAAGATTTTGTAAAACTTTTATTTCTTTCATAAAGTTATTTTGTAGTTGAATTTTAGGTGGTGGTTCTTGCTTTGACAGTACAGTTTGTATCTGGAGTCTTCATGGAAAAGTATGACCCACAATAGAAGATTTCTATCGTAAGGAAATTGAGGTGGATTCTGCACCATGTGTCCTAGAAATATTGGATACTGCCGGGACTGAACAGTTTGCCTCGATGAGAGATCTGTACATAAAAAATGGCAAAGGATTTGTTGTGGTCTACAGTATTACTAGCCATCAGACATTTCAAGATATCAAGAATATGAAAGAACAAATCATGCGTGTAAAAAATTCAGAACGAGTGCCAATTCTCCTTGTAGGAAATAAAGTAGATCTGGAGCACCAACGAGAAGTTACTACTATTGAAGGCAATGGACTTGCTCAACTGTGGGGGTGTCCTTTTATGGAAGCATCTGCACGCAATAAATCCAATGTAAATGAAGTTTTTGCAGAGGTCGTACGTGAAATGAATTATTCCACAACTACAGAAAAGCAGAACTATTGTTGTTGTGTTATACTTTGATGGTAAGTTATTTTAAACATGATTATGTGTGTTACTTTTTGCCATTTTAGTTCCACCTAATGGCCTTGTCATTTATTGTGGAACTATCGTGACGGAAGAAGGTAAAGAAAAGAAAGTTAATATTGACTTCGAACCATTTAAGCCTATTAATACGTCTTTGTACCTTTGTGACAACAAATTTCATACAGAGGTATGATTATATTTGTTCTTCTTTTTATTAATCTTCAAATTATTTTAAATGATGTATAAAACCACAATGGTGATAAAGTATAAATCTTAAGAAGTACCTCGGGTTCCCTCGGAGTGCGGCATGGTGTAATGCATTAAATCCATTGTTATTTGTAAGACTAATATCTGCTCCATTGTCTAAGAGGAGAGTCAGCATGTCGTCTCTTTTTTTGCTTATAGCATCATGGAGTGGAGTGTCCCCTTCAGAATCCTACACAGAAAACCATTAAAAAAAAACACTCTA--------------------------------TATTCTACTATAAACTTTAACCTTTCCTCTGTGCCCATTTTAGATCATCAGTCCTTGGTTTACAACCTACAAGAGATTCAATTGCCAATTCTAGCAGTGGCCAAAAATAAAGTTTTTCAAGGGGATAATTCAACCAACCAGTTGTGATGCAAAAATAGGTTTCATGTGGTGCTACATGATGAATGCGATGATGGCGACGTGGTAAGATAATGTGCCAATCCTGGAGCAGAGTTACCCAAAATGGTAATCCAAAGTATGTATGAGACCATTTGTGAATCTATAATAAAA------------------------------------------------------------------------------------------------------------------------------------------------AACCTAATTTGTATTCTAATAGATTGACAAAAAAACTGGCAAACAAAAGATATGGATTTATAAGGACAAAATGACTGGCAAGGGTAAAGGAGAGGCTACAGTCACTTATGATGACCCCCCTACAGCAACATCAGCAATCAACTGGTTTGGAGGTTTTTAAATTGTGGTGGAATGGAGAAAAAGTCATTCAGGGAGAAACTTTTCCTGAGGTATCCAAAGAAGCTAAAGTGAAGAGAAAACTGAAAAGGAAAGTGAAAAGCCAGAAATTACAGAAACAGCAGGAAAAGACGATAGTGGAAAAAATGTGAAAGTTACCAGGCACTATTTGGTTAAGTGGAGAGCTCTCACTTATGAAGAGAGTACTTGGGAATTGGAAGATGATGTAGACAGATCTAAAATTGAACAGTTTGAGAAATTTAAAGATCCACCCCCAAAGGAAAAGTGGAAGGTAACTCACAAAAATAGCGCTAAATAGCTTTTAAAAGGAATACCATCAGGCAAAGGGTCAATCCAATGCTTATTTAGGCCAGTTGGAACAGAATCCATTTCTGCTTCTCTCTGCTGCTGCTTTTGTTCTCGCCTTTCTTTCGCCAAAGCAGACTGCATCATGGCTGCTTGAGCTAACGAACCATCTGGATTCTAATCATACTTACA----TTTCTTAGCTCATTGATATTAGTGATGATGGTTTTGTGCCTCTAATGAATGATAAAGGAGAAACTCGTGATGATCTCAGAATCCCTGAGGGAGAACTGGGACAAAAA----------------------------------------------------------ATTTTTCCACTTGTTA--ATACTTTTTATATAGAATAAAAATTCGGATTTTTGTGCCCAACTGACATCTTTTGATTGGAATGAAGTTGATCCTAATCTTCTTGGAACATCAAGTATTGACACCACCTGTACCATTTGGGGCCTGGAGTTAATAGAATTTACTATATTTTACCTAAAATTT-TTCTTAGTTTGGCTTATTATTTTCAGGTTGAGGACAGCTATGAACTATCTTTTAGAGATGGGGATATAAAATTGGACGTTTTTTTCTTCTATGAAGAAAGGGATTATGTTTGGAATGGTGGGACGCAAGCTCGGACTGGAAAAAAATTCAAGTAAGTCCTTTTGGAAAATTAGTAGTACAAAACCTGAATAACCAATCATATTTCCAGAAATTACTTGGTTGCAGCACCTTCTGCAAAAGATCTGCCCACACACACGACAATGGTGTCTTCTTCTAAAAGTTGTGAACTTGTCACCACATTCATAACATTCTTTACAGTTGCTGTCTGGCATCCAATACTGTTTAAAATCACTGTCTTTGTATTGTGGATCCTGT------------ACAAAAGAAAAAATA-------TGATATTTTTCAAAAAA---------------------------------------CTGTTGTGGAAGCTATTAACGTCATCCGTCAACATGGCATCAACTTGTAAGTTCTTCGATGAAGACGCTGTGTACAGAATTAACAAGAGAAAATTAGTAGATTTTGGTTTGGTTTTGGAAAATTCGGAATTCGTAAG---------------------------------------------------------------------------------------------------------------------------------------------TTTTTGGTCTTTATTAGGTTGGGGATTGTGCAGTTTTCTTATCCACCGGGCGGCCTCACCTTCCTTACATTGGACGTATCGAGACCATGTGGGAATCTTGGGGTGGCAAGATGGTTGTGAAGGTGAAATGGTTTTACCATCCAGAAGAAACCAAGGGTGGCAAGAAACTTACGCAGCTGAAGGTAGTTATTTAAACTTTGAACTTTAAAGGCTGTCTATCTAATGCCTGATTTCTGTTGT------ATTGATAATTTCTAGTTTGTCGCAGATGGTGTTTTTAAGGCTGAACTTAATGAATTTCTGCGTCGAGAATTAGCAGAGGATGGCTACAGTGGAGTTGAAGTGCGTGTCACCCCAACTCGTACAGAGATCATTATCTTGGCAACTAGGACGCAAAGTGTTCTAGGAGAGAAAGGTCGTCGTATTAGGGAATTGACATCTGTTGTTCAGAAGCGTTTCAACTTTCCAGAGGGAAGTGTTGAGGTAAGATATTTCAATTTTTGGATAAGTTTGATGTGATTAAATTTTGTCATAATTAGTACAACCATTTAGAACTGAAATTAATATTTTAAATGACAAGAAATCTTCATAAAATAATGTATATACATATTCATTACCTCTTGGTGGAGTAAGTGTTATTTTGCTCAGCTCACAAAACCCTACAGGAAATATACATGGTGATGAAGCATGATAACAAAACCAATCAGAACCATTGGCAGCCATCATGCCATCAATTCCTATCATTAAATAATTGTTTCGGAGGACTCTTGTGACAGTGGCAACACAAACCGTAGAAAGATTCAAAGGATCTATTGCCTCCAATTTCATACCTTCTTTAAATTTTAAATCTGTCAATGGATTCCTAACCTATACAGAAAATATTATATAATGAGAACCTTAGAATATTTTTACTTTTTCAGCAAAGACTCAAGGAATTGCACAGACTCTGGGAGCTCTTGCTGTCACGCCTTGCTGATAAAGGCCTGAAACTTCAACAAGCTTTGGTGTTGGTGCAGTTTTTACGTCAGTGTGATGAAGTGATGTTTTGGATCAGTGATAAAGTAAGATTCATATTGTTAGATCA------------------------------------------------------------------------------------------------------------------------------------------------------------------------------------------------------------------------------------------------------------------------------ATTTCATTTTGCGTGAATTTGCAGATGAATCCAAGACTTCACTTTTAGCCAAATCAGCACTATGGATGATGACAGCATATATTGTCATTACTTTGATGTCACTTCTATTTCCGAGTAGCAACCAACCTGATGTGTTACGTTTTGTGTCATGGAATGAATTTGTTCATCACATGGTAGCACGAGGAGAAGTAGGTCCTTTTTTGTTCTTATTTTCTTTTGAAGTATAAATTTCTATTTTACTGATTTCA-ATATAAATCTATCTTTTCTTTTCAGAATGGTTTTTTGATTTTGGATTTGTCATTCCTAATTCAACTAATACGTGGCAATCGCTGATTGAAGCTGCTCCAGAGTCTCAGATGATGCCAGCAAATGTCTTAAAGTATGGTTACACAATTTCTAAATGTCAT---------------------------------------------------------------------------------------------------------------------------------------------------TGGCAGCTTCTTGAGGCAAAACAGGTAACTCCTCCATATAAACCAAAATTGGAGACTGATCGAGACCTTGAACATTTTGATCCACAGTTCACCAGTGAACCAGTGCAGCTGACTCCAGATGATGTGAAAATAATTGAAAAAATTGATCAATCTGAATTTGAAGGATTTGAATATGTTAATCCACTCCTCATGTCTATGGAGGA-----------------------------------------AATGTCGAAGGGAAGATGGCTCTTGTGTATGCACTGCTGGGATTTCTGGGGAGCGTTGTGATCAATGTGCAAGAGGTTATACTGGAAGATCTCCCTACTGTGAACCTTGTGGAGAATGCTTTGATAATTGGGATGCTATACTTCAAGACTTAAAAAGTATTGTTCTTTTAT-ACAAAGTT----------------TGGGATTTGAATAATTTTCTATTTTCAGTTGTCTATTTTTGAAGTACAAATATGCAAATTTACTTTTCAGGTAACAAGTTAGATTGTTTTGGTGTTGCATTTGCTGTTGTTGCAGCTTTTCAAGTGCTAGGTTTCAAGGATGTCCACCTTTCTTTATCTGAAGATCATGCTTGGGTTATATATGGAAAAGATTTAGAAGAAACAGCTGAAGTTACTTGGCATGGTAATTTAATTTTCTTCCCAAGCCTTCTTTTGATAGAA-ATTTTTTTCTAAAGCA---------TAGCCAAATCTTAAATAATTTTAGGAAAGGTGAAATGGCTATTTTATCTGAAATTCGAAATTTTGTTATGAGGTACAATATAAAGCAAACTATGATAGCTGAAATGACCAAAATGAGCCAGGCCTACGTGAGCCGCTTTTTTCGTGGAGACATTCAAGACATGTCTGAACGTACCAAGAATGCCTTTTACATGTGGTATCTCACGTGTAAAAACAATCCCTGGAAGCTCAGTAAGATTGTT------------------------------------------------------------------------------------------------------------------------------------------------------------------------------------------------------------------------------GACCTGTTCCGCCTTTCCTTTTCATTTTCGAGAATCCTGGCAAATCCATCAAACTTTTACTCACGCTGCTAACACCATACTGTCCGACTGAAGACCGGGGAGATGATATGCAAAGCTTAGATGTAGCACCATGGTGTGAACTACTTGATGTTAAATACTGAGAACGTGAAGATGGCGATGAGGAAAGTGCAAGAGGTGAGGATGCATGACCCGAAAAGGATTCACGTTTAGCTTTCACTTCCGCAGACTTAGGGTGCAAACGATCTGGTGAAAGCGCTCTCCTCAACAGCGGAGAGCTGGGTTCTGCACTCTTTGGTCTCATAAAAGACTTCTTTGCAGATGAACAGATGGTAGCTGATAAGGGTGACATGGCCTTTGGCTTAGAGGTTTGGAATGGCTGTGCCAGCTGATAGCCTGAGGGATGGTGGCCAACAGGAAAAGCTAGTGGGGATGGTGATCGGGTGGGAGAAGTTGAGGCAATGGGTGATGGTGATGGAGTTC----------------------------------------------------------------------------------------------------------------------------------------------------------------------------------------------------------------------------------TTTTCTCTGCCTTTCATAGGCCTTCTCAACGTTGGCCCATGAGGGAATGTTTCATGCTAAAACCATGGGCTTGAAAACAGTATTCACTGACCATTCCCTTTTTGGATTTGCTGATGCTAGTGCCATTATCACCAACAAGCTTCTTCAAATGTCTCTGTCAGTTTGTAACCATGTAATATGTGTTTCACATACAGGGTAAGCTA---TAGAAAAGAATTCCATAGTTGTGTAATGCCCTTTTCTGAAATATAATTA-----------------------------GTGGTGCGGAAATCAATTGCCAGAGTTCTCACTGTGTACCACCAAAATCAGAAAGAGAACTTGAGGAAGCTTTACAAGAATAAGAAGTACAAGCCCAAGGATTTAAGACCTAAGAAGACCAGAGCAATGAGGCGAGCTCTTAGCGTTAAAGAGGCTTCCATAAAAACCGCAAAAGAACACAGGAAGTTGACAGCTTGGTCTATGCGTAAATATGCTGTAAAAGCGTGATAAATAAAATCATTTTAATACAGTTTTTTTGTGTATTAATTTTTTAATTATTTAAAGGATACCGAAGTTAGGGGTACTATGGTAGTTAGCCTGAAGAATGTATCAATGGTATCAAGCAAATTGCTTGTTGCAGCAAAATCTGTTGCTGCTGATCCTGGTGCACCAAATGCCAAAAACCAACTGTCTGCTGCAGCTAGGTATTTTTAATCTTAAAAATTTTATGTTTTTTTGATGTTTATTAAATTCTCATATTATACTCTTTCAGGTCCTGCAATATTAGTTTATATGATTGGTGGTTCATTATTAGCCATGGGTATCCATCCAGTTGCTGGTCATTTTATTTCTGAACACTACATGTTTAAGAAGGGTTTTGAAACTTATTCATATTATGGCCCCCTGAATTTTATTACTTTCAATGTCGGTTATCATATGGAACATCATGACTTCCCAAGTGTTCCTGGATCAAGGCTACCCACAGTGAGTTTTTCCAGCGATAATTTTCTTCGATGAAATAGATGGTTTAGCACCAGTGAGATCTTCTCGTCAAGATCAAATACACAGTTCCATTGTATCTACTCTTCTGGCTTTAATGGACGGCTTAGACAGCCGTGGCGAAATTGTTGTAATTGGAGCTACAAACAGAATAGATGCTATTGATCCAGCATTACGAAGACCAGGCCGATTTGACAGGGAACTTATCTTTCCAAACCCTA--------------------------------ATGTTTGTTGATTCTAATTCCTCGTAGAAGTGGGAAGGAACTTCTTCTGACACCAGTGGTTATTAGTCGCAATGAAAAAGAAAAGGTACTTATTGAAGGCTCAGTGAATTCCCTGAGAGTTAGCATTGCTGTGAAACAGGCTGATGAGATAGAAAAGATCTTATGCCACAAATTCATGCGTTTCATGATGATGCGAGCAGAGAATTTTGTGGTTCTTCGTAGAAAACCAGTAGAAGTAAGTTTTCTTCAT----------------------------------------------------------------------------------------------GCTCGTTTCTTCCACTTAGTATTTGAAGAAGAATTTGGACGAGTGAAAGATCACTTCGGTCCAATCAAAAGTGTTGCGTTTCATCCAGATGGGAAAAGGTATTTCACATTTAGGTACTTTCATATTGGAATACATTGGGGAAGTGGTGAGTGAACAAGAATTTCGCCATCGATGGCTGAACGGTATCGCAATGATCAGCACCATTACTGCTTGAACTTGGACAGTGGAATGGTAATTGATGGTTACCGCATGGGGGGAGAAGGGCGGTTTGTCAACCATTCTTGTGAGCCAAACTGTGAAATGCAAAAATGGTTAGTATTTCTGTGTTAGCAAACAAAAGCTTGCGACACAGTTACTGATGAAATATAAACTTAACAAATTTTCTCAAATTTTTCTAGTGGAATACTTTTTTTCTTTGCAGTTTTGTCAATTTTGATTGCCTTGGTCATCTACCCTGCGTGCTTTGCTTCAGAGATAGAAAAAAGCAATAGGCCTGTATGGGAGTTTGGTTGGGCCTATGGTGTCGGCTGGGGATCTGCAATTTTCCTGTTTGGTGCCATCCTATTGTTGCTCTGTGACAAGGAAACAGAAGAAATCTATTATAAGGAGAGGACCATCACCCACGAAAATGGGGATTCCAAAGCATAAATGTGTGTTGCTTTTGTGTACATAGCCACATGAATCATCCATCCAGAACCTATGTCCAGTTTGAATTAACCGTTTTTTTTTTATTTTATGCATTACTATTTGTTGCAGGTTGCACTATTCCAGTTACCAGATGTAACATTGATGATCTCTGTTTATAACAAGCGAAGCATGAAAAGGAAGGAAATGATCGGCTGGTTTTCACTTGGTCTAAACAGCAGTGGTGAAGAAGAATTAGCTCATTGGAATGATATGCGAGAAAACCGAGGAGAGCAAGTATGCCGTTGGCATGTTCTTCTGGAAACTTAACTCTTATGGCTTTTAAAATCTGCTCGTTTTCACCCTACCAAAGGTCCCTGCGCCTTTTGGAGCTCTTCCCACGTGTTCTGCATTAAAGAGCTCTCCTATGTCACGTGAGCATGGAAGGAAACATCCTTAAGGGATGCATGTTTGCCATCACTTCCTAGCGGATCCTTCCCTGGTGTGCTTCTTTTATGCCCATCATCAGTGTTCCACTTTTGATGAATGTTTTCTACTTTAGCACCAAATGTTAAAAAATATTTTAATTTTATTTTTGATATAAGTAGCATTTTAATGCACTTTGAAATGCTATT--GTTTGTAAATGCCAGTATAAATTTTTATTTGTGATGATTTTTTTATAGAATTTGGAGGTTTTGGATCTGTAAGTGGGAAAATAGAAATTGAGATAAAGATAAATCACGAGGGTGAAGTGAATCGAGCAAGATTTATGCCACAGAATCCATGCATAATTGCCACTAAAACACCATCCAGTGATGTGTTAATATTTGATTACACAAAACATCCATCTAAACCAGGTATGTTGTTTT-GTTTTCTTAGTTCTCTTTTGGGTTTGTACCTCACT-------------------------------------TCACTTTTTTTTTTTTTCTCAGACAGTGGCACTTTGGGATTTGCGAAATCTAAAATTGAAGTTGCATTCCTTTGAGTCCCACAAGGATGAAATATTCCAAGTTCAGTGGTCTCCACATAATGAGACAATTTTGGCTTCCAGTGGTACTGATAGAAGATTACACGTGTGGGATTTAAGTAAGATCGGTGAAGAACAATCTGCGGAAGATGCTGAAGACGGACCTCCAGAACTCTTGGTAAGTTTACTGTATATTTGATT----ATTGTTAATTTAATGTTTTTGATAATTATGTAATAGCATTATTTTCCCATT-------------------------------------------------------------CACCATACCTTGTCCACCAGGGTACATACATCGAAATACTCGGCCCAACTCCTCAGCTTGAACTCTTCCAGCAGGTGTAAGTTCTCCACCCCATTTTAGGATCAGCACAAGTGATGGTTCTCTAGGAGTGTCTGAAA----------------------------------------------------------------------------------------------------------------------------------------------------------------AACCTAAAGCACATTCTGTTTGAAACCACATGCACTGCATTTCATTCAAATTTTCCATTGCAGAAACTCCTTCCTAAAAAAATTAAAAATTTATAAACATTTAAATAAAA---------------------------------GTTGAGACAGACCATGCAGGGTTCCACGTGTCTGGATGGAAATCACTGATGCTTAAACAAAGTCTAGTGTTGCACTTGAACCTGCCATTTGGGGTTATCATATAAATGCTTGGAGGTTTAAAAGGAAATTCACTAGG-----------------------------------TGCAACAACGAGCAGATCCTGTTTATAGTCCACCGTTAAGTGTATGTGGTTTAACGTGGCGACTTAAAGTTTATCCTGATGGAAATGGAGTTGTTAGGGGAAACTATCTCTCAGTGTTTCTTGAACTATCTGCTGGCTTACCTGAAACTTCAAAATATGAGTATAGAGTTGAAATGATACACCAAGGTTCAAGAGATCCCACCAAAACTATAGTTCGTGAATTTGCTTCCGATTTTGAAGTAGGTGAATGCTGGGGATA---------------------------------------------------------------------------------------------------------------------------------------------------------------------------------------------------------------------------------------------------------------------------TTTTGTTTATATTTCTGCGTGCTCATTTGAATCATCTTACAGTTGGAATGTTGTGGCATTGAAGGTCCGAAGGACTGGGATATGAATATATACTTCAATTGCTCCAGTGTAGATGTGGGGAGCAGAGAGGCCTGCGGAGTTCCATTTTCATGTTGCAAACCTCAACCAAATGTAAGGATATTGGTCGTAAAAGATTT-----------TTTTTTTTTTCATTAGGCAGCAAATGTTTGAGTTTGATTCTCGACATGCCAACAAAGAAGATGATGTTTTCCATTTCATAGGATATGTTCCCATCGACAATCGGCTATATGAGCTGGATGGGTTAAAAGATGGGCCTATTGATTTGGGTAATAGAATTCTGCTTCAATATTTTTTCTTTATTTTAATT----------------------------------------------------------------------CTCCCGGCTGGTATTCAGCAATGGCTCAAGGACAAGGCATGTCCTTGCTGACCCGTGCGTTCAGAGTAACGGGGGACCTGCAGTACTTGAAGGCTGCCCTGCGGGCGATCAAACTCTTCAGTGTTCGTTCTGAAAACCACGGGGTTTTGACTACATTTTTAGGTAAGTACGTTTGGTATGAAGAATACCCCACAATTCCCAGCTCATTTGTGCTCAATGGCTTTATATATTCACTTTTTGGTTTATATGATGTGCAGCAGAGTTGCACTCACGAGCATTGTCGTGCGGCAGGACAGTTGTTTCAGGAAGGTTTGGTGTCACTCACGAAGATGCTGCCACTCTTTGATACTGGTTCAGGCTCTGTGTATGATCTGCGACACTTTTCACTTGGAATAGCACCCAACTTGGCGCGTTGGGACTATCACACTACCCACATTAATCAACTTCTTTTCCTCAGCACCATCCACAGTGATCCAATTCTGAAATCTGTTGCCGAGCGCTGGACAGGATACATGAAGGGGAAGAAAGCACCTCACAATTAAAGTTAAAGTTACCAGTGGAAGTGTCGCTGGATTTCAGAGCAAAAGACCAACTATCCGGACTGATGGAGGCACAGTGAGGCAGTCTCAACTCGATTGGTACATTAAATTTAAGACCATGTGGACCACACATCACTAAAGGGCTAAGCAATGTTTCACCTACAAAGAGAA------------GAACGATTTGAAGATCTGGGGCTATCATTGGACGTAGTAGGTCAAGCTGTATTTTCAGTGGGCTCATTTTTACTAAAAGCTACAGAAATACAACAAGTGATAGACAGCAGCATGAAAAACTTTAAAGCTTTCTTTCGTTGGTTGTATGCCGTTATACTTCGACTCTCTGAGGAGCCTGTGCCAGCTGAAATAATGAAGGTCACCCAACAGGACCTTAACTTTGTTGCAGAATTTCTGAAGGAAAATTTTACTAGTGAATGGGATCAAGATAAGAAAACTAGTTTCAAATTGGAGCGAGTGGGTCAGTACTTGAAAATGGAG-----------------CTGGGAATTTCTTAATCCTGATTCAAATTAAGTTATTGCTTTTTCTTTAACTTTTGCAGCTTTTTAAGAATGTTGCTGAAAGAGGAAGATGGGGTGAAAATCTGATGATAGCGTACAATGATTATAAGGAAGGACGTGTGAATGAAGCATTAATGAAATATGCTTTTTTATCTGAATTAGGCTATGAAGTTGCTCAAAGCAATTCTGCCTTCATTCTAGATAGAGGTATGATACCACAAATTTGTTAAATTTGTTTTTGTTTCTGTGATTTTTTTAGTCATTACTGAACATTTAATGTAACATGTACAATGATCGTTTAGCATCTCAGGCAGGTTGGAGTGGTAGGCAAATTTGTTGAGTTCTTTGGACCTGGTGTTAGTGAGTTATCCATTGCTGATCGAGCTACAATTTCTAATATGTGCCCAGAATATGGAGCAACTATTGGATTCTTTCCTGTGGATGAAAAAAGTCTTTTGTATCTTCAACAAACTGGTAAATTAGT------------------------------------------------TCTAATTCTATGTTAGGTTGGTGGTGTAGAAGAATATGAAGTGTGCAGAGCATTACAGGATGGAAGGTTAACAAAACCTTTAGTTGCTTGGTGTATTGGTACCTGTGCTAAAATGTTCACCTCTGAAGTTCAGTTTGGTCATGCTGGTGCTTGTGCAAACAGTGATCAAGAAACTGCATTAGTCAAGAACAAAGCTTTGTCAGAAGCAGGGGCAAGTGTT--------------------------------------------------------AGTTGTCAAAAATTTGTCTAGTTTTTTAAATTCATACTTTTACCTTGCTAATAAATTTATTTTCATTTCAGGCTTTTTCAGTTTTCTTTGTGTTCATTGCTTTCACATCCGACATGATTTGCTTCCTTTTTATCCCTGTTCATTGGCTGTTTTTTGCAGCAAGCACATATGTTTGGGTGCAGTATGTGTGGCACACAGGTATGTAAAGTGGTTTTTATGGGAGTAAATATTTTTTGTTTGTTCTAGTTATTTCATGTTATAACAAAAAAAAAATAT------TTCAGGTTGTGATCAAATATGTTCCATATGTTGGTGACAGCAAGCGAGCAATGGATGAATATACTTCAGAAATCATGATGGGTGGCCATAATACTATTGTGGTCCATAATACTTGTGAAGATTCTTTATTG-----------------------------------------------------------------------------------------------------------------------TACCTGAAGAGCATTATAGAGCAATTGATGTTCAAATTTTTTCACACCTAGGATATTTTGAAACATATCATAAAGCTGTTCCTTACTGAGTATAAGTTCAGAGGCAATATTTTGCTGTAACCTGTTCTGTGGCTTTCTGGTATCTTCATCACCACGAAAAATAGCATCAAACTTACTCATCCATGATGTCAAAACAGTTTCTTTACTAAGGCCATCGATTTCAGGTAGACTACGCACTCTTTTTTCAATGTTATTTTTGAATACTTCCCGAAAATCATGTCCTGAACAGGCACCACTTTGAACGATACGTTGCACTCTGTCACTCTTGAGGAAAACTTCATTATAACTCTGCACTGCATTTTGGAAGGCCTCATCGGCTGCAATTTGGGTTTCTCCTTTTAGAAACGACTGAAAACGCCCTTGTATAGTGTCGAGCTGCTGTTTGGTTATTTTGGTCTGTCGGCGTGTCATATCTGTAGGCTGTTTTGCATTAAATGGATAGGCAATGCAGCG------------------------------------------------------------------------------------------------------------------ATCGTTCTGTTCAATCTGTGGTGGAATTGAAAAATAGGCCATCCATCTGGCATAAAGCTAAAAAATGCACTCTTGCCGCTGGTCAAACTGAGTTGAAAATTGAGTTTCCTCTCCCAATTGTTGCTTGCAATCTAATGATAGAATATGCAGATTTCTATGAAAACATACAGGCATCATCTGAAACATTACAGTGTCCTCGTTGTAGTGCTTCGGTTCCTGCCAATCCTGGAGTCTGTGCCAACTGTGGAGAAAATGTCTTTCAGTGCCACAAATGTAGAGCGATCAACTATGATGAAAAAGATCCTTTCTTGTGCAACTCCTGTGGCTTTTGTAAGTATGCCAAATTTGATTACACCATTACTGCCAAACCCTGCTGTGCAGTAGATCCTATAGAGAATGAAGATGACCGCAAAAAAGCCATCAGCACTATTAACAGTTTGCTTGAAAAGGCTGATAGGGTTTACAAGCAACTTATTGCAAACAAGCCAGCTCTGGAATTCTTGCTTTTGCGCATCTATGAACACGGATTGCTGGAGAAGAGCCCGGACGATAATAGTGGATCCACAACAAC-----------------------------------------------------------------------------------------------------------------------------------GAAAGAAGTGAAGCGTACAAAATCTACATTATCTGTAGCATTTTCTTTGATACCAGATTCTGATCAAGAGCCACTAAATTTTGTAGCTCCTAATGATAAAGAATTTGACTATTGGACTGATGGCATAAATGCCTTACTTGGAAACAAAATGACAAGTAAAGAAACTAAGAATGATTTAGAAACACTTCTGAGTATGGACATAAAATTAAGGTTATTAGACACTGAGGGTGTGGACATCCCCGAGAAT------------------------------------------------------------------------------------------------------AACAATGTTGACAAAAATTTGTCAATGTGGGAAGAGATGAAAAGAGGAACAGATTTCAGCAAACAGTGTTGTGTTCGTGCCAAAATTGATATGAGCTCAGATAATGGTTGTCTACGTGATCCTACGATTTATCGCTGTAAGGCAATGGCTCATCCAAGAACCGGTGAAAAATTTAAAGTCTATCCTACCTATGACTTTGCATGTCCCATTGTAGATAGTATTGAGGGTGTAACTCATGCTCTAAGAACCACAGAATATCATGATCGTGACGACCAGTACTTTTGGTTCTTGAATGCTTTAGGACTCCGCAAGGTTCACATCTATGAATATTCAAGGCTTAATATGACCAACACTGTTCTTTCTAAACGTAAGTTAACTTGGTTTGTTGAGCAAGGTATAGTAGAAAGCTGGGAGGACCCTAGAATGCCTACTGTAAGAGGAGTTTTAAGGCGGGGAATGACAGTGGAGGGTTTAAAACAGTTTATTGTAGC-------------------------------------------------ATTACATGAAGTATCTGCAGATACCTTTGAATTGCTTATGGATCGTTTGGAAAAGGAGTCTTATTTTCAAAGTCAAACTACTGGCAAAGATCCCAATCCTTCGATTGACGAAGATGCTGTTTGTTGCATTTGTAATGATGGAGAATGCC-----------------------------------------------------------------------TTGTTTTTGATTTATCTGTTTTTTTTTATCTAGAATTTGGTGATGCCCGATGCTTATGAGCGTCTAATTTTAGATGTATTTTGTGGAAGTCAGATACATTTCGTTCGTAGTGATGAATTAGCTGAAGCTTGGAGAATATTCACACCACTCTTACACCAGATAGAGAATGATAAGATTAAACCAGCGCCTTACAAGTA--------------------------------------------------------------------------------------------------------------------------ACTTTTTGCTGGGCAATTCCAAGAGCTTCAAAAAGTTCAGGGTGTTTGACTGGCAATTCAATGACTTCTTTTATCTCCTTGATTTGTTTGTCCAATCCTCCAACCATTTCATAAGTAGAGTCTGGAACTTTTTCAACCATCATGAGACTCACCAAAGGGTCAACCTGCAACAAACAA------------------------------TTGTAAATTTTTATCAAATTATGGTTAAGTAACAATTTATTACACCCTTTTATTTTTTTAGAAATAAGCTGACAATGATTGCAGAACCACTAGAAAAAGGCCTTGCCGAAGACATTGAGAATGAAGTTGTTCAGATCAACTGGAATCGTAAGAGACTTGGAGAGTTCTTTCAAACCAAATACGATTGGGATTTGTTGGCAGCCCGTTCCATTTGGGCTTTTGGTCCTGACACTACTGGGCCCAATATATTGGTGGATGATACTTTGCCCTCTGAGGTATTTTCAAGGATGCTTTTGGTTCAAAAGGAGCGTGAAAAGGAAGTTTCAGATGATGAAGCCGAGGAAGAAAAAGAAGAAGGAGGAGGATGATAAACCGAAAATTGAGGATGTAGGTGAAGATGAAGAAGATAAGAGCAAGGACAAAAAGAAGAAAAAGATAAAGGAGAAATATACAGAAGATGAAGAGCTGAACAAGACAAAGCCTATTTGGATGAGAAACCCTGATGACATTAGCCAAGAAGAGTATGGTGAATTCTACAAGAGTCTAACCAATGATTGGGAAGATCATCTTGCTGTCAAGCATTTTTCCGTAGAAGGTCAATTGGAATTCAGGGCTCTACTCTTTGTTCCCAAGCGAGCTCCATTTGATTTATTTGAAAACAGGAAGCAGAAAAATAATATAAAATTGTATGTTCGTAGGGTATTCATCATGGATAATTGTGAAGATTTGATCCCAGAGTACCTTAGTGTTGTTCTGAAGATTTTTTTTATTAGGTATCCAGCTTCAGTATTCGTTGGAGATACATTTTGCTACTTTGCTGGAATGACATTTGCTGTGGTGGGAATTTTGGGTCACTTCAGCAAAACCATGCTGTTATTTTTTATACCGCAAGTGATAAATTTTTTATTTTCACTGCCTCAGCTCTTTCATTTTATACCATGTCCACGTCATAGGTTACCAAGGTATACTTTGCAAAT---------GG-GATATTTTTGGTAGTTTGGCAGAAAAGCGGGAGTCAAGTCGTGTGAAAGAAGCCAACAGCGTAGGGTTTTAGATCAAGCAACAAGAAAAAGGAGACTAAAAAAGGCTCTAGAAGCTCTTGAACAGGATAACTTCCATGATGATCCACATGCAAATTTGGTTATGCATAAAAAAGCTCCTAAATTTGAAGAGACGTTGAAAACAAAAGACGAAAAAACTCAAAGGTGAACCATTCAAGCAGCGTTCAGAAAGAATTTTTCAGCTCTCCTAGAGGAAGAGCAATTTACTGTAAAAGGTGCTCCTAATTATATGAGTGCTTGTGTACCTCCCTCAAAAATTCCAGAAAGACATTTTTGTGCTGTGTGTGGGTTTGACTCTAATTATAAATGTGTTCAGTGTGGCACTCGCTTTTGTTGTGTAAAATGTC----------------------------------------------------------------------------------------------------------------------------------------------------------------------------------------------------------------------------------------------------------------------------------------------------------------------------------------------------------------------------------------------------------------------------------------------------------------------------------------------------------------------------------CAATGGTCAGGGTATTTTGGTGATGCTAGGCAGACAATGCATAATAAATCACATGCGATTGTTACTGTGGGACAGAGATATGAGGTGAGAAACATTTTATTGCTCAATATTTTTTCCATTGTTCTGGTTCCTTACAAATATGAAGTGAAATTTTTAATTTTGGTTAATTTAGTTAATCTTTTTTAGGGAAACTATTGCTCGAGTAACTGGTGGCATGAAAGTCAAAGCAGACAGAGATGAAGCATCTCCATATGCTGCTATGTTGGCTGCTCAAGATGTTGCAGAGAAGTGTAAATTTGTTGGAATAACTGCTCTGCATATCAAGCTCAGGGCAACTGGTGGAACTCGAACCAAAACTCCAGGACCTGGCGCACAGTCTGCATTGCGTGCTTTGGCACGTTCAGGAATGAAAATTGGTCGCATTGGTGAGATATTGCATTTTGTA-------------------------------ATGAAGTAAGTTTTGTGCAAAACTTGGTATATTATGTAGAACGAGCTTACCGTACACCGGATTATGGAATGTGGGAAAGAGGTAGCAAGTATAATGATGACACTCCAGAAATACATTCAAGGTAATAAACTATATCTATTTTGTTTGTTTTACATATGTATTGTTATTTGGTCACATATATTTTTGTT---------GTCCTTTTCTGTGGAGTTTGCAGAAATCCTTAATTGTAACGAAAGACGGTGCTTCTCTGTTTTACGTATCTGTTAAAGAAGATAAAAATTGTGATCTACTTTCCAAATATCTAGTCCACAGGATATATTCTTTCCCTTTCAAAACTCCTGCTTTAGTTGTAGAAAAGGATGCTGTCTTCATGTAAGTTTCATTCGTAATTTGAAGTTTTTTAGTT---AGCTTATTTTTATGCAATTTTGCCATTGTTTGAATTTTTGTCTTCAGGTGCTGATTGTGATTTCGTTTTTAGTCATCTTAACCGTGAGTGTGTGGGGCATTGTCCGTGTTGGCAATGGACTGGATTTGACTGACATTGTTCCTAGGAACACCAATGAGTATAATTTTCTTAGCCAACAAGCCAAATATTTTGGATTCTTCAACATGTATGCTGTTACTCAGGGTAACTTTGAATACCCAACCAACCAAAGACTTTTGTATGAATACCATGATGCTTTCACAAGGATAGATAGAATAATTAAGAATGATGATGGTGGGCTTCCCGAATTTTGGCTGTCACTCTTCAGAAATTGGTTACTTGGTGAGTT--------TATTCAAAAATTCCATACACAACAGATT----CAAAATTCTTGCT---------TCCGAAAAATGGCTATGTACAAAGGTGCTGCTAGTGAAGCCGGAAGAGCATTACAGCTGAAGAAAAAACGAGAGAAAGCTTTAGAAGAATTGGAGCATAAAAAGAGGAAAATAGAAGAGGAAATGAAATTAGCAAATATTGAAAACAAATTTGCTACTCATTATGATGCCGTTGAACAACAGTTGAAATCTAGTACTATTGGTTTGGTTACATTAGATGAAATGAAGGCTAAGCAGGAAGATGTGGTTAAAGAACGAGAGCGGCAATTAGCTCAAAGGCAACATGAAAAAGAATTACAGCGACAAAGAGAAATTCAAGAAAAACAAGAAGCGAGAGAGAGACAAAAAAGACAATTGCTGCTTTATCTTTTAAAATGGATGAAGAGGAGGAAGATTTCCTTTCTAGTTGTGTATGTGTCACAAAATTTTCTTAATATAAATTTTTAGACGGGCATCTCTTATGTCCCCTCGGCAAATTTTTCAGCAGTCCAACATGACTCAAAAATGGCAAAGAAGAGAAATCACGAATTTTGAGTACCTTATGTTTCTTAATACTATAGCAGGTGAGTTTAAATTTTTCCATCAAACTTTGATTTTATGTTTCAAGGTATTTTTATGATTTCAAAA-------------------------------------------ACTCAGAGACAGCTTTCTCAACAGCAAGATTACGAGAACAAAGGTCTTTACTGATGACAGTACGGCAATTAGGACATGAAGCGGTTTCATCTCGTAATCGTGCATCAGCTAAGAGATGAGTGAAACATCCTGCACACATCAGGTGACCATTTGTGCACTAAAAACATAAAAAATTAACAAGTTTATTATATTAATAAATATTAATT--------------GAGGAAGCTAATATAATCACTGCTTATCATGAAGGAGGTCATGCTTTAGTTGCTCACTACACAAAAGAGTCACATCCCTTGCATAAAGTGACAATTATTCCTCGTGGTCCATCTCTGGGACATACAGCATACATCCCAGCAAAAGAACATTATCATGTTACCAAAGCGCAAATGTTGGCTCAAATGGACACACTCATGGGTGGGAGAGCCGCAGAAGAATTAATATTTGGCACTGATAAAATCACTTCTGGAGCAGCAAGTGATCTCAAACGAGCAACTACTATTGCAATGCATATGGTTAAGGATTGGGGGATGTCGGACAAAGTTGGCGTTCGTACTTTTGATGAAGATCATAACACGCTTGTGGTAGTTAGTGACTTAGCTGCTAGCACATCAGAAGTAATTGAATCAGAAAATTTAAGTATCTGTATTTGGTTGAATAATCTTTAGGAGATAGGACTAAACCTCTTCCTTTTCTAGCTCCACGATATACAGTTTCAACAATGTCAATCATTTCACTCTTATCCTCTATAGCCCAATTGATTTTGTTGTTATTTCCTGTGCCCAAATCTATCATAATGTGCTTGTTGCGAAAGAAAAACATCACTGTGCACGGGTCATACAATTCATACATCTTGTTAAAATCTGGAACTTCTGTGGTATCTACCATATAAATTACAGCAAAATTTTTTATCTTTTGTGCAATCCGGTAAAGCGTTTCATCCATTTTCATACAAGTGGGATCCCAATCATGTAACTTTAGGTCACCAGACATCAGCTGAATCTTGGGGAACTGGCAGAGCTGTTGCTCGTATTCCGCGTGTGCGTGGTGGTGGAACTCATCGTTCTGGTCAAGGTGCTTTTGGCAACATGTGTCGTGGTGGTCGCATGTTTGCACCAACTAAGACATGGCGCAGGTGGCACAGGAAAATCAATATTAAACAACGACGTTATGCAATTTGTTCTGCTGTTGCTGCTACAGGCATTCCAGCATTAGTTATGTCCAAAGGCACAAAATTGAAGAAATCCCTGAGGTACCTCTGGTTGTCAGTGACAAATACAAGAATTCACTAAAACAAAACAAGCAGTTCACTTCTTAAGGAAAATT-----------------------TAATTTGTATGTTTTTTTACCAGATTAGAAAAGGAATACCATTACTGCATGCTTATGGTTTAGAAGATCTTTTTTATAAATATGGTGTTGACCTCGAAATTTGGGCTCATGAGCATGTGTATGAAAGGCTGTGTCCAGTTTATGACAGAAAGGTAAAATTGATTTTAAATTCGATATAAACATA--------------TGTTTACTCTCAATAGCATGCCACAGCATTATTCCATATCTCTCGGTACGGGGTCTCTGTGGTGTTCCTGATGAGCCCCATGCCGCCAACGTGTTGCTTTCAAATGCAGAGGGCAGCGGTGTGGGGAAATTTAAAGAGCCCCCTGTTACAGTAATCCCAGGAAAAGTAAGCTTTATTTTGTTTAGTGCTTTTAATTAGCTGTA----TTTT--------------AAATGGTTTGCTTAGAAATTTTATTTATTTAGGAAAAAATGGCAGCAGAAAAAGTGACATTATCTGATGCACTTTCTAATGTTGATGTATTGGATGAACTGCCACTTCCTGATCAACAGCCATGTATAGAAGCCCAGCCTTGTAGTATTGTGTACCATGCAAATTTTGATACCAATTTTGAAGATAGAAATGCTTTTGTTACTGGAGTGGCAAAGTACATTGAAGAAGCCACTGTTCATGCAGAATTGGTA--TTGTTTTTCACTTTCAATGTTGATGCTTTATCAAATTTAATTTTAGAATGCCCGCCTTGCTGCAATGCTTCGCCAGTTAGCGCAGTACCATGCAAAAGATCCTAATCACCTTTTCATGGTTCGTTTAGCTCAAGGACTGGCGCACATGGGCAAAGGAACTCTCACTCTTTGTCCATATCACCATGATAGGCAACTTCTTAGTCCTGTGGGTGTAGCAGGATTAATGGCTACTTTGGTATCATTTTTAGATGTCAAAAA---------------AAATAATTCATGAAGACCAAAACACTTTTTTAAAAATGTGGCATGCATACTTTTCCAGCGAATAATTCTGAAATTACTGTGATCCACAGAGCTAAAACGAAAAATATATAAGATAGCCCCACTTGGTGACTGCTAGGTAACTGATATGGTTCTCCACCAATTTCTTCCATCGTAAAACCCATTGGGAAAATAACTGCAGCCAAGCAAAATAGAACCATGGCCGAAAAGCCGACCCACCTTGCATATGGCACTACTTGGCTATTCCAATGAGACATGATCAACAATCCAATAGTTGCCGTAACGCAAAAGCAGCCAATAATTATGCATATGAGTGATAGCATCCATTCGAGTTGGCTGACACTAAAGTAGTAATCGCGGAGGAGCCGAAACCCCCCGCCACTGCACCAGAGACAGCGTTTAGTAAATTAGTCACAGGATCCGTGGATCCGAAGGAACTGTTACATGAGCTCTTCAGTGATTGGGCAAAAATGCCAGGTTGAGAGTGACTGACACTGTTCTGAGTTGTCGAACTAGGAATCGGTTCTAGGAATGATAACAGTGGCTCTTTCTCTTTACCAATGCCTTGGATAATGGCAGAAGTGTTTTTCTGCGACATTATATCTTTCTCTTCGTCGTTCAAGCTGATATTGTGCTCACCCATAGCGTGAGCGACGAAGGATTTAGAATAACCAAAAGAGAGTTTACATAGAAAACACATCAATATAGGTTTAATAGGTACAGAAGAATAGTCTACCATAGGAAAAT---------------------------------------------------ACTTACCATCCCATGCACTAGATTCAACCCAAGCAACAGAATTAAACAAAGCAGCCGTGCCACCATAACAGGCATTTGTAGTATCAACACCTTCAACATCCGAATTTCCACTTTCTCGAAACAGCTCCATTAATACTGTTTTCACACTTTTTGATTTGTCAACTATTGTTTCTGTTCCAACTTCCAAACGGCCTATTTGTGTATAACTTAGACCAGTTCTCTTAACTAGTTTTTGTACAACAGTAAGGCACAAAGAATTAATGTCTTCTCGATCAGAGCAAAAACCCATTTTGTCCTGGCCAAGTCCAATAGTGTACTTTCCTTTGGAAACCTGGTCATACACTTCCAGTTCCTTTTGCTCCACGTAATACGAAGGAAAATAAACTTCAATGGCAATTATACCAACATCTTGTGGCCAACATTTTTAACT----------------------------------------------------------------------------CTCCGCCAAAACACAGAGTTTACGGATGCAGAAATTCAAGAGTGGTACAAAGGTTTTCTCAAAGCCTGTCCTAGTGGCCACCTCTCTATTGAAGAATTCAAAAAAATATATGGCAACTTTTTTCCTTATGGTGATGCTTCCAAATTTGCAGAACATGTGTTTCGCACGTTTGATGCCAATGGTGATGGAACTATTGATTTTCGGGAATTTCTCTGCGCCCTGAGTGTGACGTCTCGGGGAAAATTGGAGCAAAAATTAAAGTGGGCTTTCAGTATGTATGACTTGGATGGCAATGGATATATATCCCGGCAGGAGATGCTAGAGATTGTAACAGTAAG------------------------------------------------------------------------------------------------------------------------------------------------------------------------------------------------TCATTGTGAATTTTTTGTATGTTTGTG----CTTTTTCTTTTCAGAATGTTTTCATTGCAGTCATAACAGAAACTTTTAATGAAATCAGGGTTCAGTTTCAGCAGATGTGGGGTGAGAGAGTAACTATTCCGAGTGAATCTACTCCTCAGGTATTTGCATTTTCTTTTAATTTAAAATGCTGTCAA---------------------------------------------TTTTTTTTATCCTATTAGGTAAAAGCTCCAGCTAGAGCAGGTGCTCTTGCTCCATGTGATGTGATTTTGGAACCACAGAATACAGGCTTGGGACCTGAAAAAACGTCCTTTTTTCAAGCTCTTCAATACCAACCAAGATTTCCAAAGGAACCATTGAAATTTTGGTTAGTATTATAAGTTTTGGTTTTTGTTTTTTTTTATAATACTATGTCTAAGCAGGAACTTGACGACATTCTTCGTTTTGGCACTGAGGAGCTTTTCAAAGACGACGAAGGCAAAGAAGATCTAATCCACTATGACACACGAGCAATAGATGAATTATTGGACAGAACCCAAGAAGGAATTGAACAGAAAGAAATGTGGGCTAATGAATATTTGAGTTCCTTCAAAGTGGCTGCATATGTAACAAAAGAAGCGGAGGAAGAGCCTGAGACTGAAATCTTGAAACAAGAAGTTGAATCTGCTGATCCAGCGTATTGGGAGAAACTTCTTAGACACCATTATGAACAACAGCAAGAGGACATGGCTCGTACTCTAGGAAAGGGTAAAAGAGTTCGCAAACAAGTTAACTACAATGATGCCATGGGACCACAGGATGACTCAACATGGCAGGATAATCTGTCAGATTACAATTCTGACTTCTCTGTACCGTCAGGTAATTGTGGTTGAGAATTTAAACTTCTTTATTTTATAGGTATCATGTATGGACTAAGGGTCATGGTCCCACGAATTATGCCAAATGGAGAACAGCCACCACGCCATACCGTGTTCAATGGGAACTAGACTTTGAACCATACATTGTTGTTCGTAGAGATGTGCCCGAATATGACCGACGTTTCGTGGGGTTTGGCTGGAACAAAGTCTCACACATCATGGAATTACATGCACAGGGTTAGTTCTTTTCTTCCCTTAGGTTACATGATGTTTTGCATAGCGAGAAAAAGTTGACATTAGTTTTTGAACATTGTGACCAAGATCTGAAAAAATACTTTGATAGTCTCAATGGGGAAATTGATCCAGATGTTGTAAAGGTAATTATTCAAAATATCATATTTTTTATTCCAGTTTTGTACTATTATAATTTCTCTCAGTCATGTATCAACTTCTCATGTCATATATACTGTTAATATGTTTAATTTTGTCAGGATTTAATGGTTGGAGATGAAGCCAGTAAACTTCGTTCAATGCTTGAAGTAGCATATCCTATGGAAAATGGCATTGTAAGAAATTGGGAAGATATGTGTCATGTTTGGGATTACACATTTGGTTCATCTAAAATGAACATTGATGCAAAAAACTGCAAAGTACTCTTGACAGAACCACCCATGAATCCTGTAAAAAACCGGGAAAAGATGATAGAGGTAAGTTTATTGTTAAATTTTTGTTTTTTAACTTAAATGTTTTCAATCCAATTTTTTTTCATGTTTATTCAATATCCTTTTTTTTAGATACTGAAGAGAGTTCCAAACAGTGTCATATGGCTCTTAAGATTTCCTGCTGTTGGTGAACCCAACATATTGGCATCTGCTACTCAGTTGGGTCTGTCACAATCGCGCATCATATTCTCAAATGTTGCTGCTAAGGAAGAGCATGTGAGACGTGGGCAGTTGGCTGATTTATGCTTGGACACACCATTGTGCAATGGCCATACTACAGGTATGGATGTATTATGGGCTGGTACTCCTATGGTAACACTAGCTGGAGAAACCCTTGCTTCGAGAGTGGCTTCTTCTCAACTTACATGCTTAGGTGTACCAGAACTTATAGCTCACAGTCTTCAAGAATATGAAGACATTGCTGTGAGACTTGGAACTGACAAGGATTTGTAAGTATACATGCATTAGGGCTGCAGCCATGACGCTTCGGACAGTTTTGTTGTCCCTCCAAGCCTTGCTGGCTGCTGCAGAACCTGACGATCCGCAGGATGCTGTCGTCGCTAAACAATATAAAGATAATCCAGAAATGTTCAAGCTAACTGCAAGGCACTGGGCTCATGTCTATGCTGGAGGTACATTCTTTTATTATTATTCTTTTTACTGTGTGATTATAATTTTCCTGATTTAATGACAAAATTAAAAGGCTCAT--------------------------------------------------------------------------------------------------------------------------------------------------------------------------------------------------------------------------------------------------------------------------------------------------------------------TGAAGAAGTCAATGATGAAGGATACACCCCTCTGATGGAAGCTGCTAGAGAGGGTCATGAAGAAATGGGTGCCTTACTCCTTAGTCAAGGTTGATTTTAGTGCAGTAGTTTGCAATACTAATTTTATT--ACGTAATTTGTAGTAAAAACAAA-------TACCTCAACATAGCCACTCAGGGGAAAATCTTTCCGAAAGGGATGTCCTTCAAAGCCATAGTCTGTTAGAATTCTTCTTAAATCTGGATGATTATTAAAATAAACTCCAAACATGTCCCATATCTGTAAAAACAATTTTAAATAATATTTACCTACAAAAATCATGACTCAATCCAGAATTTATTTTTTTTTCTTCAGTTCTGTTTTGAAGGTATGGAAGAATCAGGATCTGAAGGATTAGATGAACTTGTTTTTTCAAGAAAGGATACCTTTTTTAAAGATGTTGATTATATTTGCATTTCGGATAATTATTGGTTAGGCAAGAAAAAGCCCTGCATAACATATGGGCTAAGGTGAGAATTTTTTTTCAAATGCGCAATTTTAATGTTTTAAAATAAAATTTTAGCAA---------------ATTTGTGATAGTCAATATACTCATCATGATGTCAAGAACGGTTACTCCCGTAATGGTGCACTACGTGGTGTTTGCAGCTGCGCTGAAGGGAAACATTGCGATTCTATGGATCGGCAATTTAATACATTAATCCCATGGTGCCTTCCACACACTAGTAACCGTCATAACCATTGGTCTGGACTCTATGGTCGACTGGAATGGGAAGGTTTCTTTAGCACCACCGTTACAAACCCTGAGCCAATGGGCAAACAAGTAAGGGATTTAATTTATTTATCTTTTTTAGATACTTTTTTTTATTAATTTTAATATGTTAATGTGTTAATTTTGTTAATTTAGTTGTCTGTGCTTTTTCTTTTAGGGCATTGTGGCAAATGAAACTCTTGGTTATTTTCTGGGTAGGATATATCTGTTCCTTGTTAAAGTTGGTGTGAATCCCCAGAAACTTCGCTTTCGCCAGCATATGAGCAACGAAATGGCACATTATGCCACTGATTGCTGGGATGCTGAAATTAAGACCTCTTTTGTAAGTTGTATTGTATTTTGATGATTTAAAAG--TGCAATTTAA------ATCAAATCCTAAAGAAGTTCAAGAATGTAAAATCTGTGCAAATTATGGTAATATTTTTGTAGGCCTTCCTGATGAGAAAACATTTTTTTAACAATGAAGAAACGGGATACTTCAAAACTCAAAAACGTGTAGCTCCTGTACAGAATCCAATGACTGACCCTAGTGTAAT--------------------------------------------------------------------------------------------------------TTATGCAATTAAAAAATTGTTTTAGATTGAACAACTTGATATTAAATGTAAATTATTTTGATCTTTAGCTGGTGATGGGAAGTGCTGTCATGGCATTTGAAGAAGTCTGTCCTGAGAGAATTGATTTGATTCACAAAAACTACAGAAAATTATGTAATCTGTTAGTTGATGTTGAAGAATGGGGACAAGTTATCATCATCAATATGCTTACTTATTATGCACGTACACAATTTGTTGATCCAAATAAACATGTAAGTACAAAAATTTAGGTGGAATATAAAGGAGAGGGTGAAGCAACTGTTGCAGCTTCGGAAGAAGAAAATGTATCGGATGCTGATGATAAAACGAAACTGGAGAAACCAGTTGCCTCCTAAACCTAATGAAGAAACAGAAGAGATGGACAGTGAGCACGATGATCCAACTGGGCTAGAAGGTGCTGCATTTCAAAGTAGACTACCTTTTGATAAAATGACAGCTCAAGAAGCTGCTTGTTTTCCAGATGTGGCACAAGGCTTGTCACAAACACAGAAGGTTTTTCTGCACATCAGAAATAGACTGGTAAGGAATTTTTTTCTTACATTCATAAAATTGGTTTTACTTTCCTAAACAGTCTCTGGCTTAGGATTTGGAGTGATGAGTGGGGCATTTTCATTAGTCAATGTTCTTGCTGATACAGTTGGACCTGGGACTGTTGGTCTTCATGGAGATTCCAGTTACTTTTTCATTACATCAGGTAGACTGCTTTTAAT-------------------------------------------------CCCTAAAAATAAAAACAATCTTAGAGTTCGGGAACACCCGCTTTTGGGACCTTACGTTGAAGACCTGTCGAAGTTGGCTGTAACCTCATATCAAGATATTCATGACTTAATGGATGAAGGAAATAAAGCTAGGTACTCAAATTTGTATCTTTTTTTCTAGCAAATTTTGTATTGTGTCTTTATATGTAATTTCATT-------------------------------------------------------------------------------------------------------------ATCGCACGTCGTGAGGGACGTCCAGCAATACATCTTATGCAGGCTGGACCAAGAAGAAGCGCTGAGGCAGCATCTGAGCAGGGAGACGGCTGAGATGCTGAACCAGCTCCACATCAAGAGTAATGGGTGCTTCATGTACCTGGAGAAAGTGCTAGACGGGGTTGGGGAGAACTTCATTATGTTGAGAGAGATCAAGGAAATTCCTGGCACCCTGAACGGACCTTAGCAGTTTTCTCACCTCGGAAATACAATTCCACACCTTGAGTATTTCTCGGATTGTGAACTTCAATATGCACTTCGTTATCATCTTCATATTCTCTTATGATAGCTGCTTTTAACCTACTCATTTCATTTTGCTCTCCATGCACAAGCACTATGTGAGGTGGCTTCAAGCAGCGAATAAATTCACTTGTTTGTTGATAATCTGTATGAGCTGAAAAAGATATGTAATCAACTGAAACTTTTAAAGGTAACTTCTGTCCAGTCATAGTTGTAATTTCTTCAGGTTCTGACAAAATATGCTTAGCCAATGTGCCTTCAACACAATAGCCAGCAATAATAACACCATTCTTTGGGTCCGTGCACCAACTCTCAAACAGTTCACGTGATAAACCACTTTGCATCATACCAGGACTGGCCATTACGACACATGGTCCGATATCATCAAAGTGATCAATACTTTTCAGATTCGATATGTGTTTGAATACAAATGGATTGTTGATGGCAATCTGTCGACGAATCTTTTCATTCATTGCATTAATATATGTCTGGTACACGGCCATACACTTTTTAGCAAGTGATGAGGCATAATAAATCGGAATGGCGTGAAGCTCTGGATGATTATTGCTTTGTTTATTTTAGATTGCTATTATGATGATGACAGCAACCTTGTAGTAATTATCCTCATCCCTGTGATGTGCATATTTATCTTGTGCCTTTTAATTGGTGCCATTGTATTTTTAAGAATGGCAAAAAAGAAACGAGCCACAAGAGGTACATACAGTCCTAGCCGACAAGAAATGTTTGGTTCACGAGTCGAGATGAACCACGTAATGAAACCTCCACCAGAGGAGCGTCTCATATAACATTTTATCCACGTCTAAATTTTGGCCACAAAAATTAAATGTCCTGTGCTTTTCATATTCATCAAAAGCCAAAGTCTATTGAATTTTGAGCTTGTTTTTTTAAATAAATGAAATTTCTTTCAGGTGCTGGAATTGGCATGTGTTTGGCAGTTTGATCATTGGTATGCTAGAAATCCTTCACTGAAGCAACAGTTGTTTTCATATGCTATATTGGGGTTTGCCTTATCTGAGGCAA----------------------------------------------------------------------------------------------------------------------------------------------------------------------------------------------------------------------------------------------------------------------------------------------------------------------ACGTACCGTTTAAAATGATCCAGTATCCTTTCTTCACGGATAGTATGTGGTAAATTTCCGACCCAGAGCTGCCTAGTCTCTCTAACCATCTTGCACCAACGTCCACATCAGGTATTCATTTCTCTTCTTTCTCCATA-------------------------------------------------------------------------------------------------------------------------------------------------------------------------------------------------------------------------TTACCTGCAAATAAAACTTCCCCTCGGCGAACTGGTTTTCGTGGTCTTGTTCTAGGGCCCTGCATGAGAGGCCTTTCTTGGGGGAGTAATAAATAATTTTTAGCTTCATCAACCAAATCTCTACAAGCTTCATCACTTTTGATCAAAAGATCAGAGCCAACTGTTCCCACAAGAAACTTTGGTGTCAGGAGTGGCAATCTAACATGCTGCAAAACCTATAAAT------------------------------------------------------GCAAAAAATCAAAACATTTTGAAAAACCACGTCTTTCAAATACAGCTTTCATTGTTCACCATTTTGCAGACAATGTAAAGTATGAAGTTTCTGGATTTTTGGAGAAAAACAAAGACACTGTAATGGAAGAACATAT------------------------------------AAATCGCAAAGGTTGGTTCTTTTTCTATTACAGCCTCTTGACTTTGAGGACTTGCAGCAACGTTTCGGCTTCAACATCACGATCCAAGTGAGCGACCATGGTGGAGAATCGTCTGAACCGTACCACGTTGATTATGCCAAAGTTCGTGTGAGACTCAGGGACATTAATGACAACAAGCCTGAATTCGAGAAGCCGAACATAGAGGTGATTGTGAAGGAAGATGCCGACATCAGTACCAGCTTGGCCACCTTCAAAGCCACCGATGCCGATCAAGGTGGAAAATCGAGAGTCAGGT-----------------------------------------------------------------------------------------------------------------------------------------------------ACAATGTCAATTATTCCACTGGCCCTATTGTATGGGGAGAACCTGGGACCAATGGACAACATGCATTTAATCAGCTGATTCATCAAGGTTAGGCCATGGTTGCTGCATGGAATTTGTTCCTGTTAGTGCATGTATGATGTTTTAATTTCCTTTTATTTTGAGGTCCTGCTTATTTTGCTTCTGGTTCCTGATGTTGGAGTCTTTATGATGAGCAGCATAGAATAACAAGATGTTCCAGTTTGTGCATGTCCTTTCATCTGTATAGCCATCACAGCCATTCCCCGCATAGTGTGTGAAGCCATCAACAGTATGGAATTGATTGACAAGCAGCCTTCGTGGAAGATAATGGATAACAAAGGGAGAGTTACGGTTGTCCTCCATTGGGATCAGAGGGATATCCGCCGACCACCTGACAGCCAAGGTAGAAGAGGAAGGCCAGAAGCAGTATGGAGAGTGGAAGTTATGTCGCAAGAAGTTCAAACGTCGGACACTGCCACATCTACAGATAGCTCTGCTAGCGGAGCTCCTCGTGCCAAATTAACTCTTGAGGGATTGGGTCCTAGACCACCATCCCGCACGCTGCCTCAAACCGAAGATGGTAAAGAAACTACTTATAAAGAAGGTAGTCCTGAACATGATCATTCTCTATGTGACTTCCATTGTTCAGCTCTACATGAAAAAGGTGCTCAAATACAAGTGAACAAGTCCGTTGCTACCTCGCCCATTCAAGAAGTGCCAGAGGGAAGCGCTGTTCCTACAGCTACTGCCCCTTCAGCTGTTGCTGGAGCTAGTGGGAGCAGTGGAACAACAAAGAAGGGATCTGCCAAGGGACATGTTCGCTTTATGGATGAAGCTCATGAAACCAAAATTCCTGCTCAAGATGAATCTGAATCAGATACGGAAAATACAGCTAACGAAGAAGAGCAGTTATCTGAGCGTTACCTTTTGCTAGTAGACCAGCTGTCTTTAGAACAAAATCGTCACTTGAGTGTCAAAGACATAGGCATCATCCTTGAAAGGTTAAGTTCCAAAATTGTGGATGTTGA----------------------------------------------------------------------------------------------------------------------TTCAAAAACTGATGATTGAAATATTTTGACAAGTTGAAGCTCACCTCTCCTTTTAACTTCAAACCCCTGTAATTCTGCAAGTGAACCATCAAAATTGAAAACAGCATAACGCTTTTTTAGTCTTTTCCCTTCTTCTT-------------------------------------------GCAGTGTTATTAGCTAATGGAGCTTTATGCTTTCTCTTCCAGCATGTGCAAAGTGACCAATAAGCATGGAGAGTGAAAAGGTTCTGCAGCGGACGTCTTCCCTGCTCCAGAACACCGCCCTCAGTGATGTCACGTTCATTGTGGGGCCGCCCTCGGCGTCCAAGAAGTATGTTGGGCATCGGGTTCTCTTGGCCATGACCAGCCCTGTCTTCGAGGCCATGTTCTACGGAGACATGGCTGACAAGTCCAAAGTCATCCGAATTACAGACCTGGCTCCCATAGGCTTAGAGAATGGAGTTTCTGGTGCAAGGGGAACTTTCGTGGGGATCTTTCAAGCAGCCAAAGAGTTTGATGGATTTTCCGCTTTCGAGAACCTCGATCTCTTTCTTGTTGATGCAGTATTGCTCCCGGATGTCTTCTCTGGAGTAGATGGGATGTCCTTTCTTGTTGCGTAGGATGCTGACTCTTCTCTTCACCATCTCATCATCCGAGTCGTAGGTGATAGTGTCGGCCGAGAGGTCAACTTGAATGCTTTCATCCACGAGGTCAAACGAAGCTGACTTGACAGAAATCGGGGTATCTCGAGAGCTGAGGGTCAAACGGGAATTGGCAAGAGAGCCTCCAGCTAGAAAAAGAAGCACATCCATTAGTGATGACTGTATATAGCACCAAGAGCCAAACTGTTCGTGATGTTGAAATTGTGCCATCTAACACCTGGGGTGGTCAAGGACTTCTTGGTGTCAGCATCCGATTCTGTTCCTTTGAAGGAGTTAATGAAAACGTTTGGCATGTTCTAGTATGTTATTATTTCACATTTATTGCTTTTTTCTTCCATCAGTCGGAAAACATTCCCCCATATGATGTAGTGCCTTCAATGCGTCCTGTGGTTCTTGTAGGACCATCTCTCAAGGGCTATGAGGTCACAGATATGATGCAGAAAGCTCTTTTCGACTACTTAAAACATCGCTTTGAAGGAAGGTGAGATTGTTTTCTGATCTTGAGAAGTAAATTTGTAAATTAGATTATGAAATGTTTCATTTTCATTAGATTTCAATCATTCTTTGTTCTCTG-TTTTCCTGTTTCTTTTTTTTTTTTATGTTTTCAGTGAGGAAGTTTTTGACTTCTCAAGTGGTCAAATGACACAAGCAAAGGCTAAGCATCTGAAAGATACCATGTGTAATGAGTTTTCTCAAATCTTCCAGCTTTGTCAGTTTGTTATGGTGAGTGACTATTTATCGTAGTCTGAAATAGTTTATTTTTACATGAGCTTTTGAAGCACTCACCTTTGACCAATCATAGCTAGTAGCATAAGCAAAAATTTCTCCACGAGCATTAAAGCAGCTTTTCACAATAGGTTGTTCCATTTGCTCAGATGTCTTTAGTTTAGTTCGTGCATCTTTATCCCAAAAACTAAACCTTCCATCAGAACCAACAGTAGCAAGAGTACCATGAACTGGATGGAAAGCTATGTCATTGACCTACA--AAAATGTGAAAAATAAAACAGGTAAAAAAAAAATTACGAAACTATATTTAGTTATTTTGAAATACTGCATAAATATCTTTGTGGCATCGAAACCTGGTGGTAATTAGACACATTACCGAAGATGGCCGATAGCGATTCGGACGTTAGTCCGGCTGGAACTGAAACTTTATATGCTTCAGGTCCTCGTGTTGTTACGATATATAAAATTGATACAGGGTTTGGTTTTAATGTCAGAGGTCAAGTTAGTGAAGGAGGCCCTTTAAAAAGTATAAATGGGGAGTTGTACGCACCACTTCAACATGTAAGTGCCGTTCTAGAGGGAGGAGCTGCCGAAAAGGCTGGAATCCGAAAGGGAGATCGCATATTGGAAGTGTAAGTGTTACT--------------------------------------------------------ACCGGCATAAGGAAATAATTGTGAAGGCAATATCTGGAATTTTGCTTCTGCTCTTAAAACATTTGAAAATTAATCATGTGTATCAGTTTGAATACATGAGCCAGCAACTGATGTTTGCCAACTGTATACCTTTGGTTTTGAAATTCTTCAATCAGAACATCATGTCTTATGTTGGAGCTAAAAACACGTAAGAAATTCGCATTTTGTTTTTTT---AAATGTTTTTTATAATTAGTATTTGATAATAATCC-AAATTCTGTAGCTACAATTATGGGACACTGGAGGAATGGAGCGTGTGGCTTCTATCACTAGTAGTTACTATAAATTTGCAGAAGCTGCCATTTTAGTCTTCAGTTTCGATTGCCCCGATTCATTCAATATTCTGTCCCAGCACCTGCTCGACATAGTCACCTATGCAGAAAGTGCCAAAATATTTCTCTGTGGCAACAAAACGGACCTTGTCACACAAAAGTCTGAGCAAGTCACGGATGCTGATATTGAAG----------------------------------------------------------TTTCAAGCTCCGAAGAAACCATTCAAAAGAATGAACTACTCTGAAGCTATTGAGTATCTCAAGGAGCAGCAGATAACCAAAGAAGATGGTACATTTTACGAATTTGGCGAAGACATTCCTGAAATGCCAGAGCGTAA-------------------------------------------AAGCGGATAATCAAAATGGCGGTAAGCAACAGAGGGAGAAATTTACAGGCGATGAACATTTCATCGCTATTTAGCCGACTTCAGGGAGCATTTTCCGAAGCCATGGCGACGCCAAAATTTGTGATTGATCGTAGAACCATTGAAAAAACGTGGAAATTAATGGACAAAGTTGTGAAATTGTGCCAGCATCCTAAAATGAACTTGAAAAACAGTCCACCGTTTATTCTGGACATCCTCCCTGACACGTATCAACATCTCCGAATTATTTATCACAAGCATGAAGATAAAATGCATATTTTAAACGAGAACGAATACTTTAGAATTTTTATTGATAATCTTAATAGGAAATGTAAACAGGCAATTAAGTTATTCAAGGAAGGTAAAGAGAAAATGTTCGACGAATCGTCGCATTATAGGAGAAACCTGACAAAATTAAGTTTAGT-------------------------------------------------------------------------------------------------------------------------------------TGAAGCTTGTTTGCGTGCTGATTGTGGTGAATGTCATTTTTGCAAAGATATGAAGAAATTTGGTGGTCCTGGAAGAATGAAACAATCATGCATCAGTAGGCAGTGCATGGCTGTGAGTATTTGTTTATCTCAGATTTTTTGAAAGTCATCTCCCTTGATATTAATT-----------------------------------------------------------------------------------------------------------------------------------------------------------------------------------------------------------------------------------------------------------------------------------------------------------------------------------------------------------------------------------------------------------------------------------------------------------------------------------------------ACTTCATTTACCAAAATCCATAATTTCATGAAATTTGGCAAATAACTCTTTTCCTAATGCATTCCTACAAATTTAGGTGCCAAGTCTGCGAAATGTATGCTCAAGGTGAAAAAGTAACATGTGGCATTGTCACTGAAGACACAAAAATTGTTTATCGCTCATGCAGCAGTATGGTGTATATATTTATCCAAATGAGTTGTGAAATGTGGCATTTTGACATAAATGGAGATTTGTACTTCGAAAAAGCCATTAATGGGTTTTTACCAGATCTGTTTTCTAAATGGAAGGTAAGGAAATTTTATTTTTTTTTTTTCTGAATACTTCTTTTTTAGAAGATTGATTGCAAGATTTTTACAAGCATATGGCAGTATTTTCTGATGGCCAATTATTTTTGGATCTTGATGGAAGGCCTTTATCTCCACAATTTGATATTCCTCTCCATGTTCACAGACACAAGTGGAATACTCAAATATATCCTCTTAGGATGGGGTAACT---------------------------------------------------------------------------------------------------------------------------------------------------CCCGTAAAACTCGTATAATTGATACCGTCTATAATGCTAGTAATAACGAGTTGGTAAGAACCAAAACCCTGGTTAAGAATGGAATTGTTCTGATCGATGCTACACCATTTAGACAATGGTATGAAGCCCATTATGCTCTTCCCCTTGGAAGAAAGAAGGGAGCTAAGCTAACTGAGCAAGAAGAAGCTATAATTAACAAGAAAAAGAGTAAAAAAACCGAAAAGAAGTATCTTGAACGCCAGAAGTACGGAAAAGTGGAACCAGCTTTGGAAGATGAATTTATGACCGGCCGTGCCCTTGCATGCATTGCCTCGAGGCCTGGCCAATGTGGAAGATGCGATGGGTATATTTTAGAGGGTAAAGAATTGGAGTTTTACTTGCGAAAGATAAAAGCTTCTGAAACCAAAGCAAGTTTACCAGAGCATCATAAAGTACTGCTCCCTGCTCTTTCGCCTACGATGGAAATGGGAACAATTGTGTCATGGGAGAAGAAAGAAGGAGACAAATTAAATGAAGGTGATTTGCTTGCTGAAATCGAAACTGATAAAGCTACCATGGGGTTCGAAACTCCTGAAGAAGGATACCTTGCTAAAATTCTTGTTTCAGCTGGCAGCAAAGATGTTCCACTGGGAAAGGTTAATTTTTTTTTAAATTTATGTTTTTTT---------------------------------------TCCTATGCCCATACAGTCTAGGTAAGGCAGTTGCATACTCCATGTTTGATGGTCCCACCCTCTCCAGATGTGGCAATTTGCCCCCAATAGCATCCACTACTTGCTGAGCTTGTGGCAGAGAATGGTGGCATCAGTTCCATATGTCAAAGCATCCGAGCCTCACTTGCTGGAGACCTATACACCTGAAGTTACCCATGCATATATCACCTCTAGACTAGAATCTGTCACATCAGTTATAAGGTATGTATTAAAAGCAAATATGCAAAACATATGACATATATATATGTGAAACTTACAGCTCCTGCATAATGCCTAACACGAAAGCTGTGATGTGGTAGAGAACTATCAGTGAGGAAATTGCGACAACCCCGACTTTCAAAGTAAGGGTTGTCTTGGCAGGCTTGTGTCAGTTTGTAGAGGAAAGTCTCATCACTGACTGGGCCTTGCCGAAGGCACTCTTCATCCAACATGGCAAGGATACCGTGGTTATTCTGAAAAGTAAAACATGTATACA-AAAAATAATTTTTAACTTTGAACTATAAGTCTGAAATTGCAAATATGAAATGAGGTTAAAGGAAGGTGCAAAAGAGCAGTGGCTGGTGACAAAACATACCAAGGGATGATGAAAGAAACAAGTCCAGTAAGGAAGTGGTTCGGCGGGATGGTTTGCTTTTGTGACGGAGAGACATTTTTTTACCTTCTCTTTTATTAGGCTTTTCCT-----------------------------------------------------------------------------------------AAAAATATATGAATTCTTTTTTCTTGGTACAGGTATGGAATTACAAACAGAGACGTTGTATTTTTACTCTGATGGGCCATCTTGATTACATTCGCACCACAACCTTTCACCATGAATATCCTTGGATTCTAAGTGCATCAGATGATCAGACCATCAGAGTTTGGAATTGGCAGTCTCGTACATGCATTTGTGTATTGACTGGTCACAACCACTATGTTATGTGTGCACATTTTCATCCAACTGAGGATCTTGTTGTATCTGCTTCACT---------------------------------------AAGAAAGGTGAAAGACTTGGTGCTGCTATGATGGGTTCGACTCATATTTATGAATTAGCTGCTGCCATTCCTGCTGGAAAAATTAAGATGCCTGGAACTGCATCAGTACCTCCCCAAGGTATAGAGGTTGCTTTAGATCCAAGTGAATTGGAACTTGATAGTGCAGCCATGGCCGCTCGTTATGAACAAACTGTTCGAGAGCAACAATCTCAGTTAGAAAAGAGGACTTAAGTGATATGGTTGCAGAACATGCTGCACGTCAAAAAAATAAAAGGAAGAAACAGCAACAGGACAGTGGAAAAGCTCCTTCCGAAAA-------ATTTACAAAGATTAGCAAACCTTATTTATGCAGGATGGGAAGTATGACGTTGGTGGTGGGGAAAAATTTGACAGCCTTACTGATTTAGTAGAGCACTACAAAAAGAATCCTATGGTAGAGACTACTGGAACTGTGGTCCATCTCAAAATGCCTTTCAATGCCACTCGTATCACGGCATCGACCATTGAGTGCAGGGTCCAGCAGTTGGTGAAAGAAAATGGACAGAGCAGTGGAAAAGCTGGGTTCTGGGAAGAATTTGAAGTATGTAGTTT------------------------------------------------------------------TAAGAGGAAACCAATGGCTCTTATAAAAAAATTAAGGAAGGCAAAAAAAGAAGCTGGTCCTCTAGAAAAACCAGAGGTTGTCAAGACCCACCTGAGAGATATGATTGTTGTCCCTGAAATGGTGGGATCAATCGTTGGTGTATATAATGGCAAAACTTTCAATCAAGTTGAAATAAAGGTATTCACTTTATCAATGATTGACTGCATGTGTGATTTATGAGCAGTATCCCCATAAAGCAGAGAAGACCACTGTTCTGGTGCAATGCGAAGGCCCGCCTCAGTAGCAATTTGGACAATTTGGGCATCATGTTCTCGTCTTAGAGCTTCATATGTTCGAAATTCTTCTTTAAGTTGCATAAGAGAAGAATCACCTTCTCGTTTAGAAACCTGTAAAAATGAAAAAAAA--------------------------------------------------------------------------------------------ATGGACGTCTTGCAATCTCTGCAATTGCTGTAGGAGCTGCTATGTTTGCTCTCCTGTGGGATTATCTGAACCCTTTTCCTGAGTCTAGACCAGTATTAATACTTTGTGTTGTCTCATATCCTTTTCACCGATCCTT---------------------------------CGCATGCTTGTTATCGCGACGTGTGTTAGCGCAGAAAGAAGCCTTGTTGACGATGGTAAGTGGCTTCACTTTTCGTAAATCGCACTGATATGAAGTTTTGTATTGATGTTGAAGTTTTTTAGCTCTCACTTATACACGTTCCTTCTCTTTCAGCATAAGTTGAAATATTCTCAAAAGGAAAAAGTAAAGCAATTCATAGCATTCACACAAACAGGTGAAAAAACCGCAATCTTCTGCCTTGCTCAGCATGACTGGAAATTGGATGTTGCTTCCGACAATTATTTCCAGAATCCCGATCTCTATTTTAGGGAGCAAAAGGCATCTGTAGACAAGAAGAAATTGGAACATTTGTATAACAAGTATAGAGGTTCATGTTTTTTTGTTTTTAACGAATTTGACAAAACCGTAATTAGGCTTAATTAAATTTTCGGTTTCTTTCATAATTAT------------------------------------------CAGTTTTTAGAAATGTTGCAATTTAATATTAATGTTCCTGCTAGTGTATATGCAAAGTATTATTATGATCTGAGGACTCTGGCTGACCAAAACGATTTAACATTTCCCACTGAGCCTTTGAGCAAGGACAGAG-------------------------------------------------------------------------------------------------------------------------------------CTCGTCACAACCAAACTGATGGAGCATACTTTGGAACAGGATTTCCTCATATGTTATATATGGTTCATCCAGATTATAGGCCAAAGAGACCCACAAATCAATTTGTTCCAAGGTAAGTTTTTAAATAAAGTA-------------------TTTCAATTTTGTCTGCAAATCTTAAGAAGTG----TTTGTATCATGTGTAGGAAGGGTAGCTGTTGAGTATCTGGATCCAAGCCCGGAAGTTCAAAAAAAGAAGTATGCTTTCAAGTGCCATCGTTTCAAAGAAAATAATGGCATGGAATTAATATATCCTGTCAATGCAATAGCATTCCATAGCGGCTACAATACATTTGCAACTGGC------------------------------ACTTTGCTTGTGTATATG-CCAATA-TAATTTTATTCCAGGAAATTATAAATGCGAACTACATGATCCAAAAACAGGTGGCTTTATGCCATCTAGTCCTGGAATCGGCATGCATGTTGAGATCAGAGATCCTGACGATAAAGTGATTATGTCTAAAGTATACAGTTCTGAAGGACAATTTTCTTTTACCTCAAACACTCCTGGTGAACATGTCATTTGCCTTTATTCAAATACCACAATGTGGTTTAGTGGAAGCCAGTTGGTAAGT---------------------------------------ATAGATCTTCTTCCAGAGTGAACTCGTCACTCTCCCGTACCAGATAAATGTCCAGGCAGAGTTGAAGAACGCGATCCACATAGGGCATGTCATCAAACATTATCGTGAAGGAAGAACCAGCAACAAAGCCTCTAACCACTCTTGAGACAACCAGCACGAAGGTAGTGTACAAACCTACAATGCTGAAGAATATATAGACTTTTTTAAGTCTGAGACTTCTATTCTGTTTCATGTGGTGGTTTAGATTCATTGGTTCTCGATTTTCAACTCCTTCATGATGGTCATATTCCTTGTGGGTCTGGTCAGCATGATTTTGATGAGGACTTTGCGTAAGGACTATGCACGTTATAGCAAGGATGAAGAGATGGATGATATGGTAAGTATGAAATGCTAGATTTATTTGTTG---------------------------------------------------------------------------------------------------------------------------------------------------------------------------------------------------AATGGATTCTTTGGGATCGAGGCTGTCAAGATGGCATGTATTTGTTGAGAGAAAGCAGCTCTAATTATGTTTTGTCTCTTTGTTATCAAAAAAGGTATGGAGTTTAAAATGTATTTACATGCATATAAGAT------TTCCATTTGTTTAACAATTTATGTGTTAATTTCAAGGCCCATGGATCTGTCGGTGATTAAGAAGAATATTGAAAATGGAGTCATCAGGTCCACCATTGAATTTCAGAGGGACATGATGCTCATGTTTCAGAATGCTATTATGTACAATAGCTCTGATCACGATGTCTACCACATGGCTTTAGAGATGCAGAAAGAAGTCATGGAACAAATACAGGTGCGT-----TATATTGGATACTTACCCCATTTCATATTGTCGACAACAGGCTTCACGGAAATCTGTAACTGGCGATAGTTCAGCATAAATCGGGCGACCAGCAAACCATCTTTTATTCAAATCTTCAACTGCCTTTTCAGCATCTTCTTCTCGGCGAAACTAAAAT-------------------------------------------------------------------------------------AGAATGGTTTCGGCACGCAGTTCAATGGACTCATGCAACCTTTCGACGACACTCTTTACTCCGGCTACTCTTCCTACAACAACTGGGCAGCCAAGGTGCCCAGCCCCCTGGGTGCCAAGAGCTTTCCTTGGCCAGGACTCAATTTTTTCCCTTTTTTTACAGGGTATTCAGCTTGGCACAACAGAAGCTTCGAGGTACTGGATATATTGGGTTCCTGCTCAGTATGTGGATTCTATTAAAGATGCAATTTTAGGAAAATGGCAGTACTTTTGATGTTGATGTAGATACATGCATAACTATTATTTTAGTATTTTTTACACTTTACATGATGAATGAAAGAAAATTTTGTACAAAGCTTTTGAAATTTTTACATGATAACCAGTGTATTTTGTCTAGAATGAGGTCTATGGGGTCAGCAGCATTGAACATGTGTTCTGTAGCCTCTGGGGAAGCTGAAGCATACTTTGAATATTCTATCCATTGCTGGGATATGGCAGCTGGGAAAATCATTGTAGAAGAAGCTGACGGAGTAGTTATTGATCCTGCTGGTATAATGCTAGCAACGTTGTCCTTATTTTTAGGAGAGACTGGATTTCTCTTGTGCCCTTTTTGGCCCTGATGGTGGTTTAGTGTCAAATGCTCCTCATATCCCTGTACACTTGGGAGCTATGCAAGAGGCAGTGCAATTTCAGGTAAATGTCATTTTATCTAGGAGTGCTTCTTAATTGATATATTTTTAGCTATCTGTGCCTACAACTGCTGCTCCTGACTATGCATTGTCTACCATTACCACCGACAGCTATGCTGAAGAATTTCAAAAAACTATTGATCAAGGGGCACAGGGTAGAGAAATACATACATTGCAGCTATTTAAACCTGAAGGTAGCAGTTTAGGGTTTAGTGTTGTGGGGCTGCGCAGTGAACAAAAAGGTGAACTTGGTATTTTCATACAAGAGATCCAACAAAATGGAATAGCAGGAAGGTGAGTTTTTAAATTATGTTTATTTTATATATGAATGTTCTTGTTAACATATAGATAAGATTTTTATTAAATATGTTCTGTGTAGGTAATATCACTTAGGGGTGTGGATGCAGCCGAACATCGTCGACAGATGATTCAGGAATCTAAATATTTGGGAGGTGATATGGAGCATACCCATTTAGTAAAAGGTCTTGATTATGCTTTATTACAGAAAGTAAGT
A_hadros_MY459 ATTTTATTCTATTTTTTTTTTGCTTTATTATAGAAAAATTGTAGCCCGTCTCTTCAGTTTGAAGCAGCATGGGCACTCACCAATATCGCTTCTGGAACATCACAACAAACCCAAGCAGTTGTTAATACAGGTTTGTAATTCCTTTTATATTAGGTATATTTTTGTTTTTCTCAATATTACTTTCCAGGCTCGCACGGGATCTCTTGCCATTGAGGATATGGATGGTGGCACTTTTACCATTAGCAATGGAGGAGTCTTTGGCTCAATGTATGGCACTCCCATTATCAATCCTCCACAGTCTGCCATTTTGGGTATGCATGCTATTATAGAGAGACCAATGGCTATCAAAGGGAAAGTAAGTGTCTTTTCTT--------------------------GATCAGAGAAACTGAGTGGTATGGTCCATCAGGGTATTCCTCACTCACTAAGACCGCAATTATGGTTAAGACTTTCTGGTGCCATGAAAAAGAAACTTTCCTCTGATCTCACCTATAAGGATGTTGTGAAAGCTAGCTCTAATGATCACGTTATGACATCAAAACAAATTGAAAAAGTAAGATAATCCAATCTTTTTAAAATTATCTTTTTATGTATTTCT------------------TTTTTTTATATAAATCAGTCTTACTAAATATATAGGCCCTTCAAGCCCCAGCATGTCATGAAAATATGGTAAAAGTTGCTGGATATATTCTAGGAGAATTTGGTAATTTGATTGCTGGTGACCAAAGATCAAGGTAATGTTTTGCAGTTTAATATAAAGTTTGTAAATGAACAAAATTGAAGTTTGAAATTCGTTTTAATTGCTTCTTTTATTCTCACAGGTTTGATTGTTTCCACTCCCACAGGAAGCACCGCATATGCAGTCGCGCAGGTGCTTCCATGATTCATCCCAGTGTCCCTGCCATCATGATCACACCATTTGTCCTCATTCTCTTTCTTTTAGGCCAATT-----------------------------------------------------------------------------------ACAGAGCAAGAAACTCTTCTTCTTCTAGAAGCCTTGGAAATGTTCAAAGATGATTGGAACAAAGTTTGAGAGCATGTTGGGAGCCGCACTCAAGATGAGTGCATTCTTCACTTCTTAAGATTGCCTATTGAAGATCC--------------------------------------------TGTTAGGCGAAACAATGGGGTGCTACCCAAGGAAGGTGGCCCAAGAAAAGTGCAGAATTCCTTCTTCAACTCTTGAGAAACGCTGAAAGTAATGCTGACTACAAGGGCTTAGATGTTGACCGATTGGTAATCGAACACATTCAAGTGAATAGGGCACCTAAAATGAGGCGTAGAACATATCGTGCTCACGGCAGAATTAACCGTAAGTAAAATTGATTTACATTTTAAATTGTTGATATCTTAATTTATGATTATAAAGAT---------------------TCTCGCACTCAACATTAGTCCAGATCTTGGAGAGAGGATCGTCATTAGTGGTGAGAGGGCTGTTGTGGAAGAAGTGTTTCCTGAGATCAGTCAACCCCTCATGGACTCCAGGAGTAGTGTCGCCTGGAACCAAGACTCTAAACATGTCATTCGGTTCCCCCTCAACGGATACTGTAAACTAAATTCCTTGCAGACGATAACAAGGTTGCTAAACAGTGGTTTCAAAATACTAGCGTCGAATGGTGGAGGTGTGGAAGGACAGCAGTTCAGTGAATACTTGTTTGTGAGAAAATGCATCTCTCTCTG----------------------------------------------------------------------------------------------------------TTTCCATAAGAAAGCTTCAAAGCCGTTTGAAGCTTTCAGAGTAGTATTCATGGAAATATGAACCTAGACTCGTTGTCTTTTGCTTTGTCTCATATTAGTTATTCTGTGGCGAATCTTACTAAGAAGAATTACAAATC------------------------------------GCATGCCTTGCCTGCCTGTTAACTCATTTTGAGTAACCAAACCCTGTGTGCTAATGACTACCCTAGTGTGCTCATTGCCAGCTGAAGCTGACCGAAGGGTGCCCTCTCACCCAATCAGCGGCTCCAATAAACTCCCTGCAGCAGTTCAGAGTGATAACCAAGGGTGCTGGGTGCAGCCAAGCCGACTTTGCTGTGACCATTACCAGTCCCTCTGGACGCAGGATCAAGGCTCATGTCATACCGACAGCAGAAGGATTTCTGGTCAACTTCACCCCTACGGAGCTTGGGCAGTACTTGCTGAGCATCTCCTTTGGTGGTACTCCTCTTTCCCCCTCTCCTATCCGCCTCATGTGCATGCCTAATATCTT-GTTTTATTTTTTAGTTGTTTGGGGAGAATGTAACCACTCATTTCACAATTGCTGCATGTCCTTGTGGGTAAAACAGAATAACAGATGTCCACTCTGTCAACAGGATTG---------------------------------------------------------------ATTATTTTATATATATATTTTCTTCTCAAA-------------GATTTGATTTGTCAGGTGGAGAAAGTGGCTCAGCAGACACTGTCAGAGATCCTCGTGGCTTTGCTGTGAAATTTTACACAGAAGAAGGAAACTGGGATCTTGTTGGGAACAACACTCCGATTTTCTTCATTAGAGATCCTTTGCTTTTTCCCAGTTTTATACATACCCAGAAAAGGAATCCAGTTACACATCTGAAGGTTGATATTTTTAATATTTGTTCATTAGCTAAACTAAATTTGTAAAAATTTAGATTAAATAAATTGTATATTACTTATGTTGTTTGGTAATGATTATATGTGGATTTCTGTATGGCCTTTGTTATTTGTAGTGTATGACATAAGTGGATCAGCCAGCGATAGAAGTGTTGTGGTTCTAAATGATATCCATATTGATATTATGGATTATATTGTACCAGAAACATGCACAGATCAGGAATTTCGTCAAATGTGGGCTGAGTTTGAATGGGAAAATAAAGTAAGTTTTGCTGTGAAT----------------------------------------------------------------------------ATATGTATCAACTTGATGCATTTACTCAGTCTTGCCCAGCTGACCAAGATATAATCAATCATTACAAACTTCAGCAAGGCACAAAGATGAAGAAACATGAAGAGCTTGAAACTCCCACATACACTACTTCCATTCCTGATACTATTGATTTAAATAATCACTAGAATTACTAGTATGATATAATGTAGGATTGAGTCCTATATGGCTCTGCA-------------------------------------------------ATCGAAGTTTTAACAGAGCAAAGTACCACAAACATTGCACTAAAACAGCACGAGTAGTTACCGACGTCGACATGACCGTCTTTTCTAAGCAATACGCCAACCGCCATTTTCTTAACACGACTAGAAACCCAGAAACGACAATTCACCAAAACGATTATTTTAACTGCATGCTCATATTAGTGCTTAAATAAAGCGGCTAGATGATCAAAGTCTTGTGTGAATGAAATCAAAGATAGTTTACGAACTTACATTGGGCAGAAGCGTAGTGGTCCTTTCTTGATTGGCTATGGAAATCCAGCACCAATGGACAACGAA----------------------------------------------------------------------------------------------------------------------------------------------TTTTTTATGAGTGATTATAGAATGATGTTTTTCAGATTAGCTAGGTCAAAACAACTTCTGAAAGTAATCAATCAGAACTTTGGAACATTGGCCTTCTGTAGACGATGGCTGGATCGTCTGGGCCAAACGAAGTACCTGATGGCTCTCAAGGACCTCTGTGACAAAGGCATTGTTGACCCGTATCCTCCCCTAAGTGATATTAAAGGTTCATACACTGCTCAGTTTGAACACACTATCCTTTTGCGTCCCACATGCAAAGAGATTGTTAGCCGTGGTGATGACTACTAATTTTTTTAAAGCTGATTAGTAATATTTATAATTTTTTGTGTCTAGATTTTCTGTAGAGGATTCCGATATGAATATAATATTTGAGGAAAACAAACTAAACGCAGGTGTCCCCATTATAAAAGGAGCTACTCTTCTGAAGCTGGTTGAACGTCTAACGTATCACATGTATGCCGACCCTATGTTTGTTCGCACTTTTCTGACGACTTACCGATCGTTCTGTCAACCCCAAGAACTCCTGGATCTCCTTATCGAAAGATATCCTTTTAGTAGTTTAATTTGTGAAATAACTTTTGAAGTATATTTTTTCAATAGATGAATTATTCTACTTTATGCCTC-TAGTTGTTGCAGCCAATGACCTAAAGTGGCCAAGTACCAGTATGTTCCGCCCATTTGTGGAAGTTAATCTCATTGGTCCACATCTGAGTGATAAAAGAAGAAAACATGCCACGAAGTCTAAGAACAATAACTGGTCCCCTAAATACAACGAGACTTTTCACTTGTAAGTAGAATTTCTTTTATGTT-AAAATATATTAAACCCATCTATGAAGCACAAGTAAGTAACACCAGTCTTCTACCAACAGTGAGGTGGGAGGCTTCTGGTTGCCTCCACTTTTCTTCTTAGCATACATAGCTGTCGTTCTGTCTCTTTCTTTAACCTTCTCAGGTATCGATTTGCTGAGATCTACTACCGGAGAGGAGAATCGACTCACAAAGGACGCGCTGTCCCAACGCGTGTTGAAACTGTGGTCCTTTTCTTGCCAGACGTTTGGAGCTGCCTACCCACCCGTGTGGAGTGGGATGGCTTGGTCCTCAACTACAAAAAACAGCTTCAGGGGAAGCTACAGGAGGAGATGGAGAATGACGACGAGACTCAGGCACTGATGCTCTTCATTACTGGTTTTTTTATTTTTCTCTCTTTATTTAGACTGTGATGGCAGATCCCTCACTGTCCAGCCATCCTTCAGTGACTAGCTATGA-------------------------------CTGATATTCGATGGTTTGTTCCATTGGGTTTGTTATCATGGATGCAACATGCTGGCTGTGAGAATGTTTTTGAGCTTGATTGGTGGGAAGAAAATTGTGTTCCAGAACATAGTGACACATTTTTTACTTTTACCCCA----------------------------------------------------------------------------TCTGTATTTTTAATATGACCATTAAGAATATG-GTTTCTTCCAAGATGATTGTTTTCAAATACATAGAAGATAAAGATGTCTTTCAAAAGTTTTATAGCAAAATGTTGGCTAAGAGATTAGTTCAGCATATGTCAGCGAGCGATGATGCTGAAGCAAGTATGATTTCAAAGTTAAAGGTATAAAACTTTGAATTTTTTTAAACACCAGGGGAAAGTGTTGATGATTGTGGCGGAGGATATAGCGAATCAATTGCCGAAATGTGTGATGAACTTCAAAATGGTTCACTTCCCCTGCTTATTCTCACTCCTAATGGAAGAGATGAAGCAGGCACAAATAGAGACTGCTTTCTACTTAATCCAATGGCTAAATCTATTCTCCATATGAATATGTTTCGTTTTCTTGGTAAGTTCTTTATTTGTTCGTAATTTTCATAATAATATATTGTATTGTAAAAAAAGGACATGTTTGTGTTAAATATGAAAAAAGAAAGGATACAACTATTGTTCCTTTAGGAACAGAGGTCATCTTGGCACCAGGTGAGGTTAGCCCAGGACACATTATATTTGCTCCACTTAAAACAAATCGTATTGCTCCTTTGTCAACTTGTTCCCAAGGACAAATAAAAGGGTCTGTTGAACA--------------AATTTTTCATTTGCCATTTTTAGAATCTCTAATAACTCCAGAGCAGTTTGCAGAAGCTCTTTGTGACGATTTAGATCTTCCACCTTTATCGTTTGTACCAGCCATTGCACAGTCCATTAGACAACAAATTGAAGCATTCCCCACAGATAATCTCTTAGATGAACAGGAAGACCAAAGAGTTATCCTGAAGGTATTATTTATGTGCGTGGGTTGTGAAAAAGCAATTTTTTTATATTGTTTTGTGATGTTACTAGCATAATACTTAAAAATATAGTTTATTATGACTACAATGATACAGCCAGGCTTTTAGCAGCTGAAAATGTTGACAGAGAAGCATTGATGGAATATGCTCGCGACGCTGCAGATTTTGCATCTAGTTATCAGCTTCCTAACCTCGACTTTGCCGTTAATCACTATGGCCAGGCTGATGTAGCTATGTTTGACTTTACATCCATGTATGCTGCTGAAAATGCATGCCGTATAATGGAAAGAAGAGGTCATAGACTACTACAGGGCTTAGTAGGAGACAGTTTGCTAGAA--TAACTATTTTAATAAATGTTTTTCCAGGCCTCATAGTGCCTTATATTCGATGATGAAGGACCAGTATGCTAACTATGTGGTACAGAGAATGATAGAAGTTGCAGAGAACCCACAGCGTAAGCTTTTGCTGCATAAGATCCGTCCCCATATCGCTGCTTTAAGAAAATATACATATGGCAAACACATTCTTGCAAAGCTAGAAAAGTATATTATGAAGAATAATGACCTAGGTCCTATTGGTGCTCCACCAAATGGGGCCATGTAGCTTAAAAGGGTGATAATTTTTGCTGTCGGAATTGTGCAGTACAGTGCAGTGGTTTTTTGTTAACTGACTGAAAGCTTTAGTCTTGCATATTTTGCATCATAAACTCCTATGTTCTTGTTATTCAGGGTGTTACTTTGATTAAGCCAATTGTGTATGGCAACGTTGCTCGATATTTTGGGAAGAAAAGGGAAGATGATGGCCATACACATCAGTGGACCGTGTATGTTAAACCATATAACAATGAGGTAATGTGACTAAAATTTTAGATTATTTAGGTTTTTAAGTTATGGAAAAAA-AAATATCTTACCATCTCTAAAGCAGCCCAATCTATACATGGTAGGCATCTTAATAACAAAAGCAAATATATCATCAATGAAAGTGTTGAGGAACTTGTAAGACAGCATTCGCCATGGTAAGTGTGCAACTGACTTCATTTTATAATTTATGAATAGTTGTGGTGTCATCATAATAAAACCTGA-------------------------------------------------------TTGCTAGTGGGAAATTGAAACTTTCCCTAACGGGACACATCAGTGCTGTTAGAGGTGTTGCCATTAGTCCTCGGCAACCATATTTGTTTTCCTGTGGTGAAGACAAGCAAGTGAAATGTTGGGATTTGGAGTATAAT------------------------------------------------------------------------ATGGTTTGTTTGATACCATACAACGTAGCAAAAACCATCATCAGAAAAGAGCATATCAGTGCATCAAGAGCATGGTGTCTTTGTTCAGTTCATGTGCTGCTGCTGCCCATATGCTCCACAGCAATGGGGAC-----------------------------------------------------------------CTTTTATTTAGTTTTTAGATATTGGAGAAAACGTTCTAGTGCCTGAAGATTTCACCGAAACGGAGATGCATACTGGAATGTGGTGGCGCCATCTTGTCGCTGGTGGCTTCGCCGGAGCAGTATC-------------------------------------------------------------------------------------------------------ATCGATTTGTTAATGTGAAATTGTTTTTCAGCATGGCAGCAACATGACGTCCAGGAGTTGTGTAGGGTGATGTTTGATGCATTAGAACAGAAATTCAAAAACACAGACCAATCTGATCTCATAAGTAGGTTATATGAAGGAAAGCTAATAGACTATGTCAAATGTCTAAGGGTAAGCATTTTTAATTTTTAGGTGTGTATGTTTATTTTTCTGTAAACTTTTGAACCACTTTATTAAATGTTGT----CTGTTTTGCTTTTTGTTTAGGAAGGAAAGAAAGTGAAAAGCAGCAGTGGTTTCAGTGGAAAAGCCTTTAAATTTGATGAAGCTGAAGCCCAGCTCTCCAATGAAAAGAAGAAATTCCAGAAAGCAGCTTTGG----------------------------------------------------------------------------------------------------------------------------------------------------------------------------------------------------------------------------------------------------------------------------------AAAGAAAAAAAATCCAAAATTCACCTTAAACCTCTTGTCTTGCAAGACCTTTTTAATTGCTACAAGCTCTCCAGTTTCAATAAGACGTGCTTGATATACAACTCCAAAAGAACCATTGCCTATAACTTTGGTATCTGTATATGATACTTCTTGATGTCTATCCGGGCCTTGACCTGGAGTAGCAACAACCGTAGTAACTTTGCCACTATCTTTACCTGCAATTAACACAATGAAGCAATAAGAATGCAAATTCCTAGCCCTGTAACTGGTACTAAAGTTTTTCAGCGATTGGAAAAAGAAAGAAAGAGAGAAAGATAAGAAATCAAACAAAAAGAAAGAGTATCGTTCTGGTATGGCTTCAAGAGGAAATTTGTTTGGTGAAGCCGCAGGTGGTCCATTTGGTGCCTTAGAAAGAGAAACAATGTGCGAGTTGTGTGGGAACTTTTATCCTCACCCAGTTACGTATCATATGCGGCAAGCTCATCCAGGCTGTGGTGATCATGCTGGTGGTAAAGGTTATAATAGTGGGGGAAATTTTTGTGGTGGTTGGGCTGGGAACTGTGGTGATGGAGGCATTGGAGGAAGTAGCTGGTATTTGATTTGCGATCGATGCCGGGAGAAATACATACGCCAAAAACGCCAGTCTTTAATCAAAGAAAAAGCCAAAAAATCCAGGAAAAAGACATCACCAACAAAACTTCTGTCACCATTACCACCGATGGAAGCACATCAAATTATGAAAAATAATGCTCTCTACTTACTTGAACTTTCATCTGCTGCTGCTACTGGGATTCCATCCAAAGCTGCAACTCCATCCCGAAGAAGCCCATATAACAGCATTCCATGTGTTTCGGAACGTAATAGCATAATTGATTCTTCACCATTTCCTATTGGTTCCTTTCAGTGTCTAGAGATGCTAGGTGTTCAGCAGGAATATAAGAAATTCTTGCCAAAATGAGAATTTTATCCTTTTATTTGTTAATATTAGTTTAGATTCTTTTTTTTCTAGTCATAAATGCTGAAAATGCTGCCCACCGTTCTGAGAAATTTGTTACTATGGCTCAGCGAACAAGGCAGGAATATTTGAAGGATTTAGCAGCTAACTATTGTACCAATGCAACAATTGAAACTGGGGCTAAGTTTTGTAAGTTTTTAATGCATGACTATTTCAATTTTCAGTTTGTGTTGCTTAAATTTAAGATATTGTGATTATATATTTTTTTAGCTCCACCCATCAACAACTGGCCTTGTAATCCCCAAAATACTATCATTGCTCACATTCCAGACAATAATGAAATTTGCTCCTTTGGTAGTGGTTACGGCGGGAACTCTCTTCTCGGGAAGAAGTGCTTCGCATTAAGAATTGGTTCCATTTTAGCCAAACGTGAAGGTTGGTTAGCTGAACATATGTTGGTGAGTTTTTTGTATGTACTTTTAGAATCACACATTAATCACATTATTTTGGAGAAGCCATGGAACAAGGCCTTAGGGATTGCTGTCGCTCTATTCGCATTGGAAAAATTTTGATTCAGAGTGATGAAGATACACATGAGGCCCATGTAGTGTATGCAAAGTTCCCTGAAGATATTTCTGTTAGAAAAGTGCTTTTAATGTACCCAATCATGAGTAAGCTTAATCTTAAGTGATGCTTGAAGTATTTAAGATATTTTTGTGATTATGCTATATTTTATATATCTTACTTTATCTATTTTGTAGTAATTTGCATGCAATGGTACTGTTGTTGAGCATCCTGAATATGGTGAGGTTATTCAGCTGCAGGGAGACCAGCGTAATAACATCTGTCAGTTCTTGACGAAGATTGGAATAGCTAAAGGAGAACAGCTGAAAGTGCATGGTTTTTAACTGCCTTAATATTCTAAGA---------------------------------------------------------------------------TTTTTATGGATAGGTTGCATGCATGCAATTTGTAAACATTGTTGTGCATTCTGTGGAAGATATGAATTTTCGGGTTCATCTGCAATATGAATTCACACAACTGGGACTGGATGATTATCTAGAAAAGCTCAGGCAGACTGAAAGTGAAGAACTTCAAGTGCAAATTTCAGCTTATCTTGATAATGTGTTTGACGTTGGTGCACTAATGGAAGATTCTGAGACAAAAAGTGCTGCACTGGAACAAGTTGCTGAATTGGAAGAACAGCTGTCTCGGGTAAGTATTTCTCAATGATTTTTTATGTTTTAGATAGTAGTATGACCTAAAG-TATTTTTTATCTTTTTAGGCAAATAGCAAATTCAAGAAATGGAAAATGAACTAATGGCAAACTAGGTATAACCTTTCAAAGCTAATTTTTTCATTTTTATGCAGGTAAAAAACAAAATGTCAAAGGAACAGTACATAAGGATGAATAGAGGAATCAATGACAGCAAAGACCTACCTGAGGAATATTTGTCTCAAATTTATGATCAAATTGCTGGAAATGAAATTAAAATGAAATCAACGCAACAAAATTCAGTGGAAAGCAAAGTATGGATTT----------------------------------------------------------------------------------------------------------------------------------------------------------------------------------------------------------------------------------------------------------------------------------------------------------------------------------------------------------------------------TTGTTTCTCATCTTTAAACTGGTGTTCTCTTTGGCAGATGGTGCTAGTGTCGACACCACAGCAAGTCAGAGAGGTGCAAATCCTAGCATTGGAGAGGTGTCACTTGGTATGTCAGCAAGCTTGAGCTTGGGAAGTGGAAGCCATTTAGACCGTATTGGATTGACACGTGACCGAGACAGTGATAGAGAAAGTGCCAGCAATGTTGCTTTGGCTGGAAGCATTGCAAGTGCCTCGTTGGTTGCTGGAGGAGCTCATAAGTTAGTTTGTTTTCTTTTCCTTTTTAGGTTCAGTGCTTACAACCTTATCAATGGGCACGTGTTCCAAATGTAAATTTAAAACCACATGCTTTAAAGCTTTCTGATATAAGGGGATGGAGCATGCTGTGTGAAGATCCTGTTTCAATGCTTGCAGTCCACATTCCTGAAGAAGATCGCTGCATCGATGTGTTAGAGTTAATAGAGCGGGAAAAATTGCTTAGGTAATTATAACGGTTATATATAATAATTACTGAAAATAAAGGGAA---CATCCCATTTTTTTGAATTTGTTTTAATTCAGTACATTTTCCCCATTTTGGTATTTTATATGGTGAATTTTTTTCCATATGTATTTCCTCTATAGGGATTTGAATGGAATAAATACAACCAAACTCATTATGATATGGATAATCCTCCACCCAAGATTGTGCAAGGCTACAAATTTAATGTAAGTCTTAATTTTACTTACAATAGTATAGTTTATATTGGTAAAATCTTGTGCCGCTACAATCTACATTTATTTCAAATCAATTGCTAATTTTCACATAAAAAATATGTATGAATTTTGCATATAGGTCACCACTTTAGTTTATTTGAAATACAGTTAATCTAGTTTTGTTTTAAATTTATGCCTTACTATTTTAGATATCGTACTTGGGATTTGGGAGATGGAGTTGAACTTGTTGTGAGATGCGAACATGATGCCGTTATGCATGGACCAAACGGTGAATTGCAGTACATCAATATCAAAGCTCTGAATGAATGGGATCCACGGGTAATTTGATAATCCTCTGAACTTTGTTTTTTTAGATGACTTTCGCATTTTTTGTGGAGATTTAGGAAATGATGTCACTGATGAGGTTCTGATCAGGGCATTTAGCAAGTACCAATCATTTGTCAGAGCAAAAGTCATTAGGGATAAGCGTACAAACAAAACAAAAGGTTATGGTTTTGTGAGTTTTAAAGATCCTCAAGATTTTATAAAAGCTATGAGGGAAATGAATGGTAAGTTT---ATGAAATTTTATAAACAGGTACGAAAAGAGTCTCATGTTTCATCGGTTTTGGTCTATTGATGACAGTCAGATCCATACTGAATATTCAGCTCTAAGATCTATTGTTGTTACTAATTATGAAGAAACAATAAAAATGCCCATTAATGAACCAGCGCCTGGGAAAAAAAAATCTCAAATACAGGTAAGATTTTCA------------------------------------------------------------------------------------------------------------------------------------TGGGTAGCAATAACATAAATATTTTGCAACCTATTGGACAGTTTGGCACGCGTCTCCAAGGAGGTAAAGATGCAGCTAGTGCTCGATATATTTTTACCCTACTTAGCCCTTTGGCAAAACACATATTCTGTAATTTGGATGAACCACTTTTAAGGCATTTGTATGATGATAACCAGAAGATAGAACCAGAATATTATGTACCAACAATTCCAATGATTCTTATAAATGGGTCTGAAGGAATTGGAACTGGTTGGAGCACAAAAATTCCTAACTATAATCCGAGAGAAGTGGTAAAAAACATTCTCCATATGCTTGATGGGGAAGAGCCTCTGCCTATGAAACCTTGGTACAAAAATTTCAAAGGGGTGAAAGCCA---TAAAAACCTTATCACATCTGTATTCTCCAAACTTCACACCCCTGACAACTTGCTGAAAGATGAGGTTAGTGGCAGCTGAATCCTCTGTGGGATCATGCCAAGGTGCAAAAATTTCTTTCCTAAAGAAGAGTCTCCAAGGTGCATTTCGTTCTTGAGCACCTTGCTCCTTGGCATATTGTTCACACTGAGAAATGGCATCCATTACATGCTCACCACCACTCCCTAATGATGACACCTAAAGAAAGATATACGAATAAAAAAACTGCTCATGGTAATATCTTATACAGATTAAATATAATA---AATTATGTAAAATATTGTTTTTGCTGGCTAATTGTGCACGAATTGTAAAATTGTTAATTTTGAAGGTTGCTGGTTCTATGAAACTTGAATTGGCTCAATACCGAGAAGTTGCTGCTTTCGCTCAGTTTGGCTCTGATCTTGATGCTTCTACACAACAGCTGTTGAACAGAGGTGTACGATTAACAGAATTGCTAAAGCAAGGCCAATATAGTAGGTTTTG------------------ATACCTATTGGTGTTTTAGTTTTAGTTTTGATATTTACAGATAGCTAAAGCTTTGGAATACTTGCATCAACAGCACATTATATATCGTGATTTGAAATCTGAGAATGTACTCGTTTGGGAGTTGCCACCTCCTTTTCATCCCAGTACTCCTTGTCCAACAGTAGAAGCAAAACTTGCTGATTATGGCATCAGTCGATCCACTCTTCCAACAGGTACGAAAGGTTTTGGCGGGACTGAAGGCTTCATGGCTCCAGAGATCATGAGATATAATGGTGAAGAAGAATACACTGAAAAGGTATGTAAATTTTAATTTGAGTTTATTTTTAATAATTTGAGTGCTTGAAGGGCAAGAGTTGCACCTATT---------------------ATACTCAAATGATGCCATTAAATTCTATGAGTGGTGGCAAAGCATTACTATGTTTCCTAATAAACAATGCCTATGTCTTTAGGAGGCATGCCACCTGATGCGACACAACCTCTACCACCATCAATGGGTCAATCATTCAACTACAAACAGTCTGCTTTTTATGGCCCAACCACAGCAGATCCAAATTATGCTGTGCAATTTCATAACTTTCAACAGCAGTTATATGCCACTAACACACG---GAGTCAAATCAACACCCAAAACAATTTGACTGGGCAAGGATTTTTTGGACCCAAGTGAAAACCTATTT------------------------------------------------------------------------------------------------------------------------------------------TTAAAATGTTTTATATATAT-----------------TCAACCAAACGGCA----------------TAATAAGTGTTTTGTATATAGTAATATTTTTTGTTTTATTTTTTCAATTTAGTCATGCCTGCTGTGGTCATTAGGCAAAGAAAGCCATATCGCAGGAAGGATGGAGTTTTCCTTTATTTTGAAGATAATGCTGGTGTGATAGTGAACAACAAGGGTGAAATGAAAGGTAAGGATGTTAAATCCATTATTCAGATTTTTAAAAATCTGA-AATGAGAGTTTATTCA------------TTACCATATCGTGTAAAAATGCATCATTTTAAATTTTAAATTATTCCTTAATTTTTTTTTAGAAGGCAAGGAAACAAGTTGCGTCGATTAATGACTTTTGCTTGGCCTTGTCTGTTGGGGAAAAATTGTGTCGATCCAGCAACAAAATACCATGGCCATCTTCTTCTAGCAAATATAATAGCAAAATTTGCAATACATAAGAGGATTGTGTTACAGGTAAATATTTACCTTTATTTTTCAAGACTTTTTGTTGATCTGGCAATAATATTTTTTTCTTGTCTACAGACAGCTGAAATTGCTGCTGCGCAAGAGAAGCAGATGGAAGTTTGTGATGTCTGTGGTGCTTTTCTTATTGTTGGGGATGCACAACAAAGAGTTGATGATCATCTAATGGGGAAGCAACATGTTGGCTATGCTCGATTGAAGGAGGCAGTGGATGAAATTTTGGTAATGTATTTTTGAATT------------------A--------TTTGTTTGGTGAGTGAACATTCACCCATATCCAAA----GTTTGTTTCAGGGATAATCATGCCTAACATTAAACTGCAGAGCTCGGATGGAGAGATTTTTGAGGTTGATGTAGAAATTGCTAAAGCCTCTGTAACAATCAAGACTATGCTTGAAGATCTTGGTATGGATGATGACGAGCAGGAAGTCGTTCCTTTACCTAATGTTAACTCTGCCATTTTGAAAAAAGTAATCCAGTGGGCCACTTACCATCGAGATGATCCCCCACCACCAGAAGATGATGAGAACAAGGAGAAACGCACAGATGATATAAGCTCATGGGATGCTGACTTCCTGAAGGTTGATCAAGGAACTCTCTTTGAATTGATCTTGGCTGCTAACTACTTGGATATCAAAGGTTTACTTGATGTAACTTGCAAGACAGTTGCCAACATGATTAAAGGTAAAACTCCAGAGGAAATCCGTAAGACATTTAATATCAAAAATGATTTTACTCCTAGTGAGGAAGAGCAGGTGCGAAAAGAGAACGAGTGGTGTGAAGAAAAATAATTTCCTCTTTTTAACATTCATCACCATTCCTTTGCCTTAATT-TTCATTTTCGTAGGCCATGACTGCTCAATACGTTTGTGGAATATGGACAACAAGACCTGTGTTCAAGAAATCACTTCCCACAGAAAAAAATTTGATGAAGCCATTTTTGATGTAGCCTTTCACCCTTCAAAACCATACATTGCAAGTGCAGGGGCTGATGCACTTGCAAAGGTGTTTGTCTGAATGTTTTACATTTGCCTGATTTTAGAGAGAAATAATCATGTAATGGCATCAGCCAACAATTTGTCCAGCCAGCATTACAGCCCACAGACCAATGAACTGTAATTTGCACTCTTATTTATTTATTCACTTACAGCTAAAATGGGGTCTAATAATTTGCTGGCAAGTTTATATACTTCAAATCTGACAGTTGTGAATTTTCATTAACACTGTATTCGTGTAGGATGTTTTGCTTTGTAATGTATCCATCACTTCTTTCAGACGTGGTAAATGACGCCATCTTTGAAGAGGATCATGACGAAATGGTGATTGTTAAGGACATCGAAATGTTCTCTATGTGTGAACATCATCTCGTTCCCTTCATTGGAAAGGTACGAATTTATA------------------------------------------------------------------------------------------------------------------------------------------------------------------------------------------------------TTAAATTAATCAACATTT---------TTTTCCTT--GATATTTTCTTATATTTGCAGAACCCTCTCCAAGTTTTGGTGAATGCCATTATCAACAGTGGTCCAAGAGAAGATTCTACACGAATTGGCCGAGCTGGTACTGTAAGGAGGCAAGCTGTGGATGTGTCTCCCTTGCGTCGAGTGAACCAAGCCATCTGGTTGCTCTGCACCGGTGCAAGAGAAGCAGCATTTAGAAATATCAAAACCATTGCTGAATGTTTAGCTGATGAGCTAATTAATGCTGCTAAGG--------------------------------------------------------------------------AAAGGCCAAGCTATGACTTATATTCAGTGCCACTTTTGCAATTCTATTGTGGATGCGGATTTATTTCTATTGCAACTCTGTTCCACACACTTGTATCCTGATTGGTTTTTAAAGACAGTGATGCAAAGGTAAACACATGGTATAATCGGTAGCATTTCTAATATATAATCACTTACATTTTCATTGTCCCTTTGGGCCCCAAATTTGTCTTGAGGACATCCTGCAAACCTCTAGCAGCACTAATATTAACTGCTAATGCCTGAGTATTACGGGCGATTTCAGCTTTAGGATTCAAAGATAGAACAGCAGCCATAAGATCAAGAGCTTTTCCGGTGTTGCGACATGGAGATGGATAGCTAATGATGACAACTGCGGAATTTGTAGAATGCCGTTTGATGGCTGTTGTCCTGATTGTAAAATGCCTGGTGATGATTGTCCATTAGTTTGGGGCCAATGTTCTCACTGTTTTCACATTCATTGCATTATGAAATGGCTCAATTCCCAGCAAGTACACCAATTGTGCCCTATGTGCCGACAGGAGTGGAAGTTTAAGGAATAATTATTCATCTTAAC------------------------------------------------------------------------------------------------------------------------------------------------------------------------------------------------------------------------------------------------------------------------------------------------------------------------------------------------------------------------------------------TTTTATATA--TTAACTTCGGGTAAGCTATATTGATTGTTATTTTTATAGCAAATGGGACATACCATTTCAAGATCCTTGTCCCATCAGTTGCTGCTGGTGCAATCATTGGCAAGGGGGGAGAGACCATAGCTCAGTTACAGAAAGAAGCTGGTGCTAGAGTAAAAATGTCTAAAGCAAATGACTTCTATCCAGGTGAGACTTTTTAAATTCAATATTTGTAAGATTTTTTCAGTTCTTTCCGAATGGCTATGCTTTTGCAACCGGATCAGATGATGCAACATGCAGACTATTTGACATACGTGCTGATCAAGAGTTGGCGATGTATTCCCATGACAATATCATATGTGGTATAACATCTGTGGCATTCTCAAAAAGTGGACGTTTGTTGCTTGCTGGCTATGATGATTTCAATTGCAATGTTTGGGATTCTATGAAAGCTGAACGAGCTGGTGTGTATAATATTTTTGTGCAATAAAATTCAGATATTGGATTTTTTTAGATTGGCCTGCTCATCAGTTGCTTCATGGTCACAATGGACGGGTAACATGTTTGCTCTACCCACACCACCTGCATAACCGCTATGATATTGCACATCTAGTATCTGGTGGAGTTGACTTCTCAGTTTGTCTCTGGGATATTTATGCTGGTACTCTTCTCCATAGGTTTTGTGTTCATGCTGGAGAGATCACTCAACTACTTGTCCCTCCTGTTAACTGCAATGTAAGCTTTTGTTCTGTAAAGCAGGCTTACAGTATCATATTTTATTGCAGATTTGCAA-GTTTACAGGCATTTCTTTGCAAAATGTGAGCAAATATTCCGCTTATTGGGAACAAACTCGAACCCTGTATGCTCCGTTTGAGTGCACTGTGACTATGAAAAGTGGGAATGCTGACGTTTATGAAAATGAGATCCCTGGTGGTCAGTATACCAACTTGCAGTTCCAGGCTTTCAGTCTTGGTCTGGGAGACCATTTTGAGAAAGTCAAGAAAGCCTACATTGATGCTAATAAACTTCTGGGAGATCTCATTAAGGTGATATAACATTTTTAGGCAGCACATCAGTCAGGGGAAGATGAAATTAGCCTTTCAGCTATGAGTAAAACTTACACTATTGATTTTAACTCCATGCAGCAAATAAATGAAGACACGGGAACGACAAGGCCAGTTCAGCGTCGTGTGAACAACTCTGTAGGAACTATTTCAGGTATGTTTTTTTGT---------------------------------------------------------------------------------------------------------------------------CATTGTGTTATAGTTCGGCTTGGGATGCAAAAATTGTCACTAGAGCTTGGTGGGTTTATCACCATCAAGTTTCTAAAACTGCTCCAACAGGTGAATATCTTACATCGGGGAG------------------------------------------------------------------------------------------------------------------------------------------------------------------------TGTTAGACCGAGGTGTTAAGGCCAGGTTTAATTGCCGGGATGCAGTCTGGTGGTGGTTGCTAAGTATTCAAGAATATACTAAAATGGTTCCTGAGGGCCACAGCATTTTGAAAGATCAAGTCTCTAGACTCTTCCCT----------------------------------------------------------TTTTATTTTCAGGCTGTCCTGTACAACGATCGATCAGTATTGGAAAACCATCACGCAGCAGCAGCATGGAGTCTTTTCCTTTCCAAACCTGAATTCAATTGGCTGTGCAATCTGGACAAGGCAGAGTTCAAAAGATTCCGGTTCCTAGTTATCGAATGCATTTTGGCTACAGATCTGAAAAGGCATTTTGACATCCTTGCGGAATTC--------------ACAATATTTCCAAAACATCCTTTTGCAGCATTTTCCATGGACCAAGATATCCCTGATTATGACATGGATACTGATGATGAAAAATGGCTTAATCAACAAGCTAAAAAGATGGATATCACTCCTCTTCAATTTGAAGAAATGATGGATAGGCTTGAGAAGAGTAGTGGGCAACAGGTAA--AAATTTTAATATTTTGTTATGTTTTTCAATGTAT----ACATGAAAACTCGTCATTATGTCATGGCCACAGTCGGACTCCTGGGCAGCGCCATGTCCACCTTCGCTGTGCTGCAAGCTATGGGCCTGAATCCGATGTGGTCTGTGGACTGTGCTGTAAAGTGGTGTGCCAAGCAAGAGTACATCCACCTGGACACGACCCCTTTTTTCTCCATGATGCGTTATTGTGGATTCACTCTCGGAATGGGACTGGGACTTAACAGCAAAAGCTTCTCTCCAAGAAGAAATTTACATGCGATT-------TTTCACTTCTCAGAACAGAGAAAAGAAGGGAATTTCATTTTGAAGAATCAATATTTGGAGGCAACTGTCACTTTTGATGGTCGTTTGTCATCACTCATCTTGTTAGAATGTCAAAAGCAGGCTATTCCAGCAGGATGCCATGGAAATCACTTTGTGATATTTGATGATATTCCACTCTTCTGGGATGCGTGGGATGTTATGGATTATCATTTGGAGACTAGGAGATCTGCTATTAAAGAGGTATGAGGTGAACAAGATTATTAGGTGATGTGATTTTGTCTATTAATGGTCATGATATGGAGAAGGTCGATCACAAGGCTTTGGTTCAGTATATCCAGGGCTGTGAAAAAACAATGCGCATGGTAGTCCTGTTTGAAGACTGTGTTCATAAAGTAGAGCTACACATGAAATATCTTAGGCTGAAGGTAATATTATTTTCATTTTTTTATCGATGTGGTTCAAAATTTTTCAGGGGAGCTCTTATAAAACCATGGATCTTAAAGAAATCAAGGAACAAAGACATTGGGATATTTCATCTTCTGAAAGATTTGATATAATTAAGAGCTATGCCAACTATGGCTTAGAACATTGGGGTTCTGATTCAGAGGTAATCTTTGTTAGTTTCATTACAATTA--ACAATTTAAAACAGA-TTATAAATTATTTTTAAATGGCAGGACACCGACAGGAAGTTTGTGGTTTGAAATGGTCTCCAGATAATCAACATCTGGCTTCTGGCGGTAATGATAATAAACTGTATGTATGGAACATGAGTAATTTGACACCTATTCAAACATATACTGAACACTTGGCAGCAGTAAAAGCCATTGCATGGTCCCCTCATCACCATGGTCTGTTAGCCAGTGGTGGTGGCACTGCAGATCGATGCATTCGATTTTGGAATACTTTGACTGGGCAACCAATGCAATGGATTGATACAGGCTCTCAAGTGTGTAATCTGGCTTGGTCAAAACATGCTTCAGAATTGGTCAGCACGCATGGTTATTCTCAAAATCAAATCTTAGTGTGGAAATACCCTTCGCTTACTCAGGTAGCCAAGCTAACAGGCCACTCTTACAGAGTTTTATATTTAGCAATGTCTCCTGATGGTGAAT---------------------------------------------------------------------------------------------------------------------------------------------------------------------------------------------------------------------------------TTTAGTCAGGGCGATATGGACAGCTAACATATCTTCGAGTTTACCAGGGAAAAACAAAACGTGGGTACTCTATATTCAATGCTAGAACAGGCAAACGACATAAAGTTAGCAGGCTTGTTCGCATGCATGCTAATGAAGTAGAAGACATTGAAGAAGCCTATGCCGGTGATATTTGTGCTATATTTGGTGTAGACTGTGCAAGTGGGACAGCTTC-----------------------------------------TTTTTATTTATAATCTTGCTATTGTTTAGGAAGAACATGATGATGAGGATGACTGGAATCCATGTAAGGCTGCTGGTGTCTGTCTCATGCTGATGGCTACATGTTGTGAGGATGATATTGTGCCACATGTATTACCTTTTGTG-----------------------------------------------------------------------------------------------------------------------------------------------------------------------------------------------------------------ATGGTACAACTGTATGAAAAAGGGTATGGGAAGGATGCTGCAGGGATTGCCATGGAAGCTATCAATTTTGGTATGTTGCAAGTTGTTAGACTAGTT-------GTAGATGTTGGTTGTTGGAGGACTGGACCGTGGCTACGAAATTGGACGTTTGTTCAGAAATGAAGGTATAGATTTAACTCATAATCCAGAATTTACGACTTGTGAATTTTATATGGCTTTTGCTGACTACAATGATGTTATGAAAATCACAGAATCACTGATTTCAGGTTGTTCTTTTTTCAGGAACTTAGCAAAGAACTTGCAACCTCAAAAGATGATACAAAATTGACACGTAATGATCTTCTTCATCAAGAAAATGTTAGGCAAGGAAGAGATAAATACAAGACTCTGCGTGAAATTCGTAAGGGCAATACAAAGAGAAGAGTTGATCAGTTTGAAAATATGTAACAATGGTGTTACATTTGAGTTGGCCATCCTAT-------------------------------------TTTTTTTTTT--------------------------------------------------------------------------------------------------------------------------------------------------------------------------------------------------------------------------------------------------------------------------------------------------------------------------------------------------------------------------------------------------------------------------TT-----TGTTGTTTGATAACTTAATCTGGAATTTTGAAAATATTTTGATATAATGATGAGTGATTTTCTAATTAACATTTATTTGTAGCTTTTGACAAAAAAGATGGCATCCTTAGTGCAGAAGAAGAAGAACAGCGTGGTGTTGCAAAGCACAAAATGTTGGGCAACATTAAGTTTATTGGAGAACTGGGTAAACAGGGACTGCTCCATGAAGCTATTCTTCACCAATGTGTTCAACAACTTTTGGCCAAAAAGAAAAGGCAGACTCTTAAGGACGTGGCCGAAGACTTGGAGTGTTTGTGCCAGATAATGAAAACAGTTGGACACCGTCTTGATACAGATAAAGCTAAAGTA-----------------------------------------------------------------------TATGTGATTTTGGAACAGCTTGTGATAAGCACACTAATATGACAAATAGCAAAGGCAGTGCTGCTTGGATGGCCCCTGAAGTTTTTGAAGGTAATATTGCTACTTTTTGTCCATTAATTTTAGGTTTATTATCTTATTGCGTCTGGAGACTGATACTGCAGAACAAGTTTGTATCTCCTCTCTGGCCTTTAAAAATGTTAAAGCATGGTCGGGCTGGAGTTCCAATGGAAGTAATGGGCCTTATGCTTGGCGAATTTGTGGATGATTATACCGTTGCAGTTATTGATGTATTTGCAATGCCTCAGTCTGGAACTGTGTGAGTGTCGAAGCAGTGGATCCTGTTTTCCAAGTGGTATCATTATCCTGGGTTT---------------------------------------------------------------------------------------------------------------------------------------------------------------------------------------------------------------------------------CCGAAAAAAGTAAAGAAAGTTGAAGCAGGGATGGAGATGAGAGTAGGGATTATGATGCCGAAACGCAAAAATCCTTGGAAGAGATCGACGCTTGTCAGAATGAGATCGACGCACTCAACGAGAAAGCCAGTGAAGAAATACTGAAGGTAGAGCAGAAATACAACAAGTTAAGGAAACCCTTTTTTGAGAAGCGCAATGAGCTTATCAAGAAGATTCCAAACTTCTGGGTAACAGCTGTATCCTTT---------------------------------------------------------------------------------------------GCTTTTAAACACTTGTCATCTATTTCATAGGAATACATTGCTAAGTGGTTTGGATTCATGCAAAAACAAATTGGCTATGATGTTTTGGCAGAAGATACTATTACTGCTTTACTTCACAGCAATCGCAAATTATTAGAAAAGCATATAACAGCTGCTGAAATCGAAACATTTGTTAGTTTAGTGAGAAAGAATAGGGAAAGCAGGTAATTCAAATTTTAGTAATTCTAATTTCATT-------------------------------------------------------------------------------------------------------------------------------------------------------------------------------------------------------------------------------------------------------------------------------------------------------------------TATGTTCTTTTTATTTTTCATTGTAAATTATTTTTATTATTTTTAGAAATTTGACAAAATCTTGATAGCCAACAGAGGGGAAATAGCATGCAGGGTAACCAACACTTGCAGAAAAATGGGAATAAAAACAGTTGCCATTCACAGTGATGTTGATTATACTGCTGTAAGTATTTGCCGTTTTTT---TTAGGGCTATCAGTTCCAGCTTATATTTTGTTTCCATATGTTAAATGATTGATGCTGCTGTTTTTGAGGATTGACATATTTATATAAAGCAATAATTTTATTTTTTGAAGGTATGGGACTTACATTAGCTCATGTATTTAAAGAACCAGCTACCATTAACTACCCATTTGAAAAAGGACCTCTTAGTCCCCGCTTTCGTGGTGAACATGCTTTACGTCGATATCCATCAGGTGAAGAGCGATGCATTGCTTGCAAATTGTGTGAAGCAATTTGTCCTGCCCAGGTAGGCATTAATACATTTGGAGTTTATTTTTTTTTCTCTGTAATTTTCAAAATTTTTTGTGCATAGAACTTTGTTTTCTTTATAAATTAAATTAATTCTTTTCTTACAGGGTAAAACAAGAGGTGGAGGATTTTTTAAACAAGCCAAAAAGTCATATCCAATGTTTCCAATAAAGGAGGAAAAGATCAAATGGGATGACTATGGAGAAATAATTAGGTTTTTATCTGTTTAAAGTCACATATCTCAGATACAT---------------------------------------------------------------------------------------CCTTCGAGCTTCAGGGATTTTGGAGGGACGTTGGGCAACCCAAAGATTTTTTAACTGGTATGTGTATGTACCTCAGTTACCTAAAGCAGAAAGATCCTTCAAAGTTGTGCCAAGAAAAAAACATAGTTGGCAGTGTTCTTGTGGTAAGTGAATATTTTCTTT----------------------TTTTTGTTTAGATAGCCCATGCCAGGATAGAGGGAGATGTGATCATATGTGCTGCATATGCTCATGAACTTGCTCACTATGGCATTAAGGTCGGGTTGACCAATTATGCTGCTGCATATTGTACTGGATTGTTATT---------------------------------------------------------------------------------------------------------------------------------------------------------------------------------------------------------------------------------------------------------------------------------------------------------------------------------CTACCTTTTAAATTAATAAATTCTAATTTCTGTTTATATGAAAATGATTTTACTCTAAACTTTTGTAATATTTTAATTAATTCATAGTTTTTAAATATTTTTATGTATTTTTTTTCTTTAATAGATTATGAGAGATCCAGAAACTGGAAATTCCAAAGGCTATGCTTTTATTAACTTCGCTAGCTTTGAGGCATCTGATGCAGCTATTGAGGCAATGAATGGCCAATACTTGTGCAACAGACCAATTACAATATCTTACGCATTCAAAAAAGAATCCAAAGGAGAGCGCCATGGTTCAGCTGCTGGTAAGGTTGTTTTAAATATTTTTCTTTTTACTTTTTAGAATTACACTTATGTTCGCCTTGATGGAACTATGACAGTGAAGAAAAGGGCCAAGATAGTAGAGAATTTCAATGATCCAAATAGTGGCATATTTGTATTTATGCTTAGCAGCAAAGCTGGTGGCTGTGGATTAAATCTCATTGGTGCAAATAGGTTAGTCATGTATGATCCCGACTGGAATCCTGCCAATGATGCCCAGGCTATGGCACGTGTTTGGCGAGATGGGCAAAAAAAGGAATGCTTTGTTTATAGACTTCTGTCTACTGGTTCTATTGATGAAAAAATTCTCCTCAGACAGACTCACAAGAAAGGCCTCAGCAGTTGTGTTGTTGATGAAGAAGAAGTTCAAAGGCATATTAGTATGGCTGAATTAAAGGAGCTGTTTCATTTGGAAACAGGGACACTCAGTGATACCCATGATAAAATTAGATGTAAACGTTGCGTTAATTCAATTCAGGTTAGTCCACCACCTGACAAGGCCACCTGCAATAATGATCTAACTCAGTGGAACCATTCTAAAGACAAGAAAAATGTGCCTGATCAAGTCATGAAAGCTTGGTGGATATTCTTTTTAGAAAAGCATCCAAGTATTCATAGTATATCAAGAGATACCTGGAATATGTTCTTAAACTTTTCCGAATCTGTAGGTGAAGACCTTAGTACGTACGACGATAGTGAAGCTTGGCCAAGCTTATTTGATGACTTTGTTGAATATGAAAATGACCAGACAAACCAAAATATTGTTCCAAACAAAGATAAGAGTGTGTTCGAGACATAAATGTAAATAATTGCAGACTTGTGTACTTAATGGCCTGATGCCAGTTTTGTGATATAATTGTGATGTTTGTGGGCA-------------------------------------------------------ATATGATTCACCAAGTAAACCTCAAGTCTCTTCCGCAAGAGTGGCTGTGGGGTGAAACATGGTGTGACGATGCATCTAAACAACATGCAAAAACCATAGATTTGGTAAGGTTTTTTTTT---------------------------------------------------------------------------------------------------------------------------------------------------------------------------------------------------------------------------------GCTTACATTTCATCGCCACCCTGTGGCCCAAAGTACTGATTGCATTCGTGGTAAAGTTGGCTACACAATAGGTCTTCATGCTTGGGAAGTTCATTGGAGTATGCGACAGCGTGGTACCCATGCTGTGGTTGGTGTGT----------------------------------------------------------------------------------------------------------------------------------------------------------------------------------AATCAGCCTAAAAGTGAAGTTAGGTTGTCTAGATTTGTGAAGAGTTAATGACACGCTGCTTAGCTCCAGATTGCCAGATGGGTGGCCTTGGTTGTGATAATATGACGGTTGTGCTTGTGTGCCTTCTCCAAGGGGGTTCGTATGAAGACCTGGCCAATAAATGTGCTCGATCCTATCTAACGTCCCACTTCGACGATGCCATGTTGAATGGATCAGAGTCATCTACGTCTGAAACTTTCCTTTCATTTATTATCGTTTCAGTACTTCCATTGTAAAATTTTAGAAAATGTTTAAATTTTTATATGTAATATATAGGTACAAGAATACATCGACGTATGTGACTATGCTGTTGGCTTATCACGAATGATTGAAGGTAAAGTTTTTCCGTCAGAGAGACCTGGACATGCCCTCATTGAAATGTGGAATCCCTTGGGTACAATTGGTATCATAACAGCCTTCAATTTTCCTGTTGCGGTATATGGATGGAACAATGCTATTGCTATGGTGTGTGGTAACACCATGGTTTGGAAAGGAGCATCTACAACAACCCTTACTAGCATAGCTGTTACTAAAATAGTTTCTTCTGTTTTAGAGGTAATTTTTGACACAATTTAACAAATTTCTGAAAGGGAGTTAAAATGCTGTTTAGACATAGTA--------------------------------------------------------------------------------------------------------------------------------------------------------------------------------------------------------------------------------------------------------------------------------------------------------------------------------------------------------------------------------------------------------------------------------------------------------------------------------------------------------------------------------------------------------------------------------------------------GCTTTATATTTCATAACCTTTAGAGGAGCTGCTCATGTTGGTATGATCCGAGCCATTTCAGAAGCTGGCATTCCAATAGATATGGTTGGAGGAGTTAGCATTGGAGCATTCATGGGTGCATTGTGGTGTCAAGAAAAAGATCTCACAACTTTCACCCAGAAAGCTCGAGAATGGTCTTTTGTGAGTTGTTTCAAAATATTTTATAAT---------------------------------------------------------------------------------------------------------------------------------------TTGAGAAGGCCTGTGTTGATTTTTTGAAATCAAATCTAAGCAGTGATAATGCATTTATGCTTTTAACCCAAGCTAGACTGTTTGATGAGCCTCAACTTGCTGCTTTGTGCCTGGAGACCATTGATAAGTGTACCTCTGAAGCTCTTGGTGCTGAAGGATTCACAGATATTGACCATGAAACATTGTGTGTGGTTCTTGAGAGAGATACTTTAAGGATAAGAGAAGCAAAATTGTTTAGTGCAGTTGTAAGGTAAGCACAGCAAAGTATGTGGTGATATATATTGTGATTCAAATTTGAAATTAATTTTCTAATAAATCATTTTTGTTTGCTTTAGCTCTATATTCTTGGCATTTTGGAAAGCCCACCTTTGGAGTTTGACACTGATTGTGTTCGGTAGGTTCATATTAAGCATAAATTTTTGTCTGGATTTCAAATGCACTTATATTAAATTTTAATTTTTTCTTTTTGTTTCAGAATGTTAGAAGAACTTTATGAGGATCATGGTGACACTCTTGCATTACAGTATGGTGGCTCCCAGCTAGTGCACAGAGTGAAAACCTATCGTAAAATTGCACCCATATCTTCTCATTCTAGAGATATTATGCAAACTCTTTCTAGATACTACAGCAATACTTTTTCAGGTAATTGTGATTATATCTTAATCATTTAA--------------------------------------------------------------------------------------------------------------------------------------------------------------------------------------------------------------------------------------------------------------------------------------------------------------------------------------------------------TATTTTTTTAAGAAATCTGACTGAATTTTACAATTTTGTCAATCCCTAATAAATATATTACACTTACTCGTAATCGTACTTCATAATCAGTGTACCTCTTCCTTGCAACACCGTGAGTAATTGGATTTACAACGTCAATTTCCAAAAAGTTGGCAGGGGCGGCATAAGCATCATCAAGAGTCTGTTTTTTTGGCTGTAACCGGCGTGTTGC------------------------------------------TTTTTTTTAA-TAAATTTTGCAAAATGATTTTTTTAAATTTCAGACATTTTCACTGCCTCTCTACAAAATATATGTGCCAAGGAGTACCTGCTGTAATGAGCACACTACTAGCAAATATTAATGCCTACTATGCACATACTGCTGCTTCGTCAGCAGTTTCAGCAAGTGATAGATTTGCTGCTTCGAACTTTGGTGTAAGTATATATTTGAGTTTTTTTTAATTTTAAAAAATGGAAAAGGTTTTTTTAT----------------CTCATTGTAAAGCTTCGCAAAGGACAAGAGTTGAAAGTCAAGGCTTATGCCAAGAAAGGATTTGCCAAAGAACATGCGAAGTGGAATCCAACATGCGGCGTTGCATTTGAATATGATCCTGATAATGCTTTTCGGCATACCACTTATCCTAGACCAGATGAATGGTAAGTTTTCGTATTTATATAAAA----AGCTTTTCACTTAAATTATTATTAAAACTGGTCAAAGAGCTGTCTTAAAGTTTGCTTCAGCAACTGGGGCTACTCCGATAGCTGGTCGTTTCACTCCTGGCACGTTCACCAACCAGATTCAAGCAGCTTTTCGTGAACCTAGATTGCTGGTGGTGACTGATCCTCGTGTGGATCACCAGCCACTAACGGAAGCATCCTATGTTAACATTCCAGTTATTGCATTTTGCAACACTGATTCACCCCTTCGTTATGTTGATATCGTTATCCCATGCAACAACAAGGT-----------------------------------------------------------------------------------------------------------------------------------------------------------------------------------------------------------------------------------------------------------------------------------------------------------------------------------------------------------------------------------------------------------------------------TATTTTTTGTATTTTTCCATATTTGATTTGTTATTTGCAGGAAGAAAGGGACAAAGGAAAAACTGTTGAAGTTGGGCGAGCTTATTTTGAAACAGCAAATAAACACTTCACTCTTCTAGATGCTCCAGGACATCGAAGTTTTGTGCCTAATATGATAGGTGGGGCTTGCCAAGCTGATTTAGCTGTTCTGGTGAGTTTATTTATTAATGATTTTAGTTTTTCATTTAT---------------AGATATGCGAAGAGATGTGCAGGAAATTTTTCGAAACACGCCACACGAGAAACAAGTGATGATGTTCAGTGCAACACTGAGCAAAGAAATTCGACCTGTGTGCAAGAAATTTATGCAAGATGTAATTAGTCCATCCTTCCTTCGTTTCATATCACGTTATTTTCTATGTTCCTTTTTATTAATTTAATTTAGGCATTGAAGTAAATTTCATGGATGATGTTGGCCAAACCTTATTAAACTGGGCTTCTGCTTTTGGTACCCAAGAAATGGTTGAGTTCTTATGTGATCGTGGTGCAGATGTCAATAAAGGTCAACGCTCATCTTCTCTACACTATGCTGCATGTTTTGGCAGACCAGGTGTTGCAAAGGTATGAAAAAAGTTATGTTTTTTTTATTTTGTAAAATGCATTTCATTTTTTATTTTTTCAGCTGATGAGACAGAAATATCATTTGATCCTGATGACATAATTACTCACATTGAGCAAATTGATGAAGGCTGGTGGCAAGGAATGGCTCCAAATGGTGCTTATGGCCTGTTTCCTGCCAATTATGTGGAACTTCTGGATTAATTGTATTGAATATTCGTGATTGAATGAATTTTAAGTGATGTTGATAAGATTGTTGTAGATTTAATAATTTTCAGAGTTTATGTGGGAAGTATAAGTTTTGAATTAAAAGAAGACACTATTAGACAAGCATTTGTTCCATTTGGACCAATAAAATCTATAAATATGTCTTGGGATCCTGTTACTCAAAAACACAAAGGTTTTGCTTTTGTGGAATATGAACTTCCTGAAGCTGCACAATTAGCTTTAGATCAAATGAATGGAGTGATGATTGGTGGCAGAAACATCAAGGTATTTTTATAATATTAATATATTATTTTTTTATTCTTCAGTCATGCACACAAGAACACAGTCATGGAAGCAAAATGGAATAAGAATGGAAACTGGTTGCTGACAGCATCACGCGATCATTTACTTAAGCTTTTTGATATTAGAAATCTTAATCAAGAAATGCAGACATTCCGAGGACACAAAAAAGAAGCAACGAGTTAGTA-----------------------------------------------------------------------------------------------------------------------------------------------------------------------------------------------------------------------------------------------------------------------------TTTTACTTATGCTAGGTTGCTAAGCAGCTAAAGGAGCAGCAGATGGTAATGAGAGGTCACAGAGAGAAATCAATGATTCATGAATTGAATAGGTACATTCCAACAGCAGCAGCTTTTGGTGGGCTTTGTATTGGAGCCCTCTCAGTTTTAGCTGATTTTCTGGGTAAGTTGAAGTTTTTTTGAATTTTTTACATTGTCATTATCCTAGTAGATTAGACAAAGGGTGGGCCTTCCAAAGAGTCCTTCTGTTATATTCAGCCAAAGTAGTGATATAATTGAACACCAGTCATCCATGTGTAGCAGCACAGAAGAAATATCAGCCACTAACAATGATATGTCGGCTGACAGCAAATTAGAAGATACACACCCTGAGAATGCTCAATTTGGTGTTTTTAAAGACTTTGACTTCTTAGAATATGAGTTAGAAAGTCAGGAGGGTGAGAGCATGGATAATTTCAACTGGGGTGTTCGTAGACGTTCACTTACTAATTATGATGGCAATGATGATGGAAGCAAACCAAAGCTTGGACTTAATATGAGTAATTCTACTTTGAGTCCTCGCAAAGAAGAATCTTCTGATGATGAAATGGGCAGTGTGTCACCTTTAGATGATGTACATCCAGAATTACCAAGTTCCAGTGTTGGTTATGCATTTCCACCTAGTTCCTTACCTTTACTAGATCACAAACGCAGACCATCAAGCCCAGCATCTATTTCTACTCATAGTCTTGCCAGTGACGGGGAATTAACATTGAGTAATTTTGTATTAATTTAACAGTCCATTGTTGGTGTGGCAGGAGGAGCGACAAGAGCTGCTTTAACACAACATCAAGCTCGCCAGAACAATATGGCTGATGTTTCAGCTAAAGATGGAAGCCAAGAAACGATGGTAAACCTAGCTGCTTTAATATGCAGTCTGGTTATTTTGCCATCAGT-------------------------------------------------------------------------------------------------------------------------------------------------------------------------------------------------------------------------------------------------------------------------------------------------------------------------------------------------------------------------------TTAGTTGTTTTTGATAA----TATTTTTAGGTAAGCCCTACCTTGGAAAGCCCAGTGATATGTGGGCATTGGGTGTTGTGCTCTTCACAATGCTCTATGGACAGTTTCCATTTTATGATTCCGTGCCGCAGGAATTGTTCAGAAAAATCAAAGCCGCAGAATATTCTATACCTAGGTATGTATATCCATTTGCATGAATTGAATATAGTAAA---------------------------------------------------------------------------------------------------------------------------------------------------------------------------------------------------------------------------------------------------------TAGATTTTTTTTGTCAAAAAATTGTTCATATCTTCTTTTTATTTTTCCTTTTTTTCATATTTATGTAATGTGCACAGAAAATATAAAATTGTATAGGTTGTTTGTGAGCTGCCCACTAGCAACCAATGGAGTTTTGATGTGGCATGGTGCCCACGAAATCCAGCTGTTATTGCCAGTTCTTCATTTGATGGTCATGTTAGTGTGTTTTCTTTAATGGGAGGACAGCAACAAGCCCAATGTAGTTCCAAGGTAGGTTAAGGTATCATAATGTTTTTTTCCAGTTGTAAAATTATAAATGTTTTATATTTGTAATTTCCTTTTTAGGTAAAAATACTTGTTCCTAATAGTACTGCTGGAATGATAATAGGAAAAGGAGGAAGCTACATCAAACAAATAAAAGAAGAGAGTGGGGCTTATGTGCAAATATCTCAGAAGTCCAAGGACCATGCCTTAGCTGAACGTTGTATCACTGTGATAGGAGAAATGGACAATAATAAGACTGCCTGTCACATGATTCTCTCAAAAATTGTTGAAGATCCCCAGAGTGGCAGTTGTTTAAATGTCAGTTACGCTGATGTGACGGGGCCTGTAGCCAACTTCAACCCAACTGGTTCTCCTTTTGCTAATCCAGGTAGTGTTCCTAGTGGTGCAATGAATAACAGCAACACCAGTT-------------------------------------------------------------------------AAAGATAGTGTTCAATATTTAAAATATTTTTTTAGAGCTGATCATGATGACCAAGAAGTGGTGGTATTCAACCGCTGCATGCTGCCTGCTTACTATGGATTGTTGCGTCTGTGCTGTCAACAGTCACGTCCATTCACCCGTCAGTTAGCCAACCACCAGAATATCCAATGGGCATTCAAGAACATCACACCCTATACCACGCAGTATGCAGCTGTGAGTATTTTTTGTG-AATTCATTT------------------TCCTTTTTTCAGGGCATGTTTATTGTCAGCTTGCCGTACTCAGTGTTATTTGGAGGCTACTGGGCTGTTTTCTCCTTAGCATTTGTAGCATACATCTGTTGCCATACAGGCAAGATCCTAGTAGCATGTCTTTACGAACCCAATGAAAGAGGAGAGCTGATTCGTGTTCGGGACAGTTATGTTGGCATAGCCCGTACCTGTCTCGGTGAAAAATATGGTGGTAAAATGGTGAACGTTGCCCAGATCATCGAGCTGCTTATGACTTGCATCTTGTATGTTGTTCTCTGTGGAGATGTTTTGTGTAGTATTATATTATTAAAATTTTGTTTTCAGGCGAAGAGTAGTATTGACAGGATATCCTCTTCAAAATAATTTGTTGGAATATTGGTGCATGGTTGACTTTGTTCGGCCAAACTATTTGGGTTCCAGAGCAGAGTTTTGCAATATGTTTGAGCGTCCTATATCTAATGGCCAGTGTACGGATAGCACTCCACGTGACAGACAACTAATGAGGTTCCGCTCTCATGTTTTGCATAGTCTTCTTGTTGGATTTGTTCAAAGGTAAATTATTCTGATTTATGCAAAAATGCTTTGAACAACTTGGAAGAAAATCAGCTGATGAAACATTAAGCACAATCAAAATGTTATTGGATCATGGTTGCAGAGAATTGATAAATGAACCAGATACCTTAGGCAATACTCCATTGCATGCTCTTATTGTCCGTTACGCCTTAGAAGAATCTAGATATGGATATGATCATGAGCCTCGGCCTTGGAATAAATGGGATATGCTTCATTTGGTAAGGTATTTGTTACAGAATGGAGCAAGCCCTAGCATCAATCATCAAGGTAATAGTGCTTTAGCTTGTGTGCTTCGCCATATTAGAGATTGGGAATTTCGCTACGAGCTGCTCGATATGCTTCTGCAAAATGGTGGCAACCCTAATTGTGTGGGAAGAGATGGTTCTGTACCTTTGATGGTTTGCCTTGTACCACTTATCAATAAAGACCCTTTGCATTATCTTACTCACACTAAAAAGGTGTTTTACTTGAATTCAGTTCGTCTGCTGTGTAAATATGGTGCTAATCCTAATTGTTCTTCCCGCAGCAACCTTACCCCTCTTCATGTACTAGTCTTTACTGCCAGTGAATATATAATTTTGAATCGAGAAGAAGAAAAGAACAATGCTTTTGCCTTTATTCGTCAATTGCTAGTCATTCTCTTGCAACATGGGCTTGATCCAAATGTACGATTTTCTCAAAGAACTCAACATATATTGCTTGCATTAATGGATATGGTTCAGAAT--------------------------------------------------------------------------------------------------------------------------------------------------------------TAAACTTTTGTTG-TATGTTTGTTTTATGAGAAACAACTTTTTCATTCAATTTTATGTAATTTCAGAATTCCTCCACTTACTGGGAAGGCAAAGCTGAAGCTGAATCACTGCAGCGAATTTACGGAATTTCATTCCCTGACAGCAAGCAACTGAAAGAATGGCAGAAATTTCAAGAGGAGGCAGCTAAACGAGATCATAGAAAAATTGGCAGAGTTAGTTTTAATTATTTAATATGTGCTTTT-------GAAAGATATTTGTGTCCACAAAGTAAAGAGATATGGTGGATTAGTGCAGTTGGCTTGTTTTTATGCCTTGGAGGAGAAATTATACGAAAAGGAGCCATGTTTACTGCTGGTACCAACTTCAATCACATCATACAGAGTCATCGTGAAGAAGGTCATGTCTTAGTTTCTCATGGCCTTTATTCGTGGTATCGTCATCCTTCGTATGTTGGTTGGTTTTGGTGGTCTGTAGGAACACAAGTTATTCTCTGCAATCCCATTTGCATTTTGGGATATGCAATAGCCTCATGGAGGTTTTTCCGTCAAAGGGTTGTTGAAGAAGAAATTACCCTTCTGAACTTTTTCATATCTGTTTTTTTACTTATCAATGATCTTCTCTTTTCTAAAGGAAGAAAAACTTGAACTTCAGAAATTGATGGAACGTGTGCCTATACCCATCAAAGAAAGCATGGAAGAATCTAGTGCAAAGGTCAATGTATTATTACAAGCTTACATATCTCAGTTGAAATTAGAAGGCTTGGCATTGATGGCTGACATGGTGTATGTGACCCAAAGTGCAGCAAGGCTCATGCGTGCAGTGTTTGAAATAGTACTACACAGGGGCTGGGCTCAGTTAGCTGACAAAGCTCTTAGCCTCTGCAAGATGATTGACAAAAGAATGTAATTAATGAACCATATATTCTGTTTATTTAATGCTAACATGATGACATTTGAATGTATCCTTTTACCTACAGAGCCATTTGGACCACTGTCTTCATGATCATTTTAATGCAGAAATTGTCACAAAAACAATTGAAAATAAACAGGATGCTGTGGACTATTTGACTTGGACATTTTTGTATCGTCGAATGACCCAAAATCCTAATTATTACAACCTTCAAGGTGAGTTATTTAATTTTTCAAAATAAAATGTTGAGAACCCTGTCTTTTTAGTGAAATATTTTTACACATTATTGCAGAATACATATACTAATGCTGAGAAGCTCCTAGCTGCTGCTGAAGAACTAGCTCAAACTGGTGAATGCAATGCAGATGAAATTTACTCCGTGGCACAGGAACTAGAAGCCCACATCACTAGTTTTGCATCTCGAGTTGACTGCCGCCGTAATCTTCTTGAGCTTGCAGTCATGTTCTACACCCATGAAACTGAGGTAAACGAACCTTTTTAATGTTATATTTATGTTGAAAAAATTTCTTTAATTGCAGCCATAGCATTTTTTGATAGCACAAATCTAATTTATGGTACTGTGTCTGAATTTTGCACTATGTCAGGTTGCCCAGACATGAATGGCCCAAATGGAAGG----------------------------------------------------------------------------------------------------------AGTGATGCTGATACTGCTATTAGTACGGTTTCGTCCAGTTCTACTGAACCATGGTTTTGTGACGCTTGCAAAGCTGGAAATATGAATCCTGTAAGTATAAATAATTATATATT----------------------------------------------------AAAGTTTCATCAGTTTTTAATCTGAAAATTCTTCACTTTGTTTTGTAGGGAAGCTCTTCCACATAGATTTTGGATATATACTTGGGCGGGATCCTAAACCCCTTCCACCTCCAATGAAGCTTAGCAAAGAAATGGTTGAGGCCATGGGGGGCATCAACTCTGAGTATTATCAAGAATTCCGCAAGCAGTGCTACACAGCCTTTCTTCATCTTCGAAGGTAAGGACAAAATAAAAT----------GAAATTCATTATTTTTCTTTTAGGTTACTACAGAAGCCCAAAAGTGACATGACTCCAGAAGAATTGGCCAAAAGAGAAGAAGAGGAATTTAACACTGGCCCATTATCTGTATTGACCCAGTCAGTGAAAAACAATACACAAGTTCTTATCAATTGTAGGAACAACAAAAAGTTATTGGGCAGAGTAAAAGCATTTGATAGGTTAAATATTCCTTTTT----------------------------------------------TTTCGCAACCCAGCATTATGTTTTCTTATAAAGCAAAAGTCGATGATGTTGTAGAAGATGATAATGTTAGTTTACCTCACCAACTTTCATGTTCATCCCTAAAAACCGATTCTGATTATATTTACCAGGTTGTATATACTTATTTGTTGAATTATTTGTTAAGGCGAATGTATTAGTAAAATCATTGAAAAAGAGTTACTAATTTTTGAAATTTATAATAGTTATGAATTTCCTTTTTTAATTAATGTTGAAGTTTCATGCTTATTCCTTTGATATACAGGTGTTGTTGTTCCTCGCAACTTTCGTCTACTAGAAGAGTTGGAACAAGGACAAAAAGGTGTTGGTGATGGAACTATTAGTTGGGGTTTGGAAGATGATAGTGATATGACACTCACCCAATGGACAGGAATGATAATTGGACCTCCAAGGGTAATTATACTATTGTTCAATCTGAA---------------------------------------------------------------------------------------------------------------------------------------------------------------------------------------------------------------------------------------------------------------------------------------------------------------------------GATAATAGCTTGTAATGTAAATTGTGAATGCTGCTAAATACTTCTCTAGGATATCTTTGAATGTCGCACCTGTGGTCTCACAGGTTCACTATGTTGCTGTACTGAATGTGCACGTGTCTGCCACAAAGGCCATGACTGCAAGTTGAAACGTACCTCACCAACTGCATATTGTGATTGCTGGGAGAAATGCAAGTGTAAGGCACTTATTTCTGGCCATCAAAGTACTCGCTACCAACTCTTAAACAGGATTATAACGGAAACAGACTTGGTAATGTACCACAACAGCAGGTGAGAATTGATTTTAATTTTTACCTTGTTTTGTGGTTTTTATTTTA----------------------------------------------------------------------------------------------------------------------------------------------------------------------------------------------------------------------------------------------------------------------------------------------------------------------------------TTTAATATCATTTTACTCTGGGCCCTCGTCCTGCTCTGTTTGTTCCTGAAGTCTCTTTTGAGCTCCTAGTAAAGAGGCAGATTCGTCGTCTGGAAGATCCAAGTCTCCGTTGTGTGGAGTTAGTTCATGAGGAAATGCAGCGAATAATTCAGCACTGTGGTACTGGAGTTCAGGTAAATTGATTTTTTTATTTTTTGTGTGTTAGAATTTTTCCTAATTACACGAAAATGGTTTAATTTTTTAGAACGATTTTCTTTTTGTGTTTTCCACAGAGGCCTTGAAAGGAATGGAACGTGTTGCAGAACACATCAATGAAATGCAGCGAATACATGAGGAATATGGTGCAATCTTTGATCACTTATCACGCCAGCATTTTAAGAGTTCACGGCAGGTAGTAGATATTTTATTAGAAAAGGAATAATTAAGGCATTTTTTTAATTTATAGTTGATGCTGCTCGTGAAGCTTTGACTGACATGCCTCCCAGATCAGAAGAGGAGCTTGATGCCGTTACCCTCCATAACCAAGCTCTGATGAATATGGAAACTCACCCAACAGAAGGCTTCGAGAAACTTCAGTTTCTCATTCAACAGATTCCCTTTCCACCTGAAACCTTTGGGAATTTGCTTCTGCTATATTGCAAACATGAGGTTGTAGAAGTTAATAACT----------------------------------------------------------------------------------------------------------------------------------------------------------------------------------------------------------------------------------------------------------------------------------------------------------------------------------------------------------------------------------------------------------------------------------------------------------------------------------------------------------------------------------------GTTTATGATAATTTAAGTATGATATTCTAGTTTCAAATTTTGTACAACTTTCATGTTATTTTCAGGCACAGTTTATTGCTCAGTCTATAGGCCAGGCATTTCAAGTGGCTTATATGGAATTTTTGAAAGCTAATGGCATTGAAGACAGTAGCTTTGTCAAAGAAATGGATTATCAAGAAGTGCTCAATTCTCAAGAAATTTTTGGCAATGAACTAGAAATGTTTGCTAAAAAGGAAAAACAAAAAGAGGTATTAATAAAGTATGGGAGCACCCTATTAAACTTATTTTTGATCATTTTTTTGTTTTGTATTACTTTTAATAGGAGAATGCCTTTCCAAAGATAAGCTTTTAAGTGTAACTACTGATGGCACTTCGTGTTTTACGTCATCATTCTACAGTCCTGTCCAAAATGGCATGGACGCAGGGAAATCTAGGCAACAGCCAATCTCGGATATGGTTGCTTTTCGAGATGTTTTTAAGAAGGCTCGTCACATTGTAGCTCTTACTGGTGCCGGCATAAGTGCTGAAAGTGGTGTTCCAACATTTCGTGGAGCAGGAGGATATTGGAGGAAATATAATGCCCAGGTAAAATTCATACTT------------------------------------------------------------------------------------------------------------------------------------GGATTTTCTGCTCTTCGTGGTAGTAATGGTCCTCGTAAGTTTTGCATCGAGAAGTGGGGCAAACCTACCAGTCTACCCAGGTCAATGATCAATTGTATTTTGTATCACATTTTATTTTT-------------AGGTTTATCAATTCTTAAATGGGAAATGTGAAGCTTCCCATATGATGAAGCGCAACCCAAGGAAGATAACATGGACTGTGTTGTACCGCAGAAAACACAAGAAAGGTATCGAAGAGGAAACAAGCAAAAAAAGGACACGTCGTACGACTAAGTTCCAAAGGGCTATTGTTGGTGCCAGCTTGTGTGATATCTTGGCTAAAAGGAATATGAAGCCTGAGGTCAGGAAAGCTCAGCGGGAACAGGCTATTAGGTAAGCTTTTATTCCTAATGTTATTAAAAAGTTAAAATATTTAACCTTCCTCAGATTGGCAAAGCATTTGGAATTGATTCTTATGTATTGTCTCCTGAAGAAACGAAAAAACTTTACCCTTTATTAAAAGTTGATGACTTGTATGGCACGTTATACAGCCCTGGTGATGGAACAGTTGATCCAGCTGGCTTTTGTGTTTCACTTGTTAGAGCAGCTACAAAAGTAGGAGCCAAGGTATGTTGCTTTTAGAGTGTTCCTGGAGTCATTGAGTGTTTAAAAATTATTACACGAGAAAAATCATACAAGATAGCCAAGTTTGCTTTTGACTATGCCACGAAGCGTGGACGTAAGAAAGTAACTGCTGTTCATAAAGCTAACATCATGAAGCTGGGCGATGGATTATTTTTACGATGCTGTGAAGAAGTGTCCACGTTGTACCCTCAGAT--------------------------------------------------------------------------------------------------------------------------------------------------------------------------------------------------------------CTCCATAACCATTGTGCCTCGCAAGTGAAGCCAGAATGTACTCTTGGGGAGCATAGAGATCATATTTTACCTCCCACTTGCATTTGCCCTATTGTCTTGGTAAATTTATTTTCACATTTTT-AAATACATAT-------------------------------------------------------------------------------------------------------------------------------------------------------------------------------------------------------------------------------TAATATTTTATATGCTTGTTAATATGATTTGTGATCTTTTCCAGGTTTGAAAAATTAGACATCACACCCAGAAGTGCTCAAAGAATAAAGCCTGTGTTAGAACGCTGGATGAAGGAGGCAGAGGAGAGGTATAAAAATGGTGCACACACTTTAACAGAGTTCATTGGTAGTGAGTCAACGAAGAAAAGAAAAAGGCGAACATCATTTACTCCTGCAGCCCTTGAGGTTCTTAATAAATTTTTTGAAAAGAATACCCATCCTTCAGGTTAGTTTTATCTATTTTTCAGGTATTTTTCATGAGGCAGGATTGGAACGTCCCAATCCGTCTTTATCGAGGAACTCTACTAGTGGTCATGTTTTTGTTTCTTATGGGTGTCAATGTGTATGGTTGGAGAACATCAGGTGTCAATCATGTACTCATTTTTGAAATCGATCCTCGAAATCATCTATCTGAGCAACATCTGATGGAGGTAG-----------------------------------------------------------------------------------------------------------------CTATTGAACTTATTAATGATCGCAACATTCAAGTCACTGATTTTTCATCGAGCCATGATGGACGAATGGCTCTCATATGCTATCAAGATGGATTTGTGTTGGTGGGATCTGTATCTGGGCAGAGATATTGGTCATCAATGCTTAATCTTGATGACACGATAAACTGTGGTATTTGGTCCCCTGATGATCAGCAGGTAAATGAATAGGCTTATTTTTACACTT---------------------------------------------------------------------------------------------------------------------GTTTTGGAAGCCATTAAAGATTTAATTAACGAAGCGACATGGGATTGTTCAGCTACTGGAATAAGTTTACAAGCTATGGACAATTCTCATGTTAGTTTAGTATCATTAAATTTACGGAGTGATGGCTTTGACAAATT---------------------------------------------TTTTAGCTATTATTCCATGAAATTATATTTAGGAATTGAAGTTTATTTTTCTCTAGACATCCGTCCAATCTCATGCTTGATCGTCTAAGTGGCAAAATACTTCACATTGACTTTGGAGATTGTTTTGAAGTGGCTATGACGAGAGACAAGTTTCCCGAAAAAATACCTTTCCGCCTTACAAGAATGCTAATTAATGCTATGGAGGTGAGTGACCAAATTGTTGTTTAATTACTTTATTTCAAATTTTGGAAATGGTTAAATTGTTTCAGGCACAATTTGGGACATTGGAAGATTACTTTACAGCTTTGAGAGCAGAGAGTGGTGTTGATTCTCGAAACATGCCAGTAAATTTTCCTTCTTTAAGTGGTGATTTCTTTACTTATGCTGACAGAGATGATCACTATTGGAGTGGATATTTTACTTCAAGACCTTTTTACAAAAATATGGAT-------------------------------------------------------------------------------------------------------------------------------------------------GTCATCTTCTGGTTTCTAGAGACCGTTAAAGACCCTCCGGACGTTCTGGACAGGCAGAAATGCCTGGATGCCTTGGCCGCCTTGCGACACGCCAAGTGGTTCCAGGTTTGCATTTTCCTTACTTTTCAGCCTTATGT---------------------------------------------------------------------------------------------------------------------------------------------------------------GGTGAAACATGGAATCCTTTAAAGCTTCGGTACCAATTAAGGAATGTCCGAGAAAGATTAGCCAAGAATTTGGTGGAGAAAGGTGTCCTAACTACAGAAAAGCAAAATTTTCTCCTTTTTGATATGACTACCCATCCTCTTACTGATCCTAGTGCTAAGACTAAACTTGTCAAAAGAGTTCAAGATGCTGTTTTGGGCAAATGGATTAATGATCCACATAGAATGGACAAAAGAATGCTGTCACTTATTATTCTTGCTCATTCTTCTGATGTTCTTGAAAATGCTTTTGCCCCACTCTCGGATGATGACTATGAGATTGCAATGAAGCGTGTCCGTGAACTTTTAGATCTAGACATAGAAGCAGAAAGCATGAAACCAAATGCAAATGAAACTATGTGGGGTGTTTTTGCTGCATTTGTGAAATGTTTGAATTTCCATTGTATTTTAGACTTACACATTTGCTGAGAAAGAATTGGCTGACTATAATCCAGAAGAATGCAACCTTGACAGTACTCCTCCTCGAAAGAAGAAAAAGAAGCAAAGGCTGTGGTCTGTACATTGCCGTAAAATTCAAAAGAAGGATTCCTCTTCCAACCATGTATACAATTATACTCCATGTGATCATCCTGGACACCCCTGTGACCAATCCTGCCCTTGTGTAATGGCTCAGAATTTTTGTGAAAAATTTTGTCATTGCAACTCAGAATGTAGGTTAATTTGGATAACGTTGTATT----TATTTTATATTTTTGTTTAATCTAGATGCCCTTTAAGTGTTA------AGAGTATTTAATATTAGATATGAAGAGCGTATTGACAGAGTTGAAACTCGCATCACAGCACGGCTTAGAGACCAGCTAGGAACAGCCAAAAATGCCAATGAAATGTTTCGAATATTTTCCCGTTTCAATGCATTGTTTGTGAGACCTCACATTCGTGGGGCTATACGAGAGTACCAGACACAGCTAATACAGAGAGTTAAGGATGACATTGAGGCTTTGCATGAAAAATTTAAAGTTCAGTACCCACAAAGTAAAGCATGTCGCATGAGCAGAGTTAGAGACCTTCCACCCGTTGCAGGATCCATAATCTGGGCTAAACAGGCAAGTGGAAATCTTCTCTTATCACTAGAATATAGTTATTTCTATAAAATAAAGTAAATCATTTAAAATTTTTCCTGAAGATTAGTTGTCTAATTTAAGTGGGCTGCCATATTACAT-ATATTTCAGATTTTATTTTGTTGGTGATGAAGATTTGTTAGAGATAATTGGAAACAGCAAAAATATTCCAAGACTTCAAAAACATTTCAAGAAAATGTTTGCCGGAGTTGCAGCCATTATACTAAGTGAAGACAATACAGTTGTTGCTGGAATTTCATCAAAGAAGGTGAAGAGGTAATTTTGTTAGTTGCTTACGCTGATGATATTTTGATATCGAGATGGCGCTAGAACAACAACTGGGAGCTCTACCATTACCCTTTCCTGGCATGGATAAATCGGGTTCTTCTATTTGTGATTTCTATCTTAATGGATTATGCAGTAAAGGAGCCGCATGCCCCTTTAGGCATGTTAAGGGAGATAGAACTGTGGTATGCAAACACTGGCTGAGAGGTTTATGCAAAAAAGGTGATCAGTGCGAGTTTTTGCACGAGTACGATATGACGAAAATGCCCGAATGCTACTTCTATTCACGTTTTAACGCATGTAGTAATAAAGAATGCCCATTTTTGCATATAGATCCCGAAACAAAAATTAAAGATTGCCAACGGTTTCTTGCGGCTCTGTATCTGACACATGCGCACTGTCCAGTGTTGTTTGTTGTTGTGAATCTTCTTTGGCGGATCTAGGCTTCCGAATGATATTGCTGTCGATTTTTGCAATGAAGGAATATGAAGAATGTTCTTCATACTTAGGCTTTAGGACAAAATGAAGGAGATGGTTGGTGGTTGTTGTGTATGCTCTGATGAGCGTGGTTGGGCGGAGAATCCACTCGTTTATTGTGATGGACAAGGCTGTAATGTTGCAGTTCATCAAGGTGGGAAAATACAAACGTTTTCTTACCAGTAATATTTAATCCATACTTTATAGTATGGTATTCCAGGTGTTTTCAATTGCCGATTAAATCCAGCTTTTAAAAGGAAAAAGAAGAAGCCTTCCAGTTTTGTTCCACCTCCAGCTCCAGTATCGCACTCACAAGGAACGAGAAAACCTCCAATCCTTTCTGGAAAAACTTCCTCCCAAAACCTGTAGTAGTGATCATGAAAGTAGCGTTGGTTCTCGTGTCAATATTCAACAAAAATTGCAGGAAAAAAAGCAACAGCAGTTGCAAGAATTAAAAGAAATTGAAGAAGAAATCAAACAAGGTAAGCTAAAGAGGCCTCACCTTTAGAAATTAGTGAGCAAGGTACATTAAGACAACCATACCACAATCAAAAAAGCACCATGGGTTAGGCCAGAGTCTCCTGAATCAAACTTACCTCTTTACCATTCTTTAATTGGACCACACCTAATGAATGGCATCCGTTCAAAACCAAAACAGAGATCCCAGACTCCGAGATACTTCTTGTGCCGAGACGCTTGAGAGTTCTAGATATATTATGAATATCAAGATTCCATCTGATATATGACCTTTTTTTTTTTAGATGGTACTCCCTGGCATATTAGAACAAGTGGTCAGTTGCCGAGATGCCATAGCCCAAGAATATTTAATGGAATGCATCATTCAGGTCTTCCCAGATGAATTTCACCTTCAGACCTTGCATGGTTTTCTTAAAGCTTGTGCAGAACTCCATCAACTGGTTAATGTAAAAAACATTATTATTGCTCTCATTGACAGGTAACCTTTTTGCATTTTAATATTTGATATCATTGATTTTTAAGTAAAACAAGAAAATCACACCTTGCTCCATTTCTACCTACACACCCAATTATTAATCCCTTGGCTGCTCTTGGACCTGATGCTATGTCTTTTGGTGTTGTAAGTGCTGCACCATGGGGCTCATCTGCCATATTACCAATATCATGGGCATACATCAAGATGATGGGCCCACTTGGATTAAGAAAAGCTACACAAGTTGCTATCCTTAATGCCAATTACATGAGTAGAAGATTAGAAGAGCATTATAAAATACTTTATCGTGGAGAACAAGGTAATTAAAGTTCTTTTGCAGATGAAAAGATTACTCACATGGTTGGTAGTTATGCTCCTAAATTGGAACTGCAATCATATTCAACCCCTGTAGATGAGATGCCTTCTGGGTTGCTGACAAGGGGAACATATACGGTCAAATCACTTTTCACCGATGATGACAAGAATGAGCATTTGAAATGGGAATGGAGCTTTGAATTGAAGAAAGATTGGGAATGATTTTATTTCTCTTAAGTTTCCAAAAAATTTCAATGTTTTTTTTCCTGAATTTCCTAGGCTATAATGTCTCTCTCCTGTTTGACCTTGATAACATGCCGGAGGATCCAGAAGATATTATTGTCAAAGCTGGTCTTCTGAAAAGAAATTGCTTTGCTTCTGTATTTGAGAAATATTTTGAATTCCAAGAGAGGGGTGAGGAAGGACATAAAAGAGCTGTGATTCATTACAGAGATGATGAAACTCTGTAAGCAATTTTTGTATTATTAAATTTTAATATATT--------------------------------------------------------------------------------------------------------------------------------------------------------------------------------------------------------------------------------TTATTTGCTATTGGTAATATGCTTTTCTTCCAGTACTCCCTTGCTTATGCCTGTTTGAAGTTGGTAAACTACTCATTTTTCTTTTGGTTGCCTTATTATTTGCAAAATGCTTATGGTTGGGAAGAATCTGAAGCTGACAAACTTTCTGTTTGGTATGATGTTGGAGGAATTTTAGGTAAGTACAAACTCTTTTAGTATTATATGCTTAACCACTAAAGTCACTGGCGTATCCGCCTCTATTGCACCCAATGGCTTGATTTGATTTTTAACCCTGGAGACTGAGGAAGGGGGAGCCGCCTGTGTGGGACACGCGTGCTGCCCGTGGTGCCGCCTTCCACCGTCGCGAATTTCATCAAGGACCCCCGTGACGTTCCCATTTGGAGGAGCTTGATCGAGTCAATGAAGGCAATTTCGGCTGCAAATTTGTTTTGAGAGCAGAGCAAAACGATGATTGAATTTGTGATTCAATTTGCCGTGCTGGGCACCC-GCGAAGGCACCTTCTGTCTCTCTCTC-------------------------------------------------------------------------------------------------------------------------------------------------------------------------------------------TTAGTAGCATTGTTGTGATGAATTTATTAGTGTTTTTAATTAAATAGTGCTGTTAGTTTTGTCTTAACCTCCTATTTTATCATTTGTCATGCTGTATGTTTTCTTATTTTCTCCTTTTCACAGCTGCGAGTAGTCAGGGCCTTTAAAAGCACTTTGGAAGATATGGAAGAAAGACGTAGCGTTCATAGTTTACACAGCTTAC---------GCAGTTCTCGCAGTCACCCAAGGCAACTTTCCGACATTAGCTACATCGATGAGGATGTGAAAACCCCGTCTCCCAACGACTACCCATATGAGATGCCTGACTCACAAAAACTTGCTGTATTCAACTGTTCATCAAGCAGGAACATGAACCACAACAACACACAGTATGTCCCCCGAATTAGTCCTGCAGAAAACGATGTACGTGA--------------------------------AGGTAAGAGAAATTCAATCTAAACTTGCCAGCTTTCAATCACAAAGTTCCCAGGGCTCACAAACAGGAAGCTCTCCAACCCGAAGTAAGAGCCCACACATTAATCCCAC---------------------------------------------------------------------------------------------------------------------------TTTGGCTATATTATAGGGTCTTTTGGACAAGTACTTGATACCAAAGGCTAGTAATGCTGAAAGTAAGGTATTTTACCTGAAGATGAAAGGTGACTATTACAGGTATCTTGCTGAAGTAGCTACCGGTGACCAGAGGAACAGTAAGTAT--------------------------------------------------------------------------------------------------------------------------------------------------------------------------------ACTATGCACTCAATGCCAGCTGTTACTTTGTCTCCTAATGGTAAGTGATTTTCTTTCAT--------------------------------------------------------------------------------------------------------------------------------------------------------------------------------------------------------------------------------------------------------------------------------------------------------------------------------------------------------------------------------------------------------------------------------------------------------------------------------------------------------------ATTTGTTGATTCATCGCAAGAATCTTAACTATTTGCATTTGGACTATAATTTTAACTTAAAGCCTGTTAAGACTCTCACAACAAAGGAGAGAAAGAAATCAAGGTTTGGTAATGCTTTCCATTTATGCAGAGAAATTCTGAGGCTTTCAAAGCTAGTTGTGGATAGCCATGTTCAATACAGATTGAATAATGTAGATGCTTTTCAACTTGCTGATGGTTTGCAGTATATATTCGCTCATGTTGGGCAATTGACAGGAATGTACAGGTATAAGTATAAACTTATGAGACAGATTCGTATGTG-----------------------------------------------------------------------------------------------------------------------------------------------------------------------------------------------------------------------------------------------TGACAAATCTTTATATTCTTGCAGGGAGCAATGGACCTCAGAGATTCTGTATTGAGAAAGTAGGTAAAGAAACGTGGTTGCCTAGAAGCCATACGTGTTTTAATCGCTTGGATCTCCCTCCATACAAGAGCTACGAACAACTAGTGGAAAAGTTGACCTATGCCATAGAAGAGACTGAGGGCTTTGCTCAAGAGTAAATTGTATGTGATCAAATGGGTCGCCTATTCACAATATTGTCTTCCCGAAAATTTAT-GGGTACCAGAAACTATTTGTAGCAAGTCTTTGGCTACTTGTGCTGCAAAGGTGAGGTTAGGCACTGACACCTGACGATAATGCAAAAATGGCGTTGCTATTCAGTGCAATTCAACATGGCGCACGTGCGGAATAGTGATACTTCTCTCTGGCTTCACAATAAGCTTGGAAGTAGTAATGATCTATGGTTAGGTGGATCAATTTGCTCCCAATTAAATCAAGATGTTCTTAAAAATATTCGTGAATGTTTTATTGACTTACAATCTCAGGTTAAGCTAAAATTACTAC-----------------------------------------TATTAATTAATGAACTGACTAGATGCTACAACTGTGGAGAATTCGCCAACCACATTGCCGCAAAGTGCAACATGGGGCCACAACCCAAGCGTTGTCACAACTGCAAGTCCGTGGAACACCTGATCGCAGACTGTCCTTTGAAAGAGGAGAGGAAAACTAACAATGGCGA------AGCAAAGGCAGCTCGAACACAGAA-----------------------------------------------------------------------------------------------------------------------------------------------------------------------------------------------------------TCATTGATTCTTTCACTACAGGTTAATCGACCACTTACAATGAAGAAAGAAGGCATCCAAACGAGAAACAGAAAGCTGTCTTCCAAGAGCAAAAAGAAGAAAGGATGCCTAGCTATTCCCGAATGTCTAAAGCCTCTGGACAAGACCTTCTCCAGCTTCGGTCCCGCTGGGCAACTGGGCTCCATGTCCTCCATGTCCGTGACCATGAACCACTACATGCACCAGGGCAACATGCCTATCTCCATGGCGGTTCCTTCGTCACCTCACCTCCTATGCACATGAA-----TTGTTCATTGCTTAATTAACCTTCAAATATCCGTTATTAAATTTTATGTTTAATTCTTTGTTAGTATATAAGTGTTTTATTTAGTGTCATAAGCAAATTTTGTTTTCATTAGTTGCTTAATTTTCTTTGTTGTAATGAAAATTGTGTGTTTCAACATTTTATTC--------TTTTCTTTGCAGTCTCTCTTATTTGTTCTGAGGGAAAGTCATAGAACTAGAACCGTTTTTCGTAAAGTTGGAGGGTTTGTCTATGTAATGTCTGTTCTCGTATCCATGGAAGGGTGCTTAGCTGAACCACCCAAACCTCCTTGGAATACAGGTAAATAAATTATGAAGTTATTTTAGCTTTCATTGGAAGGTAACTTATAGGTTGATTTGTTTACTATTGTAGAAACTAGATGACT------------------------------------------------------------------------------------------------------------------------------------------------------------------TATTTTTCTGATTATTTTATTTTAATTGCAATTTGAATTTTGCAGAAAATTTTGAAGAAGATGATTCAGAAGAAATCACTGCCGATTTATGGCAGGAAGCTTGCTGGATTGTCATCAGTGCATATTTTGATGAAAAAGGCTTGGTTCGACAGCAGTTGGATTCCTTTGATGAATTTATTCAGATGTCTGTTCAGAGGATTGTTGAAGATACACCACAGATTGATTTGCAAGCTGAAGCACAGCATGCCACCGGGGAAGTTGAAAACCCAGTAAGCTTTTGAATTTAATTGCATATTTTATATTTTAGGCAAGTTATGGTGTTGAAGACCCTGAATTTGCCATTACACAGATTGCACAAACAACCATGAGATCAGAGCTTGGCAAAATAGCTTTAGACAGTGTCTTTAGAGAAAGGGAATCTCTAAATATCGCAATAGTTGGTAATTTGGTGTATTTTAATTTTATATTGATTTTAAATAGCC------ATTTCAAAGTTTACTTAGTAATCTTAATTTTCAGATGCTCCAATTACTGTTGGCCAGTTATTATGTGGAGGTTTATTCAGCCCTGATTCTCTATCCAATTGGTTTGCTGCAGTTGCACTATCTCATTCATTAGTAGATAATTCTACTCAAAAAGAACAACTACTGAGGGTTCAACTTGCCACAAGTCGTGGGAATCCACCTGTATCATTAATCAATCAGTGTGCCTTAATACTTCAAC--AGGTTATGGACCAAGCTATCCTAGTTGGAGCACCAGTGATTGGGCTCAATGATTCTGGAGGTGCTCGTATTCAAGAAGGTGTTGATTCTCTTGCTGGTTATGCTGATATTTTCCAGCGCAATGTTATGTCTTCAGGTGTAGTTCCACAAATATCTGTGATCATGGGACCTTGTGCTGGTGGAGCTGTATATTCTCCTGCTCTTACAGATTTTGTATTCATGGTTAAAGTGAGTGAATTTTCATCATAATTGGTGTGTATTTTGATTTGTATATGCAGTTCATTTTCATAGTTAGGTTCAAGTTCATTTGCTTTTTTGTAAACTTTCAGGTGTGAAGAGGTTGGAAGAAATGTGTTGCTTTGCCTGTATGTCTGCCATCGTTAACTACTTTGTATTTATGGCTTTCTTCCCGGCATGCTTATCGCTGATTTTGGAGGTATGCGTTCTTGGCATATTTGAATTCCAGTTTTCTGTTAAAACCTATGAACTTCATAATTTAACTTTAAATTTGACAATGACACAAGATTTGTGAATAATCTTTT-TGTTTTTGTTAAAATTATAAATTAAAGTTGTTTAATTTAATTTTATTTTTAAGGTACACTGGTCATTATTTTGTCACTACTCTGCTGTACTCTGTATTGCTTGGCTTTTTGGGAATGGATCGATTTTGCCTTGGGCATACGGGGACTGCTGTGGGCAAGCTACTGACTCTAGGAGGTATAGGAATATGGTGGATTGTGGATATTGTGTTGTTGGTGACAGGAAATCTGATGCCTGAAGATGGAAGTAATTGGGTCCCATATGCATGATTATAACCCTCTGT-TACTAATTGTAAGGACTTATGCTCGCATATTAAATTACTCCTATTTACTGGTTTTTTTTCCTTTTATATTATTAAACTAATTTAGTAAAGAATTTCAGTTATGAAATGTTTTGCAGATACTTTTGGTGGCTGGTGGTCAGGCTCCAAAAGCCATTCGTAGTGTAGAATGCTATGACTTTAAAGAAGAAAGATGGTACCAATTAGCTGAGCTTCCTACTCGCCGTTGCCGTGCTGGTCTTGCAGTTTTGAATGGCTTTGTATATGCCGTAGGAGGCTTTAATGGGTCATTACGTGTGAGGACAGTAGATACCTATGATCCTGGACGAGATCAGGTATGCATCTGTTTTATATTTATGCTCCTTTCTATTATATACAGTTTAAAAA------------------------------------------------------------------------------------------------------------------------------------------------------------------------------------------------------------------GTTGTGCTGTATGAATACTTGGGAGAAGAATATCCAGAAGTTCTGGGTTCTATACTAGGTGCTCTGAAAGGAATTGTTAATGTGATTGGAATGCACAAGATGACTCCTCCAATAAAAGATTTACTTCCTAGGCTTAC---------------------------------------------------------------------------------------------------------------------------------------------------------------------------------------------------------------------------------------------------------AAATTGTGGTTTGCATTTTTATTAACATTTAATATTAAAATTTGCATAT--GACTATAAATTCATATGTGTTCATTTATTTAGGAAAGGTCCAATTAGGGCACCAGAAAATATCCGATCTACAGTAAGGTGGGATTACCAGCCTGACATTTGTAAAGACTTCAAAGAGACTGGCTTTTGTGGTTTTGGAGGTGAGAATTTTGTGAGATCACCCATATTCTGTTT------------ATATTACCTTTGCTTACATATAAGTAAAAGAAATCACAATACAGCACAGTTTGCACTACGCCTGCTATTATTGCAATTAAGTCATAGAATCCTTCTGCATAATAACGATAAACCCAGTTGAGGATGTAAAGACCACGGTAAGAACCCAAACAAAACAAGTAGTGGGAAGTGATGGATTCTGCTTCTCCTGTTTTTGACACCATGAAGAGTTGGGGAATATGGCAACAGATTCCAAATAGATAGAAAAAGTCCACAATACCTATACAAATATTTATGAAAT-AAACATTATTATACTTGTACAGCAACGTTCCAGTGTATCATCAAATAACAGCCAAATAGCATATGTAGATGGTGTACGAATGGAAGAAATTGTGGAAGGCACAGTTGGAGCACTACACATCTTGGCCAGAGAAGCGCATAACAGAGCAATCATACGAGGGTTAAACGTAATACCAGTTTTTGTTCAGGTATGTGGTTCATTTCAAACACTTATTGAGTTATCAAACTGCATTTGTTTATTAGTATAAATCATATAAAATTGCTTATTTTTAGGGGCGTAGTGTTGTTGTGTTTTATGGTTCCCAAACTGGGACTGCTGAAGAATTTGCTGCTCGCTTGGCTAAGGAGTGTAATCGTTATGGTATGAAGGCAATGATTGCTGATCCAGAGGAATATGACATGGTAAGTAAAATTAACAATATAA-CTCCTTAAAAAGTACAATTTTTTTCTTTCCATAATCTGTTTTGATTTATTCAGGGAAATTATAACTGATGTTGGGGCCTGGGGAGTCTCTCATACTCGCGTGCCTACAGAATCACGTCCTGGACATGTTGCAATAGCTGCAGGAATATATGAAGATGTAAGTGCAGTGGCCAAAGGATGGAAAGAAAACCCTGTGGATTTTGATTCTGTCTTTAATGAAAGCAGATATACTTGGGCATGGGGGAGCCCAGATATCCTTCCTATGTTTTCTAAAGGTTTTTGTTATGTGTGTGTTTCAGGTATGGAAGCCATCATGTCCGAGTTCTTTAATGACACATCCACGGCCTTTTACATCATTTTGATTGTCTGGATAGCTGACCAGTATGACGCCATCTGTTGTCGTACAGCAATTACCAAGCGCCATTGGTTAAGGTAA--------------------------------------------------------TGTGGCAAAACTGTAATATCTCAGTCACTTTCCAAATATTCCAACAGTGATGTTATTGTATATGTTGGTTGTGGGGAGAGAGGAAATGAGATGTCAGAAGTTTTAAGAGATTTTCCCGAGGTATGTATCTCCAGCAAT---------------GCCATTTCCGGAATGAGTTGACTGGGAGATATTATTTGTCCAAACTCTGGAGTTTGCCCCGAGACAAATAAATCGAGTTTTGTCGAGTCGAGAAAATGTTAGCGGGACGCCTAAGTCAAACCGGTCTAGCTCTAGCAAGCTCTCGAACATTTGTTCAACATCAACACGACACGGACAAGTGGCCATCCAAAGCAACGTCAAGCCCTGTATAATTATCTTGCTTTCGGGGATGATCGCCTGGCTGGTTCCTCGTCATTCCTGAATCACATTAACGGCAAGGACAAGCTTTGAGGGAGAGAGAAAGTTACCACGTGGATTTGATGGCTGGCTGTCAGTAACGTCACGATCCGCCTGGTGGAGCTTGTTTCGCCGCTATTGGGATCTCTCCCGGCGAGCTCTCCCGCTGCCATACCACGTGGGATGCTTGGGCAACGCCTGGGAACAGTCATGTTTGTTGATTAAGCCAATCTGAGCGTGAGAGTATCATCAAGAAATAATTATCTTGGGTTTCTTGAATTGATTTATTAAGAAGCAAAGTTCTTTATTTCAGAGCTTCCATGATTTGGATTATTGGTGAATATGCTGAGAGGATTGACAATGCTGATGAGCTTTTGGAAAGTTTTCTGGAAGGATTTCATGATGAAAATACTCAGGTAAATTTCTTTTTCTGGGAAAATTTCATTTCATCACTTAAAAATGTTCTTCAGTTTTACAT-------------------------------------------------------------------------------------------------------------------------------------------------------CCCAATACTATTTAGTTCCACAGTGCTTTGTAAGGCCAAATGAAGCAAAGAAGGCAGCTGATGATGCGAAGATGAGATTTGCCCATATTGATGGAGACCATTTGACCTTGTTGAATGTTTATCATGCCTTCAAACAAAGTGAGTTTTTTCATTTGTAGTTTAAATAATGCTTATTATTTATTGTAA---------------------------------------------------------------------------------------------------------------------------------------------------------------------GAGAGAATCAAGCTAATGGAGAAGTACGTCAGTGCTCCTTGCCTCACTGTCGTACTATGAAAAATGTCCTGAATCATATGACAACTTGTCAAGCTGGGAAATCATGTACTATACCACATTGTTCGTCATCTCGCCAAATAATATCCCATTGGAAGAACTGTACTAGAAGTGATTGTCCTGTTTGTTTACCTTTAAAACAAGCTTC-------------------------------------------------------------------------------------------------------------------------------------------------------------------------------------------------------------------------------------------------AAAGTTTATTATGTAAGAAGAAAATTATCAAGAAAGAATAAATAAAAAAACATTTACACACCACGGGCATATAAACTGCTGTAACATATTGGCAACTTCTTCAGGACATACGTAACCGAGGCGACCAATTGTTATGG------------------------------------------------------------------------------------------------------------------------------------------------------------------------------------------------------------------------TTTCTCTTTAAGGTGTTCCTCGCTGCGAAATATCCGAGACAACGAGGAAAAGGATTCTGCATTCCGAGGCATCTGCAGCATGATAAGTTGTAATCCTGGTGGTGTTGTTCAAGATTTTATTTTCTTCTGTGATGCTGTGGCTTCTTGGGTGCATCCCAAACCAGACTTGAAGCATATGTTTAATGAGGTAAGTTTCATTTGCAGAATTTCTCTTTTTTACAGATTTACCCTGATGGAATTCGACATATAAGAGCAGACAAGAGGGTTAATGAATGGAGAACACCAGGCAAAAAAACGATCTCCAAATGTGCTGTTAATCAAAGACAAGTAGTTATTGCTCTGACTGGAGGTGAACTGGTATATTTTGAAATGGATCCTGTAAGTATAACTTATAAAAAAGGTTATAATATAGTTATCTTTCATTTTTCTCTATCTTTTAAAAATTTTGAAATTTTTAATATTTTATTTGGCCTAAGATTGTTATTGATGATACATTACCTCTGGGGACTGATGGAGAACTTCTGTGTTCCTATTCCAACAATAGAAATGAGTTTTGGGTATCACTCATGGAAAAAGCATACATGAAAGTCATGGGAGGATATGATTTTCCTGGTTCAAATTCAGTAAGTTTATTATGGATTTTCTTGCAGCTCCCTTTTATTTATTCATATATTCTAGGGCTGCACTAACTACTGCTCGAACAACAGCTAATGGGATATATTGCCCTCCAAAACTGCAGGCTGCTTTGGATTTGCAGTCTGGGATACTCCATGCTGCAGAAGAAGATTTCAAAACTGCTTTCTCCTATTACTTTGAAGCTTTTGAAGGCTATCACTCAATTGATAATCCAAAGGCCATTATTGCTCTGAAGTACATGTTGTTGTCAAAAATCATGTTGAGATTGTAA---------ATAAAATATGTGATATAAAATATTAAGTAATA--ATGCTTAAATTTCTTATTGCAGTTTGAAGGTAGAAAATATTGTGAGCATGATTTTCATGTACTTTTTGCACCTTGCTGTGGGAAATGCGGAAATTTCATAATAGGACGAGTAATAAAAGCCATGAACAACAACTGGCATCCAAAGTGCTTCTGTTGTGAGTTGTGTCAAATGGTCCTTGCCGACCAGGGTTTCATAAAAAATTCCGGAAGGTATGTTAATAATTTATGCTTTTAATTGACTTTTAATTTAT-TTTTAGAGTTCTCTTTGGCCTATGACATTTGGTCTGGCATGTTGTGCTGTGGAAATGATGCATATGGCTGCACCAAGATATGATATGGACAGATTTGGTGTTGTTTTCAGAGCTAGTCCTCGACAATCAGATGTTATTATAGTTGCAGGAACTTTAACTAATAAAATGGCTCCGGCATTAAGAAAGGTATCTTC-TATTTTCAGGTATATTTATTAT-------------------------------------------------------------------GTGAACAGCTGTTATAATGATGTTCTCCACCATTCTGCTGCAAGTGAGGAACGGCTTGAGGAGAAGTGTAAGGTCCGTACTGCTGAACCGGCGAGGCAGGCCCGTTGTAACAGTTCCCGTAAGCTTGAACGGGAGGTGTGTAGTAGTCTTGGGCCGTGGGATCCTGCCTGCCTGGGCCGTAACAGGATGTCAGCGAGTTTACGAACTGATACGAACTCATCAGTCCTCTATGATTTGTGGCGCGGCAATAATTCTGCCAATATCCCT----------------------------------------------------------------------------------------------------------------------------------------------------------------------------------------------------------------------------------------AATATCGTCCGAAGTGGTGAGATCTCCAGGTTCCAGTTCTCATGCTATCCAAAGTGTACCCTTCATGAAGATTTTGGTCGTTTATTGGAGAGCCAACAGTTTTGTGATGCCAAAGCATCCCCAAATCACAGCAACATTTTCAATGAGTATATTGACAGGAATTGT--AGAGTGCCCCAAGTAAACATAACGTAAACTTGAGCAGTCCAAAACGGTATAAGCTGAAAGATTTAATAACACCAAAAACATACATGTAGATGTTCATTGCTCCTACAAAGGCACAAAGAAAATCTATTACCTGCCAACAAGGTATCGGGTAAAGCCCTGCAAGAATAATATTAGATGTGCTGAAAGGGATAGTGGCCCAAGAATAAAGCGCACATGATAAAAAAACCTTGTTTCGAAATGGAATAGCAGGACTGTGTACAACCAAGAAGATTAATCAATTTTTTGATTTTGCAGGTTACACATAGGCAAAGGTGTACAATTAGATCTGCGTGGTGAAGGTGATGTATGGCTAAGGTGCCTCAGTGATCATAGTGTTTTTGTTCAGAGCTACTATCTTGATAGGGAAGCTGGCAGAGCTCCTGGCGATGCTGTACATAAGATTTACCCAAGTGCCTATATCAAGGTGGGT-----------------------------------------------------------------------------------------------------------------------------------------------------------------------------------------------------------TATTTTCTTTTTTGATTAGGCTGGTTCAATTGTTAAATTGTGTATGGGTATTGAGCCATCATTCTATGTAGATTGCGGACCACCTACTTTTGCCTTCAACCCCTGTGGCCATATGGCATCAGAAAAAACTGTCAAGTGAGTTCATTAGTTTATCAGTTTTAGTCATTTCTTACAATCAGTATCATTTGCGACAGCCACAATTCCCATTGGACGAGGTATATTTTTCCGCAGGATGACAACATCGCTTCCAGTGTATTTATTAGCCCGCATAACAGAATGAGAAACCCAATCAGTCCAGAAAATGTAATCTTCATACACAGCAAAGTCAAAAGGATGTTGAGGATGTTGGCTTAACAATACCTAAGATATGGTATACAGAAGTCAACAATGATATAAATTAATGTATTTTTAATTGTTTCCTTTCATATATAGGAGCAATAACTCTGGACTTGAATCGATTTCCTCGAGGAGCGAAATCTTCTAAATTGTGCACTCTCGGCATGCTGCAGACCGATGGAAATGTCCCCATGGTGTCTCTTTTCAAGCAAAGGCGGATTAAAGGGTGGTGGCCATTTTTCATCAAGAAAGAAAATGACGAAATGGAGTTAACGGTAAGT--------------------------------------------------------------------------------------------------------------------------TCATTTTGGAGGCTTAATACAGAAACTGAGGTGTTGGAAATAAGAGCACCATTACTCACACCACGTGCTGATCATTCTATGGTGTGTTTTGGGGATAAGCTCTATGTATGTGGTGGATGGTATGAAGATGAAACTACAGGTACTAGAGTTCTAGTTGATACCATTGACTGTTACAATATAGCAAGAGACAGCTGGAGTGTCGTAACACGAGTACCAACACCACGGTATCATGCTGGCATTGTAGTCATTGG----------------------------------------------------------------------------------------------------------------------------------------------------------------------------------------------------------------------------------------------------------------------------------------------------------------------------------------------------------------------------------------------------------------------TTCAGGCGTTATACTGTATATACTACTAGTTGGCTATCCACCATTCTGGGATGAAGATCAGCATAGACTATATGCGCAGATCAAAGCAGGAGCGTATGATGTAAGTATTTATTCTTAAAATTTAGTTTGAAGTAAAAAGGATAACATACGTATTTATCCAATCTGAAAAAGCCACTTGCTCCTCATGTCTCACTGAATGAGTTGTACCCTCACTAGATGCTTCAGACATGCCTCCAAGGGTTTGTAGATTTTCCCGTTTAGACACTGCTGACTTAAATACATTTGTGACTTCTTTAGACTTCAGATCACTATATAGCTAAAAAAAACCAAAATGGTTCAAATATTTTAGGTATAAAAGAATCGGACACTGGTCTTGCCCCACCTGCTCTTTGGGATTTGGCTGCTGATAAGCAAACTCTGCAAAATGAGCAGCCTCTGCAGGTGGCTCGTTGCACAAAAATAATCAATGCCGAATCTGACGAACCGAAGTACATAATTAACGTTAAACAGTTTGCCAAGTTTGTCGTTGATTTGGCAGACTCAGTTGCCCCTACAGATATTGAAGAAGGAATGCGAGTTGGGTACGTTTCTTTATTATTGTATTTTTTCCTTATTCTTAAGCTGAGTCACCTTGTTTCTCTGAATCGTCGGAATGCCACAGCCGATCACCATCTCCAACACCATCTAGTGGAATAGAAAATACCAGTATAAAGGAT-------------------------------------------------------------------------------------------------------CCCAATGTTGATTTGGCTCTGGCCTAGAAATTGATGAAAAACATGGTGGATATTTGGTTAATGCTGAATTAGAAGCACGAAGAAACTTATGGATTGCAGGAGATGCATCTTGCTTCTTCGATGTGAAATTGGGTCGCCGCCGAGTGGAACACTATGATCATGCAGTAGTAAGTGGAAGACTTGCCGGGGAAAATATGACAGGAAGTGGTAAACCTTACTGGCACCAATCTATGATGTGGTCTGACTTAGGGCCAGAAGTTGGTTATGAAGCCATTGGAATTGTTGATTCGTCACTTCCTACTGTTGGTATTTTTGCTAAAGCAACTGAAAGTGACACACCTAAAGCAGTTGTTGAAGCTACTGGTGAAAGTATTCGTTCTGAAATTGAGGAATCGCTATAGCTGAAGTTTCGGACATCGATGCGAAAGATGCAAGACCTCCTGAACCAGGAGATAATTTTGGAAAAGGGGTGATTTTCTTCTTGAAAGACAATATTATAATAGGCATAGTTCTGTGGAACGTTTTTGGCAAAATGCCCATTGCAAGGAAAATTATTAACGAATCTACAGCTCATGATGATTTGAATGAAGTTGCAAAACTTTTTAATATACATTCTTTAGAGTAATGTTCTGTTTCCCTTTCTAGTTTTATCTGCAAGACACAAAAAGTAGCAATGGAACATTTGTAAACAATCAAAGGCTTAGTAAAGGCTCAGAAGAATCTCCTGCTAGAGAAGTATGTTCAGGTGACATTGTACAGTTTGGAGTAGATGTTGTTGAGAATTCAAGAAAAGGTATGATACTTTTTTTGT-TTGTTGCAAATAAGTTATTTTAATGCTATTAAGATAAATTTCATCTCTATTTGTAAT------TTATTCTTATGTTTTTCATAGTGTTGGGAAGACCGTGAAAGCAGAAAAAACATGTCGAAAAACAACTCCAAATCATTAGCGACGCTAAGACAGAAACTCCGCAAATATAACAAGGATTTTGAAAATGACATATCTGGTTATCGAGAGTGTCCTGATGATGAAGAAAAGGAGGAGGAAGAACTAGGTAATTTTAAATGATTTCTTTGTAAGTCGTGAATTCATTCTTTGTAATATTATGTGGGATCTTTATTTTCAGACCAATCCTACAAAATATAAAAGTATAGTTAATGGCTTCTCAGTTACTGTAAAAGAAGATGGCATGAGAGGATTGGGGAAGGGGTGGGCCCCAACAGCAATAGGCTATTCTCTGCAAGGCCTAGGAAAATTTGGTTTCTATGAAGTATTTAAGCATTTGTACAGTGGCCTTCTAGGTGAAGTGAGTAGTTACTTGTTTAAAAAATGTTTTTACTTTTAAATTTAAACTAGGGAGTCTTCGGAAGACACCTCTCCGTGCCCTTCGACCAGCCGAGGTGGTTCCACGGGGGTCGGGGGTAGTGGTGGCATGATGGGTAGGAGAACCATTCACACTGCTATACCCATGTCGGAATCTATGAGAGACTTGGCTTACTACAACTTTCCGCCTTTTTCCAGAGATACCACGTGTAACACAGTGTCCACCTCGGCAGACATTAATAGGGAATATTCGCGTGAGTTTTCATTTGAAATTTTGAGGCGAACGACGCCAGTTTGAGAGTGACTCCCATTTTTAACCTAGAAAATTTAAGAAAATTCAACCATGTTTGGAGACGAACTCAGAAACGCAAAGAATTTTTCATATCATTGAAACTTTTTTTTCTTTTTGTAATATGGAATTTGCTGTGCTTT-CAGGAGAGATATTTGGGTCTAATGAAAAAGAAACGTCGGGTCCGTCGTTTGAATGACCGCAAATTTGTCTTTGACTGGGATGCTTCTGAAGACACTGCTGTGGACTATAATCCCATTTATAAGGAACGACATACCATTCAGTTTTTTGGCCGAGGTCATGTTGCCGGTATTGATTTAAAAGTAAGTTCATTTTGTTGTATTCATATGTATTATTTTTCAA--------ATGGTATTCTTATAATTTTTTT-TTAATTAATTTTTTATTTCTTCAGGCCCTCTCTCATGTGCCACCACTTAGAAATTATTTCTTGCGTGAAGAAAATTATTCAACCCTAAAACGTCCTCCAGGGGACAATATGTTTCTCTTAGTTCAGAGATTTGGAGAACTCTTGCGAAAACTTTGGAATCCACGAAATTTCAAAGCCCATGTAAGCCCTCATGAAATGTTGCAAGCTGTTGTGCTTTGCAGTAAGAAAAACTTCCAAATTACTGAGCAAGGTAAATGTTGTAATTACTTATTCATACCTCATTAATACAATGTGCAAGATCTATAGACTGCAGATGAAAGGACATACTTTCTTCACAAGCACCTTCTATATTATGGGCTTCATCAAAAATCACAACATTACCTACTAACTCAATGCCATGAGCTCTCCTTGTCTTTGGATCAATGATATAATTATATGGAGTGAAAATAATGTCAGCTTTGGACTTCAAATTGCGAGCAGCATAATATGGACAACATCTGCGATTAATAAAAGCAAAAACACAAAAGCAATTGAAATTTTATTTTAGATGCATTAGTGGCAATGGAAAAGGCAATGAAACGTGATAAAATTGAAGTTAATGACAGGCAGCTTGCATGTGCTCATATTCATTCACAAGAAGGTCAGGACTATCTAAAATCTATGGCTGCAGCTGCAAACTTTGCATGGGTTAACAGAACAAGCATGACTTTTCTCAGTAGACAGGTTTGTGAAAATTAACACTTTCTCTAATCGTAGGTCTTTTGTTCCTGTATTGCTGGTGTGTACAATGAATATCTATTAAAGGATGCTGGAGCAGACGTTCATCTTATGATGCAAAATATTTTTATGTATGTTGATTCCATAATTTGCAACTTTGTTGTTTTACTGTTAAATGGAGAAGCGCAAACCGCATTTTCACCCGATTCTCTGAAGTCTGTGTTTCAACCACTTGTTATTGCTGTTATGATAAATGGTGCTGGTTGTGGTATTGTCACTTCCATAGGGTCATGAAAAAGAAGCCCTCCACTTGATGTCTTCTTATCTGCCAAAAGATTCTGGACCTTCTGGTGGTTTTACTGAAGGAGGTGGACTCTATGCTTTAGGTCTCATTCATGCAAACCATGGTGCTTCCATCATTGACTATCTCTTGAATCAATTAAAGGAGTCCACAAATGAAGTGAGTTGGATTTTTTTGAAATGATAATTATTTGCCTTTGAAAACCATTTCTTTTTAGGTGTCTTTTACCGGTAAAGCTGGAGAAATGAAAGAAATGCAGCAGTTATCAGGTGGACAGAAATCACTGGTAGCTCTGGCACTTATATTTGCCATTCAGAAGTGTGACCCAGCACCATTTTATTTATTTGATGAAATTGATCAAGCTTTGGATTCTCAGCACAGAAAAGCCGTTTCTGGTATGTTTGGTTATTTCTGTT--AATTCTTGCTGAAATTAGACATACATTTTCATTGTTATTTGAATGTATGTTGCAGCCACTGTCAGATTATCCGGTGCTTTGGAGAAAAGCACTGAAGTTATGAAGAGTATGCAGAACTTAATTAAAATCCCAGAAGTAGCCAGGACCATGCAAGAAATGTCGAAGGAGATGATGAAGGTATGATTTTTTGTTGCCTTCAATACTGTTATAAATCCTAACATTCAAAATAAAATAATTTGCTTTGGCCATCAAAGTTAAACATAACAAATTAGTGATTACTTAACTCACCCGGCATTATGCTGCTTCCAGGCTCATTTTCCGGCAGAACCAATTCCCCTAACCCACATCTAGGTCCTGAACCAAGGAAGCGAATGTCATTGGCGATTTTCATTAAACTACATGCAATGACATTTAAAGAACCAGACACTTCAGCCATGGCATCATGAGCCGCTAAAGCTTCAAATTTATTTGCTGCACTAACAAAAGGTAGTCCTAAAATTTAAATAAAAAGTGAACAAAAAAAAAAACCTCACCAATGCACTTTTTCCTTCCTCTGGATTTGGAAACTTTACAGTAGGAAACTCTGGATCAGGGTCCATTTGTTCTTTAACAGGTACATATTGCTGAAATCCACAGACTTTAAATGCTTTCACCATGTATCGATGTGATACCCCATGCATGGCAGTGAAGGTAAATGTAGTAGAGCAACGTATATTGGTTTCTCTAAATAAAAA-----------------------------------------------------------------------------------------------------------------------CTTCTCAAACTGCACCGGTCCTTCTCTCCTCATTGTGCGATCAGTACCAGAGAATTCTTTGTCTGGTACAAATCGAGAAGTTTTGATCAGTTTGTCCAGATCCTCTCCATAAGTATCCTTATCCTGGTTCCCTCTAGGTCGATAGATACTTTGCCCAGTGCTTTGGCTAGATCTCCAAGGTTTATCATAAACTGTATAATCTTCTTCTTCTCCGAAACCACTATCCATACCCTTGGACTGATTAAAAAGTCTTTGATCTATGAT-----------TCAGCTTATCCCTTCTTGAATTGAAAAATCTTTATTCACATCAGCTGCAAATGATCATTTAAATATTGAATTTTCCATGCACTCTCATGATTATTTCATTTTTGTTTAAATAAT-TTCTGGATATTTAATTGTTTAGGACATGGAGGTGATGGATTTTTAAAATTTCAAGATTCAGAAGAAATCACAAATGTTGAGTTGGCTGATGCATTTGAACAGATGTGGCAGAAAAGACGGTAAGTAGTATGCAATAATTTTTGTTTCTTTGTTGAATAATCAATCACTTTGCCATTTTGGGGAATTACCAAGAGGTTTTAGGAATAATAAAAATTTTAATGTTTCAGCTTATTGATGTTTTTTTTCGACCGAATGAGTCCCTATAGTTTTCACAACAACAAGGAAAAATACAAGAATGATGACGAAGATGAGAAGAGAGATTTCAGCCTGAAGGAAAGTCTGTGGTTTTGCATGACATCCCTGACGCCACAAGGTATTGGGTTTATTGCTTATCTAATGTAGATGTTGAAGGACTTTCTGAAGATGATGTTTGGAAGGCAAAACATATTTATGATTCCGCGTTTCATCCTGATACTGGCGAGAAGATGTTTATTGTTGGGAGAATGTCTGCTCAAGTGCCTATGAATATGACAATTACAGGATGCATGCTAGCATTTTATAAGTAATGCTTTTTAAATAAGCATTAGTTCTCTTAAAATTTCTTTTGAAATGCATTCACAAAGTAATTATAATATTCCTAAATATATTTCAGTTACTTGACCCCACCTGGGTATCAAGGTTTTGCTCCTCATTATGATGACATTGAAGCATTTGTTCTTCAGCTTGAAGGAAAAAAACATTGGAAGGTATACCAACCAAGGTAAGTATTAATAGCTTAAAATCAAAGAGAATTTTTTTCAATTCCTTTTGTCTAAAAATGTATTTAATATGAAGTTGAACACAAATTTATGAA---------------------------------------------------------------------------------------------------------------------------AAGTCAGGGCATCTTGACGTGGCTGCTACGTTACTGCCAATTTATCCAGTCGGGTTGCGGCAAAGTTTTTGACGAGAAATACGTAACTGGTAAGTACTCAGCTGAGCAATAATAACAATCACACATGGTGTCCAACG-------------------------------------------------------------------------------AAATATTTTATCTTGTATGTATATTTTCAGCTGTGGGCTCTACTTCACTTTATAATGCCTACCTTGTTTGATTCTCATGATGAATTCAATGAATGGTTTTCCAAAGATATAGAAAGTCACGCAGAAAATAAATCTACAATTGATGAAAGTAAGATATTAATTT----------------TTTCTTCTAAAAGCTGGGGATCCGGAGCGAATCCTTGGGGGCCGGAAAAAGAAGACCAATTTGCAAAACCCACCCACTATGATGGCATGCTGGAAGTTGTGGGTGTTACAGG-------------------------------------------------------------------------------------------------------------------------------------------------------------------------------------------------------------------------------------------------------------------------------------------------------------------TATGTATTTTTCCAGGTATCCGTTTCCTGTGGAATTCCAGATTTTCGCTCAAGGAATGGCATCTATGCCCGTCTTAGCAAAGATTATCCAGATCTTCCTGACCCACAAGCAATGTTCGATATCCACTATTTTCGTCGTGACCCTAGGCCATTTTTCAAATTTGCTAAGGTAAATATT---------------------------------TTCATTCTTCCAGGTGATCAAGACGCTCGTTGCCGTGGTGGTCTTGTTCATCATTTGCTGGGCCCCAATCCTCATCAACAACGTCCTGACAGCTTTCGAGGTCCTGGACCGGCTAAACTATGACTACCTGAAGCCCATGCGGACAACGTTCCACCTGATGTCGTACTTCAACAGCTGTATCAACCCCTGCGTGTACTGATTTCTCTCCCAGAACTTTCGCAATAGCTTCAGGGCCGCCCTTCTGTCATGCCTCTGTGGTAA--------------------------------------------------------------------------------------------------------------------------------AAAAATATTTTCGTATAGGCATTCAAGCAAAAGGTGTATGGGAAACAATATGTTTGGTTTCTTATTGGATGGTATGAGGATGATTGGTACATGTTTCCAGATAAGGGCCATAACTGCACCCCAGAACAAATGAAGCAAGCTGTTGAAGGCCACTTGACAACTGAAGCACTGATGCTTAATCAAGGCAGCAAACCAACTATTTCAGGAATGGTAAGA-------------------TTTTTTTCAGTTACCATAGGAAAAAATCAACCCTTGAAGCATGAAAAACCCAAATGGAAGAGTGATGTGCCTTTAACAGAAGGGCAGTTGCATAGCAAAAGGGATGAATTTTGGGACACTGCTCCAGCATTCGAAGGACGTAAAGAAATTTGGGATGCTTTAAAAGCTGCAGCTTATGCAGCTGAAACAAATGATTATGCTCTTGCTCAGGCTATAGTTGATGGTGCCAATATATCTTTACCAACTGGTAATTTAATTAAATAATGGTGAAT---------------------------------------------------------------------------------------------------------------------------------------------------------------------------------------------------------------------------------------------------------------TACATTTCAGGTGATTCATTGCAGTGGATATCTGAAGTTGAAGCGTTTGCCTCCAGAAGTCCCTCCATATGACAATAGTCTCCAAAACCTCGGTCTTGTGGCCGTTGGTCATTCTTTCCCACCTAGCGCCATAACGGAAATCAAAATGCACAGCAACATGTTCATGTTCCGAGCTAGTCTCGACCTCACGCTCATATTCCTGGATGCAAGGTTCGTAATTCTATTGTTTTATTTTTTTTTTCCTTAGTTAAATGAATTTCTTCTAAAAGTGAGATTCATCATAACATACATCGCTCCATGGCAGATCACCTGGGGCTCTGCATTTCATGCTTTTGCACAGCCCTTCAGTGTTCCTCGTATCCTTTGATTTAATATTTCTTCAAATGTTATATTTTTTATGGATTATTGTCAAGAATCTCCAAAAAAATTGATTTTTAGACATTCGAAATCATTACCTTAGATAATACAGCTAGATGCTGATTCTGAACAATAGCTGCTCTATACGTAGCCAGACCACCTTCCTCCAAATCAGGAAACATGAAGAAGAGATGTATACTGGACAGGAATTCTACAACTGCATCACCCAAAAATTCAAGTCTTTCATTGTGATTTATACAAGAGATCGTCTCTTCTCGTCTCCCAAAACGGGACATTATATTTATTAACGTATTAATACAAGGAAATAAAAGGTGCCCCTTACACACTGTTGGAATTCAACAAAAAACTGCTGGCTGCGATCAATAGCACTGTGCGACTCTTTGAGTGGACTTACGAAAGAGAGTTGCACAATGAGTGCACTTATTCAACAATATCATTGCCCTCTTCTTAAAAACTAAAGGAGATTTCATATTGGTAGGCGACATATGCGTTCCATGGCTCTCCTTGCATACAAGCCAATGGAGGGAAGTTTTGAAGAGATTGCTCGTGATCATCAGCCCAATTGGATGACTGCTGTGGAGATTTTGGATGATGATACAGTACTTGGTGCCGAGAATTCATTTAATCTTTTTGTTTGTCAAAAAGATAGGTGAGATAATTAAATTTTTATGCTTGGATTTAAATTTCCTTAGTTACAATACGTTATGAAGTTTCATATGAAGTGGTCATAGCGGAAAGTTTATATACCAGTGCTTCAATGGAGAATGAAAATAATAATTGGTATTTCACGAAAGAACAGCTAGACGACTCTCCTAGTAGAAGAGCAGGAATTGATGCAAGTAAAGAACTTTCCTATAGGCAGCAAGCTGCGAATTTTATTCAAGATATGGGCCAAAGGCTTCAAGTGTATCCTTTTTCATATTTTTGTGATTGCACAATTAGGTGAAGGCTTATTTTGTATATTTCAGAATTCCATCCGCCACAATCTCTCTTTGCACAACCGGTTCATGCGAGTTCAAAACGAAGGCACGGGAAAGAGTTCGTGGTGGATGATTAACCCGGATGCCAAGCCCGGCAAAGCAGCCCGGAGAAGGGCAACGAGTATGGAGACCCAGAAGTACGAGAAGAAACGGGGACGGGTCAA---------------------------------------------------------------------------------------------ACTTACGAAAATGTTGAGCGCTGGCTGAAAGAACTTCAAGATCATGCTGATCAGAATATTGTCATTATGCTAGTTGGTAACAAAAGTGACTTAAGACATTTGCGTGCTGTTCCTACCGATGAGGCCCGTGCATTTGCTCATTGCTCCATTTTCAAAGTCTGTAAGAGTTGTCAGTCATGCGACATTTCTCTAACTTCAACGATGGTGTGGAATATCTGAGCAGTCAGCTGATACAAGATGGCTGAAGCCATGATTCAAGTAGTTAAAGTACAAGAGTACACTGGGTTTCATAAGGTCTATCTTTGGTAAGAGTTTGGGGTTTGCTGAAGATGCTGGACACCACACCTGTCTGGGGTAAACTTCCAAGCGCTCAGTTCATTCTGTGTTTCCTCCAAACGAGATTTAATGGAATCCATTTCTTTTCGCATCCTTTCAAACATTAAGTTGACTGCTGGGTCTAGTAAAGCAGATCGCAACTGGGACACACTTGGAATTTGTCCTTGTTTTAGTTCCTGGATTTGGGTCTATGAAAATTATATGTAGGGCCTATAATGGCAAATCGTGGAGCCCAGAGACCCAACAATTCATCACAAGGCAAGATTTGCCAGTTCAAGCTTGTTTTGCTTGGTGAATCTGCAGTTGGTAAATCCAGTTTAGTATTAAGATTTGTCAAAGGACAGTTCCATGAATACCAAGAAAGCACCATTGGTGGTAAGTGTTTTTCTTATATTTATTTTTACAGCCCTCACTATTTCAAGGATATCAAAATTTCTGCTCTTGCCCTATTGAAAATGGTCATGCATGCACGATCTGGTGGTACTCTTGAAGTCATGGGTATGCTGTTGGGAAAAGTTGATGCTAACACTATGATTGCAATGGATTCATTTGCTCTACCTGTGGAAGGAACTGAAACTAGAGTCAATGCTCAAGCGCAAGCTTATGAATATATGGCAGCTTACACCGAAAGTGCGAAACATGTATGTGATTTATTTACCATAGGATCAAATGATGACCCTTCTAATGTTTCTTCCCTTGTGGGATGGCAAAATGCCTATGCCAGCCATTTTAAAACCGAAGCCTTTGTGGACTGGGAAACAGTTGTTTTCTCTTATCATTCCAGGAAATGTGAATGTGATCCGTACTCACAGCACTCATCCAGATGACGAAGATGATGGTC--------------------------------------------------------------------------------------------TTATAAAGGGACTGGTGGTATTTTTGAAGTATGTTGGAATTCCAGAGGAGACAAGGGTGGAGCTAGTGCATCAGATGGTAGTGTGAGTATAAATTGTCAAATT------TATTCCTACCACTCTTCAAGGGGAAGATATAGTTTTCTTGGCAACTGATATCAACCTTCCTGGTGCTGTAGATTGGGTAATGATGCAGTCTTGTTTTGTCCATCATTTCATGTTAGTACTAGAGAAACAAGAGAAATTTGATGGGCATCAACAGTTCTTTGCCATT-----------------------------------------------------------------------------------------------------------------------------------------------------------------------------------------------------------------------------------------------------------------------GACTCTCCTGCCCAGAGCAATCCAGGGACGCCACTTGCTAGTAATCCAGGAACTCCACGAAATGATAGAAATGTTGATGAAATTGCACTAGTGTCTTCCACTACATGCTTCCCAGTTACTCATGGTCCGGCTGCAATGTAGCAATTGCTGCGACTACAATACGCAACAGCCTAAGCCTAAATATTCACAGCTTCTAGCTATTATCGAAGAGTTGGGGAAAGATATCCGACCTACTTATGCTGGTAGCAGAAGCTCAGCAGAGCGGTTAAAACGTGGTATTGTCCATGCTCGTATTCTTGTTAGGGAATGCTTAATGGAGACAGAACGGAATGCAAGGTCTTGATTTGCATTTCCATTGATGTATATTATTCTGTATTTCCTCTTGTTCCATTTTTGCCATTGACTTCATTGCCATCATACTAAATGTACTATTTCAAAAATTATTTCAGATTCTTCAAACAGCACAGGAAATCAATGAATTGGACCACAGTGGGTTCAGTACCCAAGCTCCCACTGTTTTTGCTGGCAATGTTGGCGACAACCGCTTCATCGTTCAAGTTTCTCCAATGGGGGTGAGACTTCTCTCTGGGTTCCGACAGCTACAGCA---------------------------------------------------------------------------------------------------------------------TTTTTTCTTCATAGATTTAAAAGTAAAAGGGCTTACCCAAGTGTGCCTAACCAACCCAGTGAAGCATCTGCCCACTTTATGTTTGAATTAGCTAAAACAGTTTTAATCAAAGCAGGTGGTAACAGTTCTACAGCTGTGTTATTCACTCAACCCTCAGCAAGCCAGAATCACAGAGGTCCACACCGTGCTCTACACATGTGTGCTTTTCAGATCGGATTGTATGCTTTGGGCCTTCATAATGCCAT--------------------------------------------------------------------------------------------------------------------------------------------------------------------------------------------------------------------------------------------------------------------------------------------------------------------------------------------------------------------------------------------------------GTGTTGTGCAGATGAAAATATTAAATATATTTTTACTCTAAATACTCAATTTCAAGACAGCAGTATGATGTTAAGCTGGTCGCAATTCTGTAAAGAGCCATTACCAGAAAGAAGCTTTACCTTTTGGGAATGGTTTTATGCAATAATGAAAATAACGAGAGAACACTTGCGTGGACCATGGAATGATGGGTAACAAACACTCTTTTTTTGTAATAAATTCTAATATCCATTTATTTTTGCAATTGGCTACTACCATTGCATACTTCTACAGTGTGGGTGCACTTGTGTACTTTATAACTGTTGGAGCAGATCGTAGTCCAAAGACATTTTTCGAGACTCCTCCGATGCTTTTGATATTTATTTCTCTTGGGCGATGGTTAGAACACATAGCAAAGGTATGCATATTATTCATATTCTTTAGTCTTTCTACATATCTAAAATGTATATGTTTTGAACATTTTTATAACTAAAGAATTTATTTACATGTTTTAAATCACTTATTTCACTTCTTGAAATTGTTTTTTCTTTT-TTTCAGAGTTGCTGAAAATTGCCGGCTAAATAGTATGGACAGTAAAAATCTAGCTATATGTTGGTGGCCTACTCTTCTTCCTCTAGAATTCAAAGATATGATGATGTTTGAAAGAATGAGGCCACACCTTGAAGACTCTGTACAAACAATGATTGACCAATTTCGGTTTCTTTTTTGTGGTGAGGAAGAAGTTGTAATGGTGTGATTTTATTTAAATTTTAATTGTGAATATGTTCTCCCGCCTGTCCATTTTTTGGAAGGCTTGCAAGGATAATCTCTTGTGATTATCAAGAATAGATCTGTGACAAAGACAGTAATTCTGTCGACATTTCTTTTTAAATATCTACTAATGTTGTATGTAGAGATGTTTTTCAATGTTTTTCTA-TTCAAAAAAGGTAATGTGATTGATGTTCAAACGGGAGAATGGGTTGGGCAGATGAGTGGTGTTGGAGCAGGCCTTGATTCTTTCTATGAATATCTGCTGAAGGTAATTGTTTTCAGATAGAATGTTCATTCTTCATGTGCTTTCTTA----------------------------------------------------------------------------------CATCTCATCGTGCTGTTGCACAAGCAGCTGGAGAATTTTTAAATGAAAGGCTCTTCCAACCTGACGAAGAAGCAGTTCAAGGCTTAAGAACCAAAAGGGGGAAAAAACGCTCCATAAACACACCTTTAATCAGGGATTTAGTGCAGTTTTTTATTGAAAGTGAACTGCATGAACATGGTGCTTATTTAGTTGACAGCTTGATTGAAAGCAATATGATGATGAAAGATTGGGAATGCATGACAGATTTATTGCTAGAAGAACCTGGTCCTCAAGAAGAACCCCTTGATGATAGGCAAGAAACATCATTAATAGAAATAATGGTTTGTTGTGTTAAGCAAGCAGCTACTGGTGAGCCACCAGTTGGTCGAGGTCCAAATCGGAAACAACCGTCAGCCAAAGAATTAAAACAAGTAT----------------------------------------------------------------------------------------------------------------------------------------------------------------------------------------------------------------------------------------------------------------------TTTAAACGTTTTAGAGGCCTGGAGCTTTTGCAATATACTTGGAGCCATGGCATGCTGACATATTTGAATTCTTAGATCTGAAAAAAAGTATTGGGGCAAAAGAATATAGGGCACGTGATCTGTTTTATGCTTTGTGGATTCCTGATCTATTTATGAAGAGAGTGGAA-----------------------------------TTAAATATTATGTCCTAGGAAACAAAAACAAAATTACCTTAATGGCTTTAGCAGTTTCAAGAGACTGCTCTGGTGGAATGCCAACTTCTCTTTCCCTTAAGAGACTCTGAATGAAATAGGTCACATTTCGTCCAGCGATTGGAATATGTTTGATGCAGCTTCCAATTACATAGCCTTCCGCCTGTAATGAA----------------------------------------AACTTGGACAAGCCTAAAAAAAGAGCATGTCAAAGTTTTACTAATAATGCGGTCATGGGCCAAACCTGTCTTCAGGATTTGGAGGTATCCCTAGGTCACCAGTACGAAGTCGTCGACTAATTTCCTCAATCTGCAGTTGCACTGGAAGAGAAGGGGTTAGAAAAATGGGGCAAAGCCCCTAATTAACACACTGAAATAACAAACACATTAAGCATTTAACATGAAAACAACTGCTTTCCGGCAGTTTCTGTTCAACATCTGCTGCAAATAAA-AGTTTTCTTT-TTTATCTTATTAAATGTCATTTTTTTAGGAAGCAATGTTACTTCGACACCATAATGAAGCGGAGTCAATGCATGCTGTTCAGAAGCTTGACTGGGAATGGAAGATGAAGGAGTTGGCAATGTGTGATATGAAATCTACACCTTTAATTGATGATATATGTGTACCAATGGTTCATGTTAGTGATGACTTTGATCTTCTGCCAGCATAGCTAAATTTTGTAGGATTGAAATGCATTTGAGTACATTAAATATACTGTTCGCGTTAAAGCGAGCGCTGAACATAGGCACAGCTGCATCACCTGAAAATGAGGCTTAGTTACTAAGTGGCGCGATCACGGCAGCAATATAAACAATTAAATTACTATGTTAGCAACGGCAGCATGCAACAAGGACCTAGATTTTGTAATTGATAGAGGTAAATTATATCATTTCTATGATTCCGAGCAGCTGGATACCATGTTTACCCTAAAAATTTTATCAGCAAAATAATATTCAGAAAACACTCACCCGTCATGTAACATGCCAATGTCCGACGGGGTTCTCATTGGCTGTTTCAGGGAGTGCTTTACCGCAACGACGCGTGACGTCACTTTTATCGATAACATTATTTTACAATTTTATATAGTTTTCGTTTCAATTTACTGGTGCATAGAAGAGTGCAAATAGGAATCTGTGGTTGTTCGTGTTGCTACAAAATGTGGTTTTACAGATTTCGCGCCGAGGATGAGCAACAGTCAAGATAAACGAAGGAGGGCACAAACTGGTGACGTCACTGAGAAGAAGTATAGGTCAGCCATGCGCCAATGCGAGTCGGCATTTCAGGAAATTGAAAGGAAAACTCAAGAAGAACAGATCAGGATGGAAAACATTCTCAGTGGGAATCCTTTGTGAATTCCAAAAATCCAGAATTCAAAGTGAGAAGAAGGTGGGATGACGATGTGGTTTTCAAGAACTGTGCTCGAGGGGAACCTGACAGAAAAGAAAAACCTTTCATCAATGATACATTGCGGTCAGACTTCCACAGAAAGTTCATGGAGAAATATGTGAAATAATTGCAAATGGCTGTATTTGTATA------------------------------------------------------------------------------------------------------------------------------------------------CCCGTGAACTTTGAGGTTATCAGAGAAAGTGGCCCTCCCCACATGCGCACTTTTATTACCAGGTGTGGTGTAGGTGATATAGTTACAGAAGGCGAAGGTAATGGTAAAAAGTTATCCAAGAAGAGAGCTGCAGAAAGAATGTTAGACGAGTTGAAGAAATTGCCACCACTCCCGCCAGCCCAACAGAAGGTTAAAAAGAAACCAATAATTAAAAAGAAAAATCGAAATCTTATTAAGGTAATTTTTTGTATAAATA--------GTATGTTTTTTGTTTCTTCTAGTTAGGTGGCACAATTGGAGATATTGAAAGCATGCCATTTGTGGAAGCTTTTCGTCAATTTCAATTTAAAGTTAAAAGAGAAAATTTTTGTTGTGTTCACGTCAGTTTGGTACCACAAGTAAGTTTTTTTAAATAAAATTTTGTGTTTTTTTTTTAGGAATATGGTGTTAATTGCTCAGACATTACAGTAGAGAGGGTGTGGAATCATATTGATGTATTTGCTTTTGGCCATTTTTTTGGCTGGACTATGAAGGCTATGCTTGTGCGACATTATGGCATTTGTTGGACCATTAGTGTAACGTGGGAAATCACTGAAGTGAGTTATATTTTTGTATTATAATTTTTTT-------------------------------------------------------------------------------------------------------------------------------------------------------------------------------------CAAAGTTAAATTTGCAATTTTTGACGTTGCATGATTATTTACTAAGAAATTTCCATCTGTTCCGCTTGGAATCAACGTATGAAATTCGTCAAGATATAGAAGATGCGGTTAGTCGGCTAAAGCCATGGCAAACAGAAGAAGGTGGTACCATGTTTGGTGGCTGGGCTCGTATGGCTCTACCTATTGCTTCTTTTGCAGTTGTAGAAGTTGGGAAACCTAATATTGGTGAAAAACAACCTTCACGAGTGAGGGCTGATATCGCACTCACCTTGAGTGTGCGCCAAGGAATAAAAGCTGAATGGGAAGCTCTAAGGAAACATGACGTTTGCTTTTTAATCAGTGTTAAACCAAACTCCATACAATTCCAAAGAACCTTTCATTCCTCAAGTAGG----------TCTACTTGTATGTTTAAATTTCACTCTAGGGCAAGATTACATAGAGGAAATAAAAAATGAGGAAGGCAAAGTTGTAAGCTTCCAGTGCAAACTATGTGAATGCCGCTTTAATGATCCAAATGCCAAAGAAATGCACATGAAAGGTCGTAGGCATCGATTACAATATAAGGTAACTAATTACCATGATTACACA------------TTTTTTAGTGCTTTTGAATTTGCATTTGAGCTAGCATCTTCTGCAATGGAAGATAAGATGCCTGACATTCATCTGAAATATGCTATGTTTCTTGAGGATGAAGGGAAATATCATGAAGCAGAGATTGAATTTATTAAAGCTGGAAGACCAAAAGAAGCTGTGTTAATGTTAGTATTTTTTGTTTCATAAACT-TAACTTA---------------------------ATTTATATTGTTTTGTGTTCCCTTCTAGATTATGGTCACAAAGCACACCAAAAATATGGGTAAATTCAGTTCTGTTACTGTATCTACAATTGATGAAGAAGAGGAGGAAATCGAAGCTGTAAGTTCCTTTTTTTATATTGGATTTATCTAATCAAGAAGCTC--------------------------CAACAGCAACAAATAACAATAGCGCAGAATCCGTCGGCAGGTGGTGAAAACTATCCACAGCATCCAGTGCTGGATAAACTAAGAATGGAAAATAGCTACAATCCTAAAGAATTTGATTTGAACCCTAAAAATGTGCGATTCTTCATTATTAAGTCATATTCTGAAGACGATATTCATCGTTCAATTAAGTACTCTATTTGGTGTTCAACGGAACATGGCAACAAAAGACTGGATCAGGCATTCCGAGAACGAGAAGGTAAAGGCCTTGTCTATTTGTTTTACAGTGTAAATGGATCGGGTCATTTTTGTGGTATGGCTCAAATGATTTCTCCTGTGGACTATAACTGCTCTGCTGGCGTTTGGGCCCAGGATAAATGGAAAGGACAGTTTCAAGTGAAGTGGATCTATGTTAAAGATGTTCCCAATTCGCAGTTGCGTCATATTCGTTTGGAGAACAATGAAAATAAACCAGTAACTAATTCGCGGGATACCCAAGAAGTACCTGCAGAAAAGGGTAAACTGGTTCTGAAAATTCTGCATAGTTATCGCCACTGTACTTCTATATTTGATGACTTTCTTCATTACGAGAAAAGGCAAGAAGAGGACGAACACGTAAAACACAGGT------------------------------------------------AGGAATATGGGGTCCTCATCTGATTGTCGTTCCTACTAGTGTAATGTTGAATTGGGAAATGGAATTCAAGAAATGGTGTCCTGGCTTCAAAATCCTACATATTATGGAACGCCGAAAGAAAGGAAACAAAAAAGAATGG--AAGTATTTTTCATGGCTACATTCTTCATAGAATTTATTGAAAATTTTAAAACAAAATTTTTTTTCCCCATTTAGCATCTACGTATGACAATCAATCCTGAAGGTCAGTGCCGTGTTCAGCACCTGTGGTTTCAGACTATTTACGACATGTTAGAGCATTTCCGTGTGCATCCTATTCCATTGGAATCTGGAGGTGCTTCTGGTGTCACGCTGACAGAGTATGTAGTTAATCTTGAA-------------------------------------------------------------------------------------------------------------------------------------------TTAAGGACATTTTAAACTTTTGAATTTTTGTTTATTGCAATTTGTTTTTCTAACAGATGTTGATGAAGCTTCAAAGAAAGAAATTAAGGACATTCTGATCCAATATGACAGGTCTCTGTTGGTAGCTGATCCCCGTCGTTGTGAGCCAAAGAAGTTTGGCGGTCCTGGTGCTCGTGCACGTTACCAGAAATCTTACCGTTAAGTTTATGCACTGTTGAAATAAACATGTTCTAAAGGAA---------------------------------CCCGAAACATTTGGGACAGGGCAATCTCCATTCTTCCACGCGTTAATCAGTTCTGGTACAAATACACTTACATGGAGGAGATGTTGAACAACATACCTGCTGCCCGGCAGGTATTTGAACGTTGGATGGAGTGGGAGCCTCATGAACAAGCCTGGCTCACTTACATAAAATTTGAGTTGCGTTACAAAGAGCAAGAGAGGGCCAGGCAAATATATGAGCGTTATATCCTTTTAAGCTGCAATGTAAAATATTTGTTTATATGTTTGTGCAATTATAAAATGCAT------TGTAACGTG------GACATTTATTTACCTGATGTTCAAGTGTAACTTGCGAAGATATATCAGATTGCTCAACTGTTTCTGAATCACTAGCTAGTACATCAGTACTCCATGTATCACTCACCATTGACTTTGTTTCATCACCTACAATAGAATTTGCAAACCATTATTAAACATCACTCATTCTGAAATAAATTTAAGTTATTTTTCTTTACAGATTGGGGAAGAAGAAAAGAAGCGTCCAGAAAAAGTAACTTGGGATGGACACACTGCAAGTATGGAAGCAGCCACTAGAGCTGCCAGGGCTAATATAACCATTGAAGAGCAGATTCAGCAAATTCATAAAATTAAAGGCCTATTGTAAGTTTCTATTTCAAATTATTATATTTTATTTTGAAGTTGCTATCCTCACCTCCTCTTCCTCCACCACCCTGGGCGGGAGGTGGGTGGTAACTAATCAGCGGCACGCTATCCCCCGAGGCCCTTTTTGAGCCGGCCGCACCACCTCATCTTTGATTACAGTCGTCGCTCACTTGCTCACTTTATTCATTGGCCTCATTGAATTTGGCTGAAATGGGCACTTAGATTTAATTAAGCGCCG---------------------------------------------------------------------------------------------------------------------------------------------------AAATAAAATTACTTACTCTGAAGTTATAAATGCATGATCTTTAATGGTTCTAATTACATCTACGAACTTTATTTTACTAGTTAAGGTATGACCATGATAAACATATGGCATTCCATCAGGTCCATCCCAGCAGTCCACTGGAAATCAAAAACATACTATATAAAAAGTAAAATCTGAATCAATGACAGTTAAAGAATTTCAGAAATTGGCTGAATCTAATAGATTCAAAACTCCGCCACACTTTGACTATGAAGACCTGGAAAGAAAATATTGGAAAAATATTTCTTACAACTCTCCTATATATGGAGCAGATGTTTCAGGATCTCTGTATGATGATGGTATTGAAGAATTCAATATTCAGCATTTGAATACAATTCTTGACTTAGTTATTGATGACTATGGAATACAAATTGATGGTGTCAACACTGCGTACTTATATTTTGGTATGTGGAAAACCACCTTTGCATGGCATACAGAAGACATGGATTTATACAGTATAAATTACCTTCATTTTGGTGCTCCAAAGTCTT---------------------------------------------------------------------------------------------------------------------------------------------------------------------------------------------------------------------------TTTTTTTGAAAGGCCTGGAAAAGCTAATCAGGATTGTCACTTTACAATACAAGGTGGGCGGAGACAAGAAGATGGGAGCTACCAAAAGCCTGTTGTTGTACTTATGCTGAATTTGCCAAATCCCACATGGAATGCCCCTTCATTATTAACACATAGTATGGTAGATAATCTTTTTCATGAAATGGGCCATGCCATGCATTCCATGCTTGCTAGAACCATTTATCAGCATGTGACTGGTACAAGATGTTCCACTGACTTAGCTGAGGTTCCATCTGTTTTAATGGAGTATTTTTCATCAGATCCAAGAGTGGTTTCAAAATTTGCCAGGCACTATAAAACAGGAGAAACAATTCCCTTTGATTTATTAAACAAGTTGTGGAGTTCAAAAAGAATGTTTTCTGCATGTGAAACTCAACTTCAAGTATTTTATGCTGCATTTGATC----------------------AAGTTCCAAATATTTTTTAATTTTGTAGATCCACACCATGTCCTAATGTAAAGCAGGGAGATGAATGGGGAGATCCTACAAACTGCGAAAATGGTGATAACTGCCCATATTGTCATACACGCACAGAGCAACAGTTTCATCCAGAGGTAAAAGTGATGTTAAATTTGATTTGTTATTGCAAATGGAAAATTTTCTCTTTCGTTCATTTCTTTTTATGTACTTCATATAATTAGGATGAATACATGGAAGCTCTTAACAAACTCCAGATGACAGTTACAAGGGCACATAAAGTAAATCCAGATATCAAATTTGAGGTTTTTATACACAAAGTTGATGCATTAACTGATGACAATAAAATTGAAACTCAGCGCGATATTCATCAAAGAGCTACAGATGACTTAATTGATGCTGGATTAGAAAATATTAACTTAAGGTAATTAGTGTTTTGTGATAAAATTATTAGTATGTATGATTTCTTTGGTCTCAAATCAGTTGAGATGAAATTGGCAGCAA------------------------TTCTCTTATAGCTGCTATTCTGAAATACGAAAATAACGTAATGAACATTCGGCAGTTCAACTGTTCCCCTCACCCTTATTGGCTGCCAAACTTCATGGATGTTTTCACTTGGTCACTTCCATTTGTGGGTGAAAAGGGTATGTTCATTCGTTTCGATTTACTATTTCCAGTCATATCGTTAATCACCTTGTCAGAGCCAAACGCAAAGAGGTTACTCTTCATAAAGATGGTCCACTTGGAGCAACAGTGTTGGAATGCTATAGCTGTGGGTGTCGCAATTGTTTTGTATTGGGCTTTATACCAGCAAAAGCTGATTCTGTTGTGGGTTTATTATGGCGGCAACCTTGTGCAGTACAAAGCAGTTTGAAAGATATGAACTGGTAAGGTTTTTTACGATTTTTATTCCTTATTTAAAGTTAATTCATAGTT--------------------------------------------------------------------------------------------------------------------------------------------------------------------------------------------------------------------------------------------------------------------------------------------------------------------------------------------------------------------------------------------------------------------------------------------------------------------------------------------------------------------------------------------------ATTTAAATACTGTCTCTTGTATGCTGTTATTACAGTGCCTACCAATGGTTTAGTCATATACTGTGGCACCATTGTTACAGAAGAAGGAAAAGAGAAGAAGGTTAACATTGATTTTGAACCTTTTAAGCCTATCAACACATCATTGTATCTTTGTGATAACAAGTTTCATACAGAGGTGAGCTTATTTTTTGTTTTTTTTTCATTAGTCTTTAAATTCTTTTAAATGAAACATAAAACCATAAGGGAGATAAAATATAAATCTTAGCAAGTACCTTGGGTTCCCACGGAGTGCAGCATGATGTAACGCATTAAATCCATTGTTATTAGTAAGACTAATATCTGCTCCATTGTCTAAGAGGAGAGTCAGCATGTCATCTCTTTTTTTACTTATAGCATCATGAAGTGGGGTGTCTCCTTCAGAATCCTAAATAGATAATTAT---AAAAAAACCATATAACCAAATAAAAAAATGGAGGCACACAGACTAATATTCTACTATAAACTTTAGTCTTTCCTCTGTGCCCATTTTAAGTCATCAGTCCTTGGTTTACAACCCACAAGAGATTCAATTGTCAATTCTAGCAGTGGCCAAAAACAAAGTTTTTCGAGGGGATAATTCAACCAGCCAGTTGTGATGCAAAAATAGGTTTCATGTGGCGCTACATGGTGAATGCGATGATGACGGCGTGGTAAGATAATATGCCAATCTTGGAGCAGAGTTACCCAATATGGTAATCCAAAATATGTATGAGACCATTTGTGAATCTATAATAAAATCTTTCATAGGCGAACTGCTTTGAATGAAGTATATGCTCACGCTGTCCTTGGGAAGCATCCTCATGTAGTGCGATATTACTCTGCATGGGCGGAAAATGATCACATGCTAATTCAAAATGAATATTGTAATGGTATGTTAATTAAAACTAATTTTTATTCTTATAGAGTGACAAAAAAACTGGCAAACGAAAGATTTGGATTTACAAGGATAAGATGACTGGTAAGGGCAAAGGAGAAGCTACAGTCACTTATGATGATCCTCTTACAGCAACATCAGCAATCAACTGGTTTGGAGGTTTTTAAAT-----------------AAGGTCACCCAAGGTGAAACATTACCTGAGATATCCAAATCAGTTAAAGTGAAGAAAGAACTGAAAAAGATGGTGAAAAACCAGAAAGTACAGAAACAGTAGGAAGGGAAGATAATGGAAAGAATGTGAAAGTTACCAGGCACTATTTGGTTAAGTGGAGAGCTCTCACGTACGAAGAGAGCACTTGGGAATTGGAAGATGATGTAGACAGATCTAAAATTGAACAGTTTGAGAAATTTAAAGATCCGCCCCCAAAAGAAAAGTGGAAT---------------------AGATATACATTAAAAGTAATACCATCAGGCAAAGGGTCAATCCAATGCTTATTTAGACCAGTTGGAACGGAATCCATTTCTGCTTCTCTCTGTTGCTGCTTTTGTTCTCTCCTTTCCTTGGCCAAAGCAGATTGCATCATGGCTGCTTGAGCTAATGAACCATCTGGATTCT------------------------GCTCATTGATATTAGTGATGATGGTTTTGTGACTCTAATGAATGATAAAGGTGAGACACGTGACGATCTCAGAATCCCTGAGGGAGAACTGGGTCAAAAAATTAAAGATGAATTTGGAAAGGAGGATATTACAGTTATAGTAAGTACGAAAATAATGTATCTGGAGAATTGGCTATTGTTTGCTCAACAACAACCGTAATTCCGATTTCTGTGCCCCTCTTACATCCTTTGACTGGAATGAAGTGGATCCGAATTTCCTCGGTACGTCCAGCATCGACACCACGTGCACCATTTGGATCCTGGAGCCTTGCGCGTGTCTCTTAGCGTTCAGTCGGGCT-TTGTTAATTTGGCTTGTTATTTTTAGGTTGAAGACAGCTATGAACTCTCTTTTAGGGATGGGGATATAAAATTGGATGTTTTTTTCTTCTATGAAGAACGGGATTATGTTTGGAATGGTGGCACTCAAGCTCGAACTGGAAAAAAATTCAAGTAAGTCCATTTGGAATATCAATCGTGTAAA----------------------------------------------------------------------------------------------------------------------------------------------------------------------------------------------------------------------------------------------------TCTGTAATCGACGCAGTCTCATCCAGATGGGCACGAGAACTGTTGTGGAAGCTATTAACGTCATCCGTCAACATGGCATCAACCTGCAAATTCTTCGATGAAGACGCTGTGTATAGGATCAACAAGAGAAAATTAGTAGATTTTGGTTTGGTTTTGGAAAATTCGGAATTCATAAGCAGTGATGAAGAGGACTCGGATGAACAAAATATACCAGAATGGGACCGTATGAAGCGTGGACATGTCAGAGTTGCTTGGCATCCAAAAGGAGCAGAAGAGGTTCTTCCTGAACGCAAGGATGTTTATAATTTATTTAAGCTTTTTTTGCCTTTATTAGGTTGGAGATTGTGCAGTTTTCTTATCAACCGGGCGGCCTCACCTTCCTTACATTGGACGTATCGAGACCATGTGGGAGTCTTGGGGTGGCAAGATGGTTGTAAAGGTAAAATGGTTCTACCATC---------------------------------------------------------------------------------------------------------ATT------TACTAGTTTGTTGCAGATGGTGTTTTTAAGGCTGAACTTAATGAGTTTCTGCGCCGTGAATTAGCAGAGGATGGATACAGTGGAGTTGAAGTGCGTGTCACACCAACTCGTACAGAGATCATTATTTTGGCAACTAGAACGCAGAGTGTTCTAGGAGAGAAAGGTCGTCGTATTCGAGAATTGACATCTGTTGTTCAGAAACGCTTCAATTTCCCAGAGGGAAGTGTTGAGGTAAGATCATTTAATTTTTGAGTAAGTTG--TGTTGCTAA--------------AATACCACCATTTCAAACTTAAATTGATATTTTTAATGACTAGAAATTTTTCATAAATAGTGTATGTATGCATTCATTACCTCTTGGTGGAGTAAGTGTTATATTGTTGAGTTCACAAAATCCTACAGGAAATATACATGGTGATGACGCATGATAACAAAACCAATCAGAACCATTGGCAGCCATCATGCCATCAATTCCTATCATTAAATAATTGTTTCGGAGGACCCTTGTGACAGTGGCAACACACACTGTAGAAAGATTCAGTGGATCTATAGCCTCCAATTTCATACCTTCTTTAAATTTCAGATCTGTCAATGGATTCCTAACCTATATAAAAATTAACATATAACAAGAACTTTAGAATATTTTTACTTTTGCAGCAAAGACTTGAGGAATTGCACAGACTCTGGGAGCTCTTGCTTTCCCGTCTCGCTGATAAAGGCCTGAAACTTCAGCAAGCTTTGGTGTTGGTGCAGTTTTTGCGCCAGTGTGATGAAGTGATGTTTTGGATCAATGATAAAGTAAGATTCAATATTTAAGATCAATTTTTAGGGTGGTTTACCATGAATTGGTTCAGACTACTAAGGAATATATGAGGGAAGTTACCACTATAGACCCTAAGTGGATGGTCGAATTTGCACCTGCTTTCTACAAGTTTGCAGATCCAACAAAACTGAGTAAACATAAAAAGCAATTGCGTCTGGAACCACTGTATAATAAATATGAAGAGCCAAATGCATGGAGAATTTCAAGAGTTCGAAGACGAAGAAATTAAAAAATAACTGTACATATGTAAAATAT-TAGCCTAAACAAATTTTGCTTTGCTTGCATTTGCAGATGAATCCAAGACGTCACTCTTAGCCAAATCGGCACTATGGATGATGACGGCATACATTGTCATCACTTTGATGTCACTTCTATTCCCGAGCAGCAACCAACCTGATGTGTTACGTTTCGTGTCATGGAATGAATTTGTTCATCATATGGTAGCACGAGGAGAAGTAAGTCTTGGTTTTT------------------------------------------------------------------------------------------------------------------------------------------------------------------------------------------------------------------------------------------------------------------------------------------------------------------------------------------------------------------------------------------------------------------------------------------------------------------------------------------------------------------------------------------------------------------------------------------AATCCTGAAGGTTCCAAAACACTTCAATGTCGAAGGGAAGACGGCTCGTGTGTATGCACTCCTGAGATTGCTGGGGAACGTTGTGATCAATGTGCAAGAGGTTATACTGGAAGTTCTCCCTACTGTGAACCATGTGGAGAATGCTTTGATAATTGGGATGCTATTCTTCAAGAATTGAAAAACGCCGTTAATTTATTAAAAGATATAATGACTATTGCCTT-------------ATTTTTAATTTTCAATTGTTTATTTTTAAATTAAAGAAATGCTAATTTACTTTTCAGGTAACAAGTTAGACTGTTTTGGTGTGGCATTTGCTGTTGTTGCAGCTTTTCAAGTGCTGGGTTTCAAAGATGTCCACCTTGCTTTATCTGAAGATCATGCTTGGGTTATATATGGAAAAGAT--------------------------------------------------------------------------------------------------------AGTAAAAATTCCCAGGAAAGGTGACATGGCAATCCTGACAGAAATACGAAATTTTGTTATGACGTATAACATTAAACAGACACTCATTGCTGAAATGACAAAAATGAGCCAACCATATGTCAGCCGTTTTTTTCGTGGAGATATTCAAGATATGCCTGATCGTACCAAAAACATATTTTTCATGTGGTATCTCACATGTAAAAACAGTCCCTTAAAATTAGGTAAGATAATT---------------------------------------------------------------------------------------------------------GAGAAACTACTGGATCTGGACCTAATTCATACAGTGATAATGAAACGGTTGCAAAATACGAGATCATGGATGGGGCTCCTGTCAGAGGTAAAGTTTATTGATATCTTATATTATGCAGACCTGTTCCACCTTTCCTTTTCATTTTCGTGAATCCTGGCAAATCCATCAAACTTTTACTCACACTGCTACCACCATAGTGTCCAATTGAAGACCGGGGTGATGATATGCAAAGTTTAGATGTAGCAGTGTGATGTAAACTACTTGATGTTAAATACTGGGAACGTGAAGATGGGGACGAGGTAAGTGCAAGAGGTGAGGATGCATGACCAGAAAAGGATTCACGCTTAGCTTTGACCTCTGCAGACTTAGGGTGCAAACGATCTGGCGAAAGTGCTCTCCTTAGCAGGGGAGAGCTGGGCTCTGCACTCTTTGGCCTCATAAAAGACTTCTTTGCAGATGAACAGATGGTAGCTGATAAGGGTGACATGGCCTTTGGTTTCGAGGTTTGGAATGGCTGTGCCAGCTGATAGCTTGTGGGATGGTGACCAACAGGAAAAGCTAACGGGGATGGCGATCTGGTGGGAGAAGTTGAGGCAATGGGTGATGGTGATGGAGTTCGACGTAGTGGAACATTTACTCAAAATGGTGCCAAGTCCATGCTAGAGACGATGGGGGTTTGATTCCTTTGCATAATGCTTGTTCATTTGGTCATGCAGAAGTTGTTCAGCTTTTGCTAAAGCATGGTGCTGATCCTAATGCCAGAGATAATTGGAATTACACTCCATTGCATGAAGCAGGTATCAAAGGAAAAACAGATGTTTGCATTGGTGAGTATTTTATCCATTTTTTTACATGATTCATAGGCCTTCTCAACTTTGGCCCATGAGGGAATGTTTCATGCTAAAACCATGAGTTTGAAAACAGTATTCACTGACCACTCCTTGTTTGGATTTGCTGATGCTAGTGCCATCATCACCAATAAACTTCTGCAAATGTCCCTGTCAGTTTGCAACCATGTTATATGTGTTTCACATACAGGGTAAGCATTACTTGAA--TAATTCTATAGTTGTATGATATTCTTTTGTGAAATATAATTATTTTATTTTTGTGAATTATTTATAGCCGAGTGGTGCGGAAATCAATTGCCAGAGTTCTTACTGTCTATCACCAAAATCAGAAGGAAAACTTGAGGAAGCTTTACAAAAATAAGAAGTACAAGCCCAAGGATTTAA----------------------------------------------------------------------------------------------------------------------------------ATCATTTAAATGTAAT---------------TTGTATTATTTTTTAAAGGATACTGAAGTTAGAGGTACTATGGTTGTAAGTCTGAAGAATGTATCCATGGTATCGAGCAAATTGCTTGTTGCTGCAAAATCTGTTGCTGCTGATCCTGGTGCACCAAATGCCAAAAACCAGTTGTCTGCTGCAGCTAGGTACTTTTAATCTTAGAAATTATATGT-TT----------------------------------------------------------------------------------------------------------------------------------------------------------------------------------------------------------------------------------------------------------------------------------------------------------------------------------------------------------------------------------------------------------------------------------------------------------------------------------------------ATAATACAGTTTGTCATATATGATTCAAATGAAAATCACTATGTTTGCTAATTTTAATTCCTTGTAGAAGTGGGAAGGAACTTCTTCTGACGCCAGTGGTTATTAGTCGCAATGAAAAAGAAAAGGTACTTATTGAAGGATCAGTAAATTCCCTGAGAGTTAGCATTGCTGTGAAACAGGCTGATGAGATAGAAAAAATCTTATGCCACAAATTCATGCGTTTCATGATGATGCGAGCAGAGAACTTTGTGGTTCTTCGTAGGAAACCTGTAGAAGTAAGTTTTCGTCGTTTCTTTTTTTTTTGTGGTCACTTAGGTTGTTGTGGGTGGTGGTCAAGAAGCTATGGATGTCACGACAACGTCAGCTAGAGTGGGCAAATTTGATGCTCGTTTCTTCCACTTAGTATTTGAAGAAGAATTTGGACGAGTAAAAGATCATTTTGGTCCAATCAACAGTGTTGCATTTCACCCAGATGGAAAAAGGTATTT-------------------------------------------------------------------ATGGCTGAGCGATATCGCAATGATCAGCACCAATACTGTTTAAACTTGGACAGTGGAATGGTAATTGATGGCTACCGCATGGGTGGAGAAGGGCGGTTTGT------------------------------------------------TCTTTGTTAGCAAATGTAAACTTGTAACACAGTTCCCGCTGAAATATAAACTTATGAAATTTTCTAAACTCTGTCTGCTGAAATAATTTTTTTCTTTGCAGTTCTGTCAATTCTGATTGCCTTGGTCATCTACCCTGCGTGCTTTGCTTCAGAGATAGAGAATAGCAATAGGCCTGTATGGGAGTTTGGTTGGGCCTATGGTGTCGGCTGGGGATCTGCTATTTTCCTGTTTGGTGCCATCCTATTGTTGCTCTGTGACAAGGAAACAGAAGAAATCTATTATAAGGAGAGGACCATCACCCATGAAAATGGGGATTCCAAAGCATAAATGTGTGTTGCTTTTGTGTACATAGCCACATGAATCATCCATCCAGAACCTATGTCCAGTTTGAATTAACCTTTTTTTT-------------------------GCAGGTTGCATTATTCCAGTTGCCTGATGTAACATTGATGATCTCTGTTTATAACAAGCGAAGTATGATAAGGAAGGAAATGATTGGCTGGTTTTCACTTGGTCTAAACAGCAGTGGTGAAGAAGAATTAGCTCATT-----------------------------------------------------------------------------------------------------------------------------------------------------------------------------------------------------------------------------------------------------------------------------------------------------------------------AAGTACTTCAATAT---TTTTAATTTTAATAGCTTTTTAAT-------ATTGTGCTATCCAGTTTGTAAATAACAGTATAAATTTTAATTGTGATTTATTTTCCTATAGAATTTGGTGGTTTTGGATCTGTAAGTGGGAAAATAGAAATTGAAATCAAGATAAATCATGAAGGTGAAGTAAATCGAGCAAGATTTATGCCACAGAATCCATGTATCATTGCCACTAAAACACCATCCAGTGATGTATTAATATTTGACTATACAAAACATCCATCAAAACCAGGTATGTAGCTTTAGCTTCTTTAGAGCATT---AAAATAGTTTTTTTTT-------------------TTCTTAAATGTGAAAGTATAACATTTTCTTTTTTTTTCAGACAGTCGCTCTTTGGGATTTGCGAAATCTAAAATTGAAGTTGCATTCCTTCGAGTCCCACAAGGATGAAATATTCCAAGTTCAGTGGTCTCCACACAATGAGACAATTTTGGCTTCCAGTGGTACTGATAGAAGATTACATGTGTGGGATTTGAGTAAGATTGGTGAAGAACAATCTGCAGAAGATGCTGAAGATGGACCTCCTGAACTCTTGGTAAATTTAATATATATTCGCTCTAATATCAGTAATTTACCATTTTTCATCTGCAGCCTATACTACAACATTCTGCTTATGCAAATTAGAGGAAGGAAGGAAAAATTTAAACATTCAAACGCCTATGGCCAAGCAAATACATCATACCTTGTCCACCAGGGTACATACATCTAAACACTCGGCCCAACTCTTCAGCTTGAACTCTTCCAGCAGGTGTAAGTTCACCACCCCACTTCAAGATTAGGACAAGTGATGGTTCTCTAGGAGTGTCTAAAAATATTTGGTTGAATACGAAAATCTTCATTTGCAAGCATTGCCATTATGCACATAAATGAAGTTCGCATTTATTTTATAAAATAAATAAGCTATAAAAGTCTTACCCTATCTATTTCATGACATTTTTTTAAAGCTTCACCCCATTTCCCTAACCTTTGATAACCTAGAGCACATTCTGTTTGAAACCACATACACTGCATCTCATTCAAATTTTCCATAGCAGAAATTCCTTCCTAAAAGAAAATTAAATTTATAAATATTTAAAAGAAACTTACCATGAAACTGAGAAGTCCTGTGAGGATTGTTGAGACAGACCATGCAGGGTTCCATGTGTCTGGATGGAAATCACTGATGCTTAAACAAAGTCTAGTATTGCACTTGAACCTGCCATTTGGGGTTATCATATAAATGCTTGGAGGTTTAAAAGGAAATTCACTAGGAAAAATTAGCTTCCCATGATATATGCCACCTGTTTTACAGCAAAGAGCAGATCCTGTTTATAGCCCACCTTTAAACGTATGTGGTTTAACATGGCGACTTAAAGTTTATCCTGATGGAAATGGAGTTGTTAGAGGAAACTATCTCTCTGTGTTCCTTGAACTATCTGCTGGCCTACCTGAAACTTCGAAGTATGAATATAGAGTTGAAATGATACATCAAGGTTCAAGAGATCCCACCAAAACTATAGTTCGTGAATTTGCTTCTGATTTTGAAGTAGGTGAATGTTGGGGATACAATAGGTTTTTCCGTCTTGATCTCTTAGCTAGTGAAGGGTATCTTAATACTGAAAGAGACACTTTAGTTTTAGGTTTTCAGGTAAGGCCTCCTACATTTTTTCAAAAGTGCCGGGACCAGGCCTGGTGCATAAACCAACTTCAAACTGCTCAGGCACAATACATTGCTCAAATTAATGACCTGAAGGAGCGACTTGCGATTGAATTATCACGTAATCAGGCTGCTGTAGGAATAAATCTGATTAGAAAAATTAGGTGTGGGCTTATTTTTGCATACATTTTTGCCTGCTCATTTGAATTGTCTTTCAGTTGGAATGTTGTGGCATTGAAGGTCCAAAGGACTGGGATATGAATATTTACTTCAATTGCTCTAGTATAGACGTAGGGAGCAGAGAGGCCTGTGGAGTTCCATTTTCATGTTGCAAACCTCAACCGAATGTAAGGATTTTGGTTTTATAAAAGATATGTGAAAATA---------------------------------------------------------------------------------------------------------------------------------------------------------------------------------------------------------------------------------------------------------------------------------------------------------------------------------------------------------------------------------------------------------------------TGACTACATTTTTAGGAAAGTACGTTTGGTATGAAGAATACCCCACGATTCCTAGCTCATTTGTGCTCAATGGCTTTATATATTCTCTCTTTGGTTTGTACGATGTGCAGCAGAGTTGCACCCATGAGCATTGTCGCTTAGCAGGGCTGTTGTTTCAAGAAGGTTTAGTGTCACTCACAAAGATGCTACCGCTTTTTGATACTGGTTCAGGCTCTGTGTATGACTTGCGACACTTTTCACTTGGAATAGCACCCAATTTGGCACGTTGGGACTATCACACTACCCACATTAACCAACTCCTTTTCCTCAGCACCATCCACAATGATCCAATTCTGAAATCCGTTGCCGATCGCTGGACAGGATATATGAAGGGAAAGAAAGCACCACACAATTAAAGTTAAATTTACCAGTGGAAGTGTCGCTGGATTTCAGAGCAAAAGACCAACTATCCGGACTGATAGAGGCACAGTGAGGCAGTCTCAACTCTATTGGTACATTAAATTTAAGACCATGTGGGCCACACATCACTAAAGGGCTTAGCAATGTTTCTCCTGCGAAAGAGAAAAAGAAATTATGAACGGTTTGAAGATCTCGGTCTTTCATTGGACGTAGTCAGCCAAGCTGTATTTTCAGTAGGCTCATTTTTACTTAAAGCTACAGAAATACAACAAGTGATAGACAGCAGCATGAAAAATTTCAAAGCCTTCTTTCGTTGGTTGTATGCCGTTATACTTCGCCTTTCTGAAGAGCCTGTGCCAGCTGAAATAATGAAGGTCACCC-------------------------------------------------------------------------------------------------------------------------------------TTAAAATTTTTTTAATTTAAGTGTAAATAAAACTATTGCTTTTTCTTAAACTTCTATAGCTTTTCAAGAATGTGGCTGAAAGAGGAAGATGGGGTGAAAATCTGATGCTAGCCTATAATGATTATAAGGAAGGACGTGTGAATGAAGCATTAATGAAATATGCTTTTTTATCTGAATTAGGCTATGAAGTTGCTCAAAGCAATGCTGCCTTCATTCTAGATAGAGGTATGATGCTGCAAATCTGTTAAATAGATTTATATTTATGTGATTTTTTTAGTCATTGCTGAACATTTGATATAACA--------------------------------------------------------------------------------GTTATCCATTGCTGATCGAGCTACTATTTCTAACATGTGCCCAGAATACGGAGCAACTGTTGGATTCTTTCCTGTTGATGAAAAAAGTCTTCTATATCTTCAGCAAACTGGTAAGTTTGT--------TTATGGCAAATCAATTGATTTTTTATCATTTATTCAAAATCTGAATTCTGTGTTAGGTTGGTGGTGTAGAAGAATATGAAGTGTGCAGAGCCTTACAAGATGGAAGGTTAACAAAACCTTTAGTTGCTTGGTGTATTGGTACCTGTGCTAAAATGTTCACCTCTGAAGTTCAGTTTGGTCATGCTGGTGCTTGTGCGAACAATGATCAAGAAACTGCAGTATTCAAGAACAAGGCTTTGTTAGAAGCTGGGGCAAGTGTTCCAGATACTTTTGACAACTTAGGAAGTACAATTCAGTGAGTTTCTGTTTTGTAATA-----------------ATAGTTTTT-AAATTCATACTTTTACCTTGCTAATAGATTTATTTTAATTTCAGGCTTTTTCAGTTTTCTTTGTGTTCATTGCTTTCACATCCGACATGATTTGCTTCCTTTTTA----------------------------------------------------------------------------------------------------------TGTTATAGTAATTTTATGTTATAGTTAATATAAAATAATTCCTTTGCAGGTTGTAATCAAATATGTTCCATATGTTGGTGACAGCAAGCGAGCAATGGATGAATATACTTCAGAAATCATGATGGGTGGCCATAATACTATTGTTGTCCACAACACTTGCGAAGATTCCTTACTGGCTTCTCCTTTGATGCTCGATTTGATTTTGCTGACAGAACTTAGTCAGAGGATAACCATTAGAGTTCATCCTGCACCAAACTTTCAATCATTTCACTCTGTTCTGTCTATTTTGAGCTATACCTGAAGAGCGTTATAGAGCAATTGATGTTCAAATTTTTTTACACCCAGGATATTTTGAAACATATCATAAAGTTGTTCCTTACTGAGTATAAGTTCAGAGGCAATATTTTGCTGTAACCTGTTCTGTGGTTTCCTAGTATCTTCATCACCGCGAAAAATAGCATCAAACTTACTCATCCATGATGTCAGAACAGTTTCTTTACTAAGGCCATCAATTTCTGGTAGACTACGCACTCTTTTTTCAATGTTATTTTTGAATACTTCGCGAAAATCATGTCCTGAACAGGCACCACTTTGAACGATACGTTGCACTCTGTCACTCTTAAGGAAAACTTCATTATAGCTCTGCACTGCATTTTGGAAGGCCTCATCAGCGGCAATTTGGGTTTCTCCTTTCAGAAACGACTGAAAACGTCCTTGTATAGTATCAAGCTGCTGTTTAGTTATTTTGGGCTGTCTGCGTGTCATATCTGTAGGCTGTTTTGCATTAAATGGATAGGCAATGCAGCGCAAAACAAAGACATACAATTGTAGACGTTTTTTACGTTCCTGTTCTTCTTTTTCTGCTTTATCGACATCATCTTTCTCTTTCTCCTTTTCACTAACAAGAGATGGGCTAGGACTATCGTTCTGTTCAATCTGTGGTGGAATTAAAAAATAGGCCGTCTATCTGGCATAAAGCCAAAAAATGCACTCTTGCAGCTGGTCAAACTGAGCTGAAAATTGAGTTTCCTCTTCCAATTGTTGCTTGCAATTTAATGATTGAATATGCTGATTTCTATGAAAACATACAGGCCTCGTCTGAAACTTTACAGTGTCCTCGTTGCAGTGCTTCGGTTCCTGCCAATCCTGGTGTCTGTGCTAACTGTGGAGAAAATGTTTTTCAGTGCCACAAATGTAGAGCTATCAACTATGATGAAAAGGATCCTTTCCTATGTAACTCCTGTGGCTTTTGCAAGTACGCCAAATTTGATTACACCATTACTGCCAAACCCTGTTGTGCAGTAGATCCTATCGAGAATGAAGATGACCGCAAAAAAGCCATCAGCACTATTAACAGTTTGCTTGAAAAGGCTGATAGGGTTTACAAGCAACTTATTGCAAACAAGCCAGCTCTGGAATTCTTGGTTTTGCGCATCTATGAACATGGATTGCTGGAGAAGAGTCCTGACGATAATAGTGCATCCACAACAACTGGAGCTTCAGTATCCTCAACTAATGTAAACAGAGCCATTCAACAGTTGGCACAACGCTA------------------------------------------------------------------------------------------------------------------------------------------------------------------------------------------------------------------------------------------------------------------------------------------------------------------------------------------------------------------------------------------------------------------------------------AATAATGTCGACAAAAATATGTCTATGTGGGAGGAGATGAAAATGGGAACAGATTTTGGCAAACAGTGTTGTGTACGTGCCAAAATTGATATGAATTCAGATAATGGTTGTCTGCGTGATCCTACAATTTATCGATGTAAGGCAATGGCTCATCCGAGAACAGGGGAAAAGTATAAAGTCTATCCTACCTATGACTTTGCATGCCCCATTGTAGATAGTGTTGAGGGTGTAACTCATGCTCTAAGAACCACAGAATATCATGATCGAGATGACCAGTACTTTTGGT------------------------------------------------------------------------------------------------------------------------------------------------------------------------------------------------------------------------------------------------------------------------------------------------------------------------------------------------------------------------------------------------------------------------------------------------------------------------------------------TTGTTTCTAATTTATGCGTTCTTTTTTATTCAGAATTTGGTGATGCCTGATGCTTACGAGCGCCTGATTTTAGATGTATTCTGTGGAAGTCAGATACACTTTGTTCGCAGTGATGAATTGGCTGAAGCGTGGAGAATATTCACACCACTCTTACACCAGATAGAGAATAATAAGATAAAACCAGCTGCTTACAAATATGGGGGGTAAGATTATTTTTTTTACATTAATTAATCTCTGTAAAAGGGTCATGTTTAATTTACGGTGACTCT-----------------------------------------------------------------------------------------------------------------------------------------------------------------------------------------------------------------------------------------------------------------TTGTAAAGTTTTATGAAATAGTGGTTAATGAACAATTTATTATACCTTTTAATTTGTTTAGGAATAAGCTGACAATGATTGCAGAACCACTAGAAAAAGGCCTTGCGGAAGACATTGAAAATGAAGTTGTTCAGATCAACTGGAATCGTAAGAGACTCGGAGAGTTCTTCCAAACCAAATATGACTGGGACTTGTTGGCAGCCCGTTCCATTTGGGCTTTTGGTCCGGACACTACTGGGCCCAACATCTTGGTGGATGATACTTTGCCCTCTGAGGTAACTTCAAAGATGCTTCTGGTTCAAAAGGAACGTGAAAAGGAAGTTTCAGATGATGAAGCTGAAGAAGAAAAAGAAGAAGGAAGAGGATGACAAACCAAAAATTGAAGATGTGGGTGAGGATGAGGAAGATAAGAGCAAGGACAAAAAGAAGAAAAAGATAAAGGAAAAATATACTGAAGATGAAGAGCTTAACAAGACCAAGCCTATTTGGATGAGAAATCCTGATGACATTAGCCAAGAAGAGTATGGTGAGTTCTACAAAAGTTTAACTAATGATTGGGAAGACCACCTTGCTGTCAAGCACTTTTCTGTTGAAGGCCAATTGGAATTTAGGGCTCTG----------------------------------------------------------------------------------------------------------------------------------------------TTTTTTTTATTAGGTATCCAGCTTCAGTATTCGTTGGAGATACATTTTGCTACTTTGCTGGAATGACATTTGCCGTAGTGGGAATTTTAGGTCACTTCAGCAAAACCATGCTGTTGTTTTTTATACCTCAAGTGATAAATTTTTTATTTTCACTGCCTCAACTCTTTCATTTTATACCATGTCCACGCCATAGGTTACCCAGGTATACTTTGAAATTTTAATTACAGGAAATATTTTTGGTAGTTTGGCAGAAAAGCGGGAGTCAAGTCGTGTGAAAGAAGCCAACAGCGTAGGATTTTAGATCAAGCAACAAGAAAAAGAAGACTAAAAAAGGCTCTAGAAGCTCTTGAACAAGATAACTTCCATGATGATCCACATGCAAATTTAGTTATGCATAAAAAAGCTCCCAAATTTGAAGAGACGTTGAAAACAAAAGGAGGAAAAACTAAAAGGTGAACCATTCAAGCAGCGTTCAAAAAGAATTTTTCAGCTCTTCTAGAGGAGGAGCAGTTTACCGTTAAAGCTGCACCTAATTACATGAGTGCTTGTGTACCCCCGTCTAAAATTCCAGAAAGACATTTTTGTGCTGTTTGTGGGTTTGATTCTAATTATAAATGTGCTCAGTGTGGCACTCGCTTTTGTTGTGTGAAATGCC-----------------------------------------------------------------------------------------------------------------------------------------------------------------------------------------------------------------------------------------------------------------------------------------------------------------------------------------------------------------------------------------------------------------------------------GTCCTTCACGGGGAAATGAGATCAGCCTTATTAGATGGTGATGTCCACGCATACGACATGGAAAGAGGCTTCACAAGGCATCCCATTGATGACAACAATGGTCAGGGTATTCTGGTGATGCTAGGCAGGCAATGCATAATAAATCACATGCGATTGTTGCTGTGGGACAGAGATATGAGGTAAGAGATATTTTATTGCTCAATATTTTTTCCATTGTTTCAGTTTTTACCAAATATAAAGTGAAATTATTAATTTTGATTAGTTTAG-------TTTTTAGGGAAACTATTGCCCGAGTAACTGGTGGCATGAAAGTCAAAGCAGACAGAGATGAAGCATCTCCATATGCTGCTATGTTGGCTGCTCAAGATGTTGCAGAGAAATGTAAACTTGTTGGAATCACTGCTCTGCATATAAAGCTCAGAGCGACTGGTGGAACTCGAACCAAAACTCCAGGACCTGGTGCTCAGTCTGCATTACGTGCTTTGGCACGTTCGGGAATGAAAATTGGTCGCATTGGTGAGTTAGATAATTGATAATTTTTTTTTACCTAGATTATATACACCATGGATGAAGTAAGTTTTGTTCAAAATTTGGTATATTACGTAGAACGAGCATATCGTACACCAGATTATGGAATGTGGGAAAGAGGTAGCAAGTATAATGATGACACTCCAGAAATACATTCAAGGTAATAAATTATATCTATTTT-TTTGTGTTATATATTT-TTACAAATAATTTATAGATATTTTTGTTTTTTGAATTGTTCTTTTCTCTTGAGTTTGTGGAAATCCTTAATTTTAACACAAGATGGTGCTTCTCTATTTTATGTGTCTGTTAAAGAAGATAAAAATTGTGATCTACTTTCCAAATATCTAGTCCACAGGATATATTCTTTTCCTTTCAAAACTCCTGCTTTAGTTGTAGAAAAGGATGCTGTTTTTATGTAAGTTTCATTTGTAATTTGATGTTTTTTAACTTGTTGTTTATTTTTATGCTAT--------------------------------------------------------------ATTGTGAGTGTGTGGGGCATTGTCCGAGTTGGAAATGGACTGGATTTGACCGACATTGTTCCTAGGAACACCAACGAGTATGATTTTCTTAGCCAACAAGCCAAATATTTTGGATTCTTCAACATGTTTGCTGTTACTCAGGGTAATTTTGAATACCCAACAAACCAAAGACTTTTGTATGAATATCATGATGCTTTCACGAGGATAGATAGAATAATTAAGAATGATGATGGTGGATTACCTGAATTTTGGCTGTCACTCTTCAGAAATTGGTTACTAGGTTAGTCCTGAAGTTTTTTCATTGACAGCATATTCAACGGTTT-----------------AATAACTATTCTGCAACATGGCTATGTACAAAGGTGCTGCGAGTGAAGCCGGAAGGGCTTTACAGTTGAAGAAAAAGAGAGAGAAAGCTTTAGAAGAATTAGAGCATAAAAAGAGGAAAATAGAAGAAGAAATGAAGCTAGCAAATATTGAAAACAAATTTGCTACTCACTATGATGCTGTTGAACAACAGTTGAAATCTAGTACTATTGGTTTAGTTACATTAGATGAAATGAAGGCTAAACAGGAAAATGTAGTTAAGGAAAGAGAACGGCAATTAGCGCAAAGGCAACATGAAAAAGAATTACAACGTCAAAGAGAAATTCAAGAAAAGCAAGAAGCAAGAGAGAGACAAAAAAGACAATTGCTGCTTTATCTTTTAAAATGGATGAAGAAGAAGAGGATTACTTTTGTTTCTCTGTATGTGTTGCGAAATGTTGTTAATATAAATTTTTAGACGGGCATCTCTTATGTCCCCTCGGCAAATTTTTCAGCAGTCCAATATGACTCAAAAATGGCAAAGAAGGGAAATAACTAATTTTGAGTATCTTATGTTCCTTAATACTATAGCAGGTGAGTTAAAATTTTTCCATCAAATTTTGAAT--AAGTTTTAAGGTATTTTTATGATTTAAAAA-----------------------------------------------------------------------------------------------------------------------------------------------------------------------------------------------------------------------------------------------------------------------GAGGAAGCTAATTTAATCACTGCTTATCATGAAGGAGGTCATGCTTTAGTTGCTCATTACACGAAAGATTGCCATCCCTTGCATAAAGTGACAATTATTCCTCGTGGTCCGTCTCTGGGACATACAGCATACATCCCAGCGAAAGAACATTATCATGTTACCA---------------------------------------------------------------------------------------------------------------------------------------------------------------------------------------------------------------------------------------------------------------------------------------------------------------------------------------------------------------------------------------------------------------------------------------------------------------------------------------------------------------------------------------------------------------------------------------------------------------TTATTTTAGGTCACCAGACATCTGCTGAATCTTGGGGGACTGGCAGGGCTGTTGCTCGTATTCCCCGTGTTCGTGGTGGTGGAACTCATCGCTCTGGCCAAGGTGCTTTTGGTAACATGTGTCGTGGTGGTCGCATGTTTGCACCGACTAAGACATGGCGCAGATGGCACAGGAAAGTTAATATTAACCAACGACGTTATGCAATCTGTTCTGCTGTTGCCGCTACAGGCATTCCAGCGTTAGTTATGTCCAAAGGCACAAAATTGAAGAAATCCCAGAGGTTCCTTTGGTTGTCACTGACAAATCCAAGAATTAACCAAAACAAAACAAGCAGTTCATTTCTTAAGAAAAATTAAAGCCTGGACTGATATTTTGAATAATTTGTATATTTTTTTACCAGATTAGAAAAGGAATACCATTACTTCATGCTTATGGTTTAGAAGATCTTTTTTATAAATATGGTGTTGATATTGAACTTTGGGCTCATGAACATGTCTATGAAAGACTTTGGCCTATTTATGACAGAAAGGTAAAATTCATCTTAAATTTGACATAAACATATTTTTGTCTGTGTTCATTTACTCTAAATAGCATGCCACAGCATTATTCCATATCTCTCGGTACGGGGTCTCTGTGGTGTTCCTGATGAGCCCCATGCCGCCAACGTGTTGCTTTCAAATGCAGAGGGCAGCGGTGTGGGGAAATTTAAAGAGCCCCCTGTTACAGTAATCCCAGCAAAAGTAAGTT--TTATTGCTTAATGTTTTTAATTAGTTGCATCTGTTGTAGGGAGCCCAGACTAATTAACTAACCTTAAAAATTTTGAATTTTAGGAAAAAATGGCAGCAGAAAAAGTGACATTATCTGATGCACTTTCTAATGTTGATGTATTGGATGAACTGCCACTTCCTGATCAACAGCCATGTATAGAAGCCCAACCTTGTAGTATTGTGTATCATGCAAATTTTGACACCAATTTTGAAGATAGAAATGCTTTTGTTACTGGAGTGGCGAAGTACATTGAAGAAGCTACTGTTCATGCAGAATTGGTATGCTATTTCTCAGTTTCAATGTTGATACT--ATAAAATTAAATTTTAATATGCCCGCCTTGCTGCAATGCTTCGCCAGTTAGCACAGTATCATGCAAAAGATCCCAATCATCTGTTCATGGTTCGTTTAGCACAAGGATTGGCGCACATGGGCAAAGGAACCCTCACACTTTGTCCATATCACCATGATAGGCAGCTGCTTAGTCCTGTGGGTGTAGCAGGATTAATGGCTACTTTGGTATCATTTCTAGATGTCAAAAACATTATTCTTGGGAAAATTAATTTATGAAGATCAAAACACTTCTTCAAAAATGAGGCATGCATACTTTTCCAGCAAATAATTCTGAAATTACAGTGATCCACAGAGCTAAAACGAAAAATATATAGGATAACCCCACTTGATGGCTGCTAGGCAACTGATATGGTTCTCCACCAATTTCTTCCATCGTAAAGCCCATTGGAAAAATAACTGCAGCCAAACAAAATAGAACCATAGCCGAAAAGCCGACCCACCTTGCATATGGCACTACTTGACTATTCCAATGGGACATGATCAACAATCCTATAGTTGCCGTTACACAAAAGCAACCGATAATTATGCATATCAATGATAGCATCCATTC------------------------------------------------------------------------------------ACAGGATCCGTGGATCCGAAGGAACTGTTACATGAGCTCTTCAGTGATTGGGCAAAAATGCCAGGTTGAGAGTGACTGACACTGTTCTGAGTTGTCGAACTAGGAATCGGTTCTAGGAATGATAACAGTGGCTCTTTCTCTTTACCAATGCCTTGGATAATGGCAGAAGTGTTTTTCTGCGACATTATATCTTTCTCTTCGTCGTTCAAGCTGATATTGTGCTCACCCATAGCATGAGCGACGAAGGATTTAGAATAACCAAAAGAGAGTTTACATAGAAAACACATCAATATAGGTTTAATAGGTACAGAAGAATAGTCTACCATAGGAAAATTAGCTTTCTCCGAGCTAGACGGCCTTTTGATTAGCCATCTTTAGAGTCTTCACTTACCATCCCATGCACTCGATTCAACCCAAGCAACGGAATTAAATAATGCAGCAGTGCCACCATAACAGGCATTTGTAGTATCAATACCTTCAACATCCGAATTTCCACTTTCTCGAAACAGATCCATTAACAATGTTTTCACACTTTTTGATTTGTCAACTATTGTTTCTGTTCCAACTTCCAAACGGCCTATTTGTGTATAGCTGAGACCAGTTCTCCTAACTAGTTTTTGTACAACAGTAAGGCACAAAGAATTAATGTCTTCTCGATCAGAGCAAAAACCCATTTTGTCCTGGCCAAGTCCAATAGTGTACTTTCCTTTGGAAATCTGGTCATATACTTCTAGTTCCTTTTGCTCCACGTAATATGAAGGAAAATAAACTTCAATGGCAATTATACCAACATCTTGTGGCCAACATTTTTAACTTTCTGCAAGTGCAATATAGAATGAAAATAGAATGGGGAAACAAAACAGTAAATTGAAGCCTGAGGTTTTGGAAGACCTCCGCCAAAACACAGAGTTTACGGATGCAGAAATTCAAGAATGGTACAAAGGTTTTCTCAAAGACTGTCCTAGTGGCCATCTCTCTATTGAAGAGTTCAAAAAAATATATGGCAACTTTTTTCCTTATGGTGATGCTTCCAAATTTGCAGAACATGTGTTTCGCACATTTGATGCCAATGGTGATGGAACTATTGATTTTCGGGAATTCCTCTGCGCCCTGAGTGTGACATCTCGGGGAAAGTTGGAGCAAAAATTAAAGTGGGCTTTCAGTATGTATGACTTGGATGGCAATGGATATATATCCCGACAGGAGATGCTAGAGATTGTAACAGTAAGTTTTTAGGACCCACTTGAATTTCAAGCCCATGAGTTACGGAAGTATTTCAAAATGGGTGATCATGTTAAAGTTATTTCTGGTGCATATGAAGGTGACACTGGTCTCATTGTTCGTGTGGAAGATAATATTGTATTGCTATTTTCTGATCTCACTATGCATGAGGTAGGTATTAGTAATTTTTTTT------------------TTTTTGCATGTTTATACTGTCTTTTTATTTTTAGAATGTTTTCATTGCAGTCATAACAGAAACTTTTAATGAAATCAGAGTTCAGTTTCAGCAGATGTGGGGTGAAAGAGTAACAATTCCAAGTGAATCTACCCCTCAGGTATTTGCATTTTTTTTTACTTTAAAATACTGCTAATGCCAAATTTTGTATGT--GCTATTATTTTTATTTCAAAGCAAAGTTTTTTATATTATTTTAGGTAAAAGCCCCAGCTAGAGCAGGTGCTCTAGCTCCATGTGATGTGATCTTGGAACCACAGAATACGGGCTTGGGACCTGAAAAAACATCATTCTTCCAAGCTCTACAATACCAACCAAAATTTCCAAAGGAACTATCGAAATTCTGGTTAGTGTTATAAGCTTTAGTTTTTCCTTTTTATTTTAACACTATGTCTAAACAGGAACTTGACGACATTCTTCGTTTTGGCACTGAGGAGCTTTTCAAAGACGACGAAAGCAAAGAAGATCTAATCCACTATGACACTCGGGCAATAGATGATTTGTTGGACAGGACTCAAGAAGGAATTGAACAGAAAGAAATGTGGGCTAATGAATATTTGAGTTCCTTCAAGGTTGCTGCTTATGTGACAAAAGAAGCCGAGGAAGAGCCCGAGACTGAAATCTTGAAACAGGAGGTTGAATCAGCTGATCCGGCATATTGGGAGAAACTCCTTAGACATCATTATGAGCAACAGCAGGAGGATATGGCTCGTACTCTAGGAAAGGGTAAAAGAGTCCGCAAACAAGTCAACTACAATGATGCCATGGGACCACAGGACGACTCAACGTGGCAGGATAATCTGTCGGATTACAATTCTGACTTCTCTGTACCGTCAGGTAATTGTGGTTGAGAATTCAAACTTCT-------------ATCATGTATGGACTAAGGGTCATGGTCCCACGAATTATGCCAAATGGAGAACAGCAACCACACCTTACAGTGTTCAGTGGGAACTAGATTTTGAACCTTACATTGTTGTTCGTAGAGATGTACCCGAATATGACCG----------------------------------------------------------------TTTTCCCTCATCCTTAGGTTACATGATGTTTTGCACAGTGAGAAAAAGTTAACGTTAGTCTTTGAACATTGTGACCAAGATCTGAAGAAATATTTTGATAGTCTCAATGGGGAAATCGATCCAGATGTTGTAAAGGTAATTATTCAAGAAATCATCTTCTGACCTCTAATTTTTTATTACAGTAATTTCTTTCAGTCATGTATCAACTTCTAATGTCATATCTATTAACAGTACATTTAATTTTGTCAGGATTTAATGGTTGGAGATGAAGCCAGTAAACTTCGTTCAATGCTTGAAGTAGCATATCCTATGGAAAATGGCATTGTAAGAAATTGGGAAGATATGTGTCATGTTTGGGATTACACATTTGGTCCATCTAAAATGAACATTGATGCAAAAAATTGTAAAGTGCTCTTGACTGAACCACCCATGAATCCTGTAAAAAACCGAGAAAAGATGATAGAGGTGAGTTAATTGTTACTTTTTTGTTTGTCAACTTAAATGTATTCAATATATATCTTTTTTATGTTTGTTAAATATCTTCCCTTTTAGATACTCAAAAGAGTTCCAAACAGTGTCATATGGCTCTTAAGATTTCCAGCTGTTGGTGAACCTAACATATTAGCATCTGCTACTCAGTTGGGTCTATCACAATCTCGTATCATATTCTCAAACGTTGCTGCCAAAGAGGAACATGTGAGACGTGGGCAGTTGGCTGATTTATGTTTGGACACTCCATTGTGCAATGGCCATACTACAGGTATGGATGTATTATGGGCTGGTACTCCTATGGTAACATTAGCTGGAGAAACCCTTGCTTCAAGAGTGGCTTCTTCTCAACTTACATGCCTAGGTGTGCCCGAACTTATAGCTCACAGTCGTCAAGAATATGAGGACATTGCTGTGAGACTTGGAACTGACAAGGATTAGTAAGT----------TAGGGCCGCAGCCATGACGCTACGGACAGTTTTGTTGTCCCTCCAAGCTTTGCTAGCTGCCGCAGAACCTGATGATCCGCAGGATGCCGTTGTCGCTAAACAATATAAAGATAACCCAGAAATGTTCAAGTTAACTGCAAGGCACTGGGCTCATGTCTATGCTGGAGGTATATTTATTTTTTATTATTCTTTTTGCTGTGTGATTGTAATTTTCCTGATTTAATGACAAAATTAAAAGGCTCAT------------------------------------------------------------------------------------------------------------------------------------------------------------------------------------------------ATTTCTTCTGCGCAGGTAAATATGCCAGCTGACAGTTTTGAGTCCCCCTTGACATTAGCAGCTTGTGGTGGGCATGTAGAATTAGCAATGCTCCTTTTGGACCGTGGGGCCAATATTGAAGAAGTTAATGATGAAGGTTACACCCCTCTGATGGAAGCTGCTAGAGAGGGTCATGAAGAAATGGTTGCCTTACTCCTTAGTCAAGGTTAGTTTTAGTGAAACAGTATGTACTTTTAGCCTAATTACATATAAGTCAAAATTAAAACAAAAACAAATTACCTCAACATAGCCACTTAGGGGAAAATCTTTCCTAAAGGGATGTCCTTCAAAGCCATAATCGGTTAAAATTCTTCTTAAATCTGGATGATTATTAAAATAAACTCCAAACATATCCCATATCTGTAAAAACAATTTTAAATAATACTTACATACAAAAACCATGATTCCA-----------------------------------------------------------------------------------------AAGGATACATTTTTTAAAACTGTAGATTTTGTTTGCATTTCTGATAATTATTGGTTGGGCAAGAAAACGCCTTGCATAACATATGGGCTAAGGTGAGAATTTTTTTTCAGATACACACTTTTTATCTTTAAAAACAT---TTTAATAAATTTCTTGATAACTTTCTCTTAATAGTCAATACACTCATCATGATGTCAAGAATGGTTACTCTCTTAGTGGCGATCTACGTGGCGTTTGCAGCTGTGCTGAAGGGAAACAGTGCGATTCTATGGATCGGCAATTTAATACATTAATCCCATGGTGCCTTCCACATACTGGTAATCGTCACAACCACTGGTCTGGACTCTATGGTCGACTGGAATGGGATGGTTTCTTTAGCACCACGGTTACAAATCCTGAGCCAATGGGCAAACAAGTAAGGGATTTAATTTTCATATAGATTTTAGATATTTTCGTTATTCATTTT---TATATTTGTGAATTCATAT--------TTGTTTTCTGCATTTTTTCTTTTAGGGCATTATGGCAAATGAAACTCTTGGTTACTTTTTGGGTAGGATATATCTATTTCTTGTTAAAGTTGGTGTGAATCCTCAGAAACTTCGCTTTCGTCAGCATATGAGCAATGAAATGGCACACTATGCCACTGATTGTTGGGATGCTGAAATCAAGACTTCTTTTGTAAGTTGTATTGTATTTTGGTGATTATAAAATTTGTAATCTAAAATTTCATTAAATTTTGAAAAAATTTACATATATAACATCTGTGTAAACTATGCTAATATTTTTGTAGGCCTTCCTGATGAGAAAACACTTTTTTAACAATGAAGAAACGGGATACTTCAAAACTCAAAAGCGTGTAGCTCCTGTACAGAACCCAATGACTGACCCAAGTGTAATGACTGATATGGTAAAAGGAAATTTTACTAATGTTCTTCCAATGATAGTGATTGGTGGATGGATAAATTGGACATTCTCAGGATTTGTAACTAGTGAGTATTGGTTTATACCATTAAAAAATAGTCCTAGATTGACCAACTTGACATTAAATTAAACACTTTTTTTTTTTCAGCTGGTGATGGGAAGTGCTGTCATGGCATTTGAAGAAGTCTGTCCTGAAAGAATTGATTTGATTCACAAAAACTACAGGAAACTATGCAATCTGTTAGTGGATGTTGAAGAATGGGGACAAGTTATCATCATTAATATGCTTACTCATTATGCACGTACACAATTTGTCGACCCAAACAAGCATGTAAGTAGAAAATTTTAGGTGGAATATAAAGGAGAGGGTGAAGCAACTGTTGCTGCCTCAGAAGAAGAAAATGTATCAGATGTAGATGATAAAACGAAGCTTGAGAAACCAGTTGCTTCCTAAACCTAATGAAGAAACAGAAGAGATGGATAGTGAGCATGATGATCCAACTGGACTGGAAGGTGCTGCATTTCAAAGTAGACTGCCCTTTGATAAAATGACAGCTCAAGAAGCTGCTTGTTTTCCTGATGTGGCACAAGGCTTGTCACAAACACAGAAGGTTTTTCTACACATCAGAAATAGATTGGTAAGGAATTTTATTCTTAAATACATAAAATTTCTTTTCCTTTCCTAAACAGTTTCTGGCTTAGGGTTTGGTGTGATGAGTGGAGCATTTTCATTAGTTAATGTTCTTGCTGATACTGTTGGCCCTGGGACTGTTGGTCTTAATGGAGATTCCAGTAACTTTTTCATTACATCAGGTAGGTTGCTTTTAATAGGTAAGTTACATGGAGATCTATTGTGAGAGGGTACGTGATCTGCTAAATCCTAAAAATAAAAACAATCTTCGAGTGCGGGAGCATCCGCTTCTGGGACCTTATGTAGAAGACCTATCGAAGTTAGCTGTAACCTCATATCAAGACATTCATGACTTAATGGATGAAGGAAATAAAGCTAGGTACTCAAATTTGTGTCTTTTTTTCTAGCAAAAGTTGTGGTGTATCTTTATTTGCAATTGCATTACCTCTTTCCCAGGTGGCTGCTTCTCGTTTGCTCCTCCCGCAAACAGAGCAAGAGCGTGACCCGCATGTTTACGGGGTTCAGGAAGATCAGCCTGGACGACCTTCGCAAGTCGCATGTCGTGAGGGATGTCCAGCAGTACATATTGTGCAGACTGGACCAAGAAGAAGCGCTGAGGCAACATCTGAGCAGAGAGACGGCTGAGATGCTGAACCAGCTCCACATCAAGAGTAACGGGTGCTTCATGTACCTGGAGAAAGTGTTAGATGGGGTTGGGGAGAACTTTATTATGTTAAGAGAGATCAAGGAGATTCCGGGCACGTTAAATGGACTTTAGCAGTTTTTTCGCCTCTGAAATACAATTCCACACCTTGAGTATTCCTCGGATTGTGGACTTCAATATGCACTTCATTATCGTCTTCGTATTCTCTAATGATGGCGGCTTTTAATCTACTCATTTCATTCTGCTCTCCATGCACAAGCACAATGTGAGGTGGCTTCAAACAACGAATAAATTCACTTGTTTGTTGATAATCTGTATGAGCTGAAAAAGATATGTAATCAACTGAAATTTTTAGAGGCAACTTTTGTCCAGTCATAGTTGTAATTTCTTCAGGTTCTGACAAAATATGCTTAGCCAACGTTCCTTCAACACAATAACCGGCAATGATAACACCATTTTTTGGGTCAGTACACCAGCTCTCAAAAAGTTCTCGAGATAAACCACTTTGCATCATGCCAGGGCTGGCCATTACAACACACGGTCCAATATCATCAAAGTGATCAATACTTTTTAGGTTGGATATATGTTTGAAGACGAATGGATTGTTGATGGCAATCTGTCGACGAATCTTTTCATTCATTGCATTAATATATGTCTGGTAGACAGCCATGCACTTTTTAGCAAGTGATGAGGCATAATAAATTGGAATGTCATGAAGCTCTGGATGGTTATTACTTTATTTATTTTAGGTTGCTATTATGATGATGACAGCAATCTTGTAGTGATTATCCTCATCCCTGTGATGTGCATATTTATCTTGTGCCTTTTAATTGGTGCCATTGTCTTTTTACGAATGGCCAAAAAGAAGAGGGCCACAAGAGGTACATACAGTCCTAGCCGGCAAGAAATGTTTGGTTCACGAGTTGAGATGAACCATGTAATGAAACCTCCACCAGAGGAACGTCTCATTTAAAATTTTGCCTATATCTGAATTTTGAGCCCAAAAGTGAATTACACAGTGTTTTACCTAATCATCTAAAGCAAAAATATGTTGAATGTTGAGCTTGTTTCTTTAAAAAAGTGAAATCTCTTTCAGGTGCTGGAATTGGCATGTGTTCGGCAGTTTAATCATTGGTATGCCAGAAATCCTTCGCTGAAGCAACAGTTGTTTTCATATGCCATATTGGGATTTGCCTTATCTGAAGCTATGGGCTTGTTTTGTTTGATGATGGCTTTCTTGCTTTTATTTGCTTTCTAATAAGACTTCATTATAGCTATTTCACGATCACTAGTGAGTGGACCATTATGTCTACAAACCTGTATTTGTAGGTCA-----------------------------------------------------------------------------------------------------------------------------------------------------------------------------------------------------------TCCAGTATCCTTTCTTCACGGATAGTATGTGGTAAATTTCCGACCCAGAGATGCCTAGTCTCTCTAACCATCTTGCACCAACGTCCACATCAGGTATTCATTTCTCTTCTTTCTCCATACGATCTCATCAAACATTA-------------------------------------------------------------------------------------------------------------------------------------------------------------------------------------------------------TTACCTGCAAATAAAACCTCTCCCCGGCGAACTGGTTTTCGAGGCCTTGTTCTAGGGCCCTGCATGAGAGGCCTTTCTTGGGGTAGAAGTAAATAATTTTTTGCTTCATCAACTAAATCTCTACACGCTTCATCACTTTTGATTAGAAGATCAGAGCCAACTGTTCCAACAAGAAACTTTGGTGTCAGGAGTGGCAACCTAACATGCTGCAAAACCTACATTTTGTAGATGCCAAGGGGAACAAATGAAACTTGGTGCCAGAAATTAGTCAGCCAATGCAAAAAATCGAAGCATTTTGAAAAACCTCGCCTATCAAATACAGCTTTCATTGTTCACCATTTTGCAGACAATGTAAAGTATGAAGTTTCTGGATTTGTGGAGAAAAACAAAGACACTGTAATGGAAGAACACATTAATATACTCAAAGCTAGTCAAGTAAGTATTTGATTAAATCGCAAAGGTTGGTTATTCTTCTATTACAGCCTCTTGACTTTGAGGACTTACAGCAACGTTTCGGCTTCAACATTACGATTCAAGTGAGTGACCATGGCGGAGAATCGTCAGAACCGTACCACGTAGATTATGCCAAAGTTCGTGTGAGACTCAGGGACATCAACGACAACAAGCCTGAATTCGAGAAGCCAAATATTGAGGTGATTGTGAAGGAAGACGCAGACATCAGTACCAGCTTGGCCACCTTCAAAGCCACCGATGCTGATCAAGGTGGAAAATCGAGAGTCAGGT---------CCATGATATTTGCCATTAATGGTAATACAAAGTATAAATTATTTGAAATTTTCTGTTGTTGCAGTATATGCACAGATTTGCAGCATACTTTCAACAGGGTGACATGGAATCTAATGGAAAATATGTTACTCGCAGTGGTCACAATGTCAGTTATTCCACTGGTCCTATTGTATGGGGAGAACCTGGGACCAATGGACAACATGCATTTTATCAGCTAATTCATCAAGGTTGGGCCATGGTTGCTGCATGGAATTTGTTCCTGTTAGTGCATGTATGATGTTTTAATTTCCTTTTATTTTGAGGTCCTGCTTATTTTGCTTCTGGTTCCTGATGTTGGAGTCTTTATGATGAGCAGCATAGAATAACAAGATGTTCCAGTTTGTGCATGTCCTTTCATCTGTATAGCCATCACAGCCATTCCCCGCATAGTGTGTGAAGCTATCAACAGTATGGAATTGATTGACAAGCAGCCTTCGTGGAAGATAATGGATAACAAAGGGAGAGTTACGGTTGTCCTCCATTGGGATCAGAGGGATATCCGCCGACCACCTGACCGCCAAGGAAGAAGAGGAAGGCCAGAAGCAGTGTGGAGAGTGGAAGTTGTGTCACAAGAAGTACAAACATCAGACACTGCCACATCTACAGATGGCTCTGCTAGCGGAGCTCCTCGTGCCAAACTAACTCTTGAGGGATTGGGTCCTAGACCACCATCCCGCATGCTGCCTCAAACTGAAGATGGTAAAGAAACTACTTATAAAGAAGGTAGTCCTGAACATGATCATTCTCTATGTGACTTCCATTGTTCAGCTCTACATGAAAAAGGTGCTCAAATACAAGTGAACAAGTCCGTTGCTACCTCGCCCATTCAAGAAGTGCCAGAGGGAAGCGCTGTTCCTGCAGCTACTGCCCCTTCAGCTGTTGCTGGAGCCGGTGGGAGCAGTGGAACAACAAAAAAGGGATCTGCCAAGGGACATGTTCGCTTTATGGATGAAGCTCATGAAACCAAGATTCCTGCTCAAGATGAATCTGAATCAGATACAGAAAATACAGCTAACGAAGAAGAGCAGTTATCTGAGCGTTACCTTTTGCTAGTAGACCAGCTGTCTTTAGAACAAAATCGTCACTTGAGTGTCAAAGACATAGGCATCATCCTTGAAAGGTTAAGTTCCAAAATTGTGGATGTTGACAAATAATTCTTTATCGGGCATATTAACTGCTTTGCTGTACAACACATCTAACCAATAGTCAGCAACCTTAGCAACAGCAGAATAACATTCTTCAAGTGTATTTCCCTTTAAAAATGCTTCGAAAACCGATGATTGAAATATTTTAACAAGTTGAAGCTCACCTCTCCTTTTAACTTCAAACCCTTTCAATTCTGCAAGTGAACCATCAAAATTGAAAACAGCATAACGCTTTTTAAGTCTTTTCCCTTCTTCTTTTGAAGCTGGTAACACCATTGCTAAGTATGGGCCATCTACTTCGCAGTGTTATTAGCTAATGGAGCTTTATGTTTCCTCTTCCAGCATGTGCAAAGTGACCAATAAGCATGGAGAGTGAAAAGGTTCTGCAGCGGACGTCTTCTCTGCTCCAGAACACCGCCCTCAGTGATGTCACATTCATTGTGGGGCCGCCCTCGGCGTCCAAGAAGTATGTTGGGCATCGGGTTCTCTTGGCCATGACCAGCCCTGTCTTCGAGGCCATGTTCTACGGAGACATGGCTGACAAGTCCAAAGTCATCCGAATAACAGACCTGGCTCCCATAGGCTTAGAGAATGGAATTTCTGGTGCAAGGGGAACTTTCGTGGGGATCTTTCAAGCAGCCAAAAAGCTTGATGGATTTTCCGCTCTCTAGAACCTCGATCTCTTTCTTATTGATACAGTATTGCTCCCGGATGTCTTCTCTAGAGTATATGGGATGTCCTTTCTTGTTGCGCAGGATGCTGACTCTTCTCTTCACCATTTCATCATCCGAGTCGTAGGTGATAGTGTCGGCCGAGAGGTCAACCTGGATGCTTTCATCCACTAGGTCAAACGAAGCTGACTTGACAGAAATCGGGGTGTCCCGGGAGCTGAGGGTCAAACGGGAATTGGCGAGAGAGCCTCCAGCTAAAAAAAATAATACGTCCATTGGTGATGACTGTATACAGCACTAAGACCCAAACTGTTCGTGATGTTGAAATTGTGCCATCTAACGCCTGGGGTGGACAGGGTCTTCTTGGTGTCAGCATCCGATTTTGCTCCTTTGAAGGAGTTAACGAAAATGTTTGGCATGTTCTAGTATGTTATATTTTCACATATTTTTTTTTTTTTTTTTAACAGTCGGAAAACATTCCTCCATATGATGTAGTGCCTTCAATGCGGCCTGTGGTTCTTGTGGGACCATCTCTCAAGGGCTATGAGGTCACAGATATGATGCAGAAAGCTCTTTTCGACTACTTAAAACATCAGTTTGAAGGGAGGTGAGA----TTCTTGTTTTTGAAATGTAAATT-ATAAATTTAATTTTTAAATGTTTCATTCTTATCAGATATTAATCGCTCTCCATTTCTCATTTTTCGCTTTGTTTGTATTTTTGTTTGTTTTCAGCGAGGAAGTATTTGACTTTTCAAGTGGTCAAATGACACAAGCGAAAGCTAAGCATCTGAAAGATACCATGTGTAACGAATTCTCTCAAATCTTCCAACTTTGTCAGTTTGTTATGGTAAGTAATTATTTGTCATAATTTGAAGTAGTTTCTTTCTGCATGAGATTTAAAAGCACTCACCTTTGACCAATCATAGCTTGTAGCATAAGCAAAAATTTCTCCACGAGCATTAAAGCAGCTTTTCACAATAGGTTGTTCCATTTGTTCCGATGTCTTTAGTTTAGTTCGTGCATCTTTATCCCAAAAACTAAACCTTCCATCAGAACCAACAGTAGCCAAGGTACCATGAACTGGGTGGAAGGCTATGTCATTGACCTATATAAAAAGGTGCAAAATAAAACAAATGGTAACAAAATGACAAAAACATATTTAGCAAATTGAAAATACTGCATAAATATCTT----------------------------------------------------------------------------------------------------------------------------------------------------ATGTCAGAGGTCAAGTTAGTGAAGGAGGCCCTTTGAAAAGTATAAACGGCGAATTGTACGCACCACTTGAACATGTAAGTGCCGTTCTGGAGGGAGGAGCTGCCGAAAAGGCTGGAATCCGAAAGGGAGATCGCATA------------------------------------------------------------------------------------------------------------------------------------------------------------------------------------------------------------------------------------------------------------------------------------------------------------------------------------------------------------------------------------------------------------------------------------------------------------------------------------------------------------------------------------------------------------------------------------------------------------------------TTTTACATAATTTTAATTTATATTGCCCTTTTTAGAACTTTCAAGCACCAAAAAAACCATTCAATAGAATGAACTACTCTGAAGCCATTGAGTATCTTAAGGAGCATCAGATAACCAAAGACGATGGTACATTTTATGAATTTGGTGAAGACATTCCTGAAATGCCTGAGCGTAAAATGACTGACACAATCAATGAAGTAAGTTTATGTATTATTTAAAAGCGGATAATCAAAATGGCGGCAAGTAACCGAGGGAGAAATTTACAGGCGATGAACATTTCATCGCTATTTAGCCGACTTCAGGGAGCATTTTCCGAAGCCATGGCCACGCCAAAATTTGTGATTGATCGTAGAACCATTGAAAAAACGTGGAAATTAATGGACAAAGTTGTGAAATTATGCCAGCATCCTAAAATGAACTTGAAAAACAGCCCACCGTTTATTCTGGACATCCTCCCTGACACGTATCAACATCTCCGAATTATTTATCACAAGCATGAAGATAAAATGCACATTTTAAACGATAATGAATACTTTAGAATTTTTATTGATAATCTTAATAGAAAGTGTAAGCAGGCGATTAAATTATTCAAGGAAGGTAAAGAGAAAATGTTCGACGAATCCTCGCATTATAGAAGAAATTTGACGAAATTAAGTTTGGTATTTCATTTAGAAACCTCGCCCTAAACCACGCTCTGGACCTACACCCATCATCATCAAAAGGATCTAAGTCTGGTAGAAATCTGGAAACAGTTCAAATAATGCCAGAAGAAGGCGAACTCGTTGCAAGAAGTGTGAAGCTTGTTTGCGCGCTGATTGCGGTGAGTGTCATTTTTGCAAAGATATGAAGAAGTTTGGTGGTCCTGGAAGGATGAAACAATCATGCATCAGTAGGCAGTGCATGGCTGTGAGTATTTGTTTTCCTTTGATTTTTCAAAAATTATTTTC-TTGAAATAGTTT-----------------------------------------------------------------------------------------------------------------------------------------------------------------------------------TCTTACTTGTTTATTGGAGCTTATCTTTTAAGGTGTGACTAGCCGTTGGCATACCAAGAAATTGCCTCGTAAGACTCACAAAGGTTTAAGAAAAGTTGCCTGTATTGGTGCTTGGCATCCTAGCCGTGTGCAGTTTACTGTTGCCAGAGCTGGACAAAAGGGCTACCATCA-------------------------------------------------------------------------------------------------------------------------------------------------------------TGAACTTTTTGCAACTGTTATTTTCCTAATACTTTCTCTCAAATTTAGGTGCCAAGTGTTTGAAATGTATGCTCAAGGTGAAAAAGTAACATGTGGCATTATCACTGAAGACACAAAAATAGTTTATCGCTCATGCAGCAGTATGGTGTACATATTTATTCAAATGAGTTGTGAAATGTGGCATTTTGATATAAATGGAGATTTATACTTCGAGAAAGCCATTAATGGATTTTTACCAGATTTGTTTTCTAAATGGAAGGTAAGGAAATTTATTTTTTTATT---------------------------------------------------------------------------------------------------------------------------------------------------------------------------------------------------------------------------------------------------------------------------------------------------------------------CTCATGGGCATCAGAGCATTGCACACGTAAAACTCGTATAATTGATACCGTTTATAACGCTAGTAATTATGAGTTGGTGAGGACCAAGACGCTGGTTAAGAATGGAATTGTTCTGATTGACGCCACACCATTTAGACAATGGTATGAAGCCCATTATGCCCTTCCCTTGGGAAGAAAGAAGGGAGCTAAGCTAACCGAGCAAGAAGAAGCTATAATTAATAAGAAGAAGAGCAAAAAGACCGAAAAGAAGTATATTGAACGCCAAAAATTTGGGAAAGTGGAACCAGCTTTAGAAGATGAATTCATGACCGGCCGTGCCCTGGCTTGCATTTCTTCTAGGCCTGGCCAGTGTGGAAGATGCGATGGTTATATTCTAGAGGGTAAAGAATTAGAGTTTTACCTGCGAAAGATAAAAGCTTCTGAAGCCAAAGCAAGTTTACCAGCACATCAAAAAGTTCTGCTCCCTGCTCTTTCGCCTACAATGGAAATGGGAACAATTGTGTCATGGGAGAAGAAAGAAGGTGACAAATTAAATGAAGGTGACTTGCTTGCTGAAATAGAAACTGATAAAGCAACCATGGGGTTTGAAACTCCTGAAGAAGGATACCTTGCCAAAATTCTTATTCCAGCTGGTACCAAAGATGTTCCTTTGGGAAAGGTTAATTTTTTTC--AATTTGTTTTTTTTTTGTGCTAGTGAGTATATTGGGCCAGTGTAGTAGCTGGTATCCTATGCCCATACAGTCTAGGTAAGGCAGTTGCATACTCCATGTTTGATGGTCCCACCCTCTCCAGATGTGGCAATTTGCCCCCAATAGCATCCACTACTTGCTGAGCTTGTGGCAGAGAATGGTGGCATCAGTTCCATATGTAAAAGCTTCCGAGCCTCACCTACTAGAGACCTATACACCTGAAGTTACCCATGCCTATATCACCTCAAGACTGGAATCTGTCACAGCAGTTATAAGGTAAGTTTTAAAAACA-------GGAGAGTGTACTGTATACATAAGTAAAACTTACAGCTCCTGCATAATGTCTAACACGAAAGCTGTGGTGTGGTAGAGAACTATCAGTGAGGAAATTGCGACAACCCCGACTTTCAAAGTAAGGGTTGTCTTGGCAGGCTTGTGTCAGTTTGAAGAGAAAAGTCTCATCACTGACTGGGCCTTGCCGAAGGCACTCTTCATCCAACATGGCAAGGATACCGTGGTTATTCTGAAATATAAAAAACATACATA-AAAAATAATTTCTAACTTTGAACTATAAGTCTGAAATTGCAAATACGAAATGAGGTTAAAGGAAGGTGCAAAAGAGCAGTGGCTGGTGACAAAACATACCAAGGGATGATGAAAGAAACAAGTCCAGTAAGGAAGTGGTTCTGCGGGATGGTTTGCTTTTGTGACGGAGAGACATTTTTTTACCTTCTCTTTTGTTAGTCTTTTCCTCGTTGTGTGTATCTGCAGAATCCGGGGACTGACATTGGTTGAGGGAGGACAGATCCGCCTCCTCAAAAGTAACAGCACCTACAAAGAAA-------TAAGAATTCTTTTTTCTTGGTTTAGGTATGGAATTACAAGCAGAGGCGTTGTATTTTTACTTTAATGGGCCATCTTGATTACATTCGCACTACAACATTTCACCACGAATATCCATGGATTCTAAGCGCATCAGATGATCAGACCATCAGAGTTTGGAATTGGCAGTCTCGTACATGTATCTGTGTATTGACCGGTCATAACCACTATGTTATGTGTGCACATTTTCATCCAACTGAGGATCTTGTTGTGTCTGCTTCATTGGATCAGACTGTGCGAGTGTGGGATATTTCAGGCCTCAGAAGAAAGGTGAAAGACTTGGTGCTGCTATGATGGGCTCAACTCACATTTATGACTTAGCTGCTGCTATTCCTGCTGGGAAAATTAAAATGCCTGGAACTGCTTCAGTACCTCCCCAAGGTATTGAGGTTGCTTTAGATCCAAGTGAATTGGAACTTGATAGTGCTGCCATGGCTGCTCGCTATGAACAAACTGTTCGAGAGCAACAGTCTCAGCTAGAAAAGAGGACTTAAGTGATATGGTTGCAGAACATGCTGCACGTCAAAAAAATAAAAGGAAGAAACAGCAACAGGACAGC-----------TGCCACAAA-TTGTACATTTATAAAGATTAGTCAAATTTATTTCTATAGGATGGGAAGTATGATGTTGGTGGTGGGGAAAAATTTGACAGCCTTACTGATTTAGTGGAGCACTACAAGAAGAATCCTATGGTAGAAACTACTGGAACTGTGGTTCATCTCAAAATGCCTTTCAATGCCACTCGTATCACGGCATCAACCATTGAGTGTAGAGTCCAGCAGTTGGCGAAAGAAAATGGACAGAGCAGTGGAAAAGCTGGGTTCTGGGAAGAATTTGAAGTATATTTTTTTTTCTTTAGCACTCAACTTATGGAGTTGTTGCACTGCCGTGCTCGGAGGAGGTTTGCTCGAGGCCTTAAAAGGAAACAAATGGCTCTTATAAAGAAGTTAAGAAAAGCAAAGAAAGAAGCTGGTCCTCTTGAAAAGCCAGAAGTTGTAAAAACCCACCTGAGAGATATGATTGTTGTTCCTGAAATGGTAGGATCAATTGTTGGAGTATACAATGGCAAGACCTTCAACCAAGTTGAAATAAAGGTAT--------------ATTGATTGCATGTGTGATTTATGAGCAGTATCCCCATAAAGAAGAGAAGACCACTGTTCCGGTGCAATGCGAAGACCTGCCTCAGTAGCAATTTGGACAATTTGGGCATCATGTTCTCGTCTTAGAGCTTCATATGTTCGGAATTCTTCTTTAAGTTGCATAAGAGAAGAATCGCCTTCTCGTTTGGAAACCTGTATGTATAAAAAAAAAAGTTGACAAGTAGTGATTAGTATTCATAATGTTTCGTTTTTCGTAGGTTTTTACTGAGAAGTTCAAGTATATTGAAAGCCATTCTTTAATGGATGGACGTCTTGCAATCTCTGCAATTGCTGTAGGAGCTGCTATGTTTGCTCTCTTGTGGGATTATCTGCACCCTTTTCCTGAGTCTAGACCAATATTGATTCTTTGTGTTGTCTCATATCCTTTTTGCAAATCCTTATCATTTATATTTAGTCAGCTGAGCGAGTTATGCGCATGCTTGTTATCGCGACGTGTGTTAGCGCAGAAAGAAGCCTTGTTGACGATGGTAAGTGGCTTCACTTTTCGTAAATCGCCCTGAAATAGAGTTTTGTTCCGCTGTTAATTTTTTTTAATTCGCACTTATACATGTTCTTTCCCTTTCAGCATAAGTTGAAATATTCTCAAAAGGAAAAAGTAAAGCAATTCATAGCTTTCACGCAAACAGGTGAAAAAACCGCAATCTTCTGCCTCGCTCAGCATGACTGGAAATTGGACGTTGCTTCCGACAATTATTTCCAGAATCCCGATCTCTATTTTAGGGAGCAAAAGGCATCGGTAGACAAGAAGAAATTGGAACATTTGTACAATAAGTACAGAGGTTCGTGTTTTTTTATCTTTAACGAATTTGACAAAACCGTAGTTAGGCTTAATTAAATTTTCTTGCTC----A-------TCATTTCTTTTTCT-TTTCAAATTAGGAATGAACTTGAGAGACAGTTTTTAGAAATGTTGCAATTTAATATTAATGTTCCTGCTAGTGTATATGCAAAGTATTATTTTGATCTGAGGACTCTGGCTGACCAAAATGATTTAACGTTTCCCACTGAGCCCTTGAGCAAAGACAGAGCACAGAAACTTGAGGTAAGTTTGATTGATTTTTATTTTTCCTTTTAAAAATCAAGGATTGTCTGATGTACCTGGAGAATCAATGGTAAAATTATACTGTCCCAAATGCACCGATGTATATAACCCTAAATCATCTCGACACAACCAGACTGATGGAGCATACTTTGGAACAGGATTTCCTCATATGTTATACATGGTTCATCCAGATTATAGGCCAAAGAGACCCACAAATCAATTTGTTCCGAGGTAAGTTCATAATTAAAGTTAGTTCACCAAAGTCTCATATTTGAATTTTATCTGCAAATCTTAAAAGAAATTATTTTGTATTATTTGTAGGAAGAGTAGCTGTTGAGTATCTGGATCCAAGCCCAGAAGTTCAAAAAAAGAAATATGCTTTCAAGTGCCATCGTGTTAAAGAAAACAATGGCATGGAATTAATATATCCTGTCAATGCAATAGCATTCCATAGTGGCTACAATACATTTGCAACTGGTGGATCTGACAGTTTTGTGAACATATGGGAT------------------------------------------------------------------------------------------------------------------------------------------------------------------------------------------------------------------------------------------------------------------------------------------------------------------------------------------------------------------------------------------------------------------------------------------------------------------------------------------------------------------TATAGACTTGTTTAAGTTGGAGAATTCTATTCTGTTTCATGTGGTGGTTCAGATTCATTGGTTCTCAATTTTCAACTCCTTCATGATGGTCATATTCTTGGTTGGTCTGGTCAGCATGATTTTGATGAGAACTTTGCGTAAGGACTATGCCCGTTATAGTAAGGATGAAGAAATGGATGACATGGTAAGTATGAAATGCT---------------------------------------------------------------------------------------------------------------------------------------------------------------------------------------------------------------------GATTCTTTGGGATCGAGGTTGTCAAGACGGCATGTATTTGTTGAGAGAAAGCAGCTCTGATTATGTGCTGTCTCTTTGTTATCAGAAAAGGTATGGAGTTTAAAATGTATTTATGTACATTTTATTTGTATATTTCTATTTGTTTAATAATTTGCTTCTTTTTTTCAAGGCCCATGGATCTGTCGGTGATTAAGAAGAATATTGAAAATGGGGTCATTCGATCCACCATTGAATTTCAGAGGGACATGATGCTCATGTTTCAGAATGCCATTATGTACAATAGCTCTGATCATGATGTCTACATCATGGCTTTAGAAATGCAGAAAGAAGTCATGGAACAAATACAGGTGGGGTGTTATATATTTAGAACTTACCCCATTTCATACTGCCTACAACAGGATTCACGGAAATCTGTAACTGGAGAGAGTTCTGCATAGACTGGGCGACCTGCAAACCACCTTTTATTCAAGTCTTCAACTGCCTTTTCAGCATCTTCTTCTCGACAAAACTAAAATATAAACAATTACGTA--------------------------------------------------------------------------------------------------------------------------------------------------------------------------------------------------------------------------------------------------------------------------------------------------------------------------------------------------------------------------------------------------------------------------------------------------------------AAGCAATTTTTTTTATGTAGGATGAGATCTATGGGGTCAGCAGCATTGAACATGTGTTCAGTAGCATCTGGGGAAGCTGACGCATACTTTGAATATTCTATCCATTGCTGGGATATGGCTGCTGGGAAAATTATCGTAGAAGAAGCAGATGGAGTGGTTATTGATCCTGCAGGTATAATGCTAACAACTTCATCCTTATTTTTAGGAGAGACTAGATTTCTCTTGTGCTCTTTTTGGCCCTGATGGTGGTTTAGTATCAAATGCTCCTCATATTCCCGTGCACTTGGGAGCTATGCAAGAGGCTGTGCAATTTCAGGTAAATT-------ATCCAGTAATCTTCTTTGATTGGTATATTTACAGCTATCCATTCCAACGGCTGCTCCTCCTGACTATGCATTGTCTACCATTACGACTGACAGCTATGCTGAGGAATTTCAAAAAACTATTGATCAAGGGGCACAGGGTAGAGAAATACATACGTTGCAGCTATTTAAACCTGAAGGTAGCAGTTTAGGGTTTAGTGTTGTGGGACTACGCAGTGAACAAAAAGGTGAACTTGGTATTTTCATACAAGAGATCCAACAAAATGGAATAGCAGGAAGGTAAGTTTTTAAATATTATTTATATCATATGCAGTTGTTCTTGTTAC--------TAAGATTTTTATTAAATTTTTTCTGTGTATTCAATATTATTTAGATGTATGAATGCAGCTGAACACCGTCGACAAATGATTCAGGAATCTAAATACTTAGGAGGTGATATGGAACATACCCATTTAGTAAAAGGTCTT---------------------------
[truncated: 3,429,861 more chars]
