# Supplementary material for: Phylogenomic analysis and revised classification of atypoid mygalomorph spiders (Araneae, Mygalomorphae), with notes on arachnid ultraconserved element loci
Source: PeerJ. 2019 May 3;7:e6864. doi: 10.7717/peerj.6864 (PMC6501763; doi:10.7717/peerj.6864)
Supplement: Data S1 [file peerj-07-6864-s006.zip › Atypoid_Phyluce70.phy]

27 191855
A_californicus_GMY190 cttacctttagttccacgccagctggaactacaatcggtctaaaagaaagggaatgaggacaaatggggtgatcatgatggctgggacactgggatgtatcatggaagcacctgcgcgaccgcatatgcagtgcttcctgtgggcgtggaaacaatcaaacctgtgagaaaaacagaaaccattaaaacatcctttgacgtttgatttaggacacagacaagaagtttgtggtttgaaatggtctccagacaatcaacatctggcttctggtggtaatgataataaactgtacgtgtggaacatgagtaatctgacacctattcaaacatatactgagcacttagcagcagtaaaagccattgcatggtccccacatcaccatggtctgttagccagtggtggtggcactgcagaccggtgcattcgattttggaataccttgactgggcaaccaatgcaatggattgatacaggctcccaagtatgtaatctggcttggtcaaaacatgcttcagaattggtgagcacacatggttattctcagaatcaaatcttagtgtggaaatacccttcacttactcaggtagccaagctaacaggccactcttacagagttttgtatttagctatgtcaccagatggcgaatttaaaagaaacaactcaccagtgtgaaggaataaatggtttcggagattggtctgtttgctgaatcctctattgcagatgtggcatttatatggccaggacccgttgtggacgtacatgtgactcttcaagtctcctggtgtagggaacgacttcgaacacaggttacatttgtgaggcttttcctgcggcaaattgtgacgagaaaaa----------ttagaataccctttgccccaactggcatgagctcccaaagtccaccaccttgattgcacttctttttgggttacaaagaagaatattttcaggcttaaggtcacaatgaatgattttcaggtcagggtgggaaaggaacaagagtgctgtgcacatctgctgagcaaatttccttgttaagttcagggaaacgccacggaaattagtattccgtaaaaggtcatataagttataggataaaagttcaaacaccaggcaaagatgattcttccaaacaaaatgccttttgagcttcactaaaacccttaccatcgacagctttacatctttttcagccacaaagctgtcccactagcacaatctaagccaaacagagcacaaatatcaccagcataggcattttcaatgtcttccacttcatttgcatgcatacgaacaagtctgttaactttatgtcgtttgcctgttctagcattgtatatatgcaccccacgctgaagttttccctggtaaactcgaagataagctagctgcccgaaacgacctgactaaacttaccgaatgccatcacagatgcatcacgatatcgccagtctgggtacttaatgttatttttcacaaaaggtagtacatgaggcacaatatcatcctcacaacatgttgccataagcataagacacactccagcagctttacatggattccagtcatcctcatcatcatgttcttcctaatcaat---aagattataaataaaaaagatcgccttctggttgattgaaaatgatctccgtgttttgattgctgcatgcgacacctttagagctggtgctgtggaacagttgaggactcacactcgtcacttgaatgcgcttcatccccatgagaagcataatggcctgcagatggtgcagctgtatgaaaaggggtatgggaaggatgctgcagggattgcaatggaagccataaattttggtatgttgtaagttgttagaatagtt-----------------------------------------------------------------------------------aaactctggattatgagttaaatctataccttcatttctgaacaaacggccaatttcgtagacacggtccaatcctccaacaaccaacatctacaaacaaaaatagatcttagatcatttttagtgattcatgaatgaagtggcttttgttctgcagggaagatgcaatgatggaatacctgaaaattgctcaggatttagaaatgtatggtgttaattattttgaaatcaaaaacaagaagggaacagacttgtggctgggtgtagatgctttaggtttgaacatctatgaaaaggatgataagtgagtgtttcttttttattaaataaaatgtccatgtccaaaatgattttatattttcaggaacttagcaaagaacttgcaacctcaaaagatgatacaaaattgacacgcaatgatcttcttcatcaagaaaatgttaggcaaggaagagataaatacaagactctgcgtgaaattcgtaagggcaatacaaagagaagagttgatcagtttgaaaacatgtaacaattgtgttacatttgagttggccatcctatttttttgcaaggaaatagcgcaagattagggggtagcttttttttttacacacacaaaagacctccaaagtagctgcgaacaactcctactaaatccatagtatcatagttaaaaatccttaaaaagccatcctggcttacagtggcaaggtattttgaacaaggagagaatgaaaattcatttaaagcaccatatcctatgacccacctatacagtgggtttcttgtacttttagttttacatgtataaacagcaaatccatcaccctgtttaaacagctgataattaggtggtgtggttccacatggcagatcttctttataaacatacatttgtccactagtgtgggaaaccagaaacaagttttgtgaaccaggaacccattttaagcaagtcactttggttttgtctattagcctctgaaa-aaagaggaaaaatcaagatatggaaataaagccaata--------tattggcatatctggaactgtgaaaatatttaactgtcacaatgagtaatctgctaattaatatttatttgtagcttttgacaaaaaagatggcatccttagtccagaagaagaagaacagcgtggtgttgcaaaacacaaaatgttgggcaacattaaattcatgggagaattgggtaaacag----------------------------------------------------------------------------------------------------------------------------------------------------------------------------------------------------------------------------------------------------------gataagcacaccaatatgacaaatagcaaaggcagtgctgcttggatggctcctgaagtctttgaaggtaatattgctgttttttgtctattaatttcaggtttattatcttattacatctggagattgataccgcagaacaagtttgtatttcttctttggcgtttaaaaatgttaaagcatggacgagctggagttcccatggaagtaatgggccttatgcttggcgaatttgtggatgattacaccgttatggtaattgatgtattcgcaatgcctcagtctggaactgtgtgagtgtggaagcagtggatcctgttttccaagtggtatcattatcctgggttttttttgatgttgttttatctgtattctcaggtatccactatcatgtctgtaagtacaactacacttcgctatcctagttacatgaacaatgatttgattggactgatagcacctctgattcccactccacgcctacatttat--------------------------------------------------------------------------------------------------------aaaca----cactttattctatttatctgtatattt---------------------------aaaacaggtaagtggcaatatgaattgatgattggatccaggggtgtgatgcaagttggatgggccacgcaagttttcacaagaggtaactgccatttcttttgtgaaattttgcaaa------------------------------------------------------------------------------aagagatcgacgcttgtcagaatgagatcgacgcactgaacgagaaagccagtgaagaaatactgaaggtagagcagaaatacaacaagttaaggaaacccttttttgagaagcgcaatgagcttatcaagaagattccaaacttctgggttacagctgtatcctttttaaggtatgtgacatggttgtcgtttaatgttaggcttagttttccacgggttccattagctgttggaagaggtatggccacatgctttgttg-ttttaagcacttttcatctattttgtaggaatatattgctaagtggtttggattcatgcaaaagcaaattggctatgatgttttggctgaagatactattactgccttacttcacagtaatcgaaaattgctagaaaagcatataacggctgctgaaatcgaaacatttgttagtttagtgcgaaagaatagagaaagcaggtaatccaaattttgtaaattccttttttgtt??????????????????????????????????????????????????????????????????????????????????????????????????????????????????????????????????????????????????????????????????????????????????????????????????????ggcaggtaattggaattgccagtagcaaaagcactgagcatttctatcacagatgaagcacaagacgatgtaacaacatgttggtcaaaatacgataagctttgaaaacgggccacaacagaatcgaaattgaatcc--------------------------------------------------------------------------------------------------------------------------------------------------------------------------tgcagattattttctgattaaatgttaatattttcctcatttcagaaccctgctgaccaagaaaacataggccctgtaaggtattaccctgacgatggcaagattgaaagctattattttccattcaccaatcttgatggttacctctctccttttgtgtttgtccattttgagaggcctattactggagttctcatcaatattgaatgcaaagcttgggctgcaaatattaagcatgaccgtactgacagactaggcagcgtgcaccttgagttgctagtggactaagttaggcttattgtaggatggcatttcctcttcattccactttgtcctcaattttcatttgacatttttgtgctaatttatatttcatttttttctctctttagaggattgatctctcacattttagaaaatatgctgcccttttatcattagatttattagcttttatactctttttattcttcattgtaagctgtttttattatttttagaagtttgataaaatcttgattgccaacagaggtgaaattgcatgcagggtaaccaatacttgccgaaaaatggggataaaaacagttgccattcacagtgatgttgactctactgctgtaagtatttgctgttcattagttaaacgctacctctgtccatt------ttattcaggtatcatgaaataaatttttatgcacaacatactttgaaaataacagagaaaaataaataagctccaaatgcatcaatgcctacctgagcaggacaaattgcttcacacaatttgcaagcaatacatctctcctcacccgaaggatagcggcgcagggcatgttcaccacggaagcggggactaagaggtcctttttcaaatggatagttaatggtagctggttctttaaaaacatgagctaaggtaagccccataccttcaagaaagaaagcaattattctgcataaaaatatcaacactgaaaaacagcagcatctctcatttctttaaaaattaaaataatttttttcttgtagggtaaaacaaggggtggaggattttttaaacaagccaaaaagtcttatccaatgtttccaataaaggaggaaaagatcaaatgggatgactatggagaaataattaggtttatatctgtgtaaagtcatataacgaagatacattatat-ttttaatgttatttcagttaaggccaacatcaatcgagaaagaggttttccctgaaatggcagaaagtaatcaattatatgctttcgagcttcaggggttttggatggatgttgggcaacctaaagattttttaactggcatgtgtatgtacctcaattacctaaagcaaaaagatccttcaaagctttgccaagcaaaaaacatagtcggcagtgttcttgtggtaagttaatatttttttt----ggttcactttatctttcctttttgtttagatagcccatgccaggatagagggagacgtgatcgtatgtgctgcatatgctcatgaactttctcactatggcataaaggtcgggttgaccaattatgctgctgcatattgtactggattgttattagcaagaagggtaagtttaattctttatgataattatattatttttttttttcaagttgaagatattccttttttttaaaatagttgtgaatttttttaaaattgggagcggaccgttccctgggtgcattgctgtatactcaatgacttcttctgatcagcatgtctacagtttcggggctaaatgcaaaggcggagaaaggaaagcagaagtatgttgcactggacataaatagcatttacaaaggaaaaagtttagataacccgaaggctacaggtttgtcttttctctatcttattcttgtt---tttttaatttcttttttatttgaagtacaaccaaaacatggtgcaatcattggggaaagttggtgcggggcgccgcatgcctcccccggccaatctaccgagtttgaaaagtgaaaacagtggtaataatcccaatatcagccttgttcctagtggtggtcaaggatggggcagtgctaccaaagagaaaggcaaaacggaagaaagcagtggaaatcagcagcaatcaccacaatcacagccagcttcttcacattcacaaactacacagaaggtaactatttattattttgcatcaggtacaatcttactttgtggtcttagacttggtcctggaccatactgcgagtcggcatttgacttctggttgccttctgtttgtgcatctccaccagctaatttcgggaattcctgaggaaaaaatggcgactgctgggccaagaagctccgttcttgaccaccatcctcttggtttgatgtaacactgctccaagttttgcttcccccaggtgtaactgttgcgtttggtgtagtagcttgtgtctagagtaaaaaattaaagcaaaactcaaaaaatgcataattttttatttatatttcggaaatatttcatcaattacttttctttgtagtaaatgttcatatgccaaaagacagggtcacaggtcagcaccaaggctatgggtttgtagaatttttaggggaagatgatgcagattatgctatcaaaattatgaacatgattaagttgtatggcaagccaatacgtgtaaataaggtatgtataatatttgtgtttcaatgctgattttttttttaggcaactcacttcttaaattagtaacttctagtctctctttataataaaatgattttaccttaaaattttgtaatgt----attaatgtatagtttttaagtgtttttatgtattaattttgtttaatagataatgagagatccagaaactggaaattccaaaggctatgccttcattaactttgctagctttgaggcatctgatgcagctattgaggcaatgaatggtcaatacttgtgtaacagacccattacaatatcttatgcattcaaaaaagaatccaaaggagagcggcatggttcagctgctggtaaggttgttttaaatattttccttttcactttttagattctacatcctgggggaaaagcaaaactttctaagtttttatctatttctgctttggttcccccatcaatcgctaaaactctagtcctattacccaaccatttacccacttctttctcccagttctttactaaactgctgggggcaacaattacagctttatttacaattggttgtgcatctggtccttgtcgcagagctgtccagagcaatgtaatacattgtaaggtcttacctagacccatttcatcagccattatacatccaaaattattttcgatttgcttacctgtgatacaatcccacatgaactt------------------------------------------------------------------------------------------------------------------------------------------------------------------------------------------------------------------------------------------------------------------------------------------------------------------------------------------------------------------------------------cgtgtttggcgagatggacaaaaaaaggaatgctttatttatagacttttgtctactggttctattgatgaaaaaattcttctcagacagactcacaagaaaggcctcagcagttgcgtagttgatgaagaagaagttcaaagacatattagtttggctgaattgaaggaattgtttcatttggaaacaggaacactcagtgatacccatgataaaattagatgtaaacgttgtgttaattcaattcaggttact----------------------------------------------------------------------------------------------tgttgtatttctgtatccagaacaaagctgctgcaacagtctcgcgggaatggacagagctagaaactcttcttcttctagaagccttggaaatgttcaaagatgattggaacaaagtttgtgagcatg---------------------------------------------------------------------------------------------------------tgcccacaaacatcacaattatatcacaaaactggcatgaagccattaagtacacaagtctgcaattatttacatttatgtctctaacacactcttatctttgtttggaacaatattttggtttgtctggtcattttcatattcaacaaagtcatcaaataagcttggccaagcttcactatcgtcgtacgtactgaggtcctcaccaacagattctgaaaagtttaagaacatgttccaggtatctcttgatatactatgaatatttggatgcttctctaaaaaggagatccacctttgttaggcaaaacaatggggtgctacacaaggaagatggcctaagaaaagtgcagaattccttcttcaactcttgagaaacgctgaaagtaatgctgactacaagggtttagatgttgatcgtctggtaatcgaacatattcaagtgaatagagcacctaaaatgaggcgtaggacataccgtgcccatggcagaattaaccgtaagtaaatttgatttgcattt--atttgcagatat--------atgattttaaaggcattgaaaaaaatggaaacttactaaatctatggttttagcatgttgtttagatgcgtcgtcacaccatgtttcacaccacagccattcttggggaagagacttgatgttcacttggtgaatcatattattaggtaaatcctaaaattaatcaaaacgacaattaataaaaccaaaaaacaaaaactatctgggacaacaaatgtttcatcagaattaagaattgtaggatatgtgacaccaggattattttttacatcatgatacagtttgttacgaccgagatcccaaccccaagactctgcattacttccaaccaaagactgataacctacagaatgaagtggggcttcacgggttgacacaccaaccacagcatgggtaccacgctgtcgcatactccaatgaacttcccaagcatgaagacctcttgtatacccaactttaccacggatgcaatcagtactttgggcaacagggtgccgatgaaatgtaagcttgtcatcttctttaacaaatatgtttaaggatctgtcattaggattccaagagttcttcaactgtaattctctactcacagcaggcatgtctaaaagcatgtcaagcctcccaggacgctgaaggtctggactgatattcaattcttttgccattggtatatgaatggtggaagatgagacacgtgatattgatacagtcctaatacctccagatgcgtgatgaggggacttccagtgtctcgcactcaacattagtccagaccttggggagaggatcgtcatcagtggtgagagggccgttgtggaagaggtgttcccggagatcagtcaacccctcatggattccaggagtagtgtcgcctggaaccaagactctaaacacgtcattcggttccccctcaatggctactgtaaactaaattccttgcagacgataacaaggcttttaaacagtggcttcaaaatattagcgtctaatggtggaggtgtggaaggacagcagttcagtgaatacttgtttgtgagaaaatgcatccctctctgatttttaagtgttaattaattttatattatctaataaatttctttgtctagatgttaggtggagagatcctgacttacacgaagtaattgaatttcttggtcaccctaataatgttgttcgagctaatgctgcagcatacttgcagcatttatgttacatggatgacaacatgaaacaaaaaacaaggtaactttgattttttgaactataatatttaatgcttactctttgtgtatcttgataggctttcagcaagagttgaactaatcttggtattgccccatgttctctcagaggagcgtggttggcaggacacaatgccaaatttcggatcaatccaataacagcctgaaattaaaaaagaaaagtaagtaaaaaaaatatatcatacctgcttcaacaattgcaggtttgttgcttgagcaaactgaaagcaccttcaaaactcttgaagttgtccacagcagtttctcataggtgtaagatctcataatacgaactagttcagctgggccaccactggccaatattatgagctataagaatcattaaaaaaattcagagtttcagacgtagatgactctgatccattcatcatcgcatcatcaaagtgggacgttaggtacgaccgagcacatttattggccaggtcttcataagaacctccctggagaaggcacacgagcacaaccgtcatattatcacagccaaggccacccatttgacaatctggagctagacagcgtgtcattaactcttcacatatctaaacgaactaatttcatttttaggctggtttgttagatttacaggaaatacaatatacttttacaaaattc--taaatcatgttaaaaattacctctaaaacagaagaaactattttaataacagctatgctagtaagaggtgttgtagatgctcctttccaaaccatggtgttaccacacaccatagcaatggcattgttccacccatatactgcaaccggaaaattgaaggctgttatgatgccaattgttcccaacggattccacatttctaagagggaatgtccaggtctttctgatggaaaaactttaccttcaatcattcgtgataagccaacagcatagtcacatatgtcgatatattcttgtacctataaattaaatacagaaatttaaacattttctaaaatttcacaatgcaagtattgaaatgataatcaaccaaaagcagagatttggcccatatttcgtggaacccgttatagctggactagaaccaaaaactttcgagccatacatttgtaatatggatcttattggctgtgctaatgaaccagaggattttgtagtttgtggaacatgtgttgagcaagcatatgggatgtgtgaagctctttgggaaccagatatggtaagttttttaatccattaattttcaat---ttatcattatgaataattgaaatttt---------tctaatcattatgaatattatttctcatttttcttttttatcaggtgattcttgggtttgtaaaactattttgactgaaggtcaccaacgaactatccgatcagttgcttggtctccatgtggtaactatttggcctctactggatttgatgccgtaacctgcatttgggataaaaagagtggggagtttgaatgtattgctacattagaaggtcatgaaaatgaagttaagtgtgcagcttggtcttgttcaggccaataccttgctacctgtagtcgtgataaaagtgtatggatttgggaaggtaagattaaatttcactaaattctttattcattaaaagaagtttttaaaattacctccttgcaatattcatacatggatccctcaacatcaacactcacagcactagtgcattcatccaagatagcaaactgtggcttatggtaaaacaatctagccatctgtaaaagaatatatgcaatgcaagaataacaattacataatattttgaaacaactcacaaaagaccactcccgagctttctgggtaaatgttgtgagatctttttcttgacaccacagtgcccccatgaatgctccaatgctgactcctccaaccatatctattggaataccagcttcagaaatggctcggatcataccaacatgagcagctcctctaaaagttatggaatagaatgcaacttacctaatatagagagagtgacaacaacaaaatcaaacatattccaaggctccttaaaatagtgccagcgaaaggcgaatattttgagcacacactcagtggtgaaaatagcgatg-------------------------------------------------------------------------------------------------------------aaattgagcttccagatgttgaaccaactgcatttctagctctcttgcgttttctttattcagatgaggtgcagattggtccagaaactgttatgatgactttgtatactgcgaagaaatatgctgttccagctcttgagaaggcttgtgttgattttttgaagtcaaatctaagcagtgataatgcatttatgcttttaactcaagctagactgtttgatgagccacaacttgctgctttgtgcctggagactattgataagtgcacctctgaagctcttgctgctgaaggattcacagatattgaccatgaaacattgtgtgtggttcttgagagagatactttaaggataagagaagctaaattgtttagtgcagttgtaaggta------------------------------------------------acaacaaatacataccttgccaaaatgagagaaatataactgatttgactgtgaagaacttccacacaggctcataaggagaaagcaattccttagtagcaaaataaaacaacaccaaaccatagagggcaaatgttacactgatattgtagataatagtaatgtacaaataaccactgtctggcctgtaaatgataatcacatattaagtgataaaggtagaatgatagttacctgaaaaagtattgctgtagtatctagaaagagtctgcataatatctctagaatgagaagataggggtgctattttacgataagttttcactctgtgcactagctgggaaccaccatactgcaatgcaagagtgtcaccatgatcctcataaagttcttctaacattctgaaacatgaagaaaataataaaaattattataaatacattttaaatcaaaaacaaaattta---ttaatgtgaacttaccgaacacaatcagtgtcaaattccaaaattgggctttccaaaatgccaagaatatagagctaaagaaaacaaatatattttaatacaaaaataaactctgcctgattaggttctccctggagagacaagatttctctggcgatcttggacctccaggagaaaggtgtgatcagatgctctacaacaagtggtggaagagtcctgggatcacgtgctccagggacgacaagaacaaggatggaaaggccaatgccctcggattggacaacatagggggcgtctttgtagtcctcctttgcggcctggcggtggcaatcctcaccgccctgctggaattctgttggaatt-------------??????????????????????????????????????????????????????????????????????????????????????????????????????????????????????????????????????????????????????????????????????????????????????????????????????????????????????????????????????????????????????????????????????????????????????????????????????????????????????????????????????????????????????????????????????????????????????????????????????????????????????????????????????????????????????????????????????????????????????????????????????????????????????????????????????????????????????????????????????????????????????????????????????????????????????????????????????????????????????????????????????????????????????????????????????????????????????????????????????????????????????????????????????????????????????????????????????????????????????????????????????????????????????????????????????????????????????----------aggaacagcagcacttggcgtttctgataagccaggaacaggctgataatcgtgaggacgccttattttcaaactctgacctttaaaattgataccatcaaatgccattgcttgcgttgtttcatcaattgatcggaactgaa--tatttcaaacaaagagccttttttattttttaaaaatataaaaaaatcacatatacacttacaccaaagttcgaagcagcaaatctatcacatgctgaaactgctgacgaagcagcagtgtgtgcatagtaggcattaatatttgctaacagtgtgctcattacagcaggtactccttggcacatatattttgtagagaggcagtgaaaatgtctgaaattaaaaaaatacattttgcagaatacatgttgaaaaaattttgtaattgcagctgaagttaagagagttggtgatactgttcttgggatggccacccaatgtgttcaagctaagaatgtcaacaaaacatctccacaaactctctctaatctgtgtttgaaaataaatgtgaagttaggagggattaatagcattcttgttccaaatattaggtcagtataaagt--cttgatgaaatttaacctaattaaatgtactacagggtaa------tttaaaatttttttctttaaatcttttccacagacctaaagtgttcaacgagcctgtgatatttctcggtgcagatgtgactcatcctcctgctggtgacaacaaaaaaccgtccattgctgctgtaagcctttttttttaaataccactcttgaaaactttagataatttaaacaaaaatataaactttaatataaatacaaaaacttaccattcatctggtctaggataagtggtatgtcgaaaagcattgtcgggatcatattcaaatgcaacaccacatgttggattccacttagcatgttcttttgcaaaccctttcttcgcatatgccttgacttttaactcttgccctttgcgaagcttgacaatgaggatgtctaaaatattaaatcaaaacttacccttgaataatgcattcgatcaacaacatcatcacttgtcaaaggaatgaggcctaatctatgtgctatgaactcatcgtgcaaaacagtagaattggcttccagttgaacccaatcaatggccaatgttggaacttctgccatgaaaactcttcggagactgtttgccacactataaaaacaatggttgaaaaattgtgagttttaatgtgcttctttccagagtgt??????????????????????????????????????????????????????????????????????????????????????????????????????????????????????????????????????????????????????????????????????????????????????????????????????????????????????????????????????????????????????????????----------tattattgttaaaatttcagtgggtggaagaaagttttaccaattttgagcaaggaataaattggaggtcatatgttgtctgtgatgttgcttataacaatgtaaacaactggctttggacacctttcattgaacggagagaagccaatcgtatgtacattgaagtaaaattcagcatgagagactgcaatctgtttcctgggatggccctatcctgcaaggaaacattctctcttctatactatgaatttgatgctgctactaaagagccaccaccttgggaaccagattcctataggctgattgatcggatagctgctgatgaagggcgtttcacatccaatagtga-------------------------------------------------------------------------------------aatgtataaaattgtaaatcttcgcaatttccctgtaatttggcagactttccaaaataataaaaaaaagatacttgcaagctg--aacgtaattaccaggaaaaactccactatggcctgttcgaagtgaagtgcctttaaaccaaccatcttggcatttctcactaacagtatacagttccccttttcgaagttctagt-----------------------------------------------------cattttttgtatt----catgtttgacttattatttacaggaagaaagggacaaaggaaagactgttgaagtcggccgagcttattttgaaacaacaaataaacacttcactcttttagatgctccaggacatcgaagctttgtgcctaatatgataggtggggcttgccaagctgatttagctgttctggtgagtttatttattaatgatt--aagggttttttttt???????????????????????????????????????????????????????????????????????????????????????????????????????????????????????????????????????????????????????????????????????????????????????????????ttgcagatctgctctaaggaattggcttttccaagtttcaaaggatggcataaattggactactttgtgcacacatacagatgactgttcattgaatgaacctggttctacagcatcttggccattgaattttccagcagatgaaagccaaggatggcgacatgtgcgattgcaacaaactggcaaaaatgctagtgg-------------------------------------------------------------------------ataaataaaatgcaacatttttcttacctttgcaacacctggtctgccaaaacatgcagcatagtgtagagaagatgagcgttgacctttattgacatctgcaccacgatcacataagaactcaaccatttcttgggtgccaaaagcggaagcccaattcaacagtgtctgaccaacatcatccatgaaatttacttcaatgcctaatttatattaaaa-----------------------------------------------------------------------------------------gcaggaaacaggccataagcaccatttggagccattccttgccaccaaccctcatcaatttgctcaatgtgagtgattacgtcatcaggatcaaatgatatttctgtttcatcagctgaaaaaaaaaaaa--gaaatgc----------????????????????????????????????????????????????????????????????????????????????????????????????????????????????????????????????????????????????????????????????????????????????????????????????????????????????????????????????????-----------tttatttttaggtggcgattaaaaacaatgtagatgtcttttacttcagctgtcttgtgccactacatgttttctgtacagaggatggcatgatggataaacgagtgtttttagctacatggaaggacataccagcccaaaatgaagttcaatataccattgaaaatattccactgaacacaggtaattttttttttacaaacttttttccattttgtgcaggccatggtgcagatgtaaaatgtgtggattggcatccacaaaaatctctcattgtatcaggtagtaaagacagtcaacaaccaatcaaactctgggatccaaaaagtgggacaagtttatctactatgtaagtattgttttaccttttcatttactaacttgttgcttcttttttgtgtccacggaatgtctgcatttcttgattaagatttctgatatcaaagagtttaagtaaatgatcacgcgatgctgtcagcaaccagtttccattcttattccattttgcttccatgacggtattcttgtgcgcatgactgaagaa-----------------------------???????????????????????????????????????????????????????????????????????????????????????????????????????????????????????????????????????????????????????????????????????????????????????????????????????????????????????????????????????????????????????????????????????????????????????????????????????????????????????????????????????????????????????????????????????????????????????????????????????????????????????????????????????????????????????????????????????????????????????????????????????????????????????????????????????????????????????????????????ttattcttacttcactgatgaaaatgagcataatacaaaaaaattttaacttaccgagaaaatccgctaacactgagagggctccaatacaaagcccaccaaaagcggctgctgttggaatgtacctattcaattcatgaatcattgatttctctctgtggcctctcattaccatctgctgctcctttagctgcttagcaacctagaataaagaaaattgctcaaggttaaatccccatcactggcaagactatgcgtagaaatcgatgctggacttgacggtctgcgtttgtgctcaagcaaaggtaaggaactaggaggaaatacatagccaacattggaacttggtaactctggatgtacatcatctaaaggtgacacactgcccatttcgtcatcggaagattcttctttgcgtggactcaaagcagaattactgatattaagtccaagctttggtttgcttccatcatcattgccatcataattggtaagtgaacgtctacgtacaccccagttgaaattatccatgctctcaccctcttgactttccagctcgtattctaagaagtcaaaatctttaaaaacaccaaattgagcattttcagggtgtgtatcttctaatttgctatcagcagacatatcattgttagtggccgatatttcttctgtgctgctgcacatggatgattgattttca-------------------------------------------------------------------------------------------------------------ggtagatttaaaaaattctttcattaaatcaccaattttaaaagctgaatctaaagaatcaatggcttcttctaaagtaagcatgagttctgtaacataaccctgcatatcttctccttgctccgtaacagtctccactaagcgtgacaatatatctgacagcattctcgctgttaaaggaacctttaaagctcggaaaatttgcaatgaacgtccagcgtagtgcctcgatgaacatgaaagtgctaactgcagtgaaatttgtgcccaacgatcttgtatgtgagccaaaggaatagactctttgaaaacaaacagtacgtgctgcaaaaaagttgacaactgttcagcacttcgcactgaccaaacttttgcagtgatatcttcatagctccataagggatgacctttctttgatgccaagaaatcaactaatgcctttaccgtttcctcaacactagcgacagtctgagtatcagtaagcagacttgaagtgacatcttcttcagctaaagtttcagaagatccagaattatattctttgatgaaattgtgagatgtagaatcactttcagtttttatcaatgtcatgtgattcttgtttgttgtcaggttcatttgtttgaaaagattagatgcctgaatagtagtgttgtttggagatctactgtcagaccggtcagaactgatactgtccggggaggagcttaaactcagatcttgagtaataaaccgcacagccatagtgcaattaggtggtgcaattctacatgcaaacattaaatagttacgccacaagctgagatgcagatctcgttcgtttggggcttttttcacaacagtagtcctcaaaagagatgctcgattgtcattaacaggatttaaatcaagatagttaaacagtacagttattcgggaatatattataggccatgagtgtgccactgcagtaggacaacgttttaatagactactatcaacaaa---------------------------------------------------------------????????????????????????????????????????????????????????????????????????????????????????????????????????????????????????????????????????????????????????????????????????????????????????????????????????????????????????????????????????????????????????????????????????????????????????????????????????????????????????????????????????????????????????????????????????????????????????????ttttgggtaactgatggcaaaataaccagactgcatattaaggcagctaggtttaccatcgtttcttggcttccatctttagctgaaacatcggccatattgttgtggcgagcttgatgttgtgttaaagcagctcttgtagctcctcctgccacaccaacaatggactattaaaggaatatatgaattaaatcacttactctggaaatttcttgaacactagatttgtaattcttcttagtaagatttgccactgaataactaatatgagacaaagcaaaagacaacgagtctaggttcatatttccatgaatactactctgaaagcttcaaacggctttgaagctttcttgtggaaacaaattaatatataaaatgatatttttcgcctcctattgaaaccagatatcaaattgctgaaacacaacatcgatgatgctagcacgaatcatccatggcgacagcagcatttaaatgacaaaagaaaatacctttctaaatattttactaggagcaatttcagccccatttaatgtcttcagaagaaacattggccaagacgatgcattcattctaaaaccaagaggaggttgtaacattccaccatttttttcgcaatgcccaataggtcgaatttcagaagagtctactaaacgccaaaaatcatttttgttgtcacccccatctaatcgaagtcttagaagaggtccttgaactcc--------------------------------------------------------------------------------------------------------????????????????????????????????????????????????????????????????????????????????????????????????????????????????????????????????????????????????????????????????????????????????????????????????????????????????????tacaatttgttcctctttttacaatgactaatacttctattccataggtttcacagctgacttacgttccaatacaggtggccaggcattccctcaatgtgtatttgaccattggcaaattcttcctggtgatcctctggatgggaagtcccgacatcaccaaattataatggacac------------------------------------------------------------------------tggatttgttccactgaaaaattgcttaaatcattttcatatttttcatt-ttttcatattgttttaatttatacaaaaaatagaaaattttataggttgtttgtgaattgcccactagcaaccaatggagtttcgatgttgcatggtgcccaagaaatccagctgttattgccagctcatcatttgacg--------------------------------------------------------------------------------------aattcaaacttaccggcctaatgagcggtgtggtgtccaaataatgaagtttgtaaaagttgagaagtgatggtacatcaggaaacatctgatcaccaatacgaaacctagtttggtcatcttgttgtatccgattaatgatgtaatgactaactttgctatcttccctacaacataaacacaaaaatccaaatttagtcaatccatttggggaattataaatattttgtatctgtaattttttttttaggtaaagatacttgttcctaatagtactgctgggatgataataggaaaaggaggaagctacatcaagcaaataaaggaagagagtggggcttatgtgcaaatatctcagaagtccaaggaccatgccttagctgaacgctgtatcactgtgataggagaaatggacaataataagactgcctgtcacatgattctctcaaaaattgttgaagatccccaaagtggcagttgtttaaatgtcagctacgctgatgtgacggggcctgtagccaacttcaatccgactggttctccttttgctaatccaggtagtgttcctagtggtgcaatgaataacagcaacaccagttatagttccaatggcagcttaaacagcctgagccctacagtgaccaatagtttcagtagtccccaggcgggaac--------------------------------------------------------------------------------------------------------------------gcaaggattgaacagtggaatcacaaatttagttttgattctcatgatcctggtgtatttgcttctaatacagtttgtggtcttattgagcattacaaagaccctagctgttgtatgttttttgaacccatgttaactattcccctgaacaggccttttgtattttccctgcaacatttgtgacaagtagtgttttttact-----tttttttttagagctgatcatgacgaccaggaagtggtggtctttaaccgctgcatgctgccggcttactatggactgttacgtctgtgttgtcaacagtcacgtccatttacccg----------------------------------------------------------------------------------------------------------------------------------------------------------------------ttggaggctactgggctgttttctccttatcatttgtagcctatatctgttgccatactggcaagatcctagtcgcatgtctttacgaacccaatgaaaaaggagagctggtgcgagttcgagacagttacgttggcatagcccgtacctgcctcggtgaaaagtatggtggcaaaatggtgaacgttgcccagatcatcgagctgcttatgacttgcatcctgtatgttgttctctgtggagaaagccacttaaaattttcttccacaaatcaggataatttacctttgaacaaatccaacaagaagactatgcaaaacatgagagcgaaatctcatcagttgtctgtcacgtggagtgctatctgtgcactggccattagatataggacgctcaaacatattgcaaaactctgctctagaacctagatagttaggccgaacaaagtcaaccatgcaccaatattccaacaaattattttgaagaggatatcctgtcaatactactcttctcctgcaagcaaaaatttaatagaataatact-gagagtacaggaagaaaatcagcagatgaaacattgagtacaattaaaatgttgttggatcatggttgtagagaattgataaacgaaccagatacattaggcaatacaccattgcatgctcttattgttcgttatgccttagaagaatctagatatgggtatgatcatgagccaaggccttggaataaatgggatatgcttcatatggtgaggtatttgttacagaatggtgcaagccctagcatcaatcatcaaggtaatagtgctttagcttgtgtgcttcgtcatataagagattgggaatttcgctatgagctgttagatatgcttctgcaaaatggtggcaaccctaattgtgtgggccgagatggttctgtacctttgatggtttgccttgtaccacttattaataaagaccctttgcattaccttactcacactaaaaaggtgttttacttgaattctgtacgtctgttgtgtaaatatggtgctaatcctaactgttcttcccgcagcaaccttacccctcttcatgtactagtctttactgccagtgaatatataattttaaatagagaggaagaaaagaacaatgcttttgcctttattcgtcaattgctagtcatactgttgcagcatgggcttgatccaaatgtacgattttctcaaagaactcaacatatattgcttgctctaatggatatggttcagaatgctcgtgttccaacagatttgaattatgtatatgatcttacaattacactgcttcagtatggagccaatccaaataccagtatcagttccactgagcccatgatatgccattcccaaagttctgtttttatcaagaaatcatctaattgggtaaggattgatttcatttcttgattttgtgtttacagaaaaaatcttcctcagtcagttttaatatttttcagaattcttccacttactgggaaggcaaagcagaagctgagtcactgcagcgagtttatggaatctcattccctgataacaagcaactgaaagaatggcagaaatttcaggaggaggcagcaaaacgagatcacagaaaaattggcagggttagttttgattatttaatatttgtttttaaaaattcaaaagggtaatttcttcttcaagaaccctttggcggaaaaacctccatgaggctattgcatatcccagggtgcaaatgggattgcagagaataacttgggttcctacagaccaccaaaaccaaccaacgtacgaaggatgacgataccacgaataaaggccatgagaaactaggacatgaccttcttcacgatggctctgtatgatgtgattgaagttagtacctgcagtaaacatggctccttttcgtataatttctcctccaacgcaaaaaacgagcccaactgcgctaatccaccatatctctttgctttgtggatata-----------------????????????????????????????????????????????????????????????????????????????????????????????????????????????????????????????????????????????????????????????????????????????????????????????????????????????????????????????????????????????????????????????????????????????????????????????????????????????????????????????????????????????????????????????acttcataattacctcagaagaaccatggattttttcatcccactgaaaatctggagtaatagtaagctcaacccgcagagttgatcgagttactggttgaatgtgagcagataattcaactttaggaaattgatgaatgtacttatgaacagtcttgcccaattttggcattcttaaaaattccccaatttcatttggtcctaaatcatataatctttcccaagggaagttctttttttcaattttcttaactacatcttcaggtatttttttgaattggcgaagtggagacatagattgccacctaaaattggtatatattgtacaatagtatcagaa--------aatactaacttggtgacattttcatgtatccttttatctacagagtcatttggatcactgtcttcatgatcattttaatgctgaaattgtcacaaaaacaattgaaaataaacaggatgctgtggactatttgacttggacatttttgtatcgtcgaatgacccaaaatcctaattattacaacctccaaggtgagttgtttaatttttcaaattaagatgtttaaatcattgctcttttagtgaagcattttcacataatattgcagaatacatacactaatgctgagaagctcctagctgctgctgaagaactagctcaaactggcgaatgtaatgcagatgaaatatactctgtagctcaagagctagaagcccacatcacaagttttgcatcacgagtggactgccgtcgtaatcttcttgaacttgcagtgatgttttacacccatgaaactgaggtaaaccaaatgttttgaattatgttaaatggatataaaaaacctcactcaccttccatttgggccattcatgtctgggcaacctgacatagtg------------------------------------------------------------------------------------------------tgcatgccttgcctgcctgttaactcagtttgagtaaccaaaccctgtgtgctaatgactaccctagtgtactcattgccagctgaagctgaccgaagggtgccctctcacccaatcagcggctccaataaactccctgcagcagttcagagtgataaccaagggtgctggatgcagccaagccgactttgcagtgaccatcaccagtccctctggacgcaggatcaaggctcacgtcataccaacagcagaaggatttctggtcaactttaccccaacggagctcgggcagtacttattgagcatctccttcggtggcactcctctttctccctctcccatccgtctcatgtgcatgtctaaactattgtataaatgccatttgctcttatgtttaatgtatattgtttttttaaggctgttatggaatcagtgatgctgatactgctattagtactgtttcatccagttctactgaaccatggttttgcgacgcctgcaaagctggaaatgtgaatccggtaagaataaataattct--gttatcgttttaaacatttgcgaattgtgccctaaggtggaattcaaggaaaccgattctcggtcgctcttaccttcgaagatgaagaaaggctgtgtagcactgcttgcggaattcttgataatattcagagttgatgcctcccatggcctcaaccatttctttactaagcttcattggaggtggaaggggttttggatccctgcccaatatgtatccaaaatctatgtggaagagcttacctagaaaacaaagtgaaaaattttcaaattaaaaattcattaaaaccttaagggttaaacaactcatcttttctctcgcaggttactacagaaacccaaaagtgacatgacaccagaagaattggccaaaagagaagaggaggaatttaatactggcccattatctgtgttgactcagtcagtgaaaaacaatacacaagttcttatcaattgtaggaacaataaaaagttattgggcagagtaaaggcatttgataggttaaatatttcctgctttttaaataattccgataaaaaattcatccgaatagataattcaaaaaataaatacatacaacctgataaatataatcagaatccgtttttagggatgaacatgaaagttggtgaggtaaactaacattatcatcttcaacaacatcatctacttgtgctttgtaagaaaacataatgctgggttgtgaaacactgcaaacggacaaataaaggttatgaaattaaaaaaaaaagtacccaagttgaacaatagtagaaatacccttggaggtccaattatcattcctgtccattgggtgagtgtcatatcactatcatcttccaaaccccaactaatagttccatcaccaacacccttttgtccttgttccaactcttctagtagacgaaagttgcgaggaacaacaacacctgtgtattcaagaaataaatatggaaatttaacattaattaaaaacagaaatttataactatcatgaatgtcaaaatttaatatcttttatttttaaatgatcctaacctgtttggttagaatgtaataggcatacatggccattgttgttccatatgtgatgaaataggttacaggctccatgacgtcccaggaaaattcataccaggtaagcctagctataactcccagttgcattgccatgactgaaagacatgcccaggatattatcgtctggcgtttcttgatgatcgatgataactcttctttctcctatgagtggacaa-------------------------------------gcaaagaaggaaaatttatccatacacctagtggaatctttgactatgaccttttttctctgatatggggacctactgtagctgctttgtccttcatttttgataaaagcactgattcagttgttattgaaaaaacaattgctggttttcataagtgtgcaactatagcagctcattgtggaatgagtgatgtgtttgtcaatttgattatctccttgtgcaaatttacaactctcatgaattctacagaggtataagcataaattatcaatgaaaaatttacctgatcgccctctgctacctgatcgattccttaaagatgagtatccaaacatgtcttcagaaaacatagcatcagcatcaattattacgctgggatgatcactatgaattccagcatccaacagagaaattagatcatctaagatacatattagaaagttatttgaaactgcattttttaataagataagtctccaaatta------------------------------------------------------------------------------cacctgtggtctcacaggttcactatgttgctgtactgaatgtgcacgtgtctgccacaaaggccatgcctgcaagctgaagcgcacctcaccaactgc-------------------------------------t------------------------------------------------------------------------------------------------------------------------------------agcttaccggtggtagtgataggcccgcgccaggttccctctgtctcaaagcccattgcatatgctgaggggctaaattaggcctaggtccagttgcaccactagtactcctacgttctagctgctcgtccagaaaagctaattcttctgtgtctggctctgtttcaccagcttcgctttcttcttcatcttcagcatttgatgattcagcagaatcatcttcagagaaatatggcaggctagcaacacctaaaa??????????????????????????????????????????????????????????????????????????????????????????????????????????????????????????????????????????????????????????????????????????????????????????????????????????????????????????????????????????????????????????????????????????????????????????????????????????????????????????????????????????????????????????????????????????????????????????????????????????????????????????????????????????????????????????????????????????????????????????????????????????????????????????????????????????????????????????????????????tgggtcattttttt----tcattt--gttttgttatttccacagaggccttgaaaggaatggagcgtgttgcagaacacatcaatgaaatgcagagaatacatgaagaatatggtgcaatctttgatcacttatctcgccagcattttaagagttcacggcaggtaaaagatattttattataaaatgaaaattcaaagcctacctcacctacatcctggaactctaaaagaagccat----gcatacacgtagtaattctgaacca---------acaagaggttctttgcgccagacagcttcttccaggccatcatctcgtgaggaaccaggt------------aaaggtggcgaaataataagaacaagtgcaatcatagatgacaatatacccagagagcagctctccagcaatagcagtagcagtgagagcgtaaattctcaggaaggccttcaaatgg--------------------ctctccaagtggcgagaatggag------caaaagaaagtttcacagcttcggtcggagctttcagatgatgtgtttaaaaagcaagttccaccaactccaccacgaaataggcaggaattgcttgagcagaggcatcaagaacttctgcaaaagcagaaggttattaacttctacaacctcatgtttgcaatagagcagaagtaaattcccaaaggtttcaggtggaaaaggaatctgttgaatgagaaactgaagtttctcaaagccttctgttgggtgagtttccatattcatcagagcctggttatgaagggtaactgcatcgagctcctcttctgatctcggaggcatatccgtcaaagcctcacgagcagcatcaacttaagattgaaaaa???????????????????????????????????????????????????????????????????????????????????????????????????????????????????????????????????????????????????????????????????????????????????????????????????????acttaccaactttcggagcatcatatgaatccccgagtaagatctccggggctgaatatgccaatgatccgcaggacgtttctaatttttgccctgggcaaaacttattgctaaaaccaaaatcagttagtttaaccatacctagtttctcgaaaaacactacgttctctggcttcagatccctgtgtactacatgaagtttatgacaatacgatattgcatgaacaatttgccgaaagtatttcttagcagtttcctcatcaacaccgttgtcatgtttgatgatatagtcatacatatcaccaccatcacccaattctaaataagaaaaaaattatgaaatcccatattttagcaatttcttaatacctctttttgtttttcctttttggcaaacatttctagttcattgccaaatatttcttgagaattgagcacttcttgataatccatttctttaacaaagcta----------------------------------------------------------------------------------------------------------------------------------------------------ttcaagcatcagtatccatatttcaattttaagataaatcattttccaattctttgtacaatccaatcctgttgacagagtggacatctgttattttgttttacccataaggacatgcagcaattgtgaaatgaatggttacattctccccaaacaactaaaaaaataaaacaaaatatta----------------------------ttcctccaatatcctcctgctccacgaaatgtaggaacaccactctctgcacttatgccagcaccagtaagagctacaatgtggcgagccttcttaaaaacttctcgaaaagcaaccatatccgagattggttgttgcctagatttccctgggcccaagccattttggacaggactgtagaacgatgacgtaaaacacgaagtgccatcagaaattaaactaaaaagcttatctctggaaaggcattcccctattaaaagtattacaaaacaaaaa------------------------------------------tggttttggcttgctatcgagaaatttgataatgaaaggagattgcgattgctccagttcgtaacgggaacctctagtattccatatgaaggattttctgctctccgcggtagtaatggtcctcgcaagttttgcatcgagaagtggggtaaacctactagtctaccaaggtcaactatctgttgtattttgtagtgcattttaatctt-------------atagtttatttaatttaaaattttaaaaatttagttaatctaatgaacaaatatcaaata-atataccttcagatgtgtaactggattccttttctgggtatgtataaaactgggaaaaagcaaaggatctctaatgaaaaaaattggagtgttgttaccaacaagatcccagtttccttcttctgtgtaaaattttacagcaaaaccacggggatctctgacagtgtctgctgagccactttctccacctgataaatcaaaatagtaatgtaattatccattaaaaaatagaaaatataatgcaac----------------------------------atatacttctccaagccagaagtcaatgtctttcacagcagcattgaaagtcctctgcttattggcttctttaatttttacgctcttctcaatggtttttgtagttagatgttcccactgctcagcgagacagtttagtcgagcttgaa---------------------------------------------------------------catacctaatagcctgttcccgctgagctttcctgacctcaggcttcatatcccttttggccatgatgtcactcaagctggctccaacaatagccctttggaactttgttgctcgacgcgttctttttttgcttgtttcctcttcaattcccttcttgtgttttcggcggtacaacacagtccatgttatcttccttgggttgcgcttcatcatatgtgaagcttcacatttcccatttaagaattgataaaccttttttcatcctcttattattaaaaagttcaaacatttaaccttcctcaggttgggaaagcatttggaattgaatcttatgtattgtctcctgaagaaacgaaacgactttacccattgttaaaagttgacgacctgtatgggacattatacagccctggtgatggaacagttgatccagctggcttttgtgtttcacttgttagagcagctacaaaagcaggagccaaggtgtgttgcttttattcaccacaaaacttactttattttcccattcaaattctgcccacatttgacgaaattcctgatctgtgcacgtttcaggtacaatgtaatccataatatctatatgtat---------------------------------------------------------------------------------------------------------------------atctttttaattttttcaactttcaggaaatagtcctagtcattttcctgactgcagaatacatagccaggttatggtctgcaggatgcagaagcaaatacatgggatgttggggaaggttaagattcctttctaaacctatatctgtgattggtcagtattctattta----ttttaata???????????????????????????????????????????????????????????????????????????????????????????????????????????????????????????????????????????????????????????????????????????????????????????????????????????????????????????????????????????????????????????????????????????????????????????????????????????????????????????????????????????????????????????????????????????????????????????????????????----------------------------------------ataagtttaccaagacaatagggcaaatgcaagtgggaggtaaaatatgatctctatgctccccaagactacattctggcttcacttgcgaggcacaatggttatggagctggga--------tacataacatattaccaaactcttgcacaattttcttctttaagaactccattttagttgcttcaccatgtaccaagagcacttttgcaggttcgcagtgacgaattagttgcattattccctttgcatcggcatgagcactgaatgacatatattgtacagccattttcacttccacctaaaagcacaaataagaaagaaggaaggccatagcaatgggaagttcacccttgtcaccaatcatggtaactaattgaaccaactgttcatagcgatcagcaagaacagtttcagcaagcatatcaaattcagtcccctgctgaagaattttggtcaaaacttccataaacgctgctcttgtttgcaaatccttatgataacccaaacctg--------------------------------------------------------------------------------------------------------------------------------------------------------------------------------------------------------caatttgatgactattgcccataacccaatctgtcagatattctacaagtttattacggaacttcatctcctgacgaaatgcgagatcatctcggcgggccatcatggcttctactagctggcacaactttgttttgatttgaatggcatgaactgttgtatcgagatgacggacatatctaaaaaatattatattttgtatgcttgttaatgtcttttgtgatcatttcaaggtttgaaaaattagacatcacacccagaagtgctcaaagaattaagcctgtgttagaacgctggatgaaggaagcagaggagaggtacaaaaatggtgctcacactttaaccgagttcattggtagcgagtcgacaaagaaaagaaaaaggcgaacatcatttacacctgcagccctcgaggttcttaataaattttttgaaaagaatacgcatccttcaggttagt--------------------------------------ggaatgttccaattcgtctttaccgtggaactcttctagtggtcatgtttttgtttctgatgggtgtcaacgtgtatggttggagaacatcaggtgtcaatcatgtactgatttttgaaattgatcctcgaaatcacctatctgagcaacatctgatggaggtaagcatctcattaattacatttcaaaaaataaaaaaatcaccaacttcctgatcttgaagttcggctaactcaaccagtacttttgcagctggatgttctacttcaagtaattttaaaatagttgccccatcattggttattgttacatcctaattgaaaatttgtttttgcaggaaaatactttgcagattttgaaatccttgaagaaatggctaacctttggcagtacatgtttcatatgtatcagcttgatgcatttactcagtcttgcccagctgaccaagatataatcaatcattacaaacttcagcaaggcacaaagatgaagaagcatgaagagcttgagacgccaacatacactacttccattcctgataccatcgatttaaataatcactagaattactagtatgatataatgtaggtttgagttgtatatggctctgcacattgtccaaactgtggcctcaattttttccactgaattattgggatca?????????????????????????????????????????????????????????????????????????????????????????????????????????????????????????????????????????????????????????????????????????????????????????????????????????????????????????????????????????????????????????????????????????????????????????????????????????????????????????????????acagaagttttatccgagcaaagtacaacaaacattgcatttaaagagcacgagtagttaacgacgtcgacatgaccgtctttcctaagcattacgccaaccgccattttcttaacacgactagaaacttagaaacgacaattcaccagaacgatgattttaactgcgtgctcatattagtgcttaaataaagcggctagatgatcaaagtcttgtgtgaatgaaatcaaagatagtttacgaacttacattgggcagaagcgtagtggtcctttcttgattggctatggaaatccagcaccaatggacaacgaatcaccggtcataaaaacaagaagcttggcctttattggtgccgaaactatcctttcaga-----------------------------------------------------------------------------------aatcgta----------------------ggttatcagttggt-----------------------------taggcgtccaactgataacttgt-------------------aaggggggaagagggagtaaagaaataaaaaacgaagcgacgtgggattgtgcagctacaggaataagtttacaagctatggacaattctcatgttagtttagtgtcgttaaatttacggagtgatggctttgacaagttccgatgtgatagaaacttatcgatgggcatgaatctcggaaggtattttagcaatttttctatgaaatgatatttaataatttaagtttattttccaccagacatccatccaatctcatgcttgatcgactaagtggcaaaatacttcatattgactttggagattgctttgaagtggctatgacgagagagaagtttcctgaaaaaatacctttccgacttacaagaatgctgattaatgctatggaggtgagtaaccaaacttttgcttatttcatcaatgt----gtttagg--taattaaattgtttcaggcacagtttggaacattggaagattactttacagctttgagaacagagagtggtgttgattctagaaatatgccagtaaattttccttctttaagtggtgatttctttacttatgctgatagagacgaccactattggagtgggtattttacatcaagacctttttacaaaaatatggatagagtccttgaagcctatctccggtaagatttgtaattttgtcat--------------------------------------------------------------------------------------------------------------ctgaagtaaatgtagtgcatcagtcaaacaagtagaacatagcacaaatacataaggctgaaaagtaacgaaaatgcaaacctggaaccacttggcgtgtcgcaaggcggccaaggcctccaggcatttctgcctgt-----------------------------------------------------------------------------------------------------------------------------------------------------?????????????????????????????????????????????????????????????????????????????????????????????????????????????????????????????????????????????????????????????????????????????????????????????????????????????????????????????????????????????????????????????????????????????????????????????????????????????????????????????????????????????????????????????------------------------------------------------------------------------------------------------------caaaattttctcctttttgatatcactacccatcctcttactgatcccagtgctaagaccaaacttgtcaaaagagttcaagatgcggttttgggcaaatggattaatgatccacatagaatggacaaaagaatgctgtcacttattattcttgctcattcttctgatgtccttgaaaatgcctttgccccactctcagatgatgactatgagattgcaatgaagcgtgttcgtgaacttttagatctagacatagaagcagaaagcatgaaaccaaatgcaaatgaaacaatgtgg--------------------------------------------------cttacgcatttgctgagaaagaattggctgactataatcccgaagaatgcaaccttgacagtactcctccccgaaagaagaaaaagaagcagagactatggtctgtacattgccgtaaaattcaaaaaaaggattcctcttctaaccatg-----------------------------------------------------------------------------------------------------------------------------------------------------------------------------ttcctttgtgcaaattt----aatgatatttttcagattggccagatcaaaacaacttctgaaagtaatcaatcagaattttggaacattggccttctgtagacgatggctggatcgtctgggccagacaaagtacctgatggctctcaaggacctctgtgacaagggcattgttgacccatatcctcccctcagtgatattaaaggttcatacactgctcagtttgaacacactatcctcttacgtcccacatgcaaagagattgtcagccgtggcgacgactactaatttttt--------aatctgca----aaatttgaaatgagttacttttttttatggaaataaatatattttatctattagagaaaatttccacttgcctgtttagcccagattatagatcctgcaacgggtggaaggtctctgactctgctcatgcgacatgctttgctttgtgggtactgaactttgaatttttcatgcaaagcctcgatgtcatcttttactctctgtattagttgagtctggtactctcttatagccccacgaatgtgaggtctcacaaacaacgcattgaagcgggaaaatattcgaaacatttcattggcatttttagctgttcctaactggtctctcagccttgctgtgatgcgagtttcaactctgtcaatgcgctcttcatatctagtattaaatactcttttaattaacacttacataccattttagcccaatcatcaaaaatgccctgggtatttagctttagacggaagctatcagcgtcagcttttaatttttgtccttctacatgattttcccatcctttgccgaggacatcttccactcttttcatataaacaga----------------------cacttgtatcttttattgaattatgttatttccaagattttattttttgggtgatgaggacttattagaaatattagggcaagctacaaagcctaatgtaatacagt--------------------------------------------------------------------------------------------------------?????????????????????????????????????????????????????????????????????????????????????????????????????????????????????????????????????????????????????????????????????????????????????????????????????????????????????????????????????????????????????????????????????????atacataacactgtaatggttttaaatagctaaagcaaataaaatttaaaacctgtcttggaagaggcgcaagctttcatgagcccaaaggcgtacgagaccttccacgggaagggtttccacaggacgaatggcttcaca------------------------------------------------------------------------------------------------agatcaactatgctgacatgctgaagcgagtagaacctcttcgtaatgaattgaaaagcctagaatccgaagcctctgaaaataagagaaaagcggaggaaatggagagaattatcgatcagttggaaaagagtattgcatcatacaaagaagagtatgctaatctcgttagccaagctcaagctatcaaatcggatcttgcatctgtcgaagcgaaggttagctttgtctt-----atataaaacgtaccagcccttggtatttgaatgaatcgtaaacactacaaagaagaagccaaaagggccagaggtactcaaagcgaaactccaggatgaagtcagc-----------------------------------------------------------------------------attcactgaattaaactattaaaaggatatctttcaataagaagatccaggagttcttgtggctgacagaatgatcgataagtagtcagaaaagtgcgaacaaacatggggtcagcatacatgtgatatgtcagacgctcaaccagcttcaaaagagtagctccttttataatggggacaccagcatttagcttgttttcctcgaatattatattcatatctgaatcttcaacagcaaatctagacaaaaaaaattaaaattgttattcatcag-----???????????????????????????????????????????????????????????????????????????????????????????????????????????????????????????????????????????????????-------------------------------------------------------------tgcgttaaaacgtgaatagaaatagcattcgggcattttggtcatatcatattcatgcaagaactcgcgctgatcaccttttttgcataaacctctaagccaatgtttgcagaccactgttcggtcacccttaaca------------------------------------------------------------------------------------------------------------------------------------------------------------------????????????????????????????????????????????????????????????????????????????????????????????????????????????????????????????????????????????????????????????????????????????????????????????????????????????????????????????????????????????????????????-------------------------------------------------------------------------------------------------atactgttgattttaataatgaaggaatttgaagaatatttctattacttaggcttgttcacaaagtgaaggagatggttggtggttgttgtgtatgctctgatgagcgtggttgggctgagaaccctctcgtg-----------------------------------------------------------------------------------------??????????????????????????????????????????????????????????????????????????????????????????????????????????????????????????????????????????????????????????????????????????????????????????????????????????????????tttgaatgaatcataccaatagctaaactgtgatcccaccagttgaattcacattgtttaaacttaagtttatcccagtcctcaatgtagactccctctggaggtgaagaaatggtccatgtgcccaaataaatggccatcacaagaaggatg--------------------------------------------------------------------------------gaagtgtcaaatacctcctgtattt-----cagcctttttcttttcttcaa-------------gcattttcaatctctgttcttcttttttcttcttttccgctctgcaatgtgaaggaaaatatacgcatattttcaaaaaaaatcacatctcaactttagaaaacctgattacaatagatgagaaggctttaatgttgatacccgatacaaaattcaagtaaacattttgtattacaaaggtgaactactaacaatgaaagcaaaaattaactacataaaattaataagacttctctttcaaaaataaattagtaacaagcctcaaaatattcatgtttgaatcaaaaaaataccacagatgaaagcaattttttctgtttttctttctcctcttgttcttttttttcctgctttaacctttctgctcctttttcttttgcttctccagcttgagcttctccttttgcaatgtcctttgcactaagacgtgaaaaggttatgcattttttaagaaaaataaattcacaaatgatgctttacttaacaattcaagatttcaaatattaacaaataaaaaggttacctatcaataagagcaatgataatgttttttacattaacaagttgatggagttcagcacaagcttttaggaaaccatgcaatgtctgaaggtgaaattcatctggaaaaacttgaatgatgcactccatcaaatattcctgggcaatggcatctctgcaacttaccacttgttccaatatgcctgggagtacaatctaaaagaaaaatcaatatttacatataatttcatcacaacgttcatagccccagagttgtagacactcccttcccaattccattgctcttccagtaacccacaggaatataaatccatcatcttgcaaactgggaacatttaatcgtctcatttcatcatctgacatcgttccgtatggtaattccatatgaatgtcccatggaggatcagccattacaacag-----------------------------------------------------------------------------------------------------------------------------------------------------------agaaaatcacaccttgctccgtttctacccacacatccaattattaatcctttggctgctcttggacctgatgctatgtcttttggtgttgtaagtgctgcaccatggggctcatctgctatattgccaatatcatgggcatacatcaaaatgatgggtccacatggattaagaaaagctacacaagttgctatcctgaatgcgaattacatgagcagaagactggaagagcattataaaatactttatcgtggagaacaaggtaattaagagaaataaaatcattcccaatctttctttaattcaaagctccattcccatttcaagtgctcgtttttgtcatcatcagtgaaaagagatttgaccgtatatgttcccctagtcatcaacccagaaggcatctcatctacaggagttgaataagattgaagttccaacttaggagcgtaactaccaaccatatgagtaatcttttcatctgcaaaggatttttagtgcaataaattttaatgatacaaaaattgcttacaaagtttcatcatctctgtaatgaatcacagctcttttatgtccttcttcacccctctcttggaattcaaaatatttctcgaatacagaagcaaagcaatttcttttcagaagtccagctttgacaataatatcttctggctcctctggtgtgttatcgaggtcaaacaggagagagacattgtagcctatgaaattttaaaaaaaaaatgattagaattttcataaattt?????????????????????????????????????????????????????????????????????????????????????????????????????????????????????????????????????????????????????????????????????????????????????????????????????????????????????????????????????????????????????????????????????????????????????????????????????????????????????????????????????????????????????????????????????????????????????????????????????????????????????????????????????????????????????????????ctggcgtatccgcctctattgcacccaatggcttgatttgatttttaaccctggagactgaggaagggggg-ccgcctgcgtgggacacgcgtgctgcccgtggtgccgccttccaccgtcgcgaatttcatcaaggacccccgtgacgttcccatttggaggagcttgatcgagtcaatgaaggcaatttcggctgcaaatttgttttgagagcagagcaaaacgatgattgaatttgtgat--------------------------------------------------atattttaaacagcagagaaattctacttacaagtgaaaagtctcgttgtatttaggggaccagttattattcttagactttgtggcgtgctttcttcttttatcactcaaatgtggaccaatgagattaacttccacaaatgggcggaacataccggtacttggccacttcaagtcattggctgcaacaacta--agaaataaaatacaataattcaacttctgaaataaaattctttaaaagct---------ttcaatctgtattttttattttcaggtgatagtaatgaagaggaccttaggcgtcggctatgctgctgttgacaatccaattttttataaggaaaacactgcaatgttactaggtgatgccaaaaaaacttgtgatgcactactgaataaagtgaaagaaaaatatgtttcataagga--------------------------------------------------------------------------------------------------------------------------------------------------------------------------------------------------------atgtcggaaagttgccttgggtgactgcgagaactgcgtaagctgtgtaagctgtgtaaactatgaacgctacgtctttcttccatatcttccaaagtgctcttaaaggccctgactactcgcagctgtgaaaagga---------------------------------------------------------------------------------------------------------------????????????????????????????????????????????????????????????????????????????????????????????????????????????????????????????????????????????????????????????????????????????????????????????????????????????????????????????????????????---------------------------------------agtttacccagttcgtccacctgaaattgcacaagcgtctgcatacgaatgaaaggccctacacctgccagacttgccataagaagtacatcagtgcatctggacttcgcacgcattggaaaaccacttcttgtcaacccaacgccgtcttttatgatggtctcgacggagatcgccacgggagttacactactccatggctgatctcagtctcgatcgccacccatagcactgcccatatctgcggctcttcaccttct---ttttaacagggcctacttgataaatttcttattcccaaagcaagcaatgctgaaagcaaggttttctacttgaaaatgaagggagactattacaggtatctagcagaagttgccactggtgatcaaaagaacagtaagttgatgaaacccacctatgaagcacaagtaagtaacaccagtcttctaccaacagtgaggtgggaggcttctggttgcctccgcttttcttcttagcatacatagctgtcgttctgtctctttctttaaccttctcaggtatcgatttgctgagatctactaccggagaggagaatcgactcacaaaggacgcgctgtcccaacgcgtgttgaaactgtggtccttttcttgccagacgtttggagctgcctacccacccgtgtggagtgggatggcttggtcctcaactacaaaaaacagcttcaggggaagctacaggaggagatggagaatgacgacgaaactcaggcactgatgctcttcattactggtttttttatttttctctctttatttagactgtgatggcagatccctcactgtccagccagccttcagtgactagctatgattataacaaatctatgaaagaaaatcacttaccattaggagataaagtaacagcaggcattgagtgcatagttggatcggcaatatacttcatgtcaacgggtatgtcccactcccacaccctcaagcttttgtcatcggatgtggaaacaaatcgtcggttttcatccacaaaagtaattgtgttgacagctccaagatgacgatcgtattcttgaacaacttcactagtccttgtgtcccactaaa????????????????????????????????????????????????????????????????????????????????????????????????????????????????????????????????????????????????????????????????????????????????????????????????????????????????????????????????????????????????????????????????????????????????????????????????????????????????????????????????????????????????????????????????????????????????????ttacaatttgcatcatttattgtgcagtattatggtcttgttcttgatcttcttgtcttgggtcttcagagagccagtgaaatggcaggcccacctcaaatgcctaatgattttctgacataccaagatgttattactgaagcatcccacccaattagattgtattctcgttacattgatcgtatacacattttcttccggttttcagctgaagaagcacgtgacttgattcagagatatttaacagaacaccctgatcctaataatgagaatatagttggatataacaataaaaaatgttggccaagggatgctcgtatgagactgatgaaacatgatgtcaaccttggaagagcagtattctgggacatcaagaatcgccttcctcgttcagtgaccaccattcagtgggaaggcagttttgtttcagtttatagcaaagacaatccaaatttgctttttaatatgagtggctttgaatgtcgtattctgccaaagtgtcgaatgactcatgaagagttcactcataaagatggtgtttggaacttacaaaatgaagtaaccaaagagagaactgctcaatgcttcctacgtgttg-----------------------------------tattcgatggtttgttcctatgggtttgctatcatggatgcaacatgctggttgtgagaatgtagttgcacttgattggtgggaagaaaattgtgttccagagcatagtgacacattttttacttttaccccagccc----------------------------------------------------------------------------------------------------------------------------------------------------------------------------------------------------------------------tgcatttggactataattttaacttaaaacctgttaaaactctcacaacaaaggaaagaaagaaatcaaggttcggtaatgctttccacttatgcagagaaattctgaggctttcaaagctagttgttgatagccatgttcaatatagattgaataatgtagatgcttttcaacttgcagatggcttgcaatatatatttgctcatgttggacagttaacaggaatgtacagatataagtataaacttatgagacagattcgtatgtgcaaagatataaagcatctcatttattaccgctttaatactggtcccataggaaaaggtcctggatgtggattttgggcagctgcatggcgagtttggatttttttcatgcgtggggttacaccccttcttgagcggtggcttggcaatttgctatctcgacagtttgaaggacggcattctaaaggagttgcaaaaactgtaactaaacaaagagttgaaagccattttgatcttgaacaggcacacctgagaaaagtcacagaacaatttcctgaggatgttgaggcatggattgaattggctcagatgttggagcaatccgacatccagggagctctgacggcatatgctacggcaacagac--------------------------------------------------------------------------------------------------------------------ttttgaataagtgccatttctctccaggtgctgtcttggctcacaagggatacatttctgaagccagagattgctttgcccaagtacgagaagcaactgctgatttttgtgatgtttggttgaatatttcacacatatatgttgaacagaagcaatatgtggccgctgtgcaaatggtatgtcaacca-----------------------------------------------ggaatgcaagaaatagacatagaggattggcagcgcaatacaatctaccgtcactatactaggactggaaaacagattatctggttttggcagtttgtacgagagatggacaatgaaaagagagcgagattgctgca--------------------------------------------------------------------------aaacaaaactttttacttttttagggagcaatggacctcagagattctgtattgagaaagtgggtaaagaaacgtggttgcccaggagccatacgtgtttcaatcgcttggatctccctccatataagagctatgaacaactagtagaaaagttgacttatgccatagaagagactgagggctttgctcaagagtaaactgtatgtgatcaaatgggtcgcctattcacaatattgtcttcccgaaaagttcttgggtaccagatactatttgtagcaagtctttggctacttgtgctgcaaaggtgaggttaggcactgacacccgacgataatgcaaaaatggcgttgctattcagtgcaattcaacatggcgaacgtgagggatagcgatactcctctgtggcttcataataagcttggaactagtaatgatctatggttaggaggatcaatttgttcccaattaaatcaagatgttcttaaaaacattcgtgaatgctttattgacttacaagctcaggttaagttaaaattactattgtcatttctccacatacctaggagaaacgtagaagaggta---------------------atcatgagtttgagcaacactgacgacgtgaattcactgt------------ctactgctgagtgtggtgaaatttccatcttggcttcagaagccagagtggcaaaagcttgttcaacatttgtatcatctttagcactggtttctaaaactgttat----------------taattctgtaaattaaccgctttttaattaaaagtaattattaggtgctacaactgtggggaattcgcgaaccacatcgcggcgaggtgcactatgggtccacaaccaaaacggtgccatcattgcaagtccgcggagcacctgattgcggattgtccccagagggaggaaaagaaggctaagaacggagacccata-acaacaataacaataacatgatgacagccagggctcaatttaacctacccagcttcttcacccacttcttggatgaggtgatccacatcattttgtgggacactgactgttgtagtagaactcatggtgttttccatgtatgatgactgaacatctaagtcttcaaactgacgctcaaatttttccattaatgcagatatctgaaagcaaaaacaaaaatgagtaa------------------gaggtgacgaaggaaccgccatggagatgggcatattgccttggtgcatgtagtggttcatggtcacggacatggaggacatggagccaagttgccccgcgggaccgaaactggagaaggtcttgtccaggggcttcagacattcaggaatggctaggcatcctttcttctttttgctcttggaagacagcttcctgtttctcgtttggatgccttctttcttcattgtaagtggtcgattaacctacagagaaagaatcaattattg---taactattttcttattaatttt-----------tacttacgcgtattgttaattctttattattaaataattgttttatctagtataataagcaaattttagtttcattagttgtttaa--ttctttgttatactgaaaattgtgcatctcagtgtttaattatttagagatttttcttgcagtctctcttatttgttctgagagagagtcatagaactagaactgtttttcgtaaagttggagggtttgtctatgtaatgtctgtcctcgtgtccatggaaggatgcttagccgaacctcctaaacctccttggaatacaggtaaataaattatgaaggtattttcactataattggtagatgaattacaagttgatttaatcactaaagtagaaaccacatgatttaaaaaaattgtcttgtttaatatgtctgtaggttaatgaaagtaagctggttcttaaactttgtgattttggatcggcatctcatgttgcagaaaatgacataacgccttatcttgtgagtcg------------------------------------------------------------------------------------aatcttcttgattatatcccgtgtaggacataatggcaacgatggaattgatgcctgctggcagttctcggaatctcagatactccattgagcgtgttgtaactaatggcttttgggggtaatataatacatgtgctaaggttacacactctgcaatggcggatggagcaatttcttctaaattttccatactccattcttctaaaaattccaaaatcggggagggttgagatcctaccgaaatatatgccatgagggctaaatttttcaccaatccaacagcgtgaccctaaaaattatatttcac--aatatgtttaagctaccaaaaacagaattatgcacaa-cttactgggttttcaacttcaccagtagcatgttgggcttcagcttgtaaataaatctgtggcgtatcttcgacaatcctctgaacagacatctgaataaattcatcaaaggaatctagct---------------------------------------------------------------------------------------------------------------------------------------------------------?????????????????????????????????????????????????????????????????????????????????????????????????????????????????????????????????????????????????????????????????????????????????????????????????????????????????ctgttgcagtattaaggcacactgattgattaatgatacaggtggattcccacggcttgtggcaagttgaaccctcagtaattgttccttttgagtagaattatctactaatgaatgagatagtgcaactgaagcaaaccaatttgaaagggaatcagggctgaacagacctccacacaataactggccaacagtaattggagcatctgaaaattaagattaccaagcaaactttaaaataaaaaaaaattgcatactttgctttcttttcttcagctttagatggttttgttcgttggtatcgatcgcccatgcgagatccttccaatttcccaacaagggagacaacttcaccagtt-------------------------------------------------------------------------------------------ttataatgtattataaacatgatgaaaattcacttactttaaccatgaatacaaaatctgtaagagcaggagaatatacagctccaccagcacaaggtcccatgataacagatatttgtgggactacacctgaagacataacattgcgctggaaaatatcagcataaccagctagagaatcaacaccttcttgaatccgagcacctccagaatcattgagcccaatcaccggtgcacc----------------------------------tgcagttcatatttgttgtaagtttccagttcacttgtttttttgtaaacacacaggtgtaaagaggttggaagaaatgtgttgctttgcttgtatgtctgccatagttaattactttgtgtttatggc----------------------------------------------------------------------------------------------------ctgagaaatatgcacatgtcacttttttctttaatggtggacaagaacaggcattttgcttggaagatcgcctaatggtcccttctcctaaggtagctacatataatttaaagcctgaaatgagttgtatgggagtggcagaagaaatggtgaaagctatagagctggggaaatatcctttcgtgatgtgcaattttgcaccacctgatatggttggacatacaggggtatttgatgctgctgtgatagctgtggaagctactgacaaagccataggtatgatagtgaaagcatgtgaaacacatggctatactttactggtcacagcagatcatggaaatgctgaaaagatgattgatgagaatggtggcccacataactaatattatttaatatattagcctaataataataaaaggaaaaaaaccagtaaatacacgctacttaatatgcgagcataagtccttacaattagaaggcagaaagttataattatgcataagggacccagttacttccatcttcaggcatcagatttcctgtcaccaacaacacaatatccacaatccaccagattccaacacctcctagagtcagcaatttgcccacagcagttcctgtgtgcccaaggcaaaatctatccattcccagaaagccaagtagtacagagtataacagagtagtgacaaaataatgaccagtgtaccttgaaaaagaaatgtaattaaacaattttgtttcattattccatcaaaagcaaaaaaaatcattcataaactttatgctatgccaaacttaaatgtctgtatttttcatttgctgattaagaatgtggttttcttccaagatgatcgttttcaaatacatagaagataaagatgtctttcaaaagttttatagcaaaatgttggctaagagattagttcagcatatgtcagcgagtgatgatgctgaagcaagtatgatttcaaaattaaaggt-tttttagactaaatataataaaaaggaatatgaacataaaaccattgcatacctgatctcttccaggatcataggtatcaactgtcctcacacgtaatgatccattaaagcctcccacagcatacacaaagccattcaaaactgcaagaccggcacggcaacgacgcgtaggaagttcagctaattggcaccatctttcttctttaaaatcgtaacattcaacacttcgaatggcttttggagcctgaccaccagccaccaaaagtatctataaagcattttataaaaaaaattcaaaggaatacctgttctttagaattggagtaagcctaggcagcaaatcttttattggaggagtcatcttgtgcattccaatcacattaacaattcccttcagagcaccaagtattgaacccagaacttctggatattcttctcccaagtattcatatagcacaacacctaaatgtcccataagtttctcctcctggcaagttttcatcacaacagctatacgagatatcaggtctgcagcctgttgacgaactttggcagacttattgtt---------------------------------------------------------------------------------------------------------aaagcatttttagttaatatattaaatgatacaatatgttggaagatgaatataacacaaaaattacctgtctgtagtttcttcgatcaagagccatacggtgattccagaaatgtttgaagaaatggggaagcacatcgtctttaatatattgtggctccacaccatcagtcgcacaacactgtttgactacctataaatttagaattagaactttgaaacttatcaaaataaagaatttttgattaccttcagaactattttcttcatctcttcatcaggagattgaaattctcttatgagaatcaacattacttctctggtgtagtagttagcatattcagcatccataagaggtattaaataaccaatagctttcaaaaaggcagccaaaccctatgctctctaactaaatatttttaggctgctggtttggctactatgatctctacaatgagacccgatattgacaatattgatgaatatgtgcggaacactacagctagagcttttgcagttgttgca-------------------------------------------------------------------------------------------------------------------------------------------------------------------------------------tggtttaaat--tttgtttttcagggcacataatggcaatgactcctgaacaattgcaagcctatcgctgggagagagaaattgatgaaaggaaccgtcctttgacagatgatgaactggaatcaatgtttcccccagggtacacagttctgcaaccaccagctgggtatgtgcctattcgcactcctgctcgcaagcttactgctactccaactccacttggaggacaatcagggtttttctttcaaaaagaagatccggttaaaattatggatcacttagtaagaaaaaaaaaaaaattacccaaaagatttcgttagcttcttggttccaacaggtctgtcagaaaactgaagttcatagaaaaccct-------------------------------------c---------------------------------------------------------------------------------------------------------------------------------------------------------------------------------------------------------------------------------------tgtagcaccgggggaagggcagaaaagaaaatccctttctcagcttcctgcaaaccatattctccggcttcatatttgttctcccatcaagtgtttctgtagcacaatagtctttaaaggattcattaactgcaattcgttgttgttgattttgatgctcatattgtgaatctgcagtggtgcaaatttgatgatgatgtagtttcacggtgcacgaagcaagaagctgtggactataattttgggggacatgaggatgacattactgttaaacattgtacaaatgcttatatgttggtgtatattagagacagcgcaataggttagtgatttgtgctttcaaattaaaaaataca--tgtgatctcaaac-attctcacctccaaaaccacaaaagcctgtctctttgaaatctttgcaaatgtcaggctggtaatcccatcttactgtagatcggatattttctggtgccctaattggaccttttctatgtaaatgaatacataagaatttatagtcttattctcaaatttaaataccagatattaaaaaaaatgcaaaccacattttaacatactcttaatcttacctttggttacatataagtaaaagaaatcacaatacagcacagtttgcacaacacctgctattattgcaattaaatcatagaagccttctgcataataacgataaacccagttgagaatgtaaagaccacggtaggaacccaaacagaacaagtagtgtgaagtgatggattctgcttctcctgtttttgacaccataaagagttggggaatatggcaacagattccaaatagatagagaaagtccacaaaatctatataaattgttataaaatgaaaca-------tttttgtttttttttacaggataatgtgatggacttctacaaggacttgtccagcttctaggaagcagtgacatcaatgtagtcacttgtgccgctggaatattgtcaaacat----------------------------------------------------------------------------------------------------------------------tgtgattttatcttttaatgggtatttaaaatgaacaacataccttaacaaaatctggaattacatttagtcctcgtatcattgctctgttatgagtttctctggccaaaatgtgtagagcgccaactgtgccttcaatgatttcttccattcgcacgccatcaccatatgctatttggctgttatttgatgatacacaggaatgttgctatacaagtatgatgaacgtttgcacttttcaaggaagttatattctcagctttacttaccatgtcatattcctctggatcagcaatcattgccttcataccataacgatttgactccttagccaagcgagcagcgaattcttcagctgttccagtttgggaaccataaaatacaacaacacttcgtccctaaaaataagtatgtttgtatgattgaaactaatagataaattcctttccattatctgttttgatttatgcagggaaattataactgatgttggggcatggggagtctctcatactcgtgttcctacagaatcacgtcctggacatgttgcaatagctgcaggaatatatgaagatgtaagtgcagtggccagaggatggaaagaaaatcctgtagattttgattctgtctttaatgaaagcagatatacttgggcgtggggtagcccagatattcttcctatgttttctaaaggtttttgtttaccttaaccaatggcgcttggtaattgctgtacgacaacagatggcgtcatactggtcagctatccagacgatcaggatgatgtaaaaggccgtggatgtgtcgttgaagaactcggacatgatggcttccatacctgaaacacacaacaaaaaaattaaaagtgaattataggagatacatacctcaggaaaatcccttaaaacttctgacatttcatttcctctctctccacaaccgacatatataataacatcactattggaatatttggaaagtgattgagatattacagttttaccacaaccaaaagcaccaggaatagctgttgttcctccttgaacacagctgaaaaaaatta-------------------------------------------ctcagagcttcagcccatcgtgatgtagaatctgccatcatggagacattataacccatgtcacggaactactctgacaatgtaatacctgaaat-----------------------------------taaatgctctcattacaggtatggcagtcatgaccatgacagctactgattacgatgaccctaatgaaggcacaaatgcaaaaatcaagtacaccattgagcagaaccaggtgaatgagaatcatgaattgatatttgctatcgattcagacactggagcaattacaacagctgtatgttgtttggaccgtgaaactaataaagcttcaattgttgtttttaaacaggggaaagtgtggatgattgtggaggaggatatagtgaatcaattgcagaaatgtgtgacgaacttcaaaatggttcacttccactg--------------------------------------------------------------------------------------------------------------------------------------------------------gccatttccggaatgagttgactgggagatattatttgtccaaactctggagtttgccccgagacaaataaatcgagttttgtcgagtcgagaaaatgttagcgggacgcctaagtcaaaccggtctagctctagcaagctctcgaacatttgttcaacatcaacacgacacggacaagtggccatccaaagcaacgtcaagccctgtataattatcttgctttcggggatgatcgcctggctggttcct---------------------------------------------------------------------------------------------------------------------------------------------------------------------------------------------------------------------------------------tggaaccaaaaattaatttttttttatctcttgaactggttttataaaaagtaaaattttttatttcagagcttccatgatttggattattggtgaatatgctgagaggattgataatgccgacgagctattggaaagctttctggaaggatttcatgatgaaaacacccaggtgaatttctcccgctgcaacgtttt---gttaatactggaaaacgtcctcctgttttacatttatattgctttatttcaggatccttctcctgaagatggtggaacatataggtgcaatgctgtgaatgaattaggtgaaagcaatgcaaatattg------------------------------------------------------------------acttgattttgttatagcaagtgcatgttaaattctaatttattttggcttgtacacttcttcaggatccttctcctgaagatggtggaacgtataggtgcaatgctgtgaatgaattaggtgaaagcaatgcaaatattgcattaaatttacaaggtaaataaatatttgtgatttagctgcagaaaattgagaaatatcttcgtaact-------taaagtgaaattattcacgtt-----------------------------------------------------------------------------------------------------------------------------------------------------------------------------------tgtaaggccaaatgaagcaaagaaagcagcggatgacgcgaagatgagatttgcccatattgatggagatcatttgaccctgttgaatgtctatcatgccttcaaacaaagtgagttatttcaattcttatttacataatccttcttaattgttgtga----------------------------ccttttctaagtccccttgctgaaagaactcgctggcaaccaattcagcaacctttctctgaatttcccaaggtttacatatggcagacacatcacatgcagtcatcatcatgcctctaatgagaaacacaaagcaagagaaaatcaagctaatggagaagtacgtcagtgttctttgcctcactgtcgtacgatgaaaaatgttctgaaccacatgacaacttgtcaagctggaaaatcttgtactataccacattgttcgtcatctcgccaaataatatcccactggaaaaactgtactagaagtgactgtcctgtttgtttacctttaaaacaagcttcagatagaaggcagcagcaagctggtaagctcttttt-------------------------------------------------------------------------------------------------------------------------------------------------------------------------------------------------------------------------------------------------------------aacatttacacaccacgggcgtataaactgctgtaacataggggcgacttcttcaggacatacgtaacagaggcgaccaattgttatggctacgtgccagggaggtagaacgagacgagacggggagcaaaaattgg---------------------------------------------------------------------------------------------------------------------------------------------------------------------------------------------------------------------------------------------------cagcatgataagtgttaatcctggtggtgtggtgcaagattttattttcttctgtgatgctgtggcttcgtgggtccatccaaagccagacttgaagcatatgtttaatgaggtgagttcctatcgtggaattttaggttgctgtgaatgaaatcagaaaaatgtttctgtacaatctaacccttcagagagctactggcataactcatgctgttcatggtaatttttctgggacgaagcagcaagaaatcgctgtctcaagaggaaaaatactggaacttttaagaccagattctaatactgggaaggttcacac------------------------------------------------------------------------------------ttctcttttttatagatttaccctgatggaattcgacatatacgagcagacaagagagttaatgaatggagaacaccaggcaagaaaaccatatccaaatgtgctgttaatcaaagacaagtagttattgctctgactgggggtgaactggtgtattttgaaatggatcctgtaagtataatttataaaaaaagtagtaatgaataatcaacaaagcttggtacgaagattcataacaaactcactgaatttgaaccaggaaaatcatatcctcccataaccttcatgtatgctttttccaaaagtgatacccaaaactcatttcgattgttggaataggaacacagaagttctccatcagttcccaagggtaaggtatcatcaataacaaccttaagaaaaattaaaaatagaaaa------------------------------------tgggtacttatattttagggctgcactaactactgctcgaacaacagctaatgggatatattgccctccaaaactgcaagcagctttggatttgcagtctgggatactccatgctgcagaggaagatttcaagactgctttctcctactattttgaagcttttgaaggctatgactcaattgacaatccaaaggctattgttgctcttaagtacatgttgctctcaaaaatcatgttgagattgtaagctccttca------------------aacgtaccttcctgaattttttatgaaaccctggtctgcaagaaccatttgacacagctcacaacagaagcactttggatgccagttgttgttcatggcttttattactcgtcctattatgaaatccccacatttcccacagcaaggtgcaaaaagtacgtgaaaatcatgctcacaatattttctaccttcaaactgcaatagaaaatttaagcatactattatttaatttttgatgtaatatattttat??????????????????????????????????????????????????????????????????????????????????????????????????????????????????????????????????????????????????????????????????????????????????????????????????????????????????????????????????????????tgtatttatttataaatctt-tagatttatgaccaaatggctgagccaagatgggttatatctatgggaagctgtgctaatggtggtggctattatcattactcatactctgttgttcgtggatgtgatcgaattatacctgttgacatttacgtaccaggtatgttaattttttacttttatattgcaagt------------tatactttataaattcaattctttatgattaatcattaaaaacagacatgtttatgttaaatatgaaaaaaaaaaggatactactattgtgcctttaggaacagaggtcatcttggcaccaggtgaggtcagtccaggacacattatatttgctccacttaacacaaatcttattgctcctttgtcaacttgttcccaaggacaaataaaagggtctgttgaacaggcactggagtaactgacggtgtcggcgttctaggactgtgactcggatttgggtgtgcaagtctctgtgaacagctgttataatggtgttctccaccattctgctgcaagtgaggaacggcttgtggagaagtgtaaggtccgtactgttgaaccggcgaggcaggcccgttgtaacagttcccgtaagcttgcacgggaggtgtgtagtagtcttgggccgtgggatcctgcctgcctgggccgtaacaggatgtcagcgagtttacgaactgatacgaactcatcagtcctctatgatttgtggcgcggcaataattctgccaatatccctcgca----------------------------------------------------------------------------------------------------------------------------?????????????????????????????????????????????????????????????????????????????????????????????????????????????????????????????????????????????????????????????????????????????????????????????????????????????????????aagtagtccccagttggatcctcaaccaagggtaattctgaggacattccgagcatgtgtgcagacgcacggtttccccaggcttgttgtgagaggacatgcatttggtagagagcagtacgcctggcctttcacttcgcatttttctttccatggagcaagtcgcggatggaagaaagctctgttggagattgcatccattgaagaacttgggtcatagtgacaaaataaatgtcatttttgtccagcatttcatccacccactgaatgagagcatccatgaactcttggttaagcttcaaccatcctgcgtggaa------------------------------------------------------------------------------------------agcagtccaaggcgatataaactgaaagatttaataacaccaaaaacatacatgtagatgttcattgatccaacgaaggcacaaagaaaatctattatctgccaacaaggtattggataaagccctgcaagaataa-------------------------------------------------------------------------------------------------------atccaaaaatatttcgaacatctcttcttttttagttctttacagcaacttttgtgattgaagcaggcttcaaattaatatcattaagtccaaaatactatttccgtgaaggatggaacatatttgatttcatcatcgtatccctttccctactggaattaggattagaaggtgttcaaggtttatctgttttaaggtcatttcgtttggtaagtatctttt-gtcaaatttttaattttgcaggttacatataggcaagggggtgcagttagatctgcgtggtgaaggtgatgtctggctaaggtgcctcagtgaccacagtgtttttgttcagagctactatcttgatagggaagctggcagagcccctggtgatgctgtgcataagatttacccaagtgcctatatcaaggtgggt----------------------------------------atttgattgttcaactctcctttccaccagcctttatcttctatttcttttgatataatagtaatgatatcaccttccttaatagtgagttcatcctcattttgggcttcataaggaaatgacactcgagcttgctcactttcagtaattaaatttactccaacatgtccttttt------ggttggttt-attgttaaattgcacatgggtattgaaccatcattccatgtcgattccggaccacgtacttttgccttcaaaccctgtggccacatggcatcagaaaagactgtcaa---------------------------------tgcaattttaggctagtaacatcatgaaaccaaataaaaaaattgcttctacacaacccacgcacataaataataccttcaggataactctttggtcttcttgctcatccaatagattgtctgtggggaatgcttcaatttgttgcctaatggactgagcaatggctggtacaaacgataaaggtggaaggtctaaatcgtcacagagagcttctgcaaactgctcaggagttattagagattctaaaacaacaaaacaaaaagttattatgggaatgaaacttacaatcagtatcatttgcgacagccacaattcccataggacgaggtatatttttcctcaggataacaacatcacttccagtgtatttattagccctcataacagaatgagaaacccagtcagtccagaaaatgtaattttcatacacagctaagtcaaaaggatgttgaggatgctggcttaacagtacctaaaatatggtacacagaagtttacactaatac---acttaccgttaactccatttcatcgttttctttcttgatgaaaaagggccaccatcctttaattcgcctttgcttgaaaagagacaccatagggacgtttccatcggtctgcagcataccaagagtgcacaatttagaagactttgcccctcgaggaaatcgattcaagtccagagttattgctcctatatataaaaagaaa-aattaaaaatgcatttaaaataagatttttatctgggataacttccaagtcatctcggcagcgagggacataaagagtgcagcaagcatgctcccaaatgtcttgtgggtagtgatttcccatagtccacacgctggtttcaatgttatagcattctaccacaccacttgcacggtcaaaagtagtggcactatgaaaacccccaactatatacagccactgaccaatgactacgatgccagcatgataccggggtgttggtactcgtgttacaacactccaactgtctcttgctatattgtaacagtcaatggtatctactagaactctcgtacctgtagtttcatcttcataccatccaccacacacatagagtttatccccaaaacaaaccatagaatgatctgcacgtggagtgagtaatggtgctcttatttcccaaagctcattttctgtatttagcctccagaaggagtttaaaacaagatcttggtcaagcccacctgatataaaaagataattgtgccacggagtccctgcatgttgtgctctggagccaggaagtgcagtaataggtgtc--------------------------------------------------------------------------------------ggcagcgtaattctttgtgtgaatttactatttcctggagacatcgtttgcagaaagtatgctgacaaggtaatactttactgctgctatccagttgttctaaacaaacagaacactccagcaagtcattcaaaaaagcttcatccattgtgaagcacttgacatttctgtcacacttgcttgcatcctctccaagttcaaccatct?????????????????????????????????????????????????????????????????????????????????????????????????????????????????????????????????????????????????????????????????????????????????????????????????????????????????????????????????????????????tgtgacgtgtctgtaatgcctttcttttatattgaaattttgtattctaggcttgaacgtcttgaccatttggctcagaaattcaagcataaggctgatatccatgaagaatggacacgtggcaaagaagaaatgcttcagagtcaagacttccgaaactgcaaactgaatgaagtcaaggtttgtaccatggcccaactcaaagtgagatgatgaaaattcacagtgaaacagaacgaacgcgtaatgagtttgctaggttggcactggagaatgaacggacacgagaacaatcagaccgtctgaaatctgaacttgatagatctcagaatacatttggtaaaacacaaatgtatcatgaaagattacaagagagactggagaaagcacaaacagaattgaacaattacaggaaaagattgagcgatcacaaggagaaatatatcgtctaaaagcgaagctagaaaatgcccaggcagataaagaaagcattcaagaagagtatgatagagtacaatcaacagttgctcgctcccagtcagaaagggatactgcacttgcagaagctgaaaagttgcgaggagaactagaaagagtgcattcctactgtaatatttattcataagttac-aaaagctttttcaataaaattttactcacctgccttaaatgatccagagttaggatgctttcaactgcagaaactcctctagtatacttttcaatgtagctctccccatcatttgtagcagcatcatcaccagaggcagccattaaagccaaagtttcgcggtcttctggatcttctgaagcctagtcgaaaaaaaaaaaa-------------------------------------actaaaatttagggataaatacttacatcatatgctcctgctatgatctgtgcatatagtctatgctgatcttcatcccagaaaggtgggtagccaactagtagtatatac-------------------------------------------------------------tcctcatgtctgactgaatgagttgtaccttcactagatgcttcggacataccaccaagagtttgtagcttttcccgtttagaaactgctgacttaaatacatttgtgacttctttagacttcagctcactatacaa---------------------------tgcaataatgaagaaacatacccaactcgcattccttcttcaatatccgtaggggcaactgagtctgccaaatcaacaacaaatttggcaaactgtttaacattaattatgtacttcggttcgtcagattcggcattgattatttttgtgcaacgagccacctggagaggctgctcattctgcagagtttgcttatcggctgccagatcccaaagagcaggtggggcaaggccagtgtcagattctttgatacctaaaattttgaattttaccattatgttttcttccctagagctactattatagggacagagttccactgtcacgagtcaaggaagatgttgttgactatgccaaattcaagtggcctttactcttctctcgcttctatgaagctttacgatcagcagggccacacctgcccaaaaatgatgtcattcttgcaattaactggactggagtgtatgttgttgatgaccaagagcaagttctcctggaactttcattcccagaaatcacttccattataagtcaaaagtatgtcagtctgatatttgtcttttaattcattctttttgaaaaagatcacaaaggatgaagtaaccaaagcctaaatacctgaattattgcaggaattatcagtgctggacaccagaacatcaatctgcataggtgaatcttttatacttgtattttctattccactagatggtgtcggagatggtgatctgctatggcattccgatgattcagagaaacaaggtgattcagcttaagaatggggggaaaacccaatgttgatttggctctggcctagaaattgatgaaaaacatggtggatatttggttaatgctgaactagaagctcgcaaaaacttgtgggttgcaggagatgcatcttgcttcttcgatgtaaaattgggacgccgtcgtgtggaacaccatgatcatgcagtagtaagtggaagacttgctggtgaaaatatgactggaagtgccaaaccatactggcaccaatctatgttttggtctgacttaggaccagaaattggttatgaagccattggaatagttgactcttcgctacctactgttggtattttcgcgaaagcaaccgaaagtgacacacctaaagcagttgtcgaagctactgatgaaagcgttcgttctgaaactgaggaattgctactccgaaagttccagatgttgataccagcgatgcaagacctccagaaccaggggataattatggaaaaggagtgattttcttcttaagggacaatattataataggcatagttctgtggaatgtttttggtaaaatgcccattgcaagaaagattattaatgaatctaatgctcattatgatttaaatgaagttgcaaaactttttaatttacattctgtagaata??????????????????????????????????????????????????????????????????????????????????????????????????????????????????????????????????????????????????????????????????????????????????????????????????????????????????????????????????????????????????????????????????????????????????????????????????????agtacaaatggaaataaaatttactttaacagtattaaaatagcttatttgtagcaagaaaaaaaaagtatcataccttttcttgaattctcaacaacatctacaccaaactgtacaatgtcgcctgaacaaacttctctagcaggagattcttctgagcctttactaagcctttgattgtttacaaatgttccattactgctttttgtgtcttgcagataaaactagaaagaaaaacagaacatatttacacaaaaattagagtaaattacctagttcttcctcatccttttcttcatcgtcaggacactccctataaccagatatgtcactttcaaaatctttgttatacttgcgaagtttctgtcgaagtgttgtcaatgatttggagttgtttttggacatgttttttcttccatcacgatcttcccaacactacgcgaaagatattaatcaagcggatctaaattcatttattgtaatattatatgtgatctttattttcagactaatcctgcaaaatataaaagtatatttaatggcttctctgttactgtaaaagaagatggcatgagaggattggggaagggttgggccccaacagctattggctattctctgcaaggcctgggaaaatttggcttgtatgaagtatttaaacatatgtacagcaatcttctgggtgaagtgagtgattacctttttaaaaaatggttttacatttcaattt--------------------------------------------------------------------------------------------------------------gctatacccatgtcggaatctatgagagacttggcttactacaactttccgcctttttccagagataccacgtgtaacaccgtgtccacctcggcagacattaatagggaatattcgcgcgagttttcatttgaaattttgaggcgaacgacgccggtttgagagtgacttccatttttaacctagaaaatttaagaaaattcaaccatgttttgagacgaactcggaaacgcaaataatttttcatatcaaattcaaagttattaggactacaatgacactgctaggcttttagcagcggaaaacgttgacagagaagctttgatggaatatgcacgagacgctgcagattttgcaaccagttatcaacttcctaacctcgactttgccgttaaccactatggtcaggctgatgtagcaatgtttgactttacttccatgtatgctgctgaaaatgcatgccgaataatggaaagaagggg--------------------------------------------------------------------------------------------------------------------aaaagaaacgtcgggtccgtcgtctgaatgaccgcaaatttgtctttgactgggatgcctctgaggacactgcggtggactataatcccatttataaggaacgacatactattcagttttttggtcgaggccacgttgccggaattgatttaaaagtaagcttattttgttgtatttat----------------ttgctttaatgctatccttgcaatgtttttttta----attttgtatttcttcaggccctctctcatgtgccaccacttcgaaattatttcttacgagaagaaagttattcaaccctgaaacgtcctccaggtgacaatatgtttctcttagttcagagattcggagaactcctgcgaaaactttggaatccacgaaatttcaaagcccatgtcagtcctcatgaaatgttgcaagctgttgtgatttgcagtaagaaaaacttccaaattactgagcaaggtaaatgttattattaatta--catacctcattaatacagtgagcaagatctagagactgcagatgaaaagacatgctttcttcacaagcaccttcaatattatgggcttcatcaaaaatcacaacattgccctccaactcaatgccatgagctctccttgtctttggatcaatgatgtaattatatggagtgaagagaatgtcaactttggacttcaagttccgagcagcataatatggacaacatctgtaattaataaaagcaaaaagataaaagtaattaaatcttcttttcagatgcattagttgcaatggaaaaagcaatgaaacgtgataaaatcgaggtaaatgacaggcagcttgcatgtgctcatattacttcgcaagaaggccaggactatctgaaatctatggctgcagctgcaaactttgcctgggttaacaggacaagtatgacttttctcagtagacaggtgtgtgaaagttaacactttctctaatcataggtcttttgttcctgttttgctggtgtgtacaatgaatatctattaaaggatgctggagcagatgtccatcttatgatgcaaaatatttttatgtacgttgattccataatttgtaattttgtcgttttactgttaaat-----------------------------------------------------------------------------------------------------------cttacctgacacaggcagtctttgaacggcaaagcttcgattcccaaagattccatccgttgaacttgctcttcataaaaatattccagctcatacatggagagaaaaccatctccatccaagtccatgcaacggaaccaatactcgatgctgcaagaaaattatttttttagaataaaaagggtcatgaaaaagaagccctccacttgatgtcatcttatttgccaaaagattctggaccctcgggtggttttactgaaggaggtggactctatgctttgggtctgatccacgcaaaccacggtgctgccatcattgactacctcttgaatcagctaaaggaatccacaaatgaagtgagtaggatctttttataatgatgcata-ttagctgctaaatttctccctt-----------aac----------tgcaacgtacctgttcctttttgtctcgtatagctctttgaagggattttaattccttctgaatcaatttatctctttcagctttagatgtgaactggctacctcttccctgcttcgcatacaattcagttctt--------------------------------atatttttttttcatttttattgtggaaaaatatgaaatagattgaagttttttcagagctggaacaaaaagttgaaaaaatgaatggtgagcaaaaatcccttcagaaagagatggagcattggaaaagtcaagagcgtgattttcaggaaagaatcaatgaagacgctaaagacttagagaaaatgactagcaagcagtctttgcttttgaaaaaggtta------------------cataccagaaacggctttcctgtgctgagagtccaaagcttgatcaatttcatcaaataagtaaaatggagctgggtcacacttctgaatagcaaatataagtgccagagccaccagtgatttctgtccacctgataactgctgcatctctttcatttctccagctttaccagtaaaagacacctaaa-------------------------------------------------------------------------------------------------------------------acttaattaaaattccagaagttgccaggaccatgcaagaaatgtcaaaagaaatgatgaaggtatttttttttgttattgtaagtatccattaaaactgtagcattcaaaattaagtaatttacaatggccattaaaatta----------------agttacttaacttaccaggcattatgctgcttccgggctcattttccggcagaaccaattcacctaatccacacctcggtcctgaaccaaggaagcgaatgtcattggcgattttcatcaaactacatgcaataacatttaacgaaccagacacttcagccatggcatcatgagctgctaaagcttcaaatttatttggtgcactaacaaaaggcaatcctaaaattaaaata????????????????????????????????????????????????????????????????????????????????????????????????????????????????????????????????????????????????????????????????????????????????????????????????????????????????????????????????????ttattcttttcttcttttgctacgtctttatcataatccctatcatcgccagatcgcttactggcttttttggcttctgttaagaacttctccaaaccgaaaggatcttcttcttcatgtttttcaaactgtacaggtccttctctcctcacagagcgatcagtaccagagaagtctttatcaggtacaaatctagatgtcttaatcagcttatcaagatcttctccataagtgtctttgtcttgatttcctctaggtcgataaatactctgccctgcagtttgacttgatctccaaggtttatcatatacagtgtaatcatcttcctcgccaaagccactatccattcctttggattgattaaacagtcgttgatctagtattatcttatttgtgtttaaatctcattatctatcaattttttagtcagatcattatgatgttggctgatgacatggcttgtaatccccgcaatccccaggcggccacaatctacaacaatgctcatcatcacataaatgtgtacggggatgatgttgaagtggactacagaggctatgaggtgtgtaattttcagttttataatt---------------------------------------------------------------------------------------------------------gattaattattttctgtgtaaataattttctgaatatttaattgtttaggacacggtggtgatggatttttgaaatttcaagattcggaagaaatcacaaatgttgagctggctgatgcatttgagcagatgtggcagaaaagacggtaaatagggtgcaacaatttttgtttcttagacgaataatcaataaatttgtaatatcagggaattgccaggacat-ttaagaataatagaaattttactgtttcagcttgttgatgttttttttcgaccgcatgagtccgtacagttttcacaacaacaaagaaaaatacaaggatgacgacgaagacgagaaaagagatttcagtctgaaggaaagtctgtggttttgcatgacatcactgacgccgcaaggtacttggcttattgttcatattatttaaagaacattacttataaaatgctagcatgcatcctgtgattgtcatattcttaggcacttgtgcagacattctcccaacaataaacatcttttcg------------------------------------------------------------------------------------tcaccattttaataaatatttttccaggcctcatagtgccttatattcgatgatgaaggaccagtatgccaactatgtggtacagagaatgatcgaagttgccgagaacccacagcgtaagcttttgctgcataagatccgtccccatatcgctgctttaagaaaatatacatatggcaaacacattcttgcaaagctagaaaagtatattatgaagaataatgacctaggtcctattggtgctccaccaaatggggccatgtagcttaaaagggtgataatttttgccgtcggaattgtgctgtaccgtgcagtggttttttgttaactgactgaaagctttagtcttgcatatct?????????????????????????????????????????????????????????????????????????????????????????????????????????????????????????????????????????????????????????????????????????????tccataaatttgtcttctatttcaca--aaatacatttatagttaaaagaactttaaaaacattctctttgattgtaagctattaatacttaccttggttggtagactttccaatgctttttgccttccagctgaagaacaaatgcttcaatatcatcgtaatgaggagcaaaaccttgagacccaggtggggtcagatatctgaaata---ttagaaatatgagaaaagcatggaaattagatgtgcaaaactgaattaagagatctgatat----------------------------------------------------------------------------------------------------------------ctttagtgacgaagtcagggcatcttgacgtggctgctacgttactgccaatttatccagtcgggttgaggcaaagtttgt--------------------------------------------------------------------------------------------------------------------------------------------------aaatatttt-atatatatatatactttcagctgtgggctctgctgcactttataatgcctaccctttttgattctcatgatgaattcaatgaatggttttccaaagatatagaaagtcatgctgaaaataaatctacaattgatgaaagtaagatacaaaattttctgtttattaacataatctttaaaatcttctaggttatatgtctttcgctacatccgagactacaaaatcctggtgtgtggtggagacgggacagtaggctgggtgcttcagtgtttggacaacgtgggccaagattcagagtgccaatctcccccttgtgccatcctcccactgggaacaggaaacgacttggcaagagtactcaggtggggtcctggatacactggaggtgaagaacctttaactattcttaaggacgttattgacgctgaagagattcggttggacaggtaatcatattttgttaacgatcttgtacttacgtgtccaccttgagcgattcttatggcgctcctcagtccactctgtatttgccccatatgcacaacaccagtaacacccacaacttccagcatgccgtcgtaatgggttggttttgcgaattgatcttctttttctggaccccaaggatttgctccggaaccccagcttttgtaatttttttgctgtgtccttttattatttaacagggccatatatgatggagatgaacatgaagcatttatggaaagattggatgcacgaattaagaatcatgacagagatattgaaaggatgtgtaactttcattatcaaggatttatagaatctat-----------------------------------------------tttaatgtatctttcacctatgtaatatgtttttcttccttaattagtggttagcagaaattgttcaacaactaacccttgtcctgaaaatcaagaatgtgtttacaccggtgttggttatggattctgtatatgtccacgtggatatacaatggatgcaactggattttgcagaggtatggattattttgttttg-----------tatatgtttgtctaggtatctgtttcctgtggaattccagattttcgctcaagaaatggcatatatgcccgtcttagcaaagactatccagatcttcctgacccacaagcaatgtttgacatacactattttcgtcgtgaccctagaccatttttcaaatttgctaaggtaaaattttctgcattggttttatggtgaataatgcaaaat--------------------------------------------------------------------tcctcatcaacaacgtcctgacagcgttcgaggtcctggaccggctcaactacggctacctgaagcccatgcgaacaacgttccacctgatgtcgtacttcaatagttgcatcaacccctgcgtgtacggatttctc----------------------------------------------------------------------------------------------------------------------------------------------------------------------------------?????????????????????????????????????????????????????????????????????????????????????????????????????????????????????????????????????????????????????????????????????????????????????????????????????????????????????????????????????????????????tttttttcagttaccataggaaaaaatcaacctttgaagcatgagaaacccaagtggaaaagtgatgtgcctttaacagaagggcagttgcatagcaaaagagatgaattctgggacactgctccagcatttgaagggcgaaaagaaatttgggatgctataaaagctgcagcttatgcagctgaaacaaatgattatgctcttgctcaggctatagttgatggtgcc--------------------------------------------tttcaatgcttcaatggtctctcattgtgagcagtgacttcatttttctccttcaggtctgtaaaacattatttcctgttagaccaaggggacttcattgtacaattcatggatatggctgaagaagaactacagaaagatattgatgacatcatgcctacacgtttagaatctcttctagagttagcccttcgaaccagcgttgtaaattctgacaaatacaaagatgatgttaggtatgctaaacttgctcta-----------------------tttatttaggttttctaggaatatgaaagcattaattcttgtggggggttatgggaccagacttagaccattaacactaagccgtcccaaaccccttgttgaattttgcaataagcccatgatgatgcatcaagtggaggcacttgttgaggtaaaaaatgtaattctc--ttaatattgtgttgtaatcaagaataaaaa---------------------------------------------------------ctaaaacttaaactaagaatgtagcgatcatctgaactgtccctgacaagaaaagccccatctggttgatcaatcagtttctcttctgcttcactacgatttattggaccccaataccaaccatattttgaaagcttcttgggttggcactgcataagattcttttataaaccaatagatttacgaaccttgcatctaggaatattagtgtgaggtcgagactagctcggaacatgaacatgttgctgtgcattttgatctccgttatggcactaggtgggaaggaatgaccaacggccacaagaccaaggttttggagactgctggcatacggagggacttctggaggcaaacgcttcagcttca--------------------------------ttttttttttcttagtttaatgaatttattctaaaagtaagattcatcattacatacatcgctccatggcagatcacatgggg--------------------------------------------------------------------------------------aggttctgttcatcatgtacatgactctggttgccttgttgcttatcaatatgctgattgcaatgatgggtaaaacataccaggacatagcagagcgtcgaaatgaatggatgaggcaggttagttaaaaagttgcttgcaaatataaaaatgaatcctcttgaagataccctagcttacctatatgtcgccttgtttgttccaccactggattcctattaacatttgacataagtcccaagcaaaactatcagaacttgatggatcagtaaaaccgtcgacggtcatgatggctgagatgcatgaaatgtctctccaacacgtgtgttaagttcataatatgaaatagagcaccaaaatgcaggttctgtgtaagtaactggatgcacatctaaattattttaatcgtggccaagaaccctcaaaaaaaatatttcatagatgttca--gtcattaccttggataatacagctagatgttgattctgaacaatagccgctctgtatgtagctagaccaccttcctccaagtcaggaaacatgaagaagagatgtatgctgg------------------------------------------------------------------------------------------------------------------------gaaataaaaggtgccccttacacgctgttagaattcaacaaaaagttactggctgctatcaatagcactgtgcgactctttgagtggacttatgagagagagtttcacaatgaatgtacatattcaacaatatcattgctctcttcttgaagactaaaggggacttcatattggtgggcgacatatgcgttccatggctctcctagcgtacaagccaatggagggaagttttgaagagatcgctcgcgatcatcagcccaactggatgaccgctgtggagattttggatgatgatacggtacttggagcagagaattcgtttaatctttttgtgtgtcaaaaagataggtgagataattacatttccttttttgccatt----------------------------------------------------------------------------------------------------------------------------------------------------------------------actttcttataggcagcaagctgcgaattttattcaagatatgggacaaagacttcaagtgtatccttattcatggtttggtgattgcacaatt-------------ctttttgtgtttcagaattccatccgccacaatctctctttgcacaaccggttcatgcgagttcaaaacgaaggcactggaaagagttcgtggtggatgatcaacccggatgccaagcccggcaaggcggcccggagaagagcaacgagtatggagacccagaagtacgagaagaaacggggacgggtcaagaagaaggtggaagccctccgcaacggtttttttatttagctactacagaggagctgtaggtgcactattggtttatgatatagctaaacacctgacttatgaaaatgttgagcgctggctgaaagaacttcaagatcatgctgaccagaatattgtcattatgctagttggtaacaaaagtgacttaagacatttgcgtgcagttcctactgacgaggctcgtgcatttgctcaatgctccattttcaaagtctgtaagagttgtcagtcatgtgacatttctctaacttcaacgctggtgcggattatctgagcagtcagcagatataagatggctgaagccatgattcaagtagttaaagtacaagagtacactgggtttcataaggtctatctttggtaagagtttgggatttgctgaagatgctggacaccacacctgtctggggtgaacttccaagcattaagttcattctgtgtttcctccaatcgagattttatggaatccatttctttttgcatcctttcaaacattaagttgacagctgggtctagtaaagcagatcgcaattgggagacacttggaatttgtccttgtttcagttcctggatttggctctagataaattaaaacaatcagaaatttcaatcatattacctcattattatatggtttaacataaactgtccattgatgtgtatggccatcatcttctcttttcttcccaaaataccgagcaacgttcccatatactattggcttgatcaaagtaactccctgaataacaagaagaaatgggtttataatgca----------------------------------------------------------------------agttcaagcttgttttgcttggtgaatctgcagttggtaaatccagtttagtattaagatttgtcaagtgacagttccatgaataccaagaaagcaccattggtggtaagtgtttttctcatc-attggcaacatgttcctttgtttatgtctggcatttaattgaaaatggattctgctatggagcagagaacatgggagttatcaaacaatatagatacagttcaaagtattgacgatatttatagttacgataagaaacagcaacaagatatccttactgcgaaaccatgggaaagggagtatgaagcaatttgtatattttcttttacagcccccattatttcaaggatattaaaatttctgctcttgctcttttgaaaatggtcatgcatgcacgatctggaggcacacttgaagtcatgggaatgctgttgggaaaagttgatgctaacactatgattgcaatggattcatttgctctgcctgtggaaggaactgaaactagagtcaatgctcaagcgcaagcttatgagtatatggcagcatacaccgaaagtgctaaacacgtatgtgtttttt-------------ggtgttaaacctgttttgtgtttcagggtgttcctttgtataaacacttggctgatttggctggaaatccagatgtcatcttacctgttccagctttcaatgtaattaatggaggaagccatgccggtaacaagttagccatgcaggagtttatgatcctccctacaggtgcagcaaccttcactgaagccatgaagatgggtagtgaagtgtaccatcatctgaaagatgtgataaagaagaggtaatatacttgtcaatgttgaaaggagtaacaatttcaggaaaagttaagttttgtgcaatggatctaggaactccaacttcatcgattctaagatttggatctggggtaattacagttcgagctgagaaatccacacgtttccccatcaaattgcctctaattcgcccttccttacttttcagcctttgtttgattgatttcagaggtcttccagacttttgcatagcctgaggaaaaaagcagtataggcaagtaaatttattttgacatttcctaaaattgctttcttagaatgcatgaacttgttagaagaggaaataatcaatatcctggagccaaatatatcatccgtgatagtggagaaagaattgatttgagatttcatcccaaagccagtgatctt---------------------------------------------tttgcataggatcagatgatgacccttttgatgttccttcccttgtgggatggcaaaatgcctatgccagccattttaaaaccaaaacctctgtggactgggaaacagctgttttctcttatcattccaggaaatgtaaatgtaatccgtactcacagcacacatccagacgatgaagatgatgggccatacaaatggatttctcctggtgacactaaagtatgcattttgcttatttgggacattacctgtctcagctgttttcacagcagtatcaataagaccttcacgcccacccatggcatggaagaagaattctgatggtgtcagaccggccagataggaattttctacaaaacctctgctttcaggtccataatcatctttgataaaatgcggcagggtgcgttttctaaagccaaatggaatacgcttaccttcaacgttctgctgccctacacaagcaataacctgtaattcagcttaaactaaacttacatcttgcaatttgttatcatcattgttcataattctgattcggagaaccaatttttcagcattgtcatcattaaaaatgcagttcaaatcatcaccaaatccagcattgattttttcagcaatttgttccatggtcagttttttgtcagtcatcctcttgcggtccagctcaatacgaagtaaccatggagatatcctttgcggatcaaagtcaggcatttcataatagacattcacaaattcttgatcttcggcaatgacggtattctgtgggtctggatcatagtaaatagcagtagatttttaggaaatggggaaaaaaaatatcttaccatctctaaagcaccctaatctatacatggtaggcatcttaataacaaaagcaaatatatcatcaatgaaagtgttgaggaacttgtaagacagcatacgccacggtaagtgtgcaactgacttcaatttatagtttataaacagctgtggtgtcatcatgataaaacctaattgcttaaattttaatccattaaagttcaagtgtttatattataaagtgatatttcaacttacagtttcttcaaaggaacatctcataagaggcccagtgtcttgacgattaattccatgacgagtaatagccataaggtggcctttggcagtcataacatcacaaagcagagc-----------------------------------------------------------------------------------------------------------------------------------------------------------------------------------------------------------------------------------------------------------atatatggtgaagctggagatcctggagacattggctgtggtgaccatcctgaagcatatccgggactgtagccactagcatcactggctgctgaaggtgaaaaccctgcagcacctggagtcattccacttccaagaccaggtgaccagatacta----------------------------------------------------------------------------------------------------------------------------------------------------------tattcattactcatgctaaaatttatattgaatcatgtctcttttagatttgggaccttgcgagtgggaaattaaagctttcccttacggggcacatcagtgctgttagaggtgttgccattagtccccgacagccatatttgttttcttgtggtgaagacaagcaagtgaaatgttgggatttagagtataataaggtaagcaaagttttcttttggattttctttgaaatagactggaggattaattaatagttataaagggacaggtggtatttttgaagtatgttggaattccagaggag-----------------------------------------------------------ttttgttataggtaaatggctatgattttactatggtcacacataacaaagctgtagaatacataaagaagcatccagttctaaatatgttagttgctaggaaaggcgtaacacattcatgagagttctgttgaatgaaactgcaccagctggctggtgtagttggtcttccttaccttatgtcattttatagtcatgtctgtcattgatgtcattattacttgtggctccttactttgtgttgtacctaccagtgtagaaagctctggctaataatatatttgtgaatttttaagtatgcggttgtgtaaattttgtacataaaactacaacatatgtgtattcttttttttctttttaaggagaagatattgtctttttggcaactgacatcaaccttcctggtgctgtagattgggtaatgatgcagtcttgttttggccatcatttcatgttagtactagagaagcaggagaaatttgatgggcatcaacaattctttgccattgtacagttaataggaaccagaaaacaggctgaaaattttatttacaggtagggaatttccgttaaaggatgatcgatttttcttgagtgggtccctggatggcaaactcaggctatggaatattcctgataaaaaagtcacattatggaatgaattaggtggacaaacaaaacttataacagcagtgaacttctgtcagaatggaaaaattgctgtcgttggttcatatgatggacgctgtatattttataatacagaggtaggattctcctgcgcagagcaatccagggacaccgcttgctagtaacccaggaacaccacgaaatgatagaaatgtggatgaaattgcattagtatcttccactacgtgtttccctgttactcatggatcgacagcaatgtttcaattgctgctagtacaatacgcagcagccaaaaccaaagtattcacagcttttagctattattgaggaattgggaaaagacatccgacctacatatgctggcagcagaagctctgcagaacggctaaaacgtggtattgtccatgctcgtattcttgtcagggaatgcttaatggaaacagaacggaatgcaaggtcttgatttgcatttcaattaatattctgtattaggtatttcctcttgttacattttttccat------------------atttaatgtat--atttaaaaattgtttcagattctgcaaacagcccaggaaatcaatgaactagaccacagtgggttcagtacccaagcgcctactgtgtttgctggcaatgttggcgacaaccgcttcattgtccaagtttctccaatgggagtgagacttctgtccgggttccgacagcttcagcacatcccattggatgtgggatctcccattgtgttggcatctaaagccgatccttacatcatgattatgagtgctgaaggtcttgtgatccagttgactcttcgtgctgattctttgggttttttttc---aggtttaaaagtaaaagggcttacccaagtgtgcctaaccagcccagtgaagcatctgcccatttcatgtttgaattagctaaaactgttttaattaaagctggtggcaacagttccacagctgttttattcactcaaccatctgcaagccagaatcacagaggtccacatcgtgctcttcacatgtgtgcttttcagattggattgtatgccttgggccttcataatgccatctctcccaattggttgtcccgtacttactcttctcatgtgtcatggataacaggtgaattcacgcagttcaggagctttgctgtaaatgatgtcaatctgaggccaccattggagcctaggctgggtgataatacggtacaaggagcaaacgagtacaaaatgatacgtggaaggagaattgagattcaaacatactttgagggcctcattattgtgaggatttatgcggaaacaggatacaaagcaatctatcattaggtcaatatcttgagtgatatttgactgactgcggcaaaatggtttggtggggttaaaaagcaaaacctatgaaaaagaagagaaaaaag---ttttatttttttttactttgttttaggaattccagatgatagggatggtttgtttgataccataaaacgtagcaaaaaccatcaccagaaaagagcatatcagtgcatcaagtgcatggtgtctctgttcag------------------------------------------------------------------------------------------------------------ttacctacctctaaatgaattacagctgctcttttattaggaaggttttgtggtaatgaaaagattaaatatttctgaatcgcagatacccaatttcaagacagcagtatgatgttaagctggtcacaattctgtaaagagccgttaccagagagaagttttacattttgggaatggttttatgccataatgaaaataacgagagaacacttgcgtggaccatggaatgatgggtaattcacatttcttttttgtaataagttctagcattc-tgtaattttgcaat???????????????????????????????????????????????????????????????????????????????????????????????????????????????????????????????????????????????????????????????????atttgcatgct-------ttttgtatttctgaaatgtattggttttgaactttcttataactagagaatgtatttacatgttttgaatcatttttttgtcttcacaaaattactttctcttttatttcagagttgctgaaaattgccgactaaatagtatggacagtaaaaatctagctatatgttggtggcctactctgcttcctctagaattcaaagacatgatgatgtttgaaagaatgaggccacaccttgaagactctgtacaaacaatgattgaccaatttcggtttcttttttgtggggaggaagaagttgtaatggtgtgattttatttaaattttaattgtgaatatgttctcccgcctgtccattttttggaaggcttgcaaggataatctcttgtggttatcaagaatagatctgtgacaaagacagtaattctgtcgacatttatttttatatattttgtaagtttctat---------------------------tttcaaaaaagggaatgtgattgacgttcagacgggagaatgggttgggcagatgagtggtgtaggagctggccttgattccttctatgaatatttgcttaaggt----------------------------------------------------------------------------------------------------------------------------------caccgcgctgttgcccaggcagctggggaatttttaaatgaaaggctcttccaacctgatgaagaagcggttcaaggcttaagaaccaaaagggggaaaaagcgctccataaatacacctttaatcagggatttagtgcagttttttattgaaagtgaactgcatgaacatggtgcttatttagttgacagcttgattgaaagcaa---------------------------------------------------------------------------------------------------------------------------------------------------------------------------------------------------------------------------------------------------------------------agtggaaggaagtgctcaagtggatgaaatagatatgatttatgaaatcagcaaacagatagaaggtcacacaatttgtgctcttggagatggtgctgcttggccagttcaggta---atttcattcctt------attacatc-aagaaataaaaaaaagcagaatgtgaacttacaggttcataaggcaaaaccatttcatcggaaatatcatacttccgtcttaaatcttgctttttcttcaaatctctaagggctgcatagtcatcaggtgaatcagagggtacacttgtgacaactccagtgccttgaaaaaaataaataaaacttaatgacaatttacaattt-------cattaataaaatgt--taaatgttttagaggcctggggcttttgcggtatacttggagccatggcatgctgacatatttgaattcttagatctgaaaaaaaatacaggggcggaagaacatagggcacgagatctgttttatgccctatggattcctgatctctttatgaggagagtggaaagtgatggagtgtggagtctcatgtgtcctaatgattaaatgttacgtccttgaaaacaaatacaaaattaccttgatggctttagcagtttcaagggattgttcaggtggaatgccaacttctctttcccttaagagactctgaatgaaataggtcacatttcgcccagcgattggaatatgtttgatgcagcttccaataacatagccttcagcctgtaatgaaaatgttgggttaatttaaattaaaactgtcaacataaattaacttggacaagcctaaaaaaagagcaggtcaaagttttactaataatgcggtcatgggccaaacctgtcttcaggatttggaggtatccctaggtcaccagtacgaagtcgtcgactaatttcctcaatctgcagttgcactggaagagaagg----------------------------------------------------------------------------------------------------------------------ttttcttccttttttatcttattaaacagcatttttttaggaggcaatgttacttcgacaccacaacgaagcggagtcaatgcatgccgttcagaagcttgactgggaatggaagatgaaggaattagcaatgtgtgatgtgaaatctacgcctttaattgatgatatatgtgtaccaatggttcatgttagtgatgactttgatcttctaccggcatagctaatttttgtaggttagaaatgcatttgcttacattaaatatactgttgtcgttaaagcgaacgctaaagataggcacagctgcatcacctgaaaatgaggcttagtaactaagtggcgcgatcacggtagcaatataaacaattaaattactatgttagcaacggcagcatgcaacaaggacctagattttgtaattgataggggtaaattctatcatttctgtgattcagagcagctggataccatgtttaccctaaaaattttatcagcaaaataatattcagaaaacactcacccgtcatgtaacatgccaatgtccgacggggttctcattggctgtttcagggagtgctttaccgcaacgacgcgtgacgtcactttagtcgataacattattttacaattttatatagttttcgtttcaatttactggtgcctagaagagtgcaaataggaatctgtggttgttcgtgttgctacaaaatgtggttttacagatttcgcgccgaggatgagcaacagtcaagataaacgaaggagggcacaaactggtgacgtcacagagaagaagtataggtcagccatgcgccaatgcgagtcggcatttcaggaaattgaaaagaaaactcaagaagaacagatccggatggaaaacatcctcagtgggaatcctttgtgaattccaaaaatccggaattcaaagtgagaagaaggtgggatgatgacgtggttttcaagaactgtgctcgaggggaacctgacagaaaagaaaaaccattcatcaatgatacactgcggtcagacttccacagaaagtttatggagaaatatgtaaattaattgtgtgcggctatatttgtatatttttattcagtttttagatattggagaaaatgttttagtgcctgaagatttcacagaaacggagatgcacactgggatgtggtggcgccatcttgttgctggtggcgtcgccggagcagtttcccgaacttgtacagctccacttgatagaattaaagtatttttgcaggtaatataatggatgaattctctcttgattttatttagcactgacggttcttcgtaacctaccttttcctgatcatgttaaaaaacaaaaagcaatggagaaagtgtagaatctgatgaagacaatgaattaaagtcacccattagccttgttcacgagatagctcttaaaagaagtttacccgtgaactttgaggttatcagagaaagtggccctccccacatgcgcacttttattactaggtgtggtgtaggtgatttagttacagaaggcgaaggtaatggtaaaaagttatccaagaagagagctgcagaaagaatgttagacgagttgaaaaaactgccaccactgccgccagcccaacagaaggttaaaaagaaaccaataattaaaaagaagaatcgaaatcttattaaggtaattacttttatgaataaattttctgcaggttttttatgtgttttagctaggaggaacaataggtgacatagaaggcatgccttttgttgaagcttttcgtcagtttcaattccgtgtcaagaaggagaatttctgttgtgtgcatgtgagcttagtacctcaagtgagttttattaaaacaaaagatgaaatgtggtgcttgcggatcggtgggacacatgcggaccaacaatcttgtccactataccaaacttcagttcccttgccgccagtgcaggtagctatgacagaagaacaagaagaggaggaagaaagaatattgctgaatgatgacaatctggtaaaggttgaggagacaaaggtggttctgtcaaagcggctgtttaagcatgcagatgaattaaagaggaaatcgctcattctgaaaatccccaaagaagccgtttcactcaaaaaa---agaagagcagaaactgttgt?????????????????????????????????????????????????????????????????????????????????????????????????????????????????????????????????????????????????????????????????????????????????????????????????????????????????tcaaatgagaaaatatatgatgatgaattgcttctagagttgctaatatcaaaacacgaagatagaccttcccagcttgaggcattaaatgagaaaccattatatcctacagagacggtaatatgggatgaaaatgttgttccctcagaatatttctctggtgaaggatgccttgcacttccaaagttaaatcttcagtttttgactttgcacgattacttactgaggaatttccatctgttccgcttggaatcaacatatgaaattcgtcaagatattgaagatgctgttagtcgactgaagccatggcaaacagaagaaggtggtatcatgtttggtggctgggctcgaatggctctacctattacttcttttgcagttgtagaagttggaaaacctaatattggtgaaaaacaaccttctcgagttagggctgatatcagactcaccttgagtgtgcgccaaggaataaaagctgaatgggaagctttaaggaaacatgatgtttgctttttaatcagtgttaagccaaactccatacaatcacaaagaaccttttattcctcaagtagg----tgattgagaaacttttcccatttacaaaattttttgataatgctcctaaacctctcttccattgcaaatcatatgaagaggacttagatattgctgaaggttgctttcgttacattcaaaagatattcacgcaattggaagaattcagagcatttgaattgttacgtagtggattggatcggtcacgctatttacttgtaaaagaagcaaaaatcatagccatgacatgcacccatgctgctctcaagaggaaagaactagtggaattggattttacatatgataatattttaatggaagaatctgcccaaattctagaaatagaaacttttattccactgttgttgcagacaccacatgatgatttcaaccgactaaaacgttggatcatgattggagatcatcatcaacttcctccagttattaagaacatggcttttcaaaagtacagcaatatggagcagtcactttttaccaggtaaaataaattaggataattagtcaccttgtattgtaacctatgtctacgacctttcatgtgcatttctttggcatttggatcattaaatcggcattcacataacttgcactggaagcttacaactttgccatcttcattttttatttcctctatgtaatcttgacctggaatgatatttgaagata--gatttaatattagacatttgcaaaactttttaattttaatgattggttaatataaaaatgttttccagcatggcagcaacatgatgtccaggagctgtgtagggtgatgtttgatgcactagaacagaaattcaaaaacacagaccaatctgatctcataagtaggctatatgaaggaaagctaaaagattatgtcaaatgcctgacggtgagcatgtttaatttttaggtgtatatttctatttctctttaagctttagagtcatttgaccaaatttttgtacttgaccatttcaaggctaagttttcccctttcaaccatatctacaagtctgccaggagtagcaacaagcaaatggcaccctcgatccagatctttcatttgttgaacaggatcagcaccaccataaacaacgcatgggcgcacacgtgaacgatatgaaaacttgcaggcttcctcatatatctggcaagctaattcac------------------------------------------------------------------------------attattc-ttgtcattttagtgcatttgaatttgcatttgaactggcatcttctgcaatggaagataagttacccgacattcatctaaagtatgctatgtttcttgaagatgaagggaagtatcatgaagcagaaattgaatttatcaaagctggaagaccaaaagaagctgtgttaatgttagtattttttcctccataaactttattttatttccaggtcatttatttgaaatatgcattattattgttttgtgttcccttctagattatggtcacaaagcacaccaaaaatatgggcaaattcagttctgttactgtatctacaattgatgaagaagaggaggaaattgaagcagtaagttcctttttttctattgaatttatctaatc---------aataacattttctatatatttcttgt???????????????????????????????????????????????????????????????????????????????????????????????????????????????????????????????????????????????????????????????????????????????????????????????????--------------aacaatagcgcagaatccatcagcaggtggtgaaaactatccacagcatccagtgttggacaaactaaggatggaaaatagctacaatcctaaagaatttgatttgaaccctaaaaatgtgcgattcttcattattaagtcatattctgaagacgatattcatcgttcaattaagtactctatttggtgttcaacggaacatggcaacaaaagactggatcaggcattccgagaacgagaaggtaaaggccttgtctatttgttttacagtgtaaatggatcgggtcatttttgtggtatggctcaaatgatttctcctgtggactataactgctctgctggcgtttgggcccaggataaatggaaaggacagttccaagtgaaatggatctatgttaaagatgttcccaattcgcagttgcgtcatattcgtttggagaacaatgaaaataaaccagtaactaattctcgggatacccaagaagtacctgcagaaaaaggaaaactggttctgaaaattctgcatagttatcgccactgtacttctatatttgatgactttcttcattatgagaaaaggcaagaagaagatgaacacgtaaaacacaggttaccattcttttttgctttctttctttgggtgttccataatatgtaggattttgaagccaggacaccactttttgaattccatttcccaattcaacatgacactagtaggaacgacaataagatgaggaccccatattcctaaaaaat-----------------------------------------aagtatttagtagaaatatatttttcataacgttaattttgttttttggaactaaatttttccctcacacttagcacctacgtatgacaatcaatcctgaaggtcagtgccgtgttcagcacctatggtttcagactatttatgacatgttggagcatttccgtgtgcatcctattcccttggaatctggaggtgcctctgatgtcacattgacagagtatgtagttaatcttgaaggtgctcattctgcttctcatgctgcacgttcctcaccctcacatgctgatggcccaagaacaagtaaccctcatcgtgttcccagcatacccgaactgagggaggtactgacttttggtggatcagtgcgaatgaggaacaagaacattcactttcccagccttaaaatcgcatattgttgaatctctatcaaattgatcaatgcctccatgaagagccatgcagttgtaggaagctttgatgagatctttcagtaagtgatctgcattttcttgcttgtctacaaagacgagggcactg--------------------------------------------------------------------------------------------------------------------------------------------------------------------------------------------------------------------------------------------------------------------------------------------------------------------------------------------------gccagcaaggtttcaatctctttgtcaatgtcagcttcagcatcttcatcatcagagtcttgaagacccaaagctgctttctggaattttttcttttcattggtgagctgggcttcagcttcatcaaatttgaagcc------------------------------------------------------------------ttccttcagaacacatttatttcaacagtgcataaatttaacggtaagatttctggtaacgggcacgggcaccaggaccgccaaatttctttggctcgcaacgtctgggatcggctaccaataaagatctgtcatattggatcagaatgtccttaatttctttctttgatgcttcatcaacatctgtaaaaaaaataggttaaaat------aataccaaacacttaaaatgcccttaaacacaaataacagtactaaattacaatacctttgataagtccacggggacatccaaatagtgatctagaaagtaggaattttgctccggatctagcacctcgagtaacgctgatgacggatcaccttgatagccccgaccaattttgtctacctggaaaaaattgtattggaaaggcaacaatatgagaaagtacattatatttaaaagaaaaaaaaatt-tgcttttaccttaaacctcttgtcttgcaagacctttttaattgctacaagctctccagtttcaataagacgtgcttgatacacaactccaaaagaaccattgcctataactttagtatctgtatatgatacttcttgatgtctatctgggccttggcctggagtagcaacaacagtagtaactttgccactatctttacctgtaattaatacaa--------------------tttgacattttaggcaccggcaagtgaatcatgcccgaaatatttgggatagggccatctccattcttccaagagttaaccagttctggtacaaatacacttatatggaggaaatgttaaacaacatacctggtgcccggcaggtatttgagcgttggatggaatgggaacctcatgagcaagcctggctcacgtacataaagtttgagctgcgttacaaagagcaagagagagctcgacaaatatatgagcgttatatccttttaagatgttatgtaaagtgtttatcaatttgtgtgtgcaattattaaatgtactttttgtctaagttataaagaaa?????????????????????????????????????????????????????????????????????????????????????????????????????????????????????????????????????????????????????????????????????????????????????????????????????????????????????????????????????????????????????????????????????????????????????????????????????????????????????????????????????????????????????????????????????????????????????????????????????????????????tctgaaatatgcttaaattatttttctttacagattggggaagaagaaaagaagcgtccagaaaaggtaacttgggatgggcacactgcaagtatggaagcggccactagagctgccagagctaatatcaccattgaagagcaaattcagcaaattcataaaattaaaggccttttgtaagttcctattacaacttattaccttttttttttatat--------------------------------------------------------------------------cccgaggccctttttgagccggccgcaccacctcatctttgattacagtcgtcgctcacttgctcacattattcattggcctcattgaatttggctgaaatgggcacttagatttaattaagcgccgtttgacgtt------------------------------------------------------------------------------------------------------------------------------------------aaataaatatacttactcagaagttacaaatgcatgatctttaatggttctaattacatcaatgaactttatcttactagttaaggtgtgaccatgataaacatatggcattccatcaggtccatcccagcagtccactggaaataaaaaacaaactacatagaaaagtaaatcttggtcaatgacggttaaagaattccaaaaattagctgagtctaataagttcagaaccccaacacactttgactatgaagatctggaaagaaaatattggaaaaatattacttacaactcacctatatatggagcggatgtttcaggatctctgtatgatgatggtattgaagagtttaatattcagcatttgaatacaatccttgacttagttgctgacgactatggaatacaaattgatggtgtcaacactgcttacctatattttggtatgtggaaaaccacctttgcatggcatacagaagatatggatttatacagtataaattatcttcattttggtgctccgaagtcttggtatgctattcctccagagcatggcagacgattggaacgtttggctgctgggttttttcatggaagcttccagtcttgtgcagcattcttgcgtcacaagatgacaataatttcacctcaaattctcaagcaatactctattccatataataaaataactcaagaacc----------------------------------------------------------------------------------------------------------------------------------------------------tacttatgctgaatttaccaaatcccacgtggaatactccatcattattaacacatagtatggttgattatttgtttcatgaaatgggccatgccatgcattccatgcttgctagaacca-------------------------------------------------------------------------------------------------------------------------------------------------------------------------------------------------------------------------------------------------------tgaacgagatataaaattctaaatatatatggcaaaaaaaaattaaacatcacttttacctctggatgaaactgctgctctgtgcgtgtatgacaatatgggcagttatcaccattttcgcagttcgtagggtctccccattcatctccctgctttacattaggacatggggtggatctacaagagtaaaaaccatacaaaacttaatatttaaagaaatacaaacctgtgttaacaactgcttgggtttgttgtgatgttccagaagcaatattggtgagtgcccatgctgcttcaaactgaagagatgggctacaattttctattgagcaaaaaaaaaataaa-------tgat????????????????????????????????????????????????????????????????????????????????????????????????????????????????????????????????????????????????????????????????????????????????????????????????????????????????????????????????????????????????????????????????????????????????????????????????????????????????????aacatatgataacaaaaaaagataataaatacacgaaccatggaaagacaacatctgctacagtcaaaccattccaaggtgcatgatgaaaaaaccaatattttccaccaccatagttgacgaatatcattaaaacaatggtaatcctgaaacaaaaggaatgtgctatatttggtttttttctttttatatacagctgcagttctcaaatatgaaaataacgttatgaatattcgccagtttaactgctctccgcatccttactggctgccaaactttatggatgtgttcacttggtcacttccatttgttggggagaaaggtaaatttattttttttcatttattattttcagtcatattgttaatcaccttgttagagccaaacataaagaagtcactcttcataaagatggtccacttggagaaacagtattggaatgctatagttgtggatgtcgtaactgttttgtattgggctttataccagcgaaagcagattctgttgttgtactattatgtcggcaaccttgtgcagtgcaaagcagtttgaaagatatgaactggtaagattttgtaaaacttttatttctttcataaagttattttgtagttgaatttt--------------------------------------------------------------------------ttgctgcacttgtgttggtgctggtgatcctaggttggcacgcttcaagttttattcaattcttattgatgaaagtatgcaagccactgagccagaatgcatggtacctgttgtattgggtgcaaaacaggtaatttatttta??????????????????????????????????????????????????????????????????????????????????????????????????????????????????????????????????????????????????????????????????????????????????????????????????????????????????????????????????????????????????????????????????????????????????????????????????????ttcctagtcctgtaactggtacaaaggtttttcagcgattagaaaaggaaagaaagggagaaagataagaaatcaaagaaaaagaaagagtatcgttctggtatggcttcaagagggaatttattcggagaggctgcaggtggtccatttggtgccttagaaagagaaacaatgtgtgaattatgtgggaacttttaccctcaccctgttacttatcacatgcgacaagctcatccaggctgtggtgatcacgctggtggtaaaggttataatagtgggggaaatttttgtggtggttgggctggaaactgtggtgatggaggcattggaggaagcagctggtatttgatttgcgatcgatgccgagagaaatacatacgccaaaagcgccagtcgttaatcaaagaaaaggcaaaaaaatccagaaaaaagacgtcaccaacaaaacttatgtcaccgttgccaccaatggaagcgcatcaaattatgaaaaataatgctctctacttacttgaactctcatcagcagctgctacagggattccatccaaagctgcaactccatcccgaagaagcccatataacagcattccatgtgtttctgaacgtaatagcatgattgactcttcaccttttcctattggatcatttcagtgtctggagatgctaggggttcaacaggaatacaagaaaggtggtggttcttgctttgacagtacagtttgtatctggagtcttcatggaaaagtatgacccacaatagaagatttctatcgtaaggaaattgaggtggattctgcaccatgtgtcctagaaatattggatactgccgggactgaacagtttgcctcgatgagagatctgtacataaaaaatggcaaaggatttgttgtggtctacagtattactagccatcagacatttcaagatatcaagaatatgaaagaacaaatcatgcgtgtaaaaaattcagaacgagtgccaattctccttgtaggaaataaagtagatctggagcaccaacgagaagttactactattgaaggcaatggacttgctcaactgtgggggtgtccttttatggaagcatctgcacgcaataaatccaatgtaaatgaagtttttgcagaggtcgtacgtgaaatgaattattccacaactacagaaaagcagaactattgttgttgtgttatactttgatggtaagttattttaaacatgattatgtgtgttactttttgccattttagttccacctaatggccttgtcatttattgtggaactatcgtgacggaagaaggtaaagaaaagaaagttaatattgacttcgaaccatttaagcctattaatacgtctttgtacctttgtgacaacaaatttcatacagaggtatgattatatttgttcttctttttatt---------------accaaaccaatacatacaaaatacaaacccacctttaatttagcagtatattcacctctgcctccaaataaaccaaatccccccaacagaacatcagtgtcagccataaatcgaatagcttctatggaatgcccagagtagccccaacctcccccatgacctaacgagaaaaaatgaccttgaaaaatacatattataaaattggttgaaaaatcctaaaagttttacagtttttgtaattacttttttatttctatattgccaagatggaaatcttcaaattattttaaatgatgtataaaaccacaatggtgataaagtataaatcttaagaagtacctcgggttccctcggagtgcggcatggtgtaatgcattaaatccattgttatttgtaagactaatatctgctccattgtctaagaggagagtcagcatgtcgtctctttttttgcttatagcatcatggagtggagtgtccccttcagaatcctacacagaaaaccattaaaaaaaaacactcta--------------------------------tattctactataaactttaacctttcctctgtgcccattttagatcatcagtccttggtttacaacctacaagagattcaattgccaattctagcagtggccaaaaataaagtttttcaaggggataattcaaccaaccagttgtgatgcaaaaataggtttcatgtggtgctacatgatgaatgcgatgatggcgacgtggtaagataatgtgccaatcctggagcagagttacccaaaatggtaatccaaagtatgtatgagaccatttgtgaatctataataaaagtttcctcaagccaaaattctcacactaagcagatgaccatgct---------------------------tgaaatttttttccttggaatgagaataatcatttgttactttaaaatgaacatta-----------------aacctaatttgtattctaatagattgacaaaaaaactggcaaacaaaagatatggatttataaggacaaaatgactggcaagggtaaaggagaggctacagtcacttatgatgacccccctacagcaacatcagcaatcaactggtttggaggtttttaaattgtggtggaatggagaaaaagtcattcagggagaaacttttcctgaggtatccaaagaagctaaagtgaagagaaaactgaaaaggaaagtgaaaagccagaaattacagaaacagcaggaaaagacgatagtggaaaaaatgtgaaagttaccaggcactatttggttaagtggagagctctcacttatgaagagagtacttgggaattggaagatgatgtagacagatctaaaattgaacagtttgagaaatttaaagatccacccccaaaggaaaagtggaaggtaactcacaaaaatagcgctaaatagcttttaaaaggaataccatcaggcaaagggtcaatccaatgcttatttaggccagttggaacagaatccatttctgcttctctctgctgctgcttttgttctcgcctttctttcgccaaagcagactgcatcatggctgcttgagctaacgaaccatctggattctaatcatacttaca----tttcttagctcattgatattagtgatgatggttttgtgcctctaatgaatgataaaggagaaactcgtgatgatctcagaatccctgagggagaactgggacaaaaa---------------------------------------------??????????????????????????????????????????????????????????????????????????????????????????????????????????????????????????????????????????????????????????????????????????????????????????????????????????????????????????????????????????????????????????????????????aaattttaggtaaaatatagtaaattctattaactccaggccccaaatggtacaggtggtgtcaatacttgatgttccaagaagattaggatcaacttcattccaatcaaaagatgtcagttgggcacaaaaatccgaatttttattctatataaaaagtat--taacaagtggaaaaat-------------------------------------------------------------------------------------------------------tactgggtcaactagaggcctggtcagtccaccttcgggaatggaccatactctaacaataccatcttcacacccacttgctataacatgatcattgaaaggacaccaagcaatatctaaaactgcacccttatgccttgcaaccaa----------------acgcatccagtctgaaaagaaagaaa--------tcaataaacaatactttcttagtttggcttattattttcaggttgaggacagctatgaactatcttttagagatggggatataaaattggacgtttttttcttctatgaagaaagggattatgtttggaatggtgggacgcaagctcggactggaaaaaaattcaagtaagtccttttggaaaattagtagtacaaaacctgaataaccaatcatatttccagaaattacttggttgcagcaccttctgcaaaagatctgcccacacacacgacaatggtgtcttcttctaaaagttgtgaacttgtcaccacattcataacattctttacagttgctgtctggcatccaatactgtttaaaatcactgtctttgtattgtggatcctgt------------acaaaagaaaaaata-------tgatatttttcaaaaaa---------------------------------------ctgttgtggaagctattaacgtcatccgtcaacatggcatcaacttgtaagttcttcgatgaagacgctgtgtacagaattaacaagagaaaattagtagattttggtttggttttggaaaattcggaattcgtaag--------------------------------------------------------------------------------------------------------------------------------------------------ttataggtcttattttggtatctgagccatacttcagtgaagcaggctatgaacgccaaagaggtacgcaacaaggcagagaaaacagtagaatgtataacgaa--------------------------------------------------acaacagaaatcaggcattagatagacagcctttaaagttcaaagtttaaataactaccttcagctgcgtaagtttcttgccacccttggtttcttctggatggtaaaaccatttcaccttcacaaccatcttgccaccccaagattcccacatggtctcgatacgtccaatgtaaggaaggtgaggccgcccggtggataagaaaactgcacaatccccaacctaataaagaccaaaaa----------------------tactaaccaaattttcattcacaatgccatcactagcagcaaaaaatgccaaaatgtgtgaaatgaagtgtttttcttcagctttcaaatttcccaatctcccagatctttagacaagtcaacttcttctaccgtccaaaaggatgcttcagctttcttatacatctgccaaatatcgggatatttaatggggaaaatgacaaatcttccaggattttcacgcaacaaaggctccttacctcttttgcagatacttgtggaagttttttctcattcttaggaaaattgataatttctagtttgtcgcagatggtgtttttaaggctgaacttaatgaatttctgcgtcgagaattagcagaggatggctacagtggagttgaagtgcgtgtcaccccaactcgtacagagatcattatcttggcaactaggacgcaaagtgttctaggagagaaaggtcgtcgtattagggaattgacatctgttgttcagaagcgtttcaactttccagagggaagtgttgaggtaagatatttcaatttttggataagtttgatgtgattaaattttgtcataattagtacaaccatttagaactgaaattaatattttaaatgacaagaaatcttcataaaataatgtatatacatattcattacctcttggtggagtaagtgttattttgctcagctcacaaaaccctacaggaaatatacatggtgatgaagcatgataacaaaaccaatcagaaccattggcagccatcatgccatcaattcctatcattaaataattgtttcggaggactcttgtgacagtggcaacacaaaccgtagaaagattcaaaggatctattgcctccaatttcataccttctttaaattttaaatctgtcaatggattcctaacctatacagaaaatattatataatgagaaccttagaatatttttactttttcagcaaagactcaaggaattgcacagactctgggagctcttgctgtcacgccttgctgataaaggcctgaaacttcaacaagctttggtgttggtgcagtttttacgtcagtgtgatgaagtgatgttttggatcagtgataaagtaagattcatattgttagatca-tacttaagtttcgatttcagcttctagagaggcgttcagcattgatgcaaaaatctgatatccgacgagccatgcttgaggactcttatcgccttcagcaatttgagagagactgtgatgagacaaagggatggataagtgagaaactgaaaactgctacagatgatagctacttggttagtattagtttaaacgtttaattattatgtcaaatgattttactcaccttattattgctgtttaacaaagttagaacatcacccttcttcattgagacttctctcggacttttttctacataatcataaagagccattacgaattctttaccggcttgatctacaactg--------------------------------------------------???????????????????????????????????????????????????????????????????????????????????????????????????????????????????????????????????????????????????????????tcatagacataaattggatgttgtttcttgtggtaaaactacagcaagagtgcagaaagctatttgcagtggcttttttagaaatgctgctaaaaaagatccccaggaaggatatcgtactttggttgatggccaggttgtgtatatccatccatcaagtgcattatttaatcgccagcctgaatggtaagttattattacccaccttgtatatttatgatacaaca?????????????????????????????????????????????????????????????????????????????????????????????????????????????????????????????????????????????????????????????????????????????????????????????????????????????????????????????????????????????????????????????????????????????tttcaggtactggtcctctttgcgtaatctcgttatatctctactcagcagcatgcgttcaatcataagtctcctctttttgcttttcctcttcatccttatatttgcacttttaggaatgcagctcttcggtggagcgtaagtatgttattaacattctgag-ttttaatgcaatttcattttgcgtgaatttgcagatgaatccaagacttcacttttagccaaatcagcactatggatgatgacagcatatattgtcattactttgatgtcacttctatttccgagtagcaaccaacctgatgtgttacgttttgtgtcatggaatgaatttgttcatcacatggtagcacgaggagaagtaggtccttttttgtatgacatttagaaattgtgtaaccatactttaagacatttgctggcatcatctgagactctggagcagcttcaatcagcgattgccacgtattagttgaattaggaatgacaaatccaaaatcaaaaaaccattctgaaaagaaaagatagatttatat-tgaaatcagtaaaatagaaatttatacttcaaaagaaaataaga---------------------------------------------------------------------------------------------------------------------------------------------------tggcagcttcttgaggcaaaacaggtaactcctccatataaaccaaaattggagactgatcgagaccttgaacattttgatccacagttcaccagtgaaccagtgcagctgactccagatgatgtgaaaataattgaaaaaattgatcaatctgaatttgaaggatttgaatatgttaatccactcctcatgtctatggagga----------------aaagtaaattcacttgaaggaaaaaaaccgaaaatgaccgacctgtttaaaagcttgaagaacttcttgccgttgactaaaatgcctaaataggagaagaagagccccagaaaccaatggagggtaatcatgcattgtgagatgaagtagaactcgtaaaaatgcacgtcctccttgtccatcaaggtctatctcagtgtagtcatctctgttgaagtaaatgcattactcatatttacagatagagaaaaacttcaatctgcgcagtatgacttgcataatattgaatagcttgattcatttttgattcaggatcaccaacactaggtttcagcattcctgcaattccttattatgctgagccagctggtggcataaaatataaatgttatgccaacttctttaggagaaacaccatcatcaccctcagacaactcttccccttcctcttcatcctcatcttctccctcttggt----------------aactttgt-ataaaagaacaatactttttaagtcttgaagtatagcatcccaattatcaaagcattctccacaaggttcacagtagggagatcttccagtataacctcttgcacattgatcacaacgctccccagaaatcccagcagtgcatacacaagagccatcttcccttcgacatt-------------------------attgaaaataagacttacttggtgcaggtcttccttcaccaaaattaaaggaagaagcaaatattccaaaaggaaaggcaccaatgccaaaggacatatgaaatcccccatcaccaaa-------------------------------------------------------atttggcta---------tgctttagaaaaaaat-ttctatcaaaagaaggcttgggaagaaaattaaattaccatgccaagtaacttcagctgtttcttctaaatcttttccatatataacccaagcatgatcttcagataaagaaaggtggacatccttgaaacctagcacttgaaaagctgcaacaacagcaaatgcaacaccaaaacaatctaacttgttacctgaaaagtaaatttgcatatttgtacttcaaaaatagacaactgaaaatagaaaattattcaaatcccacttaaataattttaggaaaggtgaaatggctattttatctgaaattcgaaattttgttatgaggtacaatataaagcaaactatgatagctgaaatgaccaaaatgagccaggcctacgtgagccgcttttttcgtggagacattcaagacatgtctgaacgtaccaagaatgccttttacatgtggtatctcacgtgtaaaaacaatccctggaagctcagtaagattgtt??????????????????????????????????????????????????????????????????????????????????????????????????????????????????????????????????????????????????????????????????????????????????????????????????????????????????????????????gacctgttccgcctttccttttcattttcgagaatcctggcaaatccatcaaacttttactcacgctgctaacaccatactgtccgactgaagaccggggagatgatatgcaaagcttagatgtagcaccatggtgtgaactacttgatgttaaatactgagaacgtgaagatggcgatgaggaaagtgcaagaggtgaggatgcatgacccgaaaaggattcacgtttagctttcacttccgcagacttagggtgcaaacgatctggtgaaagcgctctcctcaacagcggagagctgggttctgcactctttggtctcataaaagacttctttgcagatgaacagatggtagctgataagggtgacatggcctttggcttagaggtttggaatggctgtgccagctgatagcctgagggatggtggccaacaggaaaagctagtggggatggtgatcgggtgggagaagttgaggcaatgggtgatggtgatggagttcgcagtagttgagaatttcatgaaaattgcacaaagttagagcgaaagatgacagtggaaaaacattgctgcactttgcttcaatgtgtggtcacgtcgaaatgcttcagttgctaatgaaatatgatgcagatgttgatgccatcgatgacaacat----------------------------------------------------------------------atgctttttaattcaacattccatatcatccgaactggcctctcgacttgccatccaattctccgcttgttcacagtctctgtagaagagttgcagctccaagcactgatc----aagtttcttccgtctctcaatccacgcactacactgttattccaaaataaaaattttccattgaaa---------------------------------------------------------------------g-------------------gattttatcttctggtctagaacagccaagacttcaaaatctgcttgagcagagttcagggattcttggaattgggcatgagcctcacgcaatgcctatagcgtattagaaaggataataattatatttcagaaaagggcattacacaactatggaattcttttcta---tagcttaccctgtatgtgaaacacatattacatggttacaaactgacagagacatttgaagaagcttgttggtgataatggcactagcatcagcaaatccaaaaagggaatggtcagtgaatactgttttcaagcccatggttttagcatgaaacattccctcatgggccaacgttgagaaggcctatgaaaggcagagaaaa-----------------------------gtggtgcggaaatcaattgccagagttctcactgtgtaccaccaaaatcagaaagagaacttgaggaagctttacaagaataagaagtacaagcccaaggatttaagacctaagaagaccagagcaatgaggcgagctcttagcgttaaagaggcttccataaaaaccgcaaaagaacacaggaagttgacagcttggtctatgcgtaaatatgctgtaaaagcgtgataaataaatctaatttttacttaccaggacgtatacagtgaatatgattgcacactcgtgaaaatcggcagttttcaaaggtgcagtgttcatgtttcatgaactttttgaatccatctttgttaagttgttcatcttttatatgatatgacttgtgcttctctgaatgaaaataaaaacattcattacatt--ttaaata----ttttttaataaaaagtttatcattttaatacagtttttttgtgtattaattttttaattatttaaaggataccgaagttaggggtactatggtagttagcctgaagaatgtatcaatggtatcaagcaaattgcttgttgcagcaaaatctgttgctgctgatcctggtgcaccaaatgccaaaaaccaactgtctgctgcagctaggtatttttaatcttaaaaattttatgtttt?????????????????????????????????????????????????????????????????????????????????????????????????????????????????????????????????????????????????????????????????????????????????????????????????????????????????????????????????????????????????????????????????????????????????????????tctaacccccgccgttggataagacagatcggggtggccgatgtggattcaggctcaaggcggaatgacaagatgcctggaggtagaaggggactcgtcgcaccgcagaataccttcttggagaacatcctcagaagatacaat--------------------------------------------------------------------------------------------------------------------------------ccaccataaccactaccaaaggagcaaatttcattattgtctggaatgtgagcaatgatagtcttttgggggttacagggccaattgttgatgggtggagctaaaaggaaaaattcacatgtttgatgtttattaaattctcatattatactctttcaggtcctgcaatattagtttatatgattggtggttcattattagccatgggtatccatccagttgctggtcattttatttctgaacactacatgtttaagaagggttttgaaacttattcatattatggccccctgaattttattactttcaatgtcggttatcatatggaacatcatgacttcccaagtgttcctggatcaaggctacccacagtgagtttttccagcgataattttcttcgatgaaatagatggtttagcaccagtgagatcttctcgtcaagatcaaatacacagttccattgtatctactcttctggctttaatggacggcttagacagccgtggcgaaattgttgtaattggagctacaaacagaatagatgctattgatccagcattacgaagaccaggccgatttgacagggaacttatctttccaaacccta--------------------------------atgtttgttgattctaattcctcgtagaagtgggaaggaacttcttctgacaccagtggttattagtcgcaatgaaaaagaaaaggtacttattgaaggctcagtgaattccctgagagttagcattgctgtgaaacaggctgatgagatagaaaagatcttatgccacaaattcatgcgtttcatgatgatgcgagcagagaattttgtggttcttcgtagaaaaccagtagaagtaagttttcttcataatttttttctttttttgcagggatatgatatttcatttcttattaccaactttcacacagagcaaatgtacaaacacaagcttgttgattttgtcatacattttatggaagaaattgataaagaaataagtgagatgaaattagccttaaatgcccgggctagaatatgtgcagaagaattcttaaagagagtaagtttattgtattactattgtccatttaacaatt----------------------------------------------------------------------------------------------gctcgtttcttccacttagtatttgaagaagaatttggacgagtgaaagatcacttcggtccaatcaaaagtgttgcgtttcatccagatgggaaaaggtatttcacatttaggtactttcatattggaatacattggggaagtggtgagtgaacaagaatttcgccatcgatggctgaacggtatcgcaatgatcagcaccattactgcttgaacttggacagtggaatggtaattgatggttaccgcatggggggagaagggcggtttgtcaaccattcttgtgagccaaactgtgaaatgcaaaaatggttagtatttctgtgttagcaaacaaaagcttgcgacacagttactgatgaaatataaacttaacaaattttctcaaatttttctagtggaatactttttttctttgcagttttgtcaattttgattgccttggtcatctaccctgcgtgctttgcttcagagatagaaaaaagcaataggcctgtatgggagtttggttgggcctatggtgtcggctggggatctgcaattttcctgtttggtgccatcctattgttgctctgtgacaaggaaacagaagaaatctattataaggagaggaccatcacccacgaaaatggggattccaaagcataaatgtgtgttgcttttgtgtacatagccacatgaatcatccatccagaacctatgtccagtttgaattaaccgttttttttttattttatgcattactatttgttgcaggttgcactattccagttaccagatgtaacattgatgatctctgtttataacaagcgaagcatgaaaaggaaggaaatgatcggctggttttcacttggtctaaacagcagtggtgaagaagaattagctcattggaatgatatgcgagaaaaccgaggagagcaagtatgccgttggcatgttcttctggaaacttaactcttatggcttttaaaatctgctcgttttcaccctaccaaaggtccctgcgccttttggagctcttcccacgtgttctgcattaaagagctctcctatgtcacgtgagcatggaaggaaacatccttaagggatgcatgtttgccatcacttcctagcggatccttccctggtgtgcttcttttatgcccatcatcagtgttccacttttgatgaatgttttctactttagcaccaaatgttaaatttaaaaaattctt----taaaatatttaatatgtagcatggaaattgctactgaaataagattccattctataaatttcagtggaggagcgggtgataaatgaggagtataaaatatggaaaaaaaatactccttttctgtatgatctggtaatgacccatgctttggaatggcctagtttgacagctcagtggctgccagatgtaaccaagtaagttttattttcttaatgttttttccttaaagcaacaaatcctactgtttaataataaacacaaaaatattttaattttatttttgatataagtagcattttaatgcactttgaaatgctatt--gtttgtaaatgccagtataaatttttatttgtgatgatttttttatagaatttggaggttttggatctgtaagtgggaaaatagaaattgagataaagataaatcacgagggtgaagtgaatcgagcaagatttatgccacagaatccatgcataattgccactaaaacaccatccagtgatgtgttaatatttgattacacaaaacatccatctaaaccaggtatgttgtttt-gttttcttagttctcttttgggtttgtacctcact-------------------------------------tcactttttttttttttctcagacagtggcactttgggatttgcgaaatctaaaattgaagttgcattcctttgagtcccacaaggatgaaatattccaagttcagtggtctccacataatgagacaattttggcttccagtggtactgatagaagattacacgtgtgggatttaagtaagatcggtgaagaacaatctgcggaagatgctgaagacggacctccagaactcttggtaagtttactgtatatttgatt----attgttaatttaatgtttttgataattatgtaatagcattattttcccatt-------------------------------------------------------------caccataccttgtccaccagggtacatacatcgaaatactcggcccaactcctcagcttgaactcttccagcaggtgtaagttctccaccccattttaggatcagcacaagtgatggttctctaggagtgtctgaaa---------------------------------------------------------------------------------------atgattttaaaatgttttcttatatgtcaataattcaaaaggttttgaatatatgtttattttctagcattctggagatatacatgaagctgttcagtgtctggatgaggctcaatctcttgatactgctgaccgatatatcaactcaaagtgtgccaaatacatgctacgagcaaacttggtaaaggaagcagaagagatgtgttccaaatttactagggtaaatattttattatttaccttgcacatttttataaaaataaattct-------------------------------------------------------------------------aacctaaagcacattctgtttgaaaccacatgcactgcatttcattcaaattttccattgcagaaactccttcctaaaaaaattaaaaatttataaacatttaaataaaa---------------------------------gttgagacagaccatgcagggttccacgtgtctggatggaaatcactgatgcttaaacaaagtctagtgttgcacttgaacctgccatttggggttatcatataaatgcttggaggtttaaaaggaaattcactagg-----------------------------------tgcaacaacgagcagatcctgtttatagtccaccgttaagtgtatgtggtttaacgtggcgacttaaagtttatcctgatggaaatggagttgttaggggaaactatctctcagtgtttcttgaactatctgctggcttacctgaaacttcaaaatatgagtatagagttgaaatgatacaccaaggttcaagagatcccaccaaaactatagttcgtgaatttgcttccgattttgaagtaggtgaatgctggggata---------------------------------------------------------------------------------------------------------------------------------------------------------------------------------------------------------------------------------------------------------------------------ttttgtttatatttctgcgtgctcatttgaatcatcttacagttggaatgttgtggcattgaaggtccgaaggactgggatatgaatatatacttcaattgctccagtgtagatgtggggagcagagaggcctgcggagttccattttcatgttgcaaacctcaaccaaatgtaaggatattggtcgtaaaagattt-----------ttttttttttcattaggcagcaaatgtttgagtttgattctcgacatgccaacaaagaagatgatgttttccatttcataggatatgttcccatcgacaatcggctatatgagctggatgggttaaaagatgggcctattgatttgggtaatagaattctgcttcaatattttttctttattttaatt----------------------------------------------------------------------ctcccggctggtattcagcaatggctcaaggacaaggcatgtccttgctgacccgtgcgttcagagtaacgggggacctgcagtacttgaaggctgccctgcgggcgatcaaactcttcagtgttcgttctgaaaaccacggggttttgactacatttttaggtaagtacgtttggtatgaagaataccccacaattcccagctcatttgtgctcaatggctttatatattcactttttggtttatatgatgtgcagcagagttgcactcacgagcattgtcgtgcggcaggacagttgtttcaggaaggtttggtgtcactcacgaagatgctgccactctttgatactggttcaggctctgtgtatgatctgcgacacttttcacttggaatagcacccaacttggcgcgttgggactatcacactacccacattaatcaacttcttttcctcagcaccatccacagtgatccaattctgaaatctgttgccgagcgctggacaggatacatgaaggggaagaaagcacctcacaattaaagttaaagttaccagtggaagtgtcgctggatttcagagcaaaagaccaactatccggactgatggaggcacagtgaggcagtctcaactcgattggtacattaaatttaagaccatgtggaccacacatcactaaagggctaagcaatgtttcacctacaaagagaa------------gaacgatttgaagatctggggctatcattggacgtagtaggtcaagctgtattttcagtgggctcatttttactaaaagctacagaaatacaacaagtgatagacagcagcatgaaaaactttaaagctttctttcgttggttgtatgccgttatacttcgactctctgaggagcctgtgccagctgaaataatgaaggtcacccaacaggaccttaactttgttgcagaatttctgaaggaaaattttactagtgaatgggatcaagataagaaaactagtttcaaattggagcgagtgggtcagtacttgaaaatggag-----------------tgatgcattacttgagacaaatcttactcataattgggtacattaaaagtaccttcctagcagaaatatcttctgggaactttgcatacactacatgtgcctcatgagtgtcctcatcactctgaatcaaaattttcccaatgcgaatagagcgacaacaatcccttagaccttgttccatggcttctccaaaataatatgattaatatgtgactgggaatttcttaatcctgattcaaattaagttattgctttttctttaacttttgcagctttttaagaatgttgctgaaagaggaagatggggtgaaaatctgatgatagcgtacaatgattataaggaaggacgtgtgaatgaagcattaatgaaatatgcttttttatctgaattaggctatgaagttgctcaaagcaattctgccttcattctagatagaggtatgataccacaaatttgttaaatttgtttttgtttctgtgatttttttagtcattactgaacatttaatgtaacaaaaggtatgtttttgcttttctcaatattacttttcaggctcgcatgggatctcttgccattgaagatatggatggtggcactttcaccattagcaatggaggagtctttggctcaatgtttggcactcccattatcaatcctccacagtctgccattttgggtatgcacgctattatagataggccagtagctatcaaagggaaggtgagtgtcatgctttactaatttaccagtttgttgaagatacaaaagacttttttcatccacaggaaagaatccaatagttgctccatattctgggcacatattagaaattgtagctcgatcagcaatggataactcactaacaccaggtccaaagaactcaacaaatttgcctaccactccaacctgcctgagatgctaaacgatcattgtacaatagaagttgtaagtaaaggaaacttataactatg-gaacataaaccttaattctgatgttcttctatttcttccatttggcagtgaatagcagtatccacaacttcgagactgggtgaatccagttctttaattaaacaaagtactgcagaaaggatgttcgaagtctacataaataaaaaaattcattaaacttcaaaata--????????????????????????????????????????????????????????????????????????????????????????????????????????????????????????????????????????????????????????????????????????????????????????????????--------------------------------------------------------aacacttgcccctgcttctgacaaagctttgttcttgactaatgcagtttcttgatcactgtttgcacaagcaccagcatgaccaaactgaacttcagaggtgaacattttagcacaggtaccaatacaccaagcaactaaaggttttgttaaccttccatcctgtaatgctctgcacacttcatattcttctacaccaccaacctaacatagaattaga------------------------------------------------------------------------------------------------------------------------------------------------------------------------------------------------------------------------------------------------gtcttggagctgctccatatccatagtcataaaagtcatcataacggccataataatcatcatagtagtggtccgcatagcctccctgatagtcaccatacccgtagtagtcgtagtcat--------------------------------------------------------------------------------------agttgtcaaaaatttgtctagttttttaaattcatacttttaccttgctaataaatttattttcatttcaggctttttcagttttctttgtgttcattgctttcacatccgacatgatttgcttcctttttatccctgttcattggctgttttttgcagcaagcacatatgtttgggtgcagtatgtgtggcacacaggtatgtaaagtggtttttatgggagtaaatattttttgtt-----------------------------------------------------------------------------------------------------------------------caataaagaatcttcacaagtattatggaccacaatagtattatggccacccatcatgatttctgaagtatattcatccattgctcgcttgctgtcaccaacatatggaacatatttgatcacaacctgaa------atattttttttttgttataacatgaaataactagaacatacctgaagagcattatagagcaattgatgttcaaattttttcacacctaggatattttgaaacatatcataaagctgttccttactgagtataagttcagaggcaatattttgctgtaacctgttctgtggctttctggtatcttcatcaccacgaaaaatagcatcaaacttactcatccatgatgtcaaaacagtttctttactaaggccatcgatttcaggtagactacgcactcttttttcaatgttatttttgaatacttcccgaaaatcatgtcctgaacaggcaccactttgaacgatacgttgcactctgtcactcttgaggaaaacttcattataactctgcactgcattttggaaggcctcatcggctgcaatttgggtttctccttttagaaacgactgaaaacgcccttgtatagtgtcgagctgctgtttggttattttggtctgtcggcgtgtcatatctgtaggctgttttgcattaaatggataggcaatgcagcg------------------------------------------------------------------------------------------------------------------taattataaattgtttgattttctccttatagaaaacttgtgtggtggaagatttcaccagcatcttcgtgatacatttgccccacaagtcatacgatatgtggatctcatggagtcatctatagctcaatctcttcataaaggttatgaaaaagagcgatgggaactgcaagggtaatattagtattaataatttgtttttatcgttttatatttttattcgtcgtggat--------------------------------------------------------------------------------------------------------------------------------------------------------------------------------------gcgaaatccaagatcactgatatggtagctatacgccatgtcatctcctgtggcgaattgcgcaccaccctaattttgttgtgtgaggatggaagtctacgcatctacatggcaaatcaggagcagactgggtactggctcactccagctttccagccatccctgtcacccgttgccgcaaagccatcaaagaaaaagaaggctgctaaaagtggtcgccctgttggcagtgtctcttttcctatggatttctttgaacattgtaacccaatgttacctgcatataagggattgcctgaacaccccctacttctctaagctctggcaagtactgtaaaagtttttctaaaaggatcaatctcagagtatgcaggcggaaactggtatcaatgtcggtttcaatttccaaaccttcttctccttggggcattgatgaactcggcaagccaactgaactggtttcggagcgagcaccggtagcaatactttcagggacattgtctccatatgcactactgcggccactaacattatgctcacccataat--------------------------------------------------------------------------------------tccttcatcgcaaccggtagtgttcagccagacctggtttttatacctctgtgagtatatgatgatgcaacagacaccatttgttcgaaggcaagtgaggaagttgcttctcttcatttgtggctctaaggataaatatcgtcagttgagagatttccatgcgcttgaatcgcacatgaaagatgtaaaggttatttgcaatcagggtggctttgaaggtcacttatctagcaatgctgctatcagcttgtcatacgattctttgataaccatgatcgaacacctgaaagcttgcagtgaaatagctacatccaggacatacaactggcagaaattctgtcagaaagatgaaagtccttttgttcttgatccatgtgagtttcttgttggacgaaggagtatctccaattatattacaactatcgttctgttcaatctgtggtggaattgaaaaataggccatccatctggcataaagctaaaaaatgcactcttgccgctggtcaaactgagttgaaaattgagtttcctctcccaattgttgcttgcaatctaatgatagaatatgcagatttctatgaaaacatacaggcatcatctgaaacattacagtgtcctcgttgtagtgcttcggttcctgccaatcctggagtctgtgccaactgtggagaaaatgtctttcagtgccacaaatgtagagcgatcaactatgatgaaaaagatcctttcttgtgcaactcctgtggcttttgtaagtatgccaaatttgattacaccattactgccaaaccctgctgtgcagtagatcctatagagaatgaagatgaccgcaaaaaagccatcagcactattaacagtttgcttgaaaaggctgatagggtttacaagcaacttattgcaaacaagccagctctggaattcttgcttttgcgcatctatgaacacggattgctggagaagagcccggacgataatagtggatccacaacaac------------------------------------------------------------------------------------------------------------------------------------------------------------------attctcggggatgtccacaccctcagtgtctaataaccttaattttatgtccatactcagaagtgtttctaaatcattcttagtttctttacttgtcattttgtttccaagtaaggcatttatgccatcagtccaatagtcaaattctttatcattaggagctacaaaatttagtggctcttgatcagaatctggtatcaaagaaaatgctacagataatgtagattttgtacgcttcacttctttc-----------------------------------------------------------------------gctacaataaactgttttaaaccctccactgtcattccccgccttaaaactcctcttacagtaggcattctagggtcctcccagctttctactataccttgctcaacaaaccaagttaacttacgtttagaaagaacagtgttggtcatattaagccttgaatattcatagatgtgaaccttgcggagtcctaaagcattcaagaaccaaaagtactggtcgtcacgatcatgatattctgtggttcttagagcatgagttacaccctcaatactatctacaatgggacatgcaaagtcataggtaggatagactttaaatttttcaccggttcttggatgagccattgccttacagcgataaatcgtaggatcacgtagacaaccattatctgagctcatatcaattttggcacgaacacaacactgtttgctgaaatctgttcctcttttcatctcttcccacattgacaaatttttgtcaacattgtt-------------------------------------------------attacatgaagtatctgcagatacctttgaattgcttatggatcgtttggaaaaggagtcttattttcaaagtcaaactactggcaaagatcccaatccttcgattgacgaagatgctgtttgttgcatttgtaatgatggagaatgcc-----------------------------------------------------------------------ttacttactgacatgttacttcattgagcttggactggtcattgcagtaataaaattttccattgaacaactgcactgctatcacagcaaagatgaattggaacaaaatgtagacaatgaggatattaaagacattttttaaggaggtgacaacacaatcaaaaacagcctgaaaaagaaaatgtgcattattaaaatgattaatttcttccagacccatttgctgatgccattagggctgatgagcaaggtggccaagataaactaattcacgttagaatccagcagcgcaacggacgcaaaaccctcactacagtacaaggtatctctgatgattatgataaaaagaagattgtaaaggcatgtaagaaggtatgttgattttttttgcctttgtaataaattaaaattatttaaggatgttttatga---ttatctttttaatatatgcttctttgtttatattgtaggaatttgcatgcaacggtactgttgttgagcatcctgaatatggtgaggttattcagctgcagggagaccagcgtaataacatctgtcagttcttgacgaagattggaatagctaaaggagaacagctgaaagtgcatggtttttaactgccttattgttctatgatgcctgcagtatggaatgcattccaaattaacatggttcattgtaatcccagatgccaatttcttaaatctgaatttgtttttgatttatctgtttttttttatctagaatttggtgatgcccgatgcttatgagcgtctaattttagatgtattttgtggaagtcagatacatttcgttcgtagtgatgaattagctgaagcttggagaatattcacaccactcttacaccagatagagaatgataagattaaaccagcgccttacaagta--------------------------------------------------------------------------------------------------------------------------actttttgctgggcaattccaagagcttcaaaaagttcagggtgtttgactggcaattcaatgacttcttttatctccttgatttgtttgtccaatcctccaaccatttcataagtagagtctggaactttttcaaccatcatgagactcaccaaagggtcaacctgcaacaaacaa------------------------------ttgtaaatttttatcaaattatggttaagtaacaatttattacacccttttatttttttagaaataagctgacaatgattgcagaaccactagaaaaaggccttgccgaagacattgagaatgaagttgttcagatcaactggaatcgtaagagacttggagagttctttcaaaccaaatacgattgggatttgttggcagcccgttccatttgggcttttggtcctgacactactgggcccaatatattggtggatgatactttgccctctgaggtattttcatatataacctattatgtttattaacatgtaatgctggattcttcagaactggatcagttttcttcagaggaatgcaggcatgatcctcctccaaatccttcaaacagatttctaagtgaagctcaccagcaccagcaacaatgtgctctcctgattcttcaataatgcactgtaagataaaatta--agtttggtcttaagagaacagcatatatatacactaatttttcaaggatgcttttggttcaaaaggagcgtgaaaaggaagtttcagatgatgaagccgaggaagaaaaagaagaaggaggaggatgataaaccgaaaattgaggatgtaggtgaagatgaagaagataagagcaaggacaaaaagaagaaaaagataaaggagaaatatacagaagatgaagagctgaacaagacaaagcctatttggatgagaaaccctgatgacattagccaagaagagtatggtgaattctacaagagtctaaccaatgattgggaagatcatcttgctgtcaagcatttttccgtagaaggtcaattggaattcagggctctactctttgttcccaagcgagctccatttgatttatttgaaaacaggaagcagaaaaataatataaaattgtatgttcgtagggtattcatcatggataattgtgaagatttgatcccagagtaccttagtgttgttctgaagattttttttattaggtatccagcttcagtattcgttggagatacattttgctactttgctggaatgacatttgctgtggtgggaattttgggtcacttcagcaaaaccatgctgttattttttataccgcaagtgataaattttttattttcactgcctcagctctttcattttataccatgtccacgtcataggttaccaaggtatactttgcaaat---------gg-gatatttttggtagtttggcagaaaagcgggagtcaagtcgtgtgaaagaagccaacagcgtagggttttagatcaagcaacaagaaaaaggagactaaaaaaggctctagaagctcttgaacaggataacttccatgatgatccacatgcaaatttggttatgcataaaaaagctcctaaatttgaagagacgttgaaaacaaaagacgaaaaaactcaaaggtgaaccattcaagcagcgttcagaaagaatttttcagctctcctagaggaagagcaatttactgtaaaaggtgctcctaattatatgagtgcttgtgtacctccctcaaaaattccagaaagacatttttgtgctgtgtgtgggtttgactctaattataaatgtgttcagtgtggcactcgcttttgttgtgtaaaatgtc???????????????????????????????????????????????????????????????????????????????????????????????????????????????????????????????????????????????????????????????????????????????????????????????????????????????????????????????????????????????????????????????????????????????????????????????????????????????????????????????????????????????????????????????????????-----------------------------------------------------------------------------------------------------------------------------------------------------------caatggtcagggtattttggtgatgctaggcagacaatgcataataaatcacatgcgattgttactgtgggacagagatatgaggtgagaaacattttattgctcaatattttttccattgttctggttccttacaaatatgaagtgaaatttttaattttggttaatttagtttttatgggtaggttgcatgcatgcagtttgtgaacatcgttgtgcattctgtggaggatatgaattttcgggttcatctgcaatatgaattcacacaactgggactggatgattacctagaaaagcttcggcagactgaaagtgaagaacttcaagtacagatttcagcttatcttgataatgtgtttgatgttggtgcactaatggaagattcagagacgaaaagtgctgccctcgaacaagtagctgaattggaagagcagctatcgcgagtaagtatttttctaagattttttatgttttagaaagtagtaaaccctgatgatttttttccgttctcagagcagataacaaatgcagcagctgatagataaactgatgagaaactttatc---------------------------------------------------------------------------------------------------------------------------------------------------------------gccattcattgctgccaacatcagaggtgaaatccctaatttgctaccagtcctagttt----taagaagtttctttgcgtactcattataatgagggtattttattttaatcaataattataatatt------taattaaatatatttttgcagcggctcatgcagtgacttacgataaataatgcctggcgcttttgattctatatccattctgtttttagtgt------------ttaatcttttttagggaaactattgctcgagtaactggtggcatgaaagtcaaagcagacagagatgaagcatctccatatgctgctatgttggctgctcaagatgttgcagagaagtgtaaatttgttggaataactgctctgcatatcaagctcagggcaactggtggaactcgaaccaaaactccaggacctggcgcacagtctgcattgcgtgctttggcacgttcaggaatgaaaattggtcgcattggtgagatattgcattttgtagtgaccaaataacaatacatatgtaaaacaaacaaaatagatatagtttattaccttgaatgtatttctggagtgtcatcattatacttgctacctctttcccacattccataatccggtgtacggtaagctcgttctacataatataccaagttttgcacaaaacttacttcat--------------------------------------------------------------------tggtagaaccgtctgatattgctgttactggaaaggaatattatatttgtgacttcaaaggtcattgcgtaattgtgttttctgaaagtggaaagtttgtaagacgtataggttgtgaaaatgtaactaattttcctaatggaattgacatcagtgatgctggcgatgtgcttgtaggcgatagccacggtaatcgcttccatattgttgtgttttctcgccaaggaactactttccgagtttgaatgtccatatgtgaaggtt--------------------------------------------------------------------------------------------------------------------------attgcataaaaataagct---aactaaaaaacttcaaattacgaatgaaacttacatgaagacagcatccttttctacaactaaagcaggagttttgaaagggaaagaatatatcctgtggactagatatttggaaagtagatcacaatttttatcttctttaacagatacgtaaaacagagaagcaccgtctttcgttacaattaaggatttctgcaaactccacagaaaaggac---------aacaaaaatatattttgccattgtttgaatttttgtcttcaggtgctgattgtgatttcgtttttagtcatcttaaccgtgagtgtgtggggcattgtccgtgttggcaatggactggatttgactgacattgttcctaggaacaccaatgagtataattttcttagccaacaagccaaatattttggattcttcaacatgtatgctgttactcagggtaactttgaatacccaaccaaccaaagacttttgtatgaataccatgatgctttcacaaggatagatagaataattaagaatgatgatggtgggcttcccgaattttggctgtcactcttcagaaattggttacttggtgagtt--------tattcaaaaattccatacacaacagatt----caaaattcttgct---------tccgaaaaatggctatgtacaaaggtgctgctagtgaagccggaagagcattacagctgaagaaaaaacgagagaaagctttagaagaattggagcataaaaagaggaaaatagaagaggaaatgaaattagcaaatattgaaaacaaatttgctactcattatgatgccgttgaacaacagttgaaatctagtactattggtttggttacattagatgaaatgaaggctaagcaggaagatgtggttaaagaacgagagcggcaattagctcaaaggcaacatgaaaaagaattacagcgacaaagagaaattcaagaaaaacaagaagcgagagagagacaaaaaagacaattgctgctttatcttttaaaatggatgaagaggaggaaga-----------------------------acgagcagtgactgctgatcaactaatgtatgtaaaagaagatcttatcattccccatcattacactttctatgacttcattgttacgaaagcacgcggaaagagtggccctctgtttagttttgatgttcatgatgatatccgtttagtcagtgatgctactgttgaaaaggatgaatctcatgctggaaaggttttgctgcgcaactggtatgaaagaaacaagcatatatttcctgcgtcac---------------------------------------------------------------------tcctaaggttgaaccttgcctaccacgatcagaaaaactgagaggtatggtccatcatggtattcctcattccctaagaccacagttatggttgagactttctggtgccatgaaaaagaaactttcctctgatctcacctacaaggatgttgtgaaagctagctccaatgatcacgttatgacatcgaaacaaattgaaaaagtaagatattggcattt----------------------------aatgtaatttgaattttttatgatgtaggcaaaagacgaagtagtaaccatcagtgtcctctgtgtggtaaatcttacgttaatgaaggatccttacgtaaacacatttccacccatcaagagccagcctcagttccttgccctccattgcgaatgtggccttgcactgtttgtcaaaatgttttcactcaggaggccggtaagtatctatttatatggtggggacttggattctattaacatgcatgtgcagctcttcttcttatctaatttgattgcagatatttctacaggctcttttaactgttgtgacatctcaagcatgtgaggtccacgaaggtagtgttttacaggctgtgagaacatgttacaacatttatcttgctagtaaaaatcttatcaaccagactacagccaaagcaacattgacacaaatgttaaatgtaatatttagcagaatggaagcccaagcagtaagttcattacttttgctttttttcatatactttcata------ttaaaagttagttcattcatttttattcaggtaaaaaacaaaatgtcaaaggagcagtacatacgaatgaatagaggaatcaatgacagtaaggacctacctgaggaatatttatcccaaatttacgatgaaattgctggaaatgaaattaaaatgaaatcgacgcagcaaaattcagtggaaagcaaagtatgtttgttttcctttctagttgtgtatgtgtcacaaaattttcttaatataaatttttagacgggcatctcttatgtcccctcggcaaatttttcagcagtccaacatgactcaaaaatggcaaagaagagaaatcacgaattttgagtaccttatgtttcttaatactatagcaggtgagtttaaatttttccatcaaactttgattttatgtttcaaggtatttttatgatttcaaaa-------------------------------------------actcagagacagctttctcaacagcaagattacgagaacaaaggtctttactgatgacagtacggcaattaggacatgaagcggtttcatctcgtaatcgtgcatcagctaagagatgagtgaaacatcctgcacacatcaggtgaccatttgtgcactaaaaacataaaaaattaacaagtttattatattaataaatattaatt--------------gaggaagctaatataatcactgcttatcatgaaggaggtcatgctttagttgctcactacacaaaagagtcacatcccttgcataaagtgacaattattcctcgtggtccatctctgggacatacagcatacatcccagcaaaagaacattatcatgttaccaaagcgcaaatgttggctcaaatggacacactcatgggtgggagagccgcagaagaattaatatttggcactgataaaatcacttctggagcagcaagtgatctcaaacgagcaactactattgcaatgcatatggttaaggattgggggatgtcggacaaagttggcgttcgtacttttgatgaagatcataacacgcttgtggtagttagtgacttagctgctagcacatcagaagtaattgaatcagaaaatttaagtatctgtatttggttgaataatctttaggagataggactaaacctcttccttttctagctccacgatatacagtttcaacaatgtcaatcatttcactcttatcctctatagcccaattgattttgttgttatttcctgtgcccaaatctatcataatgtgcttgttgcgaaagaaaaacatcactgtgcacgggtcatacaattcatacatcttgttaaaatctggaacttctgtggtatctaccatataaattacagcaaaattttttatcttttgtgcaatccggtaaagcgtttcatccattttcatacaagtgggatcccaatcatg-----------------------aattttccttaagaagtgaactgcttgttttgttttagtgaattcttgtatttgtcactgacaaccagaggtacctcagggatttcttcaattttgtgcctttggacataactaatgctggaatgcctgtagcagcaacagcagaacaaattgcataacgtcgttgtttaatattgattttcctgtgccacctgcgccatgtcttagttggtgcaaacatgcgaccaccacgacacatgttgccaaaagcaccttgaccagaacgatgagttccaccaccacgcacacgcggaatacgagcaacagctctgccagttccccaagattcagctgatgtctggtgacctaaagttataatttgtatgtttttttaccagattagaaaaggaataccattactgcatgcttatggtttagaagatcttttttataaatatggtgttgacctcgaaatttgggctcatgagcatgtgtatgaaaggctgtgtccagtttatgacagaaaggtaaaattgattttaaattcgatataaacata-----------------------aatgatgaaaaagtcatcaccaggctgaccttgttccactatcacatcaccatcattgaactgcaaaggttccaaggcatctgcaacagtcagtcgctcccactgatcaagactttctgtttaaagaaaagaaaataatatccccaatgtttactctcaatagcatgccacagcattattccatatctctcggtacggggtctctgtggtgttcctgatgagccccatgccgccaacgtgttgctttcaaatgcagagggcagcggtgtggggaaatttaaagagccccctgttacagtaatcccaggaaaagtaagctttattttgtttagtgcttttaattagctgtacaattttagt------------------------tactagtttaaattaaaactaatttacagaaattacctgttagtagctgcattgtagcagtaattaggaagaaaatcgtaattcaattcccaaaaaacatgaagacatatacgaccataaggtgcgagaacattatggtttgcttcccggaacatagcatcaaaatcatccaaagtaatgtacttactaagcaacttgtgggctaatttattgacacctattaaaccttccagctcctaaaaaa---aatattcagtttaaattttttaattcaaagttaaattaagataaattctaaaattaaatttgataaagcatcaacattgaaagtgaaaaacaa--taccaattctgcatgaacagtggcttcttcaatgtactttgccactccagtaacaaaagcatttctatcttcaaaattggtatcaaaatttgcatggtacacaatactacaaggctgggcttctatacatggctgttgatcaggaagtggcagttcatccaatacatcaacattagaaagtgcatcagataatgtcactttttctgctgccattttttcctaaataaataaaatttctaagcaaaccattt--------------aaaa----gcccgccttgctgcaatgcttcgccagttagcgcagtaccatgcaaaagatcctaatcaccttttcatggttcgtttagctcaaggactggcgcacatgggcaaaggaactctcactctttgtccatatcaccatgataggcaacttcttagtcctgtgggtgtagcaggattaatggctactttggtatcatttttagatgtcaaaaa---------------acatacctatttcaaataagaaaaaaacttacgaatcagcaccattccagctacattcaaacttatcaaaaatgcaatcactttcatatagggtacagagtttagtacgaagataatcatgaacaggaaaacattcaactggtttggatcccatatgaagatcccacagttttacatataagtaatcccttgaaatcaagtatcttccactgttgctaaactttacatccgatatgctagaaattatttctgaaaagaagcttctattgtttgcatcttcaggttcttcaaacactagacataaaataattcatgaagaccaaaacacttttttaaaaatgtggcatgcatacttttccagcgaataattctgaaattactgtgatccacagagctaaaacgaaaaatatataagatagccccacttggtgactgctaggtaactgatatggttctccaccaatttcttccatcgtaaaacccattgggaaaataactgcagccaagcaaaatagaaccatggccgaaaagccgacccaccttgcatatggcactacttggctattccaatgagacatgatcaacaatccaatagttgccgtaacgcaaaagcagccaataattatgcatatgagtgatagcatccattc????????????????????????????????????????????????????????????????????????????????????????????????????????????????????????????????????????????????????????????????????????????????????????????????????????????????gagttggctgacactaaagtagtaatcgcggaggagccgaaaccccccgccactgcaccagagacagcgtttagtaaattagtcacaggatccgtggatccgaaggaactgttacatgagctcttcagtgattgggcaaaaatgccaggttgagagtgactgacactgttctgagttgtcgaactaggaatcggttctaggaatgataacagtggctctttctctttaccaatgccttggataatggcagaagtgtttttctgcgacattatatctttctcttcgtcgttcaagctgatattgtgctcacccatagcgtgagcgacgaaggatttagaataaccaaaagagagtttacatagaaaacacatcaatataggtttaataggtacagaagaatagtctaccataggaaaat---------------------------------------------------acttaccatcccatgcactagattcaacccaagcaacagaattaaacaaagcagccgtgccaccataacaggcatttgtagtatcaacaccttcaacatccgaatttccactttctcgaaacagctccattaatactgttttcacactttttgatttgtcaactattgtttctgttccaacttccaaacggcctatttgtgtataacttagaccagttctcttaactagtttttgtacaacagtaaggcacaaagaattaatgtcttctcgatcagagcaaaaacccattttgtcctggccaagtccaatagtgtactttcctttggaaacctggtcatacacttccagttccttttgctccacgtaatacgaaggaaaataaacttcaatggcaattataccaacatcttgtggccaacatttttaactttacctgcaagtattgccttatgcacacagaattctctaccatttacacttaatataacatcatagaacttttggttttcaaacagggagcccaaatcttccgataggtggcattctggaactttaaactggattgcattattttggccagatatattgactgagtctgcaactacactaacctgaaa----------------------------------------------------------------------------ctccgccaaaacacagagtttacggatgcagaaattcaagagtggtacaaaggttttctcaaagcctgtcctagtggccacctctctattgaagaattcaaaaaaatatatggcaacttttttccttatggtgatgcttccaaatttgcagaacatgtgtttcgcacgtttgatgccaatggtgatggaactattgattttcgggaatttctctgcgccctgagtgtgacgtctcggggaaaattggagcaaaaattaaagtgggctttcagtatgtatgacttggatggcaatggatatatatcccggcaggagatgctagagattgtaacagtaagttctgtttttcgtctttaaactggtattttctttgtcagatggtgctagtgtggataccaatgcaagtcagagaggagccaatcctagcattggagaagtgtcacttggcatgtcagcaagcttgagcttgggaagtgggagccatttagaccggattggattgacacgtgaccgagacagtgatagagaaagtgccagcaatgttgctttggctggaagcattgcaagtgcctcgttggttgctggaggagctcataagtaagtgcccttgtgcaggttttgcacaattttatttctaaggaaggaagatgaagatgatgaagaagatgaagaaaaagaaaacataaaaaacctcgatatggtggatttattttagatgaagctgaagtagatgatgaagtagaggaagatgagagtgggaggaaggagcagaagatattattgatcgcactcggccaaatgaagagaatacttctagagatattgatagccatcgtcggttacagatgatgtggacgtaa?????????????????????????????????????????????????????????????????????????????????????????????????????????????????????????????????????????????????????????????????????????????????????????-------tcattgtgaattttttgtatgtttgtg----ctttttcttttcagaatgttttcattgcagtcataacagaaacttttaatgaaatcagggttcagtttcagcagatgtggggtgagagagtaactattccgagtgaatctactcctcaggtatttgcattttcttttaatttaaaatgctgtcaa---------------------------------------------ttttttttatcctattaggtaaaagctccagctagagcaggtgctcttgctccatgtgatgtgattttggaaccacagaatacaggcttgggacctgaaaaaacgtccttttttcaagctcttcaataccaaccaagatttccaaaggaaccattgaaattttggttagtattataagttttggtttttgtttttttttataatactatgtctaagcaggaacttgacgacattcttcgttttggcactgaggagcttttcaaagacgacgaaggcaaagaagatctaatccactatgacacacgagcaatagatgaattattggacagaacccaagaaggaattgaacagaaagaaatgtgggctaatgaatatttgagttccttcaaagtggctgcatatgtaacaaaagaagcggaggaagagcctgagactgaaatcttgaaacaagaagttgaatctgctgatccagcgtattgggagaaacttcttagacaccattatgaacaacagcaagaggacatggctcgtactctaggaaagggtaaaagagttcgcaaacaagttaactacaatgatgccatgggaccacaggatgactcaacatggcaggataatctgtcagattacaattctgacttctctgtaccgtcaggtaattgtggttgagaatttaaacttctttattttataggtatcatgtatggactaagggtcatggtcccacgaattatgccaaatggagaacagccaccacgccataccgtgttcaatgggaactagactttgaaccatacattgttgttcgtagagatgtgcccgaatatgaccgacgtttcgtggggtttggctggaacaaagtctcacacatcatggaattacatgcacagggttagtatgacatgagaagttgatacatgactgagagaaattataatagtacaaaactggaataaaaaatatgatattttgaataattacctttacaacatctggatcaatttccccattgagactatcaaagtattttttcagatcttggtcacaatgttcaaaaactaatgtcaactttttctcgctatgcaaaacatcatgtaacctaagggaagaaaagaatatactgttaatatgtttaattttgtcaggatttaatggttggagatgaagccagtaaacttcgttcaatgcttgaagtagcatatcctatggaaaatggcattgtaagaaattgggaagatatgtgtcatgtttgggattacacatttggttcatctaaaatgaacattgatgcaaaaaactgcaaagtactcttgacagaaccacccatgaatcctgtaaaaaaccgggaaaagatgatagaggtaagtttattgttaaatttttgttttttaacttaaatgttttcaatccaattttttttcatgttaatactttttttaatattttgttgttgcaggtcatgtggctggggtatccaggaacaagtggtgctccctttatggactacatcattacagacagagttacgtccccattgtctctggcccatcaatattctgaaaagctagcttacatgcccgatacattttttgttggagatcacaaacaaatgtttccacatttgattgagagagccatcattgatcctaaagatagttttggtcgtaaaagtgaaattccggataatgttagcattgttaatgctactgatctatctcctattatagagaaagcgaagtaaaggtaattatttttaaattttaaagaatattcaatatccttttttttagatactgaagagagttccaaacagtgtcatatggctcttaagatttcctgctgttggtgaacccaacatattggcatctgctactcagttgggtctgtcacaatcgcgcatcatattctcaaatgttgctgctaaggaagagcatgtgagacgtgggcagttggctgatttatgcttggacacaccattgtgcaatggccatactacaggtatggatgtattatgggctggtactcctatggtaacactagctggagaaacccttgcttcgagagtggcttcttctcaacttacatgcttaggtgtaccagaacttatagctcacagtcttcaagaatatgaagacattgctgtgagacttggaactgacaaggatttgtaagtagaaaaataagatatttctgatgctttaattgcttacccttacccttgcgtgcaactctaccccatacatatcaagtcttttggcatgatccagaaaattatactcagcatcagctggtgtctggctcctaaaaactaaagattgatacaaatgtattcaatttttttttattttcagttattattagaaatcaatgttgtaattacctaagcaatttttcacgctctatgagctccaacacatcaatacagcgatcttcttcaggaatgtggactgcaagcattgaaacaggatcttcacacagcatgctccaccctctaatatcagaaagctttaaagcatgcggtttcaaatttacatttggtacacgtgcccattggtatggttgtaagcactgaacctgtcaaaaaaattgagaagttctt----------------taccttgggtggcttaaatggatactctggagaaaagtgaatatctaagaagaacactcctccttcatatacagaaccaggtggacca--------------------agaatagt----------------------agaaacccactc--------------------------------------------------------------------------tacaagttat----------------atacatgcattagggctgcagccatgacgcttcggacagttttgttgtccctccaagccttgctggctgctgcagaacctgacgatccgcaggatgctgtcgtcgctaaacaatataaagataatccagaaatgttcaagctaactgcaaggcactgggctcatgtctatgctggaggtacattcttttattattattctttttactgtgtgattataattttcctgatttaatgacaaaattaaaaggctcat????????????????????????????????????????????????????????????????????????????????????????????????????????????????????????????????????????????????????????????????????????????????????????????????atttaaaaaaaatcttcagctgcaccaacaacatttcatacaggagaacaccgagagcccaccaatcaacactaaagtcataatcttcacccctaatatctctggggcaatataagtgcca-------------------cagaaagtactggcaaactactgcactaaaatcaaccttgactaaggagtaaggcacccatttcttcatgaccctctctagcagcttccatcagaggggtgtatccttcatcattgacttcttca--------------------------------------------------------------------------------------------------------------------caattatttcaaaatacacacctttgtaaaagcaattctacaaatctataatgacccttatcagcggcaatggtaagggcagtatcccgggaagaaggcacaggaggcgcatttacatcagcacctttatcaagaagaactctgccaacttcaacgtatcctccagaagcagcctccattaatggggtgaggccagtctaaaaaataaaattaagaaagaagctaataataattccaat--ttgtttaagtatagaacatgcaatactaattttatt--acgtaatttgtagtaaaaacaaa-------tacctcaacatagccactcaggggaaaatctttccgaaagggatgtccttcaaagccatagtctgttagaattcttcttaaatctggatgattattaaaataaactccaaacatgtcccatatctgtaaaaacaattttaaataatatttacctacaaaaatcatgactcaatccagaatttatttttttttcttcagttctgttttgaaggtatggaagaatcaggatctgaaggattagatgaacttgttttttcaagaaaggataccttttttaaagatgttgattatatttgcatttcggataattattggttaggcaagaaaaagccctgcataacatatgggctaaggtgagaattttttttcaaatgcgcaattttaatgttttaaaataaaattttagcaa---------------atttgtgatagtcaatatactcatcatgatgtcaagaacggttactcccgtaatggtgcactacgtggtgtttgcagctgcgctgaagggaaacattgcgattctatggatcggcaatttaatacattaatcccatggtgccttccacacactagtaaccgtcataaccattggtctggactctatggtcgactggaatgggaaggtttctttagcaccaccgttacaaaccctgagccaatgggcaaacaagtaagggatttaatttatttatcttttttagatacttttttttattaattttaatatgttaatgtgttaattttgttaatttagttgtctgtgctttttcttttagggcattgtggcaaatgaaactcttggttattttctgggtaggatatatctgttccttgttaaagttggtgtgaatccccagaaacttcgctttcgccagcatatgagcaacgaaatggcacattatgccactgattgctgggatgctgaaattaagacctcttttgtaagttgtattgtattttgatgatttaaaag--tgcaatttaa------atcaaatcctttgctggaattcagtttaccttttctgttctaacttatataatgataaattcttttttatatgtatttcctttttagggatttgaatggaataaatacaaccaaactcattatgatatggataatcctccacccaagattgtacaaggctacaaatttaatgtaagttcttattttacttacgatacaattgtttgcattggctagatcttgtgctgctgtagtctgcattcattacaaatcaatctttaagtttttggtaatgaggatgaaccagtataaagaagttcaagaatgtaaaatctgtgcaaattatggtaatatttttgtaggccttcctgatgagaaaacatttttttaacaatgaagaaacgggatacttcaaaactcaaaaacgtgtagctcctgtacagaatccaatgactgaccctagtgtaat--------------------------------------------------------------------------------------------------------ttatgcaattaaaaaattgttttagattgaacaacttgatattaaatgtaaattattttgatctttagctggtgatgggaagtgctgtcatggcatttgaagaagtctgtcctgagagaattgatttgattcacaaaaactacagaaaattatgtaatctgttagttgatgttgaagaatggggacaagttatcatcatcaatatgcttacttattatgcacgtacacaatttgttgatccaaataaacatgtaagtacaaaaatttaggtggaatataaaggagagggtgaagcaactgttgcagcttcggaagaagaaaatgtatcggatgctgatgataaaacgaaactggagaaaccagttgcctcctaaacctaatgaagaaacagaagagatggacagtgagcacgatgatccaactgggctagaaggtgctgcatttcaaagtagactaccttttgataaaatgacagctcaagaagctgcttgttttccagatgtggcacaaggcttgtcacaaacacagaaggtttttctgcacatcagaaatagactggtaaggaatttttttcttacattcataaatacctgttagatggcttcccgtaaattcaaaatcatcatcttggtcccagtgtttcagggacaagttgttgagcggagtagcattagcaaattctaaattcgcaaaatgccagtccagtacttgtctgtcgcgggatgataagtacacgtcactgaaataagataagaatatcaatga-ggtggtgatgtgtttcgcccgcgtgttctgggaccccaatgccaacctctttggtcacgtgggcagtacgacggccagccgaggggaattattcctcttctggaatctgtacagggccccggtgcttttggccctggtcgcaggggaagctgctgccatcatggaaaatgtcagcgatgacgtcatcgtgggacgctgcattgctgtcctgaagggtatcttcggcggatcttgcgtaccccaggtgagtacagacatgattgaatggccatgctggtgttcactgatttcgcatgttgggcacccatagtgttctttggcctcacagcagtggctggataccctctaatagacgtcacagactctaaaatactcttagtcttcttttaccccttgaactcttgtgccaatccgttcctctacgctatccttaccaaacagtatcgta----------------------------------------------------------------------------------------------------attaaaagcagtctacctgatgtaatgaaaaagtaactggaatctccatgaagaccaacagtcccaggtccaactgtatcagcaagaacattgactaatgaaaatgccccactcatcactccaaatcctaagccagagactgtttaggaaagtaaaaccaataatgaaattacatataaagacacaatacaaaatttgctagaaaaaaagatacaaatttgagtacctagctttatttccttcatccattaagtcatgaatatcttgatatgaggttacagccaacttcgacaggtcttcaacgtaaggtcccaaaagcgggtgttcccgaactctaagattgtttttatttttaggg--------------------------------------------------------------------------------------------------------------------------------------------------------------atcgcacgtcgtgagggacgtccagcaatacatcttatgcaggctggaccaagaagaagcgctgaggcagcatctgagcagggagacggctgagatgctgaaccagctccacatcaagagtaatgggtgcttcatgtacctggagaaagtgctagacggggttggggagaacttcattatgttgagagagatcaaggaaattcctggcaccctgaacggcccgccgtagtgtcccttctgctgttttggggcgcggctgtagacgcaattgacgccgagggccggacggtcctgtctatagcagctgctcagggcaacccggacactgtccgtcagttgctggaccgaggcttggacgagatgcatcgggacaatggagggtggacgcctcttcattatgcggcgttcgagggtcatgaggaggcctgcgaactcctgctggaggctggagcccgcatcacggaagtggacaatgacggacggatgccacaacaaaataagaaaacaccttgttgaataaccacagtgtccaatcttagtttgatttctgcacgttcaacaattcgttcttccacagtattttcagtgattaatctaaaaacacggacagccttagtctgtccaatacgatgagctcgatcctaggaaaaaacaacaaaaaaagcttttttaatgaatttttgttacata------accttagcagttttctcacctcggaaatacaattccacaccttgagtatttctcggattgtgaacttcaatatgcacttcgttatcatcttcatattctcttatgatagctgcttttaacctactcatttcattttgctctccatgcacaagcactatgtgaggtggcttcaagcagcgaataaattcacttgtttgttgataatctgtatgagctgaaaaagatatgtaatcaactgaaacttttaaaggtaacttctgtccagtcatagttgtaatttcttcaggttctgacaaaatatgcttagccaatgtgccttcaacacaatagccagcaataataacaccattctttgggtccgtgcaccaactctcaaacagttcacgtgataaaccactttgcatcataccaggactggccattacgacacatggtccgatatcatcaaagtgatcaatacttttcagattcgatatgtgtttgaatacaaatggattgttgatggcaatctgtcgacgaatcttttcattcattgcattaatatatgtctggtacacggccatacactttttagcaagtgatgaggcataataaatcggaatggcgtgaagctctggatgatttccatgctagcttccagatcagcttcactatataacatctgctcagtgccaatattactcacttttatataatcggctaaaagccaccgataaatcgcttttgttgcgtgggtcatgaagcatcgtcctttgaaggctgttttcagcaaaaaccatggtaaagctccacaatgatccaaatgaaaatgactaatcaggagaaggtcgatttcatcagcttcaattgtatccacaaacggcaaagcatctattcctgacaatccaggatgaattccacagtccaacataatttttttacctttaaattccaaagtaatgcaagaacgacctacctcttgaccagcaccaagaggacgtataaccagcaaatcattttcctccggcggaagtgctgccagagttgctcgctccccgggcatcatctgtacatccgagaggagcaacctcgtggccgtggctctcgtggagctggacgtggaatttctgccggtcgtggtggcaaacaaaggggaaacatggctggtaagcgtaagtttgacagtggtcaacagaaccagggggcctccaagcgccgcttccagaacagccgagggggcatgggcaactactggggtacccagcccattccccagcaaccaagaggcgcctctgggggcgacgtcgagtggtaccaggactcctttggccagcagtggggttaaatgtacttgttattagttaaacagtttgtgggcagagtggataatggcaactgtattgctttgtttattttagattgctattatgatgatgacagcaaccttgtagtaattatcctcatccctgtgatgtgcatatttatcttgtgccttttaattggtgccattgtatttttaagaatggcaaaaaagaaacgagccacaagaggtacatacagtcctagccgacaagaaatgtttggttcacgagtcgagatgaaccacgtaatgaaacctccaccagaggagcgtctcatataacattttatccacgtctaaattttggccacaaaaattaaatgtcctgtgcttttcatattcatcaaaagccaaagtctattgaattttgagcttgt-----------------------------------------------------------------------------------------------------------------------------ttgcctcagataaggcaaaccccaatatagcatatgaaaacaactgttgcttcagtgaaggatttctagcataccaatgatcaaactgccaaacacatgccaattccagcacctgaaagaaatttcatttatttaaaaaattataatattttcggtgctctttgtataggtagcgtaattggcatgatatccttaggatgatccagtatttcaaagcctgatagagcttcaatatcagaccctcatgccaatcgtctaaccttgacttgacgagacgttcaaagagttttggaattaaacaattttttcttcaatttttgatgttttaaaaatcatattggaggtttggtctagaatgcttgctaggaacgttttgtcctctggttttggaaggttgaagccaatactttttgagagtgcggaaatttgagctttagtattgatttcacaagaccaaaatattgccaaggtttcacctgcacggtcatccagttcagagagcttctgatctctttccagaaccttttcaacattgacacgcattacacccaccacctacatca------------------------------ttgcatataggtcaccaatttagttgatttgaaatgtaggttatctagcttcgttttaactttatacatcactttttcagataccgtacttgggatttgggagatggagttgagctcgttgtgagatgcgaacatgatgctgttatgcatggaccaaatggcgaattgcagtatattaatatcaaagctcttaatgaatgggatccacgggtga-----------------------------------------------------------------------------------------------------------------------------------------------------------------------------------------acgtaccgtttaaaatgatccagtatcctttcttcacggatagtatgtggtaaatttccgacccagagctgcctagtctctctaaccatcttgcaccaacgtccacatcaggtattcatttctcttctttctccata-------------------------------------------------------------------------------------------------------------------------------------------------------------------------------------------------------------------------ttacctgcaaataaaacttcccctcggcgaactggttttcgtggtcttgttctagggccctgcatgagaggcctttcttgggggagtaataaataatttttagcttcatcaaccaaatctctacaagcttcatcacttttgatcaaaagatcagagccaactgttcccacaagaaactttggtgtcaggagtggcaatctaacatgctgcaaaacctataaatttttaatgttttaatgaataaatgcttaatatttttccagagaaagtcaaaatcagtcaattattgtcagtggtgaatcgggagctggaaaaactgtgtcagctaaatatgccatgaggtattttgccacggtaggtggctcatctacagaaactcaaattgagaagaaagttttagcttcgaatcccattatggaggttagattttatttttttattgtaaccc------------atgctaagactaccaggaatgataacagctctaggtttggaaaatatattgaaatagattttaatccaagatacaacattattggtgccaacatgagaacatatttactagaaaaatcacgtgttgtatttcaggctcccgatgagagaaattatcatatattttatcaactttgtgcatccgcagatttggatgagcttcaagatttacaacttggttagtagtattgcactt------------------------------------atatgttcttccattacagtgtctttgtttttctccaaaaatccagaaacttcatactttacattgtctgcaaaatggtgaacaatgaaagctgtatttgaaagacgtggtttttcaaaatgttttgattttttgc------------------------------------------------------?????????????????????????????????????????????????????????????????????????????????????????????????????????????????????????????????????????????????????????????????????????????????????????acctgactctcgattttccaccttgatcggcatcggtggctttgaaggtggccaagctggtactgatgtcggcatcttccttcacaatcacctctatgttcggcttctcgaattcaggcttgttgtcattaatgtccctgagtctcacacgaactttggcataatcaacgtggtacggttcagacgattctccaccatggtcgctcacttggatcgtgatgttgaagccgaaacgttgctgcaagtcctcaaagtcaagaggctgtaatagaaaaagaaccaacctttgcgatttctaaccttgatgaatcagctgattaaatgcatgttgtccattggtcccaggttctccccatacaatagggccagtggaataattgacattgt-----------------------------------------------------------------------------------------------------------------------------------------------------gccatggttgctgcatggaatttgttcctgttagtgcatgtatgatgttttaatttccttttattttgaggtcctgcttattttgcttctggttcctgatgttggagtctttatgatgagcagcatagaataacaagatgttccagtttgtgcatgtcctttcatctgtatagccatcacagccattccccgcatagtgtgtgaagccatcaacagtatggaattgattgacaagcagccttcgtggaagataatggataacaaagggagagttacggttgtcctccattgggatcagagggatatccgccgaccacctgacagccaaggtagaagaggaaggccagaagcagtatggagagtggaagttatgtcgcaagaagttcaaacgtcggacactgccacatctacagatagctctgctagcggagctcctcgtgccaaattaactcttgagggattgggtcctagaccaccatcccgcacgctgcctcaaaccgaagatggtaaagaaactacttataaagaaggtagtcctgaacatgatcattctctatgtgacttccattgttcagctctacatgaaaaaggtgctcaaatacaagtgaacaagtccgttgctacctcgcccattcaagaagtgccagagggaagcgctgttcctacagctactgccccttcagctgttgctggagctagtgggagcagtggaacaacaaagaagggatctgccaagggacatgttcgctttatggatgaagctcatgaaaccaaaattcctgctcaagatgaatctgaatcagatacggaaaatacagctaacgaagaagagcagttatctgagcgttaccttttgctagtagaccagctgtctttagaacaaaatcgtcacttgagtgtcaaagacataggcatcatccttgaaaggttaagttccaaaattgtggatgttga----------------------------------------------------------------------------------------------------------------------ttcaaaaactgatgattgaaatattttgacaagttgaagctcacctctccttttaacttcaaacccctgtaattctgcaagtgaaccatcaaaattgaaaacagcataacgcttttttagtcttttcccttcttctt-------------------------------------------tgatttcaggatgcatacagatttgtatctgaagaggaaaagcttcagattgcagcacaagtggagacgttccgttgcgagaagagcaaatttgatagagaagtcgccaaatgggatgataccggcaatgacatcattgttctcgctaagcagatgtgtatgattatgatggaaatgactgattttacaaggtaagtaaattgatcatttgcagtgttattagctaatggagctttatgctttctcttccagcatgtgcaaagtgaccaataagcatggagagtgaaaaggttctgcagcggacgtcttccctgctccagaacaccgccctcagtgatgtcacgttcattgtggggccgccctcggcgtccaagaagtatgttgggcatcgggttctcttggccatgaccagccctgtcttcgaggccatgttctacggagacatggctgacaagtccaaagtcatccgaattacagacctggctcccataggctttgattatatatgcattaaagttttgcaacattaccatgccttccataccatggggaagaagcatcacaagaccactctgtcgaacccatttcgcctgaccactgctaataaactggtcaatgatgcactgagcagtgttcataaaatctccaaattgtgcttcccacataacaagggcattaggattagtcactgaaaatcccaactcaaatcctaaaataatatgtaaaatcacagataatataggagaatttaccaaatcaatgacacaatcctttccaaactttgccctccattcagcggcaacattacaaacgtgaactacagcttctggatcatcagcattgacatgaaaaatgggagcattaacaactctagctacatcagtacagtatggagaggatcgagcaactcttgggtctgtggtaaacccaatctaagggaataagaacaattattaaacaaattacgctatataacttaaaacttacctggttatttacaacaatgtggatagttccatgagtggaataatctggaagatcactgagatgaaacgtctcataaacaattccttgcccagcaaatgcagcatcaccatgaagaagaatactcattacctaatcatttcatttttagggaaattattgagactatggtgcaatcttattccaaaatatttggaaacctaaaaccggtgttcgatggaaggaagaacatgtacactagagatgatcttccagttgggaatgagaaggtagtaagttttgttactctttatttcagaaggcgaaagagaatggagtttctggtgcaaggggaactttcgtggggatctttcaagcagccaaagagtttgatggattttccgctttcgagaacctcgatctctttcttgttgatgcagtattgctcccggatgtcttctctggagtagatgggatgtcctttcttgttgcgtaggatgctgactcttctcttcaccatctcatcatccgagtcgtaggtgatagtgtcggccgagaggtcaacttgaatgctttcatccacgaggtcaaacgaagctgacttgacagaaatcggggtatctcgagagctgagggtcaaacgggaattggcaagagagcctccagctagaaaaagaagcaaggctaattcagaaaaacaagcaaagcaattggaagttcagttgatggatctccagctgaaaatggatgatgccaatcgttctctagcagactttgatgcaagcaaaaaaagacttacactggaaaaaagtgacctttctaggcaattggaagaggctgaagcccaagtttctcagcttagcaaattgaagtcatctctgacaactcaacttgatgaagcaaagagaactgctgatgaagagagcagggtttgtttgattataacacctagtaaaaaaattctaaaatttaataaaaaacttaccattcatttcccgcatagctttgataaaatcttggggatctttaaaactcacaaaaccataaccttttgttttgtttgtacgcttatccctaatgactttagctctgacaaatgattggtatttactaaaggctctgatcaaaacctcatcagtgacatcatttcctaaatctccacaaaaaatgcgaaagtcatctgaaaaacaaaaaattttagtttaatcaaattttatattaattgtgttttttttctaatgtttgctttgcttgctaattttcatggaatagagaaaatatattgaagacagcaaaggctcttgtggaagacacaaaaactcttgttgctggtgctgcatcaagccaagaacagttggctgttgctgcccaaaatgctgtaacaacaatcatacagttagctgaagtggtaaaactaggagctgcatcactgggctcaaataacccagaagcacaggtatgtatgtgaaataataacatactagaacatgccaaacgttttcattaactccttcaaaggaacagaatcggatgctgacaccaagaagtccttgaccaccccaggtgttagatggcacaatttcaacatcacgaacagtttggctcttggtgctatatacagtcatcactaatggatgttattgcttttttcttccatcagtcggaaaacattcccccatatgatgtagtgccttcaatgcgtcctgtggttcttgtaggaccatctctcaagggctatgaggtcacagatatgatgcagaaagctcttttcgactacttaaaacatcgctttgaaggaaggtgagattgttttctgatcttgagaagtaaatttgtaaattagattatgaaatgtttcattttcattagatttcaatcattctttgttctctg-ttttcctgtttcttttttttttttatgttttcagtgaggaagtttttgacttctcaagtggtcaaatgacacaagcaaaggctaagcatctgaaagataccatgtgtaatgagttttctcaaatcttccagctttgtcagtttgttatggtgagtgactatttatcgtagtctgaaatagtttatttttacatgagcttttgaagca???????????????????????????????????????????????????????????????????????????????????????????????????????????????????????????????????????????????????????????????????????????????????????????????????????????????????????????????????????????????????????????????????????????????????????????????????????????????????ctcacctttgaccaatcatagctagtagcataagcaaaaatttctccacgagcattaaagcagcttttcacaataggttgttccatttgctcagatgtctttagtttagttcgtgcatctttatcccaaaaactaaaccttccatcagaaccaacagtagcaagagtaccatgaactggatggaaagctatgtcattgacctaca--aaaatgtgaaaaataaaacaggtaaaaaaaaaattacgaaactatatttagttattttgaaatactgcataaatatcttaatttatgctcattttagatttttataaattgtgtcttttccaggcttacaatccaccaatgtcatctgcaagcatcccagatccaaattacatgtcaaattactatgcctcaatgtcttatccatatttaaatcaaggactaggtgatggtggtgc-----------------------------------------------------------------------------------------------------------------------------------------------------------------------------------------------------------------------------------------------------ttgttggggttttcgatgtttagtgctgtatttatagaaatctgccagctcgtagggtttggtttcttcccaatacggctgaaagtggccaacagacacatcgtttacttctacattgacggaattttgttgaaatggtatattagaatagagaagcaagttgaagagcctgataactggcttagatttggcaatccttgggaaacggccagaccagaatatatgatcccaataaatttttacggcagagtcgagcacacgtccaacggagtgatgtggcatcgaaacctggtggtaattagacacattaccgaagatggccgatagcgattcggacgttagtccggctggaactgaaactttatatgcttcaggtcctcgtgttgttacgatatataaaattgatacagggtttggttttaatgtcagaggtcaagttagtgaaggaggccctttaaaaagtataaatggggagttgtacgcaccacttcaacatgtaagtgccgttctagagggaggagctgccgaaaaggctggaatccgaaagggagatcgcatattggaagtgtaagtgttactactggaccgaaaaaatgtaatttttaaataccatctatttttaggttttcaacatatatatggctggaaggcacttgtgttcgagaaggtatcgtgaattctctaacttgcaccttaatttaaagaaggaatttccagatttcaactttccgaagcttccggggaaatggccatttacgctctctgaccagcagcttgatgctcgtaggcgaggcctcgagcaatatttagaaaaaggtaattgtataaaacattt---aaaaaaacaaaatgcgaatttcttacgtgtttttagctccaacataagacatgatgttctgattgaagaatttcaaaaccaaaggtatacagttggcaaacatcagttgctggctcatgtattcaaactgatacacatgattaattttcaaatgttttaagagcagaagcaaaattccagatattgccttcacaattatttccttatgccggt--------------------------------------------------------ttataattagtatttgataataatcc-aaattctgtagctacaattatgggacactggaggaatggagcgtgtggcttctatcactagtagttactataaatttgcagaagctgccattttagtcttcagtttcgattgccccgattcattcaatattctgtcccagcacctgctcgacatagtcacctatgcagaaagtgccaaaatatttctctgtggcaacaaaacggaccttgtcacacaaaagtctgagcaagtcacggatgctgatattgaagtgaaaatcttacctgtatttgagattttttctttccaggtgctggttcattaattggcatttttattgtttcttcgtaattagtaacaacaatagatcttagagctgaaaattcagtgtgaatctgactgtcatcaacagaccaaaaccgat---------------------------------------------------------------------------ttacgctctggcatttcaggaatgtcttcgccaaattcgtaaaatgtaccatcttctttggttatctgctgctccttgagatactcaatagcttcagagtagttcattcttttgaatggtttcttcggagcttgaaa----------------------------------------------------------tatttatttattg-tctattttggaaataaatatttttgtagagacggagaaccatattgtgagaaagactatcaaaaactgtttggtgttaaatgtgcccactgcgacaggttcatcacaggaaaagttttacaagttagtatttttagaataaaataaattttcctctcctccacatcagtaagcggataatcaaaatggcggtaagcaacagagggagaaatttacaggcgatgaacatttcatcgctatttagccgacttcagggagcattttccgaagccatggcgacgccaaaatttgtgattgatcgtagaaccattgaaaaaacgtggaaattaatggacaaagttgtgaaattgtgccagcatcctaaaatgaacttgaaaaacagtccaccgtttattctggacatcctccctgacacgtatcaacatctccgaattatttatcacaagcatgaagataaaatgcatattttaaacgagaacgaatactttagaatttttattgataatcttaataggaaatgtaaacaggcaattaagttattcaaggaaggtaaagagaaaatgttcgacgaatcgtcgcattataggagaaacctgacaaaattaagtttagt-------------------------------------------------------------------------------------------------------------------------------------tgaagcttgtttgcgtgctgattgtggtgaatgtcatttttgcaaagatatgaagaaatttggtggtcctggaagaatgaaacaatcatgcatcagtaggcagtgcatggctgtgagtatttgtttatctcagattttttgaaagtcatctcccttgatattaatt???????????????????????????????????????????????????????????????????????????????????????????????????????????????????????????????????????????????????????????????????????????????????????????????????????????????????????????????????????????????????????????????????????????????????????????????????????????????????????????????????????????????????????????????????????????????????????????????????????????????????????????????????????????????????????????????????????????????????????????????gtcgttttgttgtacattgcaggtgacagtgtggggtgactacggccgaatggaaaagaaagtgttcatgggggtggcccagatcatgctcgatgacttagacctttccaacattgtgatcggttggtacaaattgttccaccactcttcgctcgtgaacctgccccctcacgcggaactccttggtgtcagtggacagctttggctgactcca---------atgatgttggaccgaagtcttgggtagccttttccttgagttctatgcaaaaaaaaataaaatttccttaccttccatttagaaaacagatctggtaaaaacccattaatggctttttcgaagtacaaatctccatttatgtcaaaatgccacatttcacaactcatttggataaatatatacaccatactgctgcatgagcgataaacaatttttgtgtcttcagtgacaatgccacatgttactttttcaccttgagcatacatttcgcagacttggcacctaaatttgtaggaatgcattaggaaaagagttatttgccaaatttcatgaaattatggattttggtaaatgaagtagttaccccatcctaagaggatatatttgagtattccacttgtgtctgtgaacatggagaggaatatcaaattgtggagataaaggccttccatcaagatccaaaaataattggccatcagaaaatactgccatatgcttgtaaaaatcttgcaatcaatcttctaaaaaagaagtattcagaaa---------------------------------------------------------------------------------------------------------------------------------------------------cccgtaaaactcgtataattgataccgtctataatgctagtaataacgagttggtaagaaccaaaaccctggttaagaatggaattgttctgatcgatgctacaccatttagacaatggtatgaagcccattatgctcttccccttggaagaaagaagggagctaagctaactgagcaagaagaagctataattaacaagaaaaagagtaaaaaaaccgaaaagaagtatcttgaacgccagaagtacggaaaagtggaaccagctttggaagatgaatttatgaccggccgtgcccttgcatgcattgcctcgaggcctggccaatgtggaagatgcgatgggtatattttagagggtaaagaattggagttttacttgcgaaagataaaagcttctgaaaccacaattcg---gataatgtggtcccaaagagatagaaagtctgg----------tgttggcaacgtttttatcaaaaacctcgataaacacattttcagcttttggttgcaaggtaataaaccagtatgc-------------------------------------aagcaagtttaccagagcatcataaagtactgctccctgctctttcgcctacgatggaaatgggaacaattgtgtcatgggagaagaaagaaggagacaaattaaatgaaggtgatttgcttgctgaaatcgaaactgataaagctaccatggggttcgaaactcctgaagaaggataccttgctaaaattcttgtttcagctggcagcaaagatgttccactgggaaaggttaatttttttttaaatttatgttttttt???????????????????????????????????????????????????????????????????????????????????????????????????????????????????????????????????????????????????????????????????????????????????????????????????????????????????????????????????tgcttttaatacataccttataactgatgtgacagattctagtctagaggtgatatatgcatgggtaacttcaggtgtataggtctccagcaagtgaggctcggatgctttgacatatggaactgatgccaccattctctgccacaagctcagcaagtagtggatgctattgggggcaaattgccacatctggagagggtgggaccatcaaacatggagtatgcaactgccttacctagactgtatgggcatagga---------------------------------------tacttctgattgttctcaaaatgaatgaagatagatgtgaactc--------------ctgtagtaataatttctttttgttaattgttttt-tctaattgtgaaatgtgtaa-ttttccttgctttttcctcagaaaattcttataggtcttgctcgtgatttaagaggattagcgtatgctttcaatacgaagaccagttacatgatgctatttgagtggatgtatccttcaatgttatatatatttttgaaattatatatatgcatttgcatttaatatgcaaaacatatgacatatatatatgtgaaacttacagctcctgcataatgcctaacacgaaagctgtgatgtggtagagaactatcagtgaggaaattgcgacaaccccgactttcaaagtaagggttgtcttggcaggcttgtgtcagtttgtagaggaaagtctcatcactgactgggccttgccgaaggcactcttcatccaacatggcaaggataccgtggttattctgaaaagtaaaacatgtataca-aaaaataatttttaactttgaactataagtctgaaattgcaaatatgaaatgaggttaaaggaaggtgcaaaagagcagtggctggtgacaaaacataccaagggatgatgaaagaaacaagtccagtaaggaagtggttcggcgggatggtttgcttttgtgacggagagacatttttttaccttctcttttattaggcttttcct-----------------------------------------------------------------------------------------gccacgttgctctgtcgtattgcatctggcatcatttgttttggcacggttggcagtataagacgttaacaatgttaacaaaatttgaaactaaatctgcacgtgttaaagcacttagttttcacggtaaaagaccatggattttaacgagcttacataatggcattatccagttgtgggattatcgcatgtgtacattgcttgataaatttgatgaacacgatgggccggtccgaggtatttgctttcacacccagcaaccactgttcgtttcaggtggagacgattaaaaaatatatgaattcttttttcttggtacaggtatggaattacaaacagagacgttgtatttttactctgatgggccatcttgattacattcgcaccacaacctttcaccatgaatatccttggattctaagtgcatcagatgatcagaccatcagagtttggaattggcagtctcgtacatgcatttgtgtattgactggtcacaaccactatgttatgtgtgcacattttcatccaactgaggatcttgttgtatctgcttcact---------------------------------------gtctttaggtatttaattctttttttttcaaaggccatgacaggggtgtcaattgggctgcctttcaccctactatgcctctcattgtatctggtgctgatgacaggcacgtgaaactttggcgtatgaatgattccaaagcttgggaagtggacacttgtcgcgggcattacaacaatgtgtcctgtgttctttttcatcccaggttagtgtttccattttataatttt?????????????????????????????????????????????????????????????????????????????????????????????????????????????????????????????????????????????????????????????????????????????????????????????????????????????????????????????????????????????????????????????????????????????????????????????ggagcttttccactgtcctgttgctgtttcttccttttatttttttgacgtgcagcatgttctgcaaccatatcacttaagtcctcttttctaactgagattgttgctctcgaacagtttgttcataacgagcggccatggctgcactatcaagttccaattcacttggatctaaagcaacctctataccttggggaggtactgatgcagttccaggcatcttaatttttccagcaggaatggcagcagctaattcataaatatgagtcgaacccatcatagcagcaccaagtctttcacctttcttataatttc-----ttcttcaataaaaagcaatttgtaagaattcaaaattatacatacacagtgagggcaactccactttccttcagggggttcctcaagatcaggatccaagcatactaaatggtaagctcttggacaagtatcacacaatattatttcacccccttgttggcaaacttcacaataatcttgatgatcagtctacagaaaaaaaaaaaacattgaa-atatactgagaattctttgcacaattgtctgtatttagtcatggaataatataattttacaggctcgtgttcttcgtggagagaaaactattcgtctccactatgcaaactgcaaatcatataatgctgattttgatggtgatgaaatgaatgctcatttccctcaaaatgaggtggctcggtctgaaggttacaacattgtaagtgtcaatcatcaatatttggtacccagggatggtactcctcttaccggattgattcaagatcacatcatatctgctactttgctcaccattagaggacgtctttttagcaagtaagtcaatttactattttattttttaggaggaatggtgaagttactcatataaaaattcaaaacactggagattattatgatttgtatgggggagaaaagtttgctactttagctgaacttgtgcaatactacatggagaaccaaggacaattaaaagaaaaaaatggtgaagtaattgaactgaaatatcctctggtgtgtgcggatcctacaacagaaaggtattccgaaaa-------atttacaaagattagcaaaccttatttatgcaggatgggaagtatgacgttggtggtggggaaaaatttgacagccttactgatttagtagagcactacaaaaagaatcctatggtagagactactggaactgtggtccatctcaaaatgcctttcaatgccactcgtatcacggcatcgaccattgagtgcagggtccagcagttggtgaaagaaaatggacagagcagtggaaaagctgggttctgggaagaatttgaagtatgtagttt--------------------------------------------------attcagatggtccgtgctcaacgatcagggatggtacaaacagaagctcaatacaaatttgtctatttagctgttcaacattatattgacacattgcaacagaggatacaagcagaacaggtgatattttattttt--------------------cttacctcaaacagtggccaattcatagccattttatcaccatggttatttgcccaccatttaagatcttttttcgaatcagcattctgaattgtatgcctggactcctcatatatctgtgggagcctaatatgaaagctacatgg--cat-agcaccataaacataatattacaact-ttcttgtagcttattcctttttgccctgtagatagaactcgaagttaccttgcctggagaaggtaaagatcgtgtcttccgtgttggtattagatggctaggtcaagttagcctctatgctcttgatgaagcattagcaggtagagctcgttccattcctcttgatacaatgcaagctttagatgtggtaatgagacatcttccaagtatgacgtaagttttttt------------------------------------------------------------------taagaggaaaccaatggctcttataaaaaaattaaggaaggcaaaaaaagaagctggtcctctagaaaaaccagaggttgtcaagacccacctgagagatatgattgttgtccctgaaatggtgggatcaatcgttggtgtatataatggcaaaactttcaatcaagttgaaataaaggtattcactttatcaatgattgactgcatgtgtgatttatgagcagtatccccataaagcagagaagaccactgttctggtgcaatgcgaaggcccgcctcagtagcaatttggacaatttgggcatcatgttctcgtcttagagcttcatatgttcgaaattcttctttaagttgcataagagaagaatcaccttctcgtttagaaacctgtaaaaatgaaaaaaaaatataccttatctaaaatatcaatcaatggttcaatcaaaccattatcgatgactgcctgtatttgactgtcgtttccagcagttatgttggatatggtccatgctgcttcctaataaaacaagttaacatcacagcacataa--------------aaggatcggtgaaaaggatatgagacaacacaaagtattaatactggtctagactcaggaaaagggttcagataatcccacaggagagcaaacatagcagctcctacagcaattgcagagattgcaagacgtccat--------------------------------------------------------------------------------------------ataattatgaaagaaaccgaaaatttaattaagcctaattacggttttgtcaaattcgttaaaaacaaaaaaacatgaacctctatacttgttatacaaatgttccaatttcttcttgtctacagatgccttttgctccctaaaatagagatcgggattctggaaataattgtcggaagcaacatccaatttccagtcatgctgagcaaggcagaagattgcggttttttcacctgtttgtgtgaatgctatgaattgctttactttttccttttgagaatatttcaacttatgctgaaagagaaggaacgtgtataagtgagagctaaaaaacttcaacatcaatacaaaacttcatatcagtgcgatttacgaaaagtgaagccacttaccatcgtcaacaaggcttctttctgcgctaacacacgtcgcgataacaagcatgcg------------------------------------------------------------------------ctctgtccttgctcaaaggctcagtgggaaatgttaaatcgttttggtcagccagagtcctcagatcataataatactttgcatatacactagcaggaacattaatattaaattgcaacatttctaaaaactg--------------------------------------------------------------------------------------------------------------------------ctcgtcacaaccaaactgatggagcatactttggaacaggatttcctcatatgttatatatggttcatccagattataggccaaagagacccacaaatcaatttgttccaaggtaagtttttaaataaagta----------------------------------------gccagttgcaaatgtattgtagccgctatggaatgctattgcattgacaggatatattaattccatgccattattttctttgaaacgatggcacttgaaagcatacttctttttttgaacttccgggcttggatccagatactcaacagctacccttcctacacatgatacaaa----cacttcttaagatttgcagacaaaattgaaa---------actttgcttgtgtatatg-ccaata-taattttattccaggaaattataaatgcgaactacatgatccaaaaacaggtggctttatgccatctagtcctggaatcggcatgcatgttgagatcagagatcctgacgataaagtgattatgtctaaagtatacagttctgaaggacaattttcttttacctcaaacactcctggtgaacatgtcatttgcctttattcaaataccacaatgtggtttagtggaagccagttggtaagt--------aaacgaaatgataagcgtgaaataaaagttgcccagttagctggatctgttgctgaaacgtcagcctaccaccatggtgaacaagcactaactggaacaattataaatttagctcaaaattttgtgggcagcaataacataaacattttgcaacctattggacagtttggcactcgtcttcagggaggtaaagatgcagctagccctcgatatatttttaccctacttagtcctttgtcaaagtatatattctgtaatttggatgagccacttttaaggcatttgtatgatgataaccagaagatagaaccggaatattatgtaccagtaattccaatgatccttgtcaatggatctgaaggaattggaactggttggagcacaaaaatccctaactacaatcctagagaagtgttaaaaaatattcatcgaatgcttgatgggcaagagcctctgcctatgaaaccttggtacaaaaattacaaagggttga---------------------------------------atagatcttcttccagagtgaactcgtcactctcccgtaccagataaatgtccaggcagagttgaagaacgcgatccacatagggcatgtcatcaaacattatcgtgaaggaagaaccagcaacaaagcctctaaccactcttgagacaaccagcacgaaggtagtgtacaaacctacaatgctgaagaatatatagacttttttaagtctgagacttctattctgtttcatgtggtggtttagattcattggttctcgattttcaactccttcatgatggtcatattccttgtgggtctggtcagcatgattttgatgaggactttgcgtaaggactatgcacgttatagcaaggatgaagagatggatgatatggtaagtatgaaatgctagatttatttgttg------atcttatatgcatgtaaatacattttaaactccataccttttttgataacaaagagacaaaacataattagagctgctttctctcaacaaatacatgccatcttgacagcctcgatcccaaagaatccatt---------------------------------------------------------------------------------------------------------------------------------------------------------------------------------------------------tacctcgcaaggttgctttccaaatgtaaagacctcccatagaacgaccccaaagctccatatatcggattctgtagtgaatttcctatataggatgctttcgggcggcatccatcgaa-----------------------------------aatttatgtttctaggttatcacccatgtgatcctcaatatttgaatgaaagaattcagcaattagaagctgcttatatggaattagtgcagcttgccactgataggcataatcacttgtttgaatctcggaaattatggcagttctattgggatatggctgaagaagaggcatggataaaagaaaaggaacaaattttgtcttctggtgatattggacatgatcttactgccatacatctcctcataagcaaaaataagggtatttttctaatataatatcaattttaa-----------------------------------------------------------------------------------------------------------------------------------cagaaatgtctcattgcagagtgttggtgtgcatgtttggatttagataagatacagatggccctttgtagaggaacggtaagttggagtgtacttgctttttccatttgtttaacaatttatgtgttaatttcaaggcccatggatctgtcggtgattaagaagaatattgaaaatggagtcatcaggtccaccattgaatttcagagggacatgatgctcatgtttcagaatgctattatgtacaatagctctgatcacgatgtctaccacatggctttagagatgcagaaagaagtcatggaacaaatacaggtgcgt-----tatattggatacttaccccatttcatattgtcgacaacaggcttcacggaaatctgtaactggcgatagttcagcataaatcgggcgaccagcaaaccatcttttattcaaatcttcaactgccttttcagcatcttcttctcggcgaaactaaaat---------------ttgagtcctggccaaggaaagctcttggcacccagggggctgggcaccttggctgcccagttgttgtaggaagagtagccggagtaaagagtgtcgtcgaaaggttgcatgagtccattgaactgcgtgccgaaaccattct----------------------------------------------------------------------atcatgtaaaaatttcaaaagctttgtacaaaattttctttcattcatcatgtaaagtgtaaaaaatactaaaataatagttatgcatgtatctacatcaacatcaaaagtactgccattttcctaaaattgcatctttaatagaatccacatactgagcaggaacccaatatatccagtacctcgaagcttctgttgtgccaagctgaataccctgtaaaaaaagggaaaaaaaaccagtgtattttgtctagaatgaggtctatggggtcagcagcattgaacatgtgttctgtagcctctggggaagctgaagcatactttgaatattctatccattgctgggatatggcagctgggaaaatcattgtagaagaagctgacggagtagttattgatcctgctggtatagaagcactcctagataaaatgacatttacctgaaattgcactgcctcttgcatagctcccaagtgtacagggatatgaggagcatttgacactaaaccaccatcagggccaaaaagggcacaagagaaatccagtctctcctaaaaataaggacaacgttgctagcatttctatatgttaacaagaacattcatatataaaataaacataatttaaaaactcaccttcctgctattccattttgttggatctcttgtatgaaaataccaagttcacctttttgttcactgcgcagccccacaacactaaaccctaaactgctaccttcaggtttaaatagctgcaatgtatgtatttctctaccctgtgccccttgatcaatagttttttgaaattcttcagcatagctgtcggtggtaatggtagacaatgcatagtcaggagcagcagttgtaggcacagatagctaaaaatatatcaattaacttactttctgtaataaagcataatcaagaccttttactaaatgggtatgctccatatcacctcccaaatatttagattcctgaatcatctgtcgacgatgttcggctgcatccacacccctaagtgatattacctacacagaacatatttaataaaaatctta-------------------------------------------------------------------------------------------ctccgtggggtcatgccaaggtgcaaaaatttctttcctaaagaagagtctccaaggtgcatttcgttattgagcaccttgctccttggcatactgttcacattgagaaatggcatccattacatgctcacctccac------------------------------------------------------------------------------------------------------aaatctaggaatgtaagaatacctgtccaaaatgtgcttggtagcc-aacatatgaatgtagagtagttttgccacattccgacacctccatgtgttgtcttcctctcgaaatgtggagcgaacgtaagcacattctttttgtacaactgctctttcatctgcagctgtacgagcagctctaatctgccgaattaaatctcttaaccgcatcggtgtaggcatatttaagttcaatctagaaaacaggcaactgcactaaaaacctctgattcagctgattctgtctggctagaatttcctcagaattgggatgctcaacatgaagcaactgtcgggccaactggttaacaacggccatacgagaagcattagcattcatttcctgttcgaatccttcaaaacgatgtctcataacttcaatgtcttccatgtctctactcattaccatacactcaagcattttttcctgtgaag----aaaaataaaaaaagcaacctgaattctaaaataccgaaaatatta------------------------------catggatgagtgaacaggaattatatatgatggtggaagatcgaggcaaggatgaaatcagcactcagcacctcatgaagaagcatgaaagcttggagaatgctgtt-------------------------------------------------------------------------------------------------------------------------------------------tattgaagatagcaacaacaggtcaagcttgctgataagtggcggggctggggattgcaagatttatgtgactgattgtgaaactgctactcctttccaagcactttcaggccattcaggtgaatataatatgaaaatttct-------------------------tataaaatgattaattttgaaggttgctggttctatgaaacttgaattggctcaataccgagaagtagctgctttcgctcagtttggttcagatcttgatgcctctacacaacagctgctgaacagaggtgtacg------------------------------------------------------------atgactattagcatttgagttttgcccttaatattttcagatagctaaagctttggaatacctgcatcaacagcacattatatatcgtgatttgaagtctgagaatgtactcatttgggagttaccacctccttttcatcctagtactccttgtccaacagtagaagcaaagcttgctgattatggcatcagtagatccactctcccaacaggtacaaaaggttttggtgggactgaaggcttcatggctccagagatcatgagatataatggagaagaagagtatactgaaaaggcatgtaaattttga-----atttgacatcgttattgaaactgattgtcaaataaaaattaaaaatatt------------------------------------------------------------------------------------------------------------tggcatcatgatcacaaaaagtgagaataaaaataggttttcactagggtccgaaaaatccttgcccagtcaaattgttttgggtgttaatttgacttccacgtgtgttagtggcatatagctgttgttgaaagttatgaaattgcacagcataatttggatctgctgtggttgggccataaaaagcagattgtttatagtt---------------------------------------------------------------------------------------------------------------------------------------------------------------tcttcatattttgtactcctattccaattacattttgttttctaaataaca---tttatttataagtta--------------tgtggtagatttttatgttttatttctaaaatttagtcatgcctgctgtggtcattaggcaaagaaagccatatcgcaggaaagatggagttttcctttattttgaagataatgctggtgtgatagtgaacaacaaaggtgaaatgaaaggtaagaggattgaatccgtgatataggtttttttatatgtgaaaatgggtgcatatcta------------ttacttaatatcacataaa-------tggccgttagatttttatgtgtaaatcaatcttacaaaatatttaggcccttcaagcccccgcatgtcatgaaaatatggtaaaagttgctggatatattctaggagaatttggcaatttgattgctggtgaccaaagatcaag----------------------------------------ttcttcacttttcttttattgtttttttttgtagaatcaaagtaaacgaccagataattgaggttgatggaaaatccttagtgggagttactcagggatatgctgcctctgttcttcggaatactgctggccatgtcaggtatgttttttttctactacatttaaatttagtatgatttaaacatgcag-------agttaacaacacagaataaattttacatacaaaaacacattcatacaaacctgaagtcaaaatctgcagtgaattggcccttcattttctgaaataccggatcttgagcagtagcttgagcccgtttggcaagcgattcagaagctgc-----------------------------------------------------------ttttggttgtttattgcgattgtttaatctctcctcttttggcaggtctactagcgctgctccctctgctctttttggaacactcatgatattgaaagctgcctgtgtgaacaacccatgctatattgatcgccttataacgttttttatgagggttttgcagaaaatggcaaaggagcaccttaatcctccatctgaagctactccaagtaagggattttttg---ttcattattttaaattttaaattattccttaatttttttttagaagacaagggaacaaattgcggcggctaatgacttttgcatggccttgtttgttggggaaaaattgtgttgatccagcaacaaaatatcatggccatctccttctagcaaacatcattgcaaaatttgcaatccacaagagaattgtcttgcaggtaaaaatttccat-------------------------------------------------------------------------------------agtcttacagggactgtcaaacataattcaacgaataagtccttcatatgttgtttatgaagaccactctgcaaactatttaatcctaattaaa??????????????????????????????????????????????????????????????????????????????????????????????????????????????????????????????????????????????????????????????????????????????????????????????????????????????????????????????????????????????????????????????aacagtgataaatgttaaaaaaaggaaattatttttcttcacaccactcattctcttttcgcacctgctcttcctcactaggagtaaaatcatttttgatgttaaatgtctttcgaatttcttctggagttttacccttaatcatgttggcaactgtcttgcaagttacatcaagtaaacctttgatatccaagtagttagcagccaagatcaattcaaagagagttccttgatcaaccttcaggaagtcagcatcccatgagcttatatcatctgtgcgtttctccttgttctcatcatcttctggtggtgggggatcatcccgatggtaagtggcccactggataacttttttcaaaatggcagaattaacattaggtaaaggaacaacttcctgttcgtcatcatccataccaagatcttcaagcatggtcttaattgttacagaggctttagcaatttctacatcaacctcaaaaatttccccatcagagctctgcaatttaatgttaggcatgatt-tacctgaagcaagcaaactatggatatgggtgagggctcacacaccaaagaaa--------tcattgtcttatttattaatttttgcaggccatgactgctcaatacgtttgtggaacatggacaataagacctgtgttcaagaaatcacctcccacagaaaaaagtttgatgaagccatttttgatgtagcctttcacccttcaaaaccatacattgcaagtgcaggggctgatgcacttgcaaaggtgtttgtctgaatgttttacatttgcctgattttagagagaaataatcatgtaatggcatcagccaacaatttgtccagccagcatttcagcccacagaccaatgaactgtaatttgcactcttatttatttattcacttacagctaaaatggggtctaataatttgctggcaagtttatatacttcaaatctgacagttgtgaattataaatatttacctttccaatgaagggaaccaggtgatgttcgcacatggaaaacatttctatgtccttaacgatcaccatttcgtcatgatcctcttcaaagatggcgtcgttcaccacgtctgaaagaaatgatgaatatattaaaaacaaaggtatcctactcgaatacagtattaataaaactacctgcaacatgggcactaagaacttgcccttgggaggttaacatactccaatacatccagaaagagctcattcctacggtatttaataccttctcgacgccatcctacctgagtggtaattaacgtttgctcttctttggtttgagacttcacaccttgctgggtgatgaaagttttcaaaataccagtgtcggtgttttggggataaccaaaatccaaaatttcatccaagagctcataaatcagaacaaaattatttttgacgttttcttcactgatctttccaaagtaagactgcataacttcaaccatttttaataggaattcaaataccattgcagcattaacattttgcttcgttacagcagcca---------------------------??????????????????????????????????????????????????????????????????????????????????????????????????????????????????????????????????????????????????????????????????????????????????????????????????????-------------------------ggaattgcacaacgcattcaccaattcgtggcgtccagtaaaatactcccaaccaagaatagtggtgaagaatatggcacaaggaactatccaggtgatagctaccataaaaaggactttttgtttagacctccaggccctgtatttggcagcgatttttaccgagcaatatctatcgattgttatgagtagaactgtatagatggaaacgagacagatagtgtgatctgtggccaaccaaatattgcatacaacggcacctagctcccaacgcccttgaagtatatatatggc---------------------------------------------------------------------------------------------------------aagcaaccagatggcttgattcactcgacgcaagggggagacatccacagcttgtctccttacggtaccagctcgtccaattcgtgtagagtcttctctcggaccactattgataattgcatttaccaaaacttggagaggattctgtaaaaatataataattttgtaaaggaaaaattattttattggtttatataatcga?????????????????????????????????????????????????????????????????????????????????????????????????????????????????????????????????????????????????????????????????????????????????????????????????????????????aacacatgggataattcataatacatctaaaatttaatcacttacattttcattgtccctttgggccccaaatttgtcttaagaacatcctgcaaacctctagcagcactgatattaactgctaatgcttgagtattacgagctatttcagccttaggattcagagacaaaacagcagccat----------------------------------------------------------------tttgtagaatgccgtttgatggctgttgcccggattgtaaaatgcctggtgatgattgcccattagtttggggccagtgttcacactgctttcatattcattgcattatgaaatggctcaattcccaacaagtacaccaattgtgccctatgtgccgacaggagtggaagtttaaggaatagttatttggtttaactccctgattgataaatagttgtcttaaagtgtctgaatctgtttttcaggtcttcaggttgttctcaagtctatcatcaaggccatggcacctctactccaaattggcctcctggtgcttttcgccattgtaatatttgctatcataggacttgagttttacagtggtgctcttcataaaacttgttacggtttaggtgatggaagtaagttagccctcacacaaaaattcacatacctactatcaggatctgcatacatttccatatgcttttcatttatagtagcatcaaccacaacccatgctccacctcttaattcagcatatggtggaatatatactaaaataggctgattatattctcttagtccatcaacaatcatggcaccaaat-------------????????????????????????????????????????????????????????????????????????????????????????????????????????????????????????????????????????????????????????????????????????????????????????????????????????????????????????????????????????????????????????????????????????????????????????????????????????????????????????????????????????????????????????????????????aataataatactatgaaattagagtaccactaacaacacacactttatctttctttgacatttgaactttggcaccagagtcctgttgtatccttttaatcatatcacctcctttaccaatcacaacaccaacaactgttgatataggcaaaagatagaagtaatgca------tagataaaaaaaaggaaaaaaaagtaggaaatataagaacaaattcattagta--------------------attgcacaaaaagaaaatacacaccggctcgttcagctttcatagaatcccaaacattgcaattgaaatcatcatagcctgcaagcaacaaacgtccactttttgagaatgccacggatgttatgccacatatgatattgtcatgggaatacattgccaactcttgatcagcacgtatgtcaaata--------------------------------------------------------------tagtgtgatcttcataaaattaaatctgtgagattttatgaaattggcttacattttttaataggtgttagctgtgattcttgtcaaaaagcgaattttagagggaaacgtcacaagtgcctgatatgctatgattatgatttatgtaccacgtgttatgaagctggtactacaacacctcgccatactactgaacatccaatgcaatgcgttttaacacgatctgattttggtaagttgaattgatttttgctgggtggatagaaggtgctgccattttaatatctgtaattattgttgtccttgtcacagcatttaatgactatacaaaggaacggcagttcagaggattgcaaaatcggattgaacatgagcataaattttctgttattcggggtggtgaagtgaatcaaattcctgtttcggaaatagttgtaggcgatatctgccaagtcaaatatggtatgttttagattggcctgctcatcagttgcttcatgggcacaatggacgagtaacttgtttgctctacccacaccacctacataaccgttacgacattgctcatctagtatctggtggagttgacttctcagtttgtctctgggatatttatgctggtactcttctccataggttttgtgttcatgctggagagatcactcaactacttgtccctcctgttaactgcaatgtaagcttttgtttcataaatcaatcttatgat-ttatgttttattgctgtctaaccttaatgagatctcccagaaatctattagcatcagtataggctttctttactttctcaaaattatcacccagaccaaggctgaaagcctggaactgcaagtttgtgtattgcccaccagggatctcattttcataa----------------------------------------------------------------------------------------------------------------------------atttaggacatggcaggtcttttgaaaccaaggtctgcgaagcttcttgtaaccgcattacgggatcgatatcccgatatccccattcacattcatactcatgatactgcaggagcaggtgttgcatgtactttagcttgtgccgaagcttctgcagatattgttgatgttgctgttgattcaatgtccggcatgacttcgcagccaagtatgggagcagtagttgcaagtcttcaaggcactgaactagaaactgagagagaaacatacctgaaatagttcctacagaattgttcacacgacgctgaaccggccttgttgttcctgtgtcctcatttatttgctgcatggagttaaaatcaatagtatatgttttactcatagctgaaaggctaatttcgtcttcccctgactgatgtgctgcctaaaa--------ctttcattctgatgcctttttacactgtcttcatcaagtttaaacaaaaatccaaatccaataatgagatatgaaggaggtaagtaattttttctgccacgtatcatgaaactccccgatgtaaggtattcaccagttggagcagtttttgaaacttgatggtgataaacccaccaagcactagtgacaatttttgcatcccaagctgaactgtaacataatgccattgcaccagcttcattcaaagttttgggaggtatttctgtattttgtgggtttttaatcaaaatactgctggcaccatgtatatcagcatgcacataaatatcaccctgtttcagataccgcaggcatattattttggcattcgctggatgtcttcgccatggtttgattccaaacctgttggaccgaggtgttaatgccaggtttaattgccgagatgcagtgtggtggtggttgctaagtattcaagaatacactaaaatggttcctgagggccatagcattttgaaggatcaagtctctagactcttccctactgatgaatcggagcctcaaagtccaggagcacatgtatgttgaattgctcttttat----------------------attatcacaagcaaccatatccccataggaaacttgattacaaatgcaatatctgggttcattgggatcgtaggtccaatctg------cagaagaaccgttttcatcaactgcaggcagggtggaggtggctctgcttagaaaaatcatatgcatactcgtaccttggcggtgaattcggcaagtatttcgaagtgtcgcttgagatctgtggccaggatgcactcgatgacaaggaatcgaaatctcttgaattctgccttatccaggtgacagagccagttgttctcgggtttggtgagcaacaagctccaagcagccgctgcatggtgattctccaggacagaacggtcattgtacaacaccgcctacaaacaaca----tgttttaaaaaactttttttgcagcattttccatggaccaagatatccctgattatgacatggatactgatgatgagaaatggctcaatcaacaagctaaaaagatggatatcactcctcttcagtttgaagaaatgatggataggcttgaaaagagcagtgggcagcaggtat--tgattgaaatgttttcctctatttttcactacatcatt????????????????????????????????????????????????????????????????????????????????????????????????????????????????????????????????????????????????????????????????????????????????????????????????????????????????????????????????????acatgaagactcgtcattacgtcatggccacaatcggactcctgggcagcgccatgtccaccttcgctcttctccaggccatgggcatgaatccgctgtggtctgtggaccgtgcagtcaaatggtgtgccaagcaagagtacatccacgtggacacgacccctttcttctccatgatgcgctattgcggattcaccctcgggatgggactgggactgaacagcaaaagcttctctccaagaagaaatttacatgcgattacattatttttccttctcagaacagaaaaaagaaggaaattttgttttaaagaaccaatatttggaagctactgtcacttttgatggccgcttatcgtcactcatcttgttggattgtcagaaacaggctattgcattaggatgccatggaaaccactttgtgatttttgatgacattccactcttttgggatgcatgggacgttatggattatcatttggagactcggagatctgctattaaagaggtatgtgatgcacatgatgggtaaaaaattaaaaaaatattacctttagcctgaggtacttcatgtgtaactctactttatgaacacagtcttcaaacaggactaccatgcgcattgttttctcacagccctgtatatactgaaccaaagccttgtgatcgaccttctccatatcatgaccattaatagacaaaatcacatcacct??????????????????????????????????????????????????????????????????????????????????????????????????????????????????????????????????????????????????????????????????????????????????????????????????????????????????????????????????????
A_hadros_MY459 --------------------------------aattggcctaaaagaaagagaatgaggacaaatggtgtgatcatgatggcagggacactgggatgaatcatggaagcacctgcgcgactgcatatgcggtgcttcctgtgggagtggaaacaatcaaacctgtgagaataaaagaagcaattaaaacgaatttcaaacttcaatttaggacaccgacaggaagtttgtggtttgaaatggtctccagataatcaacatctggcttctggcggtaatgataataaactgtatgtatggaacatgagtaatttgacacctattcaaacatatactgaacacttggcagcagtaaaagccattgcatggtcccctcatcaccatggtctgttagccagtggtggtggcactgcagatcgatgcattcgattttggaatactttgactgggcaaccaatgcaatggattgatacaggctctcaagtgtgtaatctggcttggtcaaaacatgcttcagaattggtcagcacgcatggttattctcaaaatcaaatcttagtgtggaaatacccttcgcttactcaggtagccaagctaacaggccactcttacagagttttatatttagcaatgtctcctgatggtgaat?????????????????????????????????????????????????????????????????????????????????????????????????????????????????????????????????????????????????????????????????????????????????????????????????????????????????????????????????----------------------------ccaaaatctaccaccttgattgcacttctttttggattgcaaagaagaatattttcaggcttaaggtcacaatgaatgatttttaggtcagggtgggaaaggaacaagagtgctgtgcacatctgctgagcaaatttccttgttaagttcagggaaacaccacggaaattagtattccgtagaaggtcatataagttataggacaaaagttcaaacaccaggcatagatgattcttccacacaaaatgccttttgagctttact-----------------------------------------gaagctgtcccacttgcacagtctacaccaaatatagcacaaatatcaccggcataggcttcttcaatgtcttctacttcattagcatgcatgcgaacaagcctgctaactttatgtcgtttgcctgttctagcattgaatatagagtacccacgttttgtttttccctggtaaactcgaagatatgttagctgtccatatcgccctgactaaa---------------------------------------------------------------cacaaaaggtaatacatgtggcacaatatcatcctcacaacatgtagccatcagcatgagacagacaccagcagccttacatggattccagtcatcctcatcatcatgttcttcctaaacaatagcaagattataaataaaaa--------------------------------------------------------------------------------------------------------------------------------------------------atggtacaactgtatgaaaaagggtatgggaaggatgctgcagggattgccatggaagctatcaattttggtatgttgcaagttgttagactagttaaagaacaacctgaaatcagtgattctgtgattttcataacatcattgtagtcagcaaaagccatataaaattcacaagtcgtaaattctggattatgagttaaatctataccttcatttctgaacaaacgtccaatttcgtagccacggtccagtcctccaacaaccaacatctac-------agcagattttaaatcagttttaatgatccattaatgaagtgtctttttttctgtagggaagatgcaatgatggaatacctgaaaattgctcaggatttagaaatgtatggtgttaattactttgaaatcaaaaacaaaaaaggaacagacttgtggcttggtgtagatgctttaggcttgaacatctatgaaaaggatgacaagtaagtgtttactttttattaaaaaaaatgttcaggcacaaagtgattatatattttcaggaacttagcaaagaacttgcaacctcaaaagatgatacaaaattgacacgtaatgatcttcttcatcaagaaaatgttaggcaaggaagagataaatacaagactctgcgtgaaattcgtaagggcaatacaaagagaagagttgatcagtttgaaaatatgtaacaatggtgttacatttgagttggccatcctat-------------------------------------tttttttttt??????????????????????????????????????????????????????????????????????????????????????????????????????????????????????????????????????????????????????????????????????????????????????????????????????????????????????????????????????????????????????????????????????????????????????????????????????????????????????????????????????????????????????????????????????????????????????????????????????????????????????????tt-----tgttgtttgataacttaatctggaattttgaaaatattttgatataatgatgagtgattttctaattaacatttatttgtagcttttgacaaaaaagatggcatccttagtgcagaagaagaagaacagcgtggtgttgcaaagcacaaaatgttgggcaacattaagtttattggagaactgggtaaacagggactgctccatgaagctattcttcaccaatgtgttcaacaacttttggccaaaaagaaaaggcagactcttaaggacgtggccgaagacttggagtgtttgtgccagataatgaaaacagttggacaccgtcttgatacagataaagctaaagta-----------------------------------------------------------------------tatgtgattttggaacagcttgtgataagcacactaatatgacaaatagcaaaggcagtgctgcttggatggcccctgaagtttttgaaggtaatattgctactttttgtccattaattttaggtttattatcttattgcgtctggagactgatactgcagaacaagtttgtatctcctctctggcctttaaaaatgttaaagcatggtcgggctggagttccaatggaagtaatgggccttatgcttggcgaatttgtggatgattataccgttgcagttattgatgtatttgcaatgcctcagtctggaactgtgtgagtgtcgaagcagtggatcctgttttccaagtggtatcattatcctgggttt?????????????????????????????????????????????????????????????????????????????????????????????????????????????????????????????????????????????????????????????????????????????????????????????????????????????????????????????????tacttctgctttttcaatgaaatgtattttcaggcacgctgtgatgcgtcttcttttgaaagtgtacgatgcacttttcaagctgattcaggggtgtggtattatgaagtcactataattacctcaggtgttatgcaaattggatgggctacgcaagttcttaaatcatgtatgtatagtttattcgatgagagttgtcataccgaaaaaagtaaagaaagttgaagcagggatggagatgagagtagggattatgatgccgaaacgcaaaaatccttggaagagatcgacgcttgtcagaatgagatcgacgcactcaacgagaaagccagtgaagaaatactgaaggtagagcagaaatacaacaagttaaggaaacccttttttgagaagcgcaatgagcttatcaagaagattccaaacttctgggtaacagctgtatccttt---------------------------------------------------------------------------------------------gcttttaaacacttgtcatctatttcataggaatacattgctaagtggtttggattcatgcaaaaacaaattggctatgatgttttggcagaagatactattactgctttacttcacagcaatcgcaaattattagaaaagcatataacagctgctgaaatcgaaacatttgttagtttagtgagaaagaatagggaaagcaggtaattcaaattttagtaattctaatttcatt-------------------atgcatggctgatgaaaatttgccttttgatttgcgagctgctttttgccgcctcatgcttcatatgcatgtggatcgggatcctcaagagcagatcactcctgtaaagtatgcccgcctttggtccgatatacctcgaaagttatcaattcaggagttagtaccttatttattttgtt???????????????????????????????????????????????????????????????????????????????????????????????????????????????????????????????????????????????????????????????????????????????????????????????????????????????????????????????????????????????????????????????????????????????????????????????????????????????????tgctgttttatctgcagaaaaagtttaatgtatgtgttattgtagaactctgctgataaagacaacttaggtgaagtgacctatttccctgaaaagggcgccattccagtcaagtacttccctttcaccaatcaggatttctttgtgtccccatttgtcttcgctcagtttggtgctgtgagtcgtggagtgctggtcaacgttgagtgtcgtgcatgggcaaagaatatcaaatatgatagaggcgatcgtttaggaagtgtacattttgagctcctagtagattaaaactatgaagt--gagagagagagtatgcatttaatttttcttgctatcttttttcatttcttttctatttgctcatatttagcacatctttgtttgagtcaggtggg----------atattttaaaaaaaaagaagcttgtt-------------gcttgttcttatgttctttttatttttcattgtaaattatttttattatttttagaaatttgacaaaatcttgatagccaacagaggggaaatagcatgcagggtaaccaacacttgcagaaaaatgggaataaaaacagttgccattcacagtgatgttgattatactgctgtaagtatttgccgtttttt---ttagggctatcagttccagcttatattttgtttccatatgttaaaacaaagttctatgcacaaaaaattttgaaaattacagagaaaaaaaaataaactccaaatgtattaatgcctacctgggcaggacaaattgcttcacacaatttgcaagcaatgcatcgctcttcacctgatggatatcgacgtaaagcatgttcaccacgaaagcggggactaagaggtcctttttcaaatgggtagttaatggtagctggttctttaaatacatgagctaatgtaagtcccataccttcaaaaaataaaattattgctttatataaatatgtcaatcctcaaaaacagcagcatcaatcatttctttataaattaaattaattcttttcttacagggtaaaacaagaggtggaggattttttaaacaagccaaaaagtcatatccaatgtttccaataaaggaggaaaagatcaaatgggatgactatggagaaataattaggtttttatctgtttaaagtcacatatctcagatacat---------------------------------------------------------------------------------------ccttcgagcttcagggattttggagggacgttgggcaacccaaagattttttaactggtatgtgtatgtacctcagttacctaaagcagaaagatccttcaaagttgtgccaagaaaaaaacatagttggcagtgttcttgtggtaagtgaatattttcttt----------------------tttttgtttagatagcccatgccaggatagagggagatgtgatcatatgtgctgcatatgctcatgaacttgctcactatggcattaaggtcgggttgaccaattatgctgctgcatattgtactggattgttatt--------------------------------------------tctttaggtaaattagagatatgtttgttatttgaaacatttgcgagttttctttcaact-ggagcggaccgttccctgggtgcattgctgtatactcaatgacttcttctgatcagcatgtctacagtttcggggctaaatgcaaaggcggagaaaggaaagccgaagtatgttgcactggacataaatagcatatataaaggaaaaagtttagataacccgaaggctacaggtttgtttatgctttatttaattcttgttgtataggcaataagggcttcctttgaaacacaatatcaagtaaatgcaattgcaaagggaaatcagaaatgagtaccttgtgctttcccct-----ctttttaaatttgttgaaggagatcagaggggacagaacgaattttagtctttacctgaggaatggctcaagatgaagtgctacatgaaaagagaaagagagggagaaaaaaaggttt-------------------------------tactttctttttatttttgggtttctggaaagaca----------------------atataaacttactttgtggtcttaaacttggtcctggaccatactgcgagtcggcatttgacttctggttgccttctgtttgtgcatctccaccagctaatttcgggaattcctgaggaaaaaatggcgactgctgggccaagaagctccgttcttgaccaccatcctcttggtttgatgtaacactgctccaagttttgcttcccccaggtgtaactgttgcgtttggtgtagtagcttgtgtctatagaaaagaattaaagcaaaattaaaaaactgcaaaattttttatttatatttatggaatattttatcaattttttttgtttgtagtcaatgttcatatgccaaaagacagggtcacaggtcagcaccaaggctatgggtttgtagaatttctaggggaagatgatgcagattacgccatcaaaattatgaacatgattaagttgtatggcaagccaatacgtgtaaataaggtatgtagaaagactttatttttaagttgatttttcttttagtgcgcctaccttttaaattaataaattctaatttctgtttatatgaaaatgattttactctaaacttttgtaatattttaattaattcatagtttttaaatatttttatgtattttttttctttaatagattatgagagatccagaaactggaaattccaaaggctatgcttttattaacttcgctagctttgaggcatctgatgcagctattgaggcaatgaatggccaatacttgtgcaacagaccaattacaatatcttacgcattcaaaaaagaatccaaaggagagcgccatggttcagctgctggtaaggttgttttaaatatttttctttttactttttag-------------------------------------------------------------------------------------------------------------------------------------------------------------------------------------------------------------------atgtaatgcattgcagggttttacctaggcccatttcatcagccattatacatccataattgttttctatctgcttgcctgagatacaatcccacatgaacttcacaccctctctttgatggggtcgtagaacgtttgaaaggattggatcgactacaacgtgaacttcatagttatttgagttaagctggtcatgtacagtgcgatttggtgcatataatattaaagcattttcctcatttgggtcatgtaatgcttgccgaactccaattacacttatgttcgccttgatggaactatgacagtgaagaaaagggccaagatagtagagaatttcaatgatccaaatagtggcatatttgtatttatgcttagcagcaaagctggtggctgtggattaaatctcattggtgcaaataggttagtcatgtatgatcccgactggaatcctgccaatgatgcccaggctatggcacgtgtttggcgagatgggcaaaaaaaggaatgctttgtttatagacttctgtctactggttctattgatgaaaaaattctcctcagacagactcacaagaaaggcctcagcagttgtgttgttgatgaagaagaagttcaaaggcatattagtatggctgaattaaaggagctgtttcatttggaaacagggacactcagtgatacccatgataaaattagatgtaaacgttgcgttaattcaattcaggttagtccaccacctgacaaggccacctgcaataatgatctaactcagtggaaccattctaaagacaagaaaaatgtgcctgatcaagtcatgaaagctt-----------------------------------------------------acagagcaagaaactcttcttcttctagaagccttggaaatgttcaaagatgattggaacaaagtttgagagcatgttgggagccgcactcaagatgagtgcattcttcacttcttaagattgcctattgaagatcc--------------------------------------------tgcccacaaacatcacaattatatcacaaaactggcatcaggccattaagtacacaagtctgcaattatttacatttatgtctcgaacacactcttatctttgtttggaacaatattttggtttgtctggtcattttcatattcaacaaagtcatcaaataagcttggccaagcttcactatcgtcgtacgtactaaggtcttcacctacagattcggaaaagtttaagaacatattccaggtatctcttgatatactatgaatacttggatgcttttctaaaaagaatatccacctatgttaggcgaaacaatggggtgctacccaaggaaggtggcccaagaaaagtgcagaattccttcttcaactcttgagaaacgctgaaagtaatgctgactacaagggcttagatgttgaccgattggtaatcgaacacattcaagtgaatagggcacctaaaatgaggcgtagaacatatcgtgctcacggcagaattaaccgtaagtaaaattgatttacattttaaattgttgatatcttaatttatgattataaagat-------aaaaaaaaaccttaccaaatctatggtttttgcatgttgtttagatgcatcgtcacaccatgtttcaccccacagccactcttgcggaagagacttgaggtttacttggtgaatcatat-----------------------------------------------------------------------------------------------------------------------------------------------------------------------------------------------------------------------------------------acacaccaaccacagcatgggtaccacgctgtcgcatactccaatgaacttcccaagcatgaagacctattgtgtagccaactttaccacgaatgcaatcagtactttgggccacagggtggcgatgaaatgtaagc-----------------------------------------------------------------------------------------------------------------------------------------------------------------------------------------------------------------------------------------------tctcgcactcaacattagtccagatcttggagagaggatcgtcattagtggtgagagggctgttgtggaagaagtgtttcctgagatcagtcaacccctcatggactccaggagtagtgtcgcctggaaccaagactctaaacatgtcattcggttccccctcaacggatactgtaaactaaattccttgcagacgataacaaggttgctaaacagtggtttcaaaatactagcgtcgaatggtggaggtgtggaaggacagcagttcagtgaatacttgtttgtgagaaaatgcatctctctctg-tttttaagtgctaattaattccatattatctaaaaaatttccttgtctagatgttagatggagagatcctgacttacatgaagtaattgaatttcttggtcaccctaataatgttgttcgagcaaatgctgcagcatatttgcagcatttatgttacatggatgacaacatgaaacaaaaaacaaggtaactttaactttcccaacc--------------------------------gataggattgcagcaaaagctgaactaattttggtattgcaccatgttctctcagaggtgcatggttggccggacacagtgccaaattcctgattagcccaataacagcctaaaattaaaaaaata---------------------------------------------------------------tgaaagcaccttcaaaactcttgaagttgtccacagaagcttctcataggtgtaagatctcataatacgaacaagttctgcagggccaccacttgccaaaattatgagctatatgaatcattaaaaaaattcatagtttcagacgtagatgactctgatccattcaacatggcatcgtcgaagtgggacgttagataggatcgagcacatttattggccaggtcttcatacgaacccccttggagaaggcacacaagcacaaccgtcatattatcacaaccaaggccacccatctggcaatctggagctaagcagcgtgtcattaactcttcacaaatctagacaacctaacttcacttttaggctgatttactatgtctaaacagcattttaactccctttcagaaatttgttaaattgtgtcaaaaattacctctaaaacagaagaaactattttagtaacagctatgctagtaagggttgttgtagatgctcctttccaaaccatggtgttaccacacaccatagcaatagcattgttccatccatataccgcaacaggaaaattgaaggctgttatgataccaattgtacccaagggattccacatttcaatgagggcatgtccaggtctctctgacggaaaaactttaccttcaatcattcgtgataagccaacagcatagtcacatacgtcgatgtattcttgtacctatatattacatataaaaatttaaacattttctaaaattttacaatggaagtactgaaacgataataaatgaaaggaaa??????????????????????????????????????????????????????????????????????????????????????????????????????????????????????????????????????????????????????????????????????????????????????????????????????????????????????????????????????????????????????????????????????????????????????????????????????????????????????????????????????????????????????????????????????????????????????????????????????????????????????????????????????????????????????????????????????????????????????????????????????????????????????????????????????????????????????????????????????????????????????????????????ttctcattaaatagaagtttcaaaattacctccttgcaatattcatacatggatccctcaacatcgacactcacagcactggtgcattcatccaagatagcaaattgtggcttatgataaaacaatctggccatctataaaagagtatatgcaatgcaaaaataaaaattataaaatattttgaaacaactcacaaaagaccattctcgagctttctgggtgaaagttgtgagatctttttcttgacaccacaatgcacccatgaatgctccaatgctaactcctccaaccatatctattggaatgccagcttctgaaatggctcggatcataccaacatgagcagctcctctaaaggttatgaaatataaagcaa???????????????????????????????????????????????????????????????????????????????????????????????????????????????????????????????????????????????????????????????????????????????????????????????????????????????????????????????????---------------------------------------------------------------------------------------------------------------------------------------ttgagaaggcctgtgttgattttttgaaatcaaatctaagcagtgataatgcatttatgcttttaacccaagctagactgtttgatgagcctcaacttgctgctttgtgcctggagaccattgataagtgtacctctgaagctcttggtgctgaaggattcacagatattgaccatgaaacattgtgtgtggttcttgagagagatactttaaggataagagaagcaaaattgtttagtgcagttgtaaggtaagcacagcaaagtatgtggtgatatatattgtgattcaaatttgaaatatagcaaatacataccttgccaaaatgaaaggaatataactgatttgaccgtaaagaatttccacacaggctcataaggagaaagcaattccttagtagcaaaataaaacaacaccaaaccgtagagggcaaatgttatgctgatattgtagataattgtaatgtacaaataaccactgtctggcctgtaaatgataatcacacattaaatgattaagatataatcacaattacctgaaaaagtattgctgtagtatctagaaagagtttgcataatatctctagaatgagaagatatgggtgcaattttacgataggttttcactctgtgcactagctgggagccaccatactgtaatgcaagagtgtcaccatgatcctcataaagttcttctaacattctgaaacaaaaagaaaaaattaaaatttaatataagtgcatttgaaatccagacaaaaatttatgcttaatatgaacctaccgaacacaatcagtgtcaaactccaaaggtgggctttccaaaatgccaagaatatagagctaaagcaaacaaaaatgatttattagaaaattaaactctatctcattaggttctccttggagagacaagatttctctggcgatcttggacctccaggagaaaggggtgatcagatgctctacaacaagtggtggaagagtcctgggatcacgtgctcaagggatgacaaaaacaaagatggaaaagccaatgctctcggattggacaacataggaggcgtctttgtagtcctcctttgtggcctagcggtggcaatactcacagccctgctggaattctgttggaattcgaaaaaaagtgc??????????????????????????????????????????????????????????????????????????????????????????????????????????????????????????????????????????????????????????????????????????????????????????????????????????????????????????????????????????????????????????????????????????????????????????????????????????????????????????????????????????????tttccctagatgctagtggtttttaaatctgctccaatattgaaaagagctttgaaggtaaaacaggccatgatgcaattgtatgttttgaaattgctgaaaatgcaaactaagtatcttggacgtcaatggagaaaaagcaatatgaagaccatgtcagcaatttaccaaaaagttcgtcatcgattaaatgacgactgggcttatggaaatggtatgtttatatgtttatgtttccgtttaatgttttaaatttt----------tatttttttaagaaatctgactgaattttacaattttgtcaatccctaataaatatattacacttactcgtaatcgtacttcataatcagtgtacctcttccttgcaacaccgtgagtaattggatttacaacgtcaatttccaaaaagttggcaggggcggcataagcatcatcaagagtctgtttttttggctgtaaccggcgtgttgc-------------------------------------------------------------agcacttggtgtttctgataagccaggaacaggctgataatcatgaggacgccttattttcaaactctgacctttaaaattgataccatcaaatgccattgcttgtgttgtttcatcaattgaccggaactgaatgtatttcgataaaaaaaccttttccattttttaaaattaaaaaaaactcaaatatatacttacaccaaagttcgaagcagcaaatctatcacttgctgaaactgctgacgaagcagcagtatgtgcatagtaggcattaatatttgctagtagtgtgctcattacagcaggtactccttggcacatatattttgtagagaggcagtgaaaatgtctgaaatttaaaaaaatcattttgcaaaattta-ttaaaaaaaactttattatttcagcggaagttaagagagttggtgatactgttcttgggatggccacccaatgtgttcaagctaagaatgtcaacaaaacgtctccacaaactctctctaatctgtgtttgaaaataaatgtgaaattaggagggattaatagcattcttgttccaaatattaggtcagtataaagttttttcgtgaaatttagactaattaaatttgcctcaggatgaacaaattttagaatttttttctttaaatttttccttcagacctaaagtgttcaatgagcctgtgatatttctcggtgcagatgtgactcatcctcctgctggtgacaacaaaaaaccgtccattgctgctgtaagccatttttttaccttaccactattaagttttaataataatttaagtgaaaagct----ttttatataaatacgaaaacttaccattcatctggtctaggataagtggtatgccgaaaagcattatcaggatcatattcaaatgcaacgccgcatgttggattccacttcgcatgttctttggcaaatcctttcttggcataagccttgactttcaactcttgtcctttgcgaagctttacaatgag-------------------------------------------------------------cacttgtcaaaggaatgaggcctaatctgtgtgctatgaattcatcatgcaagacagtagaattggcttccagctggacccaatcaatggccaaagttggaacttctgccataaaaacccttcggagactgtttgccacactacaaaagaaataagtgaaagcctgtatactttaatatgtttatttccattatgtaccttgttgttgcatgggataacgatatcaacataacgaaggggtgaatcagtgttgcaaaatgcaataactggaatgttaacataggatgcttccgttagtggctggtgatccacacgaggatcagtcaccaccagcaatctaggttcacgaaaagctgcttgaatctggttggtgaacgtgccaggagtgaaacgaccagctatcggagtagccccagttgctgaagcaaactttaagacagctctttgacc?????????????????????????????????????????????????????????????????????????????????????????????????????????????????????????????????????????????????????????????????????????????????????????????????????????????????????????????????????????????????????????????????????????????????????????????????????????????????????????????????????????????????????????????????????????????????????????????????????????????????????????????--------------------------------------------------------------------ttt------ggagcaccaagattcactagtctgtcgttcaaaaaccttccacaaagcttgagggaaagagacctgttttaccagttctttgtaaagtgcctttataccatccatcttcgcgtttcttatgaacataaactatatcaccaactttgagttctagttcataatcaccattaggtgggtaaggcactatacatcggaacctaagacaaaatattttttgtatttttccatatttgatttgttatttgcaggaagaaagggacaaaggaaaaactgttgaagttgggcgagcttattttgaaacagcaaataaacacttcactcttctagatgctccaggacatcgaagttttgtgcctaatatgataggtggggcttgccaagctgatttagctgttctggtgagtttatttattaatgattttagtttttcatttataaaaggaacatagaaaataacgtgatatgaaacgaaggaaggatggactaattacatcttgcataaatttcttgcacacaggtcgaatttctttgctcagtgttgcactgaacatcatcacttgtttctcgtgtggcgtgtttcgaaaaatttcctgcacatctcttcgcatatct---------------???????????????????????????????????????????????????????????????????????????????????????????????????????????????????????????????????????????????????????????????????????????????????????????????????????????????????????????????????????????????????????????????????????????????ataaaaaaaacataacttttttcatacctttgcaacacctggtctgccaaaacatgcagcatagtgtagagaagatgagcgttgacctttattgacatctgcaccacgatcacataagaactcaaccatttcttgggtaccaaaagcagaagcccagtttaataaggtttggccaacatcatccatgaaatttacttcaatgcctaaattaaattaatattaaatctacaacaatcttatcaacatcacttaaaattcattcaatcacgaatattcaatacaattaatccagaagttccacataattggcaggaaacaggccataagcaccatttggagccattccttgccaccagccttcatcaatttgctcaatgtgagtaattatgtcatcaggatcaaatgatatttctgtctcatcagctgaaaaaataaaaaatgaaatgcattttacaaaataccttgatgtttctgccaccaatcatcactccattcatttgatctaaagctaattgtgcagcttcaggaagttcatattccacaaaagcaaaacctttgtgtttttgagtaacaggatcccaagacatatttatagattttattggtccaaatggaacaaatgcttgtctaatagtgtcttcttttaattcaaaacttatacttcccacataaactctgaaaattatctgaaaatgttttttttttaggtggccatcaaaaacaatgttgatgtgttttacttcagctgtctcgttccacttcatgttttctgtacagaagatggcatgatggataaaagagtgttcttagctacgtggaaagatataccagcccagaatgaagttcaatatactattgaaaatattccactgaacacaggtaattttttttttaaatatttttctttgttttgtgcaggtcatggtgcagatgtaaaatgtgtggactggcatccccaaaaatcccttattgtatcaggcagtaaagacagtcagcaaccaataaaactgtgggaccctaaaagtgggacaagtttagctaccatgtatgtattgtattagcttttcacttactaactcgttgcttcttttttgtgtcctcggaatgtctgcatttcttgattaagatttctaatatcaaaaagcttaagtaaatgatcgcgtgatgctgtcagcaaccagtttccattcttattccattttgcttccatgactgtgttcttgtgtgcatgactgaagaataaaaaaataatatattaatattataaaa?????????????????????????????????????????????????????????????????????????????????????????????????????????????????????????????????????????????????????????????????????????????????????????????????????????????????????????????????????????????????????????????????????????????agaaaatacaactgtctacaacaaatttgttttaagctataataatcaaacctgctcccttgtttttctcttttatccacttatgcagctgtgaagaatccacctgaaaagcagccattcgtcctcctttcctttgaatattcattactgtctttgcatttctaacaacttctatcatgccaacttgttttccagtggccagacaagcatatggcatcattctttgaaaaaaagaaataaacaaaaaatatgcca-----aaaacaaaaaatgtagtttctaatctactaggataatgacaatgtaaaaaattcaaaaaaacttcaacttacccagaaaatcagctaaaactgagagggctccaatacaaagcccaccaaaagctgctgctgttggaatgtacctattcaattcatgaatcattgatttctctctgtgacctctcattaccatctgctgctcctttagctgcttagcaacctagcataagtaaaattactcaatgttaattccccgtcactggcaagactatgagtagaaatagatgctgggcttgatggtctgcgtttgtgatctagtaaaggtaaggaactaggtggaaatgcataaccaacactggaacttggtaattctggatgtacatcatctaaaggtgacacactgcccatttcatcatcagaagattcttctttgcgaggactcaaagtagaattactcatattaagtccaagctttggtttgcttccatcatcattgccatcataattagtaagtgaacgtctacgaacaccccagttgaaattatccatgctctcaccctcctgactttctaactcatattctaagaagtcaaagtctttaaaaacaccaaattgagcattctcagggtgtgtatcttctaatttgctgtcagccgacatatcattgttagtggctgatatttcttctgtgctgctacacatggatgactggtgttcaattatatcactactttggctgaatataacagaaggactctttggaaggcccaccctttgatagtgataggaggggcactctttctattactctccttattcaggtttggtgtagatttaaaaaattccttcattaattcaccaattttaaaagctgaatctaaagaatcaatggcttcttctaaagtaagcatgagttctgtaacgtaaccctgcatatcttctccttgctctgtaacagtctccactaagcgtgacaaaatatcagacagcattctggcagttaaagggacctttaaagctcggaaaatttgcaatgagcgtccagcatagtgcctcgatgaacatgaaagtgctaactgcagtgaaatttgagcccaacgatcttgtatatgagccaaaggaatagactctttgaaaacaaacagtacatgctgcaagaaagttgccaattgttcagcacttcgcactgaccaaacctttgcagtgatatcttcataactccacagaggatgacctttctttgacgccaagaaatcaactaatgctttcacggtttcctcaacactagtgacagtctgagtatcagtaagaagacttgatgtgacatcttcttcagctaaagtttcagaagaaccagaattatattctttggtggaattatgagatgtacaatcactttcagttttcaccaatg-----------------------------???????????????????????????????????????????????????????????????????????????????????????????????????????????????????????????????????????????????????????????????????????????????????????????????????????????????????????????????????????????????????????????????????????????????????????????????????????????????????????????????????????????????????????????????????????????????????????????????????????????????????????????????????????????????--------------------------------------------------------actgattcctgatggcatgagcaggaatgatttaattgatttgctttcccgtcttactgtgcatatggatgaagaattaagagctttagctttccagtcacttcaaaatatgactttagacttccctgattggagagaagatgtcatatatggatttgtacagtttatgctcagagaagtgaatgacacatttccacagttacttgacaattc------------------------------------------------------------------------------------------------------------------------actgatggcaaaataaccagactgcatattaaagcagctaggtttaccatcgtttcttggcttccatctttagctgaaacatcagccatattgttctggcgagcttgatgttgtgttaaagcagctcttgtcgctcctcctgccacaccaacaatggactgttaaattaatacaaaa------------------------------------gatttgtaattcttcttagtaagattcgccacagaataactaatatgagacaaagcaaaagacaacgagtctaggttcatatttccatgaatactactctgaaagcttcaaacggctttgaagctttcttatggaaa----------------------------------------------------------------------------------------------------------??????????????????????????????????????????????????????????????????????????????????????????????????????????????????????????????????????????????????????????????????????????????????????????????????????????????????????????????????????????????????????????????????????????????????????????????????????????????????????????????????????????????????????????????????????ttagttgtttttgataa----tatttttaggtaagccctaccttggaaagcccagtgatatgtgggcattgggtgttgtgctcttcacaatgctctatggacagtttccattttatgattccgtgccgcaggaattgttcagaaaaatcaaagccgcagaatattctatacctaggtatgtatatccatttgcatgaattgaatatagtaaa?????????????????????????????????????????????????????????????????????????????????????????????????????????????????????????????????????????????????????????????????????????????????????????????????????????????????????????????????????????????????????????tagattttttttgtcaaaaaattgttcatatcttctttttatttttcctttttttcatatttatgtaatgtgcacagaaaatataaaattgtataggttgtttgtgagctgcccactagcaaccaatggagttttgatgtggcatggtgcccacgaaatccagctgttattgccagttcttcatttgatggtcatgttagtgtgttttctttaatgggaggacagcaacaagcccaatgtagttccaaggtaggttaaggtatcataatgttttttaatccaaacttaccggcctaatgagtggtgtggtgtccaaataatgaagtttgtaaaagttaagaagtgatggtacatcaggaaacatctgatccccaatacgaaatctagtttggtcatcttgttgtattcgattaatgatataatgactaactttgttatcttccctacaacataaatataaaaattcaaactttgacaatccagttgtaaaattataaatgttttatatttgtaatttcctttttaggtaaaaatacttgttcctaatagtactgctggaatgataataggaaaaggaggaagctacatcaaacaaataaaagaagagagtggggcttatgtgcaaatatctcagaagtccaaggaccatgccttagctgaacgttgtatcactgtgataggagaaatggacaataataagactgcctgtcacatgattctctcaaaaattgttgaagatccccagagtggcagttgtttaaatgtcagttacgctgatgtgacggggcctgtagccaacttcaacccaactggttctccttttgctaatccaggtagtgttcctagtggtgcaatgaataacagcaacaccagtt-------------------------------------------------------------------------ggatcgttacaaggcagattgagaagaaacccgagggtactttccttcttcgagacagtgctcaagaagaatttatgttttctgtaagttttcggagatatagacgtactcttcatgcccgcattgaacaacttaatcacaaatttagttttgattctcatgatccaaatgtatttgcttcatctactgtttgtggcttaattgaacattacaagaatccaagttgttgtatgttttttgaacctatgttaactctacctgttcatcgaaattttcccttctctttacagcatctctgaaagatagtgttcaatatttaaaatatttttttagagctgatcatgatgaccaagaagtggtggtattcaaccgctgcatgctgcctgcttactatggattgttgcgtctgtgctgtcaacagtcacgtccattcacccgtcagttagccaaccaccagaatatccaatgggcattcaagaacatcacaccctataccacgcagtatgcagctgtgagtattttttgtg-aattcattt------------------tccttttttcagggcatgtttattgtcagcttgccgtactcagtgttatttggaggctactgggctgttttctccttagcatttgtagcatacatctgttgccatacaggcaagatcctagtagcatgtctttacgaacccaatgaaagaggagagctgattcgtgttcgggacagttatgttggcatagcccgtacctgtctcggtgaaaaatatggtggtaaaatggtgaacgttgcccagatcatcgagctgcttatgacttgcatcttgtatgttgttctctgtggagaaagttgttcaaagcatttttgcataaatcagaataatttacctttgaacaaatccaacaagaagactatgcaaaacatgagagcggaacctcattagttgtctgtcacgtggagtgctatccgtacactggccattagatataggacgctcaaacatattgcaaaactctgctctggaacccaaatagtttggccgaacaaagtcaaccatgcaccaatattccaacaaattattttgaagaggatatcctgtcaatactactcttcgcctgaaaacaaaattttaataatataatactacacaaaacaggaagaaaatcagctgatgaaacattaagcacaatcaaaatgttattggatcatggttgcagagaattgataaatgaaccagataccttaggcaatactccattgcatgctcttattgtccgttacgccttagaagaatctagatatggatatgatcatgagcctcggccttggaataaatgggatatgcttcatttggtaaggtatttgttacagaatggagcaagccctagcatcaatcatcaaggtaatagtgctttagcttgtgtgcttcgccatattagagattgggaatttcgctacgagctgctcgatatgcttctgcaaaatggtggcaaccctaattgtgtgggaagagatggttctgtacctttgatggtttgccttgtaccacttatcaataaagaccctttgcattatcttactcacactaaaaaggtgttttacttgaattcagttcgtctgctgtgtaaatatggtgctaatcctaattgttcttcccgcagcaaccttacccctcttcatgtactagtctttactgccagtgaatatataattttgaatcgagaagaagaaaagaacaatgcttttgcctttattcgtcaattgctagtcattctcttgcaacatgggcttgatccaaatgtacgattttctcaaagaactcaacatatattgcttgcattaatggatatggttcagaat--------------------------------------------------------------------------------------------------------------------------------------------------------------taaacttttgttg-tatgtttgttttatgagaaacaactttttcattcaattttatgtaatttcagaattcctccacttactgggaaggcaaagctgaagctgaatcactgcagcgaatttacggaatttcattccctgacagcaagcaactgaaagaatggcagaaatttcaagaggaggcagctaaacgagatcatagaaaaattggcagagttagttttaattatttaatatgtgcttttaaaagttcagaagggtaatttcttcttcaacaaccctttgacggaaaaacctccatgaggctattgcatatcccaaaatgcaaatgggattgcagagaataacttgtgttcctacagaccaccaaaaccaaccaacatacgaaggatgacgataccacgaataaaggccatgagaaactaagacatgaccttcttcacgatgactctgtatgatgtgattgaagttggtaccagcagtaaacatggctccttttcgtataatttctcctccaaggcataaaaacaagccaactgcactaatccaccatatctctttactttgtggacacaaatatctttc-------tcatatctgtttttttacttatcaatgatcttctcttttctaaaggaagaaaaacttgaacttcagaaattgatggaacgtgtgcctatacccatcaaagaaagcatggaagaatctagtgcaaaggtcaatgtattattacaagcttacatatctcagttgaaattagaaggcttggcattgatggctgacatggtgtatgtgacccaaagtgcagcaaggctcatgcgtgcagtgtttgaaatagtactacacaggggctgggctcagttagctgacaaagctcttagcctctgcaagatgattgacaaaagaatgtaattaatgaaccatatattctgtttattt????????????????????????????????????????????????????????????????????????????????????????????????????????????????????????????????????????????????????????????????????????????????????????????????????????????????????????????????????????????????????????????????????????????????????????????????????????????????????????????????????????????????????????????aatgctaacatgatgacatttgaatgtatccttttacctacagagccatttggaccactgtcttcatgatcattttaatgcagaaattgtcacaaaaacaattgaaaataaacaggatgctgtggactatttgacttggacatttttgtatcgtcgaatgacccaaaatcctaattattacaaccttcaaggtgagttatttaatttttcaaaataaaatgttgagaaccctgtctttttagtgaaatatttttacacattattgcagaatacatatactaatgctgagaagctcctagctgctgctgaagaactagctcaaactggtgaatgcaatgcagatgaaatttactccgtggcacaggaactagaagcccacatcactagttttgcatctcgagttgactgccgccgtaatcttcttgagcttgcagtcatgttctacacccatgaaactgaggtaaacgaaccttt-------------------------------------ccttccatttgggccattcatgtctgggcaacctgacatagtgcaaaattcagacacagtaccataaattagatttgtgctatcaaaaaatgctatggctgcaattaaagaaattttttcaacataaatataacattaatgcatgccttgcctgcctgttaactcattttgagtaaccaaaccctgtgtgctaatgactaccctagtgtgctcattgccagctgaagctgaccgaagggtgccctctcacccaatcagcggctccaataaactccctgcagcagttcagagtgataaccaagggtgctgggtgcagccaagccgactttgctgtgaccattaccagtccctctggacgcaggatcaaggctcatgtcataccgacagcagaaggatttctggtcaacttcacccctacggagcttgggcagtacttgctgagcatctcctttggtggtactcctctttccccctctcctatccgcctcatgtgcatgccta---------------------------------------------------------------------agtgatgctgatactgctattagtacggtttcgtccagttctactgaaccatggttttgtgacgcttgcaaagctggaaatatgaatcctgtaagtataaataattatatatt----------------------------------------------------attttattttgtccttaccttcgaagatgaagaaaggctgtgtagcactgcttgcggaattcttgataatactcagagttgatgccccccatggcctcaaccatttctttgctaagcttcattggaggtggaaggggtttaggatcccgcccaagtatatatccaaaatctatgtggaagagcttccctacaaaacaaagtgaagaattttcagattaaaaactgatgaaacttt----------gaaattcattatttttcttttaggttactacagaagcccaaaagtgacatgactccagaagaattggccaaaagagaagaagaggaatttaacactggcccattatctgtattgacccagtcagtgaaaaacaatacacaagttcttatcaattgtaggaacaacaaaaagttattgggcagagtaaaagcatttgataggttaaatattcctttttttttcaatgattttactaatacattcgccttaacaaataattcaacaaataagtatatacaacctggtaaatataatcagaatcggtttttagggatgaacatgaaagttggtgaggtaaactaacattatcatcttctacaacatcatcgacttttgctttataagaaaacataatgctgggttgcgaaa----------------------------------------------ttcagattgaacaatagtataattacccttggaggtccaattatcattcctgtccattgggtgagtgtcatatcactatcatcttccaaaccccaactaatagttccatcaccaacacctttttgtccttgttccaactcttctagtagacgaaagttgcgaggaacaacaacacctgtatatcaaaggaataagcatgaaacttcaacattaattaaaaaaggaaattcataactattataaatttcaaaaattagtaactctatattaaaactaattcttacctgtcgtgtgagcacgaagtaggcatacatagctattgttgtcccataggtgatgaagtacgttacaggttccatgatgtcccaggagtattcccaccaggttaaccgggccaacaccccaaactgaacacccattagagctaacccaaaccatgaaagaattgtggagcgccgatgagcattgttcaagatctcttctcgtttctgaaa-aaaaaaa???????????????????????????????????????????????????????????????????????????????????????????????????????????????????????????????????????????????????????????????????????????????????????????????????????????????????????????????????????????????????????????????????????????????????????????????????????????????---------aaatttacctgatcgccctctgctacctgatcggttccttaaagaagagtatccaaacatgtcttcagagaacatagcatcagcatcaattattacactgggatgatcactatgaatcccggcatccaacagagatattagatcatct-aaaaaagtattaaagaattatttaaaatcacatttttcaacgaaaaaaatttccgcagta------------gataatagcttgtaatgtaaattgtgaatgctgctaaatacttctctaggatatctttgaatgtcgcacctgtggtctcacaggttcactatgttgctgtactgaatgtgcacgtgtctgccacaaaggccatgactgcaagttgaaacgtacctcaccaactgcatattgtgattgctgggagaaatgcaagtgtaaggcacttatttctggccatcaaagtactcgctaccaactcttaaacaggattataacggaaacagacttggtaatgtaccacaacagcaggtgagaattgattttaatttttaccttgttttgtggtttttattttaagtttaccagaagttgtgataggcccgcgccaggctctctctgtctcagagcccactgcatgtgctgaggggccaagttgggcctaggtccagttacaccactagtactcctgcgctctagctgctcgtctagaaaagctaactcctctgtgtctggctctgtttcgccagcttcactttcttcttcatcttcagcattcgaagactcagcagaatcatcttccgagaaatacggtaggctagcaacccctaaaa??????????????????????????????????????????????????????????????????????????????????????????????????????????????????????????????????????????????????????????????????????????????????????????????????????????????????????????????????????????????????????????????????????????????????????????????????????????????????????????????????ttttcgtgtaattaggaaaaattctaacacacaaaaaataaaaaaatcaatttacctgaactccagtaccacagtgctgaattattcgctgcatttcctcatgaactaactccacacaacggagacttggatcttccagacgacgaatctgcctctttactaggagctcaaaagagacttcaggaacaaacagagcaggacgagggcccagagtaaaatgatattaaatggtttaattttttagaacgattttctttttgtgttttccacagaggccttgaaaggaatggaacgtgttgcagaacacatcaatgaaatgcagcgaatacatgaggaatatggtgcaatctttgatcacttatcacgccagcattttaagagttcacggcaggtagtagatattttattagaaaaggaataattaaggcat--------------------------gaggtatcatttagccaattgcgtagtaattcagctcctgcaggagaaacagagagttatgtgaagcgtactcctgctccaagatctgtgtcaaaggacgagggaacttcgcaaaaggaaaaagacgacgaattgttacgaacaagtgccatatcggatgactccctccgccgcgagcagttatctagcaacagcagcagcagtgagagtgtgaattcccaagagggcctgcaagttcaaagtgccagcggattatcccctgcaggcaaattagaaagaaaatcatctagtggtagccctcggggaactcctcctgaaggtcaaataaaacttcgaagaaattaggacctccaactccacctcggtcacgacaagaagtcctagagcaaaggcatcaagagctgcttcgtaaacaaaaagttattaacttctacaacctcatgtttgcaatatagcagaagcaaattcccaaaggtttcaggtggaaagggaatctgttgaatgagaaactgaagtttctcgaagccttctgttgggtgagtttccatattcatcagagcttggttatggagggtaacggcatcaagctcctcttctgatctgggaggcatgtcagtcaaagcttcacgagcagcatcaactataaattaaaaaa????????????????????????????????????????????????????????????????????????????????????????????????????????????????????????????????????????????????????????????????????????????????????????????????????????????????????????????????????????????????????????????????????????????????????????????????????????????????????????????????????????????????????????????????????????????????????????????????????????????????????????????????????????????????????????????????????????????????????????????????????????????????????????????????????????aatgatcaaaaataagtttaatagggtgctcccatactttattaatacctctttttgtttttcctttttagcaaacatttctagttcattgccaaaaatttcttgagaattgagcacttcttgataatccatttctttgacaaagctactgtcttcaatgccattagctttcaaaaattccatataagccacttgaaatgcctggcctatagactgagcaataaactgtgcctgaaaataacatgaaagttgtacaaaatttgaaactagaatatcatacttaaattatcataaac---------------------------------------------------------------caatcctgttgacagagtggacatctgttattctgttttacccacaaggacatgcagcaattgtgaaatgagtggttacattctccccaaacaactaaaaaataaaac-aagatattaaagtatgaattttacctgggcattatatttcctccaatatcctcctgctccacgaaatgttggaacaccactttcagcacttatgccggcaccagtaagagctacaatgtgacgagccttcttaaaaacatctcgaaaagcaaccatatccgagattggctgttgcctagatttccctgcgtccatgccattttggacaggactgtagaatgatgacgtaaaacacgaagtgccatcagtagttacacttaaaagcttatctttggaaaggcattctcctattaaaagtaatacaaaacaaaaa------------------------------------------------------------------------------------------------------------------------------------ggattttctgctcttcgtggtagtaatggtcctcgtaagttttgcatcgagaagtggggcaaacctaccagtctacccaggtcaatgatcaattgtattttgtatcacattttattttt-------------acaatttatttaatctaaatttttacaaatttagtttagctaatgaacaaatattaaaaatatcaaccttcagatgtgtaactggattccttttctgggtatgtataaaactgggaaaaagcaaaggatctctaatgaagaaaatcggagtgttgttcccaacaagatcccagtttccttcttctgtgtaaaatttcacagcaaagccacgaggatctctgacagtgtctgctgagccactttctccacctgacaaatcaaatc-------------tttgagaagaaaatatatatataaaataat-----------------------------ataaaacatacttctccaagccagaagtcaatgtctttaacagcagcattgaaagtcctctgcttattggcttctttgatttttacgctcttctcaatggtttttctagttagatgctcccactg--------------------------------------------------------------------------------------------cttacctaatagcctgttcccgctgagctttcctgacctcaggcttcatattccttttagccaagatatcacacaagctggcaccaacaatagccctttggaacttagtcgtacgacgtgtcctttttttgcttgtttcctcttcgatacctttcttgtgttttctgcggtacaacacagtccatgttatcttccttgggttgcgcttcatcatatgggaagcttcacatttcccatttaagaattgataaacctcttttattcctaatgttattaaaaagttaaaatatttaaccttcctcagattggcaaagcatttggaattgattcttatgtattgtctcctgaagaaacgaaaaaactttaccctttattaaaagttgatgacttgtatggcacgttatacagccctggtgatggaacagttgatccagctggcttttgtgtttcacttgttagagcagctacaaaagtaggagccaaggtatgttgcttttattcacagcaaaacttactttattttcccattcaaactcagcccacatttgacgaaattcctgatctgtgcatgtttctggtacaatataatccataatatcaatatggatatcatttagaaccacaacacttctatcgctggctgatccacttatgtcatacactacaaataacaaaggccatacagaaatccacatataatcattaccaaacaacataagtaatatttctttataattcttccatctttcaggaaatagtcctagtcattttcttaactgcagaatacataggcaggctatggtctgcaggatgtaggagcaaatacatgggatgttggggaaggttacgattcctttccaaacctatatctgtgattggttagtattctcttggttattttgcataagagtgttcctggagtcattgagtgtttaaaaattattacacgagaaaaatcatacaagatagccaagtttgcttttgactatgccacgaagcgtggacgtaagaaagtaactgctgttcataaagctaacatcatgaagctgggcgatggattatttttacgatgctgtgaagaagtgtccacgttgtaccctcagat-----------------------------------------------------------------------------------------------------------------------------------------------------------------------------------------------------------------atatgtattt-aaaaatgtgaaaataaatttaccaagacaatagggcaaatgcaagtgggaggtaaaatatgatctctatgctccccaagagtacattctggcttcacttgcgaggcacaatggttatggag--------------tacataatatattaccaaatccttgaacaatctttttctttaaaaattccattttagttgcatcaccatatagcaagagaacttttgcaggttcactatgacgaatcagttgcattattccttttgcatcaacatgggcactgagtgaaagcttatgtacagccatcttcacttcaacctaaaag---------------------gccatggcaatgggaagttcacccttatcccctatcatggtaactaactgaactaactgttcgtatcgatcagcaagaacagtttcagcgagcatgtcaaattctgtgccttgctgaagaattttggtcaaaacttccataaatgctgctcttgtttgcaaatccttatgataacctaagcctgttaagaaaaaaattaggaaaaattaccaaaggcatctgaaatttacttcagaaagagctgagatttggcttccattaagtctcctctgtcactttcctcaggctgtaatggtaaagctcgtaataatgcagcaactgcttgcatacatgcttggtctagatctctcgtcaatgccgtaacatcaccagaatttggaggggcaatctgatgactattacccataacccaatctgtcaaatattctacaagtttattccggaatttcatctcctgacgaaatgccaggtcatctcgacgggccatcatagcttctaccagctggcacaactttgttttgatttgaatagcatgaactgttgtatcgagatgacggacatatctgaaaaaaataatattttatatgcttgttaatatgatttgtgatcttttccaggtttgaaaaattagacatcacacccagaagtgctcaaagaataaagcctgtgttagaacgctggatgaaggaggcagaggagaggtataaaaatggtgcacacactttaacagagttcattggtagtgagtcaacgaagaaaagaaaaaggcgaacatcatttactcctgcagcccttgaggttcttaataaattttttgaaaagaatacccatccttcaggttagttttatctatttttcaggtatttttcatgaggcaggattggaacgtcccaatccgtctttatcgaggaactctactagtggtcatgtttttgtttcttatgggtgtcaatgtgtatggttggagaacatcaggtgtcaatcatgtactcatttttgaaatcgatcctcgaaatcatctatctgagcaacatctgatggaggtag--------------aatttgaaaaatttgaatag-tactatacctcagcatcttgagatttagcaatatcaactagagttttggctgcaggatggataatttcaagatgcttcaaaattgtagcaccatcatttgatatcaaagttttacctacaatga----------------------------------------------------------------------------atatgtatcaacttgatgcatttactcagtcttgcccagctgaccaagatataatcaatcattacaaacttcagcaaggcacaaagatgaagaaacatgaagagcttgaaactcccacatacactacttccattcctgatactattgatttaaataatcactagaattactagtatgatataatgtaggattgagtcctatatggctctgca-------------------------------------------------aagtgtaaaaataagcctattcatttacctgctgatcatcaggggaccaaataccacagtttatcgtgtcatcaagattaagcattgatgaccaatatctctgcccagatacagatcccaccaacacaaatccatcttgatagcatatgagagccattcgtccatcatggctcgatgaaaaatcagtgacttgaatgttgcgatcattaataagttcaatag---------------------------------------------------------------------------------------------------atcgaagttttaacagagcaaagtaccacaaacattgcactaaaacagcacgagtagttaccgacgtcgacatgaccgtcttttctaagcaatacgccaaccgccattttcttaacacgactagaaacccagaaacgacaattcaccaaaacgattattttaactgcatgctcatattagtgcttaaataaagcggctagatgatcaaagtcttgtgtgaatgaaatcaaagatagtttacgaacttacattgggcagaagcgtagtggtcctttcttgattggctatggaaatccagcaccaatggacaacgaa-------------------------------------------------------------------------------------------------------------------------------------------------------------------------------------------------------------------------------------------------------------------gttttggaagccattaaagatttaattaacgaagcgacatgggattgttcagctactggaataagtttacaagctatggacaattctcatgttagtttagtatcattaaatttacggagtgatggctttgacaaatt---------------------------------------------ttttagctattattccatgaaattatatttaggaattgaagtttatttttctctagacatccgtccaatctcatgcttgatcgtctaagtggcaaaatacttcacattgactttggagattgttttgaagtggctatgacgagagacaagtttcccgaaaaaatacctttccgccttacaagaatgctaattaatgctatggaggtgagtgaccaaattgttgtttaattactttatttcaaattttggaaatggttaaattgtttcaggcacaatttgggacattggaagattactttacagctttgagagcagagagtggtgttgattctcgaaacatgccagtaaattttccttctttaagtggtgatttctttacttatgctgacagagatgatcactattggagtggatattttacttcaagacctttttacaaaaatatggat------------------------------------------------------------------------------------------------------------------------------------------------------------------------------------------------------------acataaggctgaaaagtaaggaaaatgcaaacctggaaccacttggcgtgtcgcaaggcggccaaggcatccaggcatttctgcctgtccagaacgtccggagggtctttaacggtctctagaaaccagaagatgac----------------------------------------------------------------------------------------------------ttagcaaacagttgagaagtaattttaatttgcatagtatatatattactttcatttttatagggatacacttcattttggaatgattgtatatcttcaggactacgtggatgtattctagttgaattagcaataagaggcagagtagaattagaaaaggctggaatgaggcgacgtagcttgctaatgagaaaagtattagtaaaaaatgattctcccactggtgatgttctattagacgaggctttaaagcacgttaaagaaactgatcctccggaaactcttcaaagctggattgattacttgagtggtaatatgccttccataaatatttcattgagaaacgtttggtgaaacatggaatcctttaaagcttcggtaccaattaaggaatgtccgagaaagattagccaagaatttggtggagaaaggtgtcctaactacagaaaagcaaaattttctcctttttgatatgactacccatcctcttactgatcctagtgctaagactaaacttgtcaaaagagttcaagatgctgttttgggcaaatggattaatgatccacatagaatggacaaaagaatgctgtcacttattattcttgctcattcttctgatgttcttgaaaatgcttttgccccactctcggatgatgactatgagattgcaatgaagcgtgtccgtgaacttttagatctagacatagaagcagaaagcatgaaaccaaatgcaaatgaaactatgtggggtgtttttgctgcatttgtgaaatgtttgaatttccattgtattttagacttacacatttgctgagaaagaattggctgactataatccagaagaatgcaaccttgacagtactcctcctcgaaagaagaaaaagaagcaaaggctgtggtctgtacattgccgtaaaattcaaaagaaggattcctcttccaaccatgtatacaattatactccatgtgatcatcctggacacccctgtgaccaatcctgcccttgtgtaatggctcagaatttttgtgaaaaattttgtcattgcaactcagaatgtaggttaatttggataacgttgtatt----tattttatatttttgtttaatctagatgcccttttttttttatgagtgattatagaatgatgtttttcagattagctaggtcaaaacaacttctgaaagtaatcaatcagaactttggaacattggccttctgtagacgatggctggatcgtctgggccaaacgaagtacctgatggctctcaaggacctctgtgacaaaggcattgttgacccgtatcctcccctaagtgatattaaaggttcatacactgctcagtttgaacacactatccttttgcgtcccacatgcaaagagattgttagccgtggtgatgactactaattttttagacaactaatcttcaggaaaaattttaaatgatttactttattttatagaaataactatattctagtgataagagaagatttccacttgcctgtttagcccagattatggatcctgcaacgggtggaaggtctctaactctgctcatgcgacatgctttactttgtgggtactgaactttaaatttttcatgcaaagcctcaatgtcatccttaactctctgtattagctgtgtctggtactctcgtatagccccacgaatgtgaggtctcacaaacaatgcattgaaacgggaaaatattcgaaacatttcattggcatttttggctgttcctagctggtctctaagccgtgctgtgatgcgagtttcaactctgtcaatacgctcttcatatctaatattaaatactct------taacactt?????????????????????????????????????????????????????????????????????????????????????????????????????????????????????????????????????????????????????????????????????????aatttaagtgggctgccatattacat-atatttcagattttattttgttggtgatgaagatttgttagagataattggaaacagcaaaaatattccaagacttcaaaaacatttcaagaaaatgtttgccggagttgcagccattatactaagtgaagacaatacagttgttgctggaatttcatcaaagaaggtgaagaggtaattttgttttctgaaaaatttctaggtaagaataatgtttgaagtgcaagatcttaggtttgctactctagcaacagtctccagatgtggaatgatctggttcagtgaggatgttttgtccactgaaatggtgtttgagaacttcttatctactctgcgtaatatacctttggaggaagctgaagatgaacttacctacaagaagaaaaaggaagaatctgtgaaagaagatcacttatccccaactttgcaggtaatattttgttgaatttaaattcaatagcacaatacctttaaatagttatagctaataaaatttaaaacctgtcttggaaaaggcgcaaactctcatgagcccataggcgtacaagaccttctacgggaagagtttccacaggacgaattgcttcacaaatgcctctgacccagcgagtcaactcacgtggactgtacacataatggggctgcatgtcttgcgtgaatctttcctggaagattaaaaaaagaaa????????????????????????????????????????????????????????????????????????????????????????????????????????????????????????????????????????????????????????????????????????????????????????????????????????????????????????????????????????----------------------------------------------------------------caaaagggccacaggtactcaaagcgaaactccaggatgaagtcagccaacagtaccaaggcccatactaccaagaacttcacatacaggaaagtgctaagaaagaaaactgatatattaagaaatttcacaaattaaactactaaaaggatatctttcgataaggagatccaggagttcttggggttgacagaacgatcggtaagtcgtcagaaaagtgcgaacaaacatagggtcggcatacatgtgatacgttagacgttcaaccagcttcagaagagtagctccttttataatggggacacctgcgtttagtttgttttcctcaaatattatattcatatcggaatcctctacagaaaatctagacacaaaaaattataaatattactaatcagctttatttttcaatatacctttatcttaaaagctcttttgaaaccacttgcaaagaatcctccaaatggtccaattaccgaactaaacactgaaagggacagagagtgtagaacgaagggatataaagtgactgtgcccgatatatgaagctggcaatctttaatttttgtttcgggatctatatgcaaaaatgggcattctttattactacatgcgttaaaacgtgaatagaagtagcattcgggcattttcgtcatatcgtactcgtgcaaaaactcgcactgatcaccttttttgcataaacctctcagccagtgtttgcataccacagttctatctcccttaacatgcctaaaggggcatgcggctcctttactgcataatccattaagatagaaatcacaaatagaagaacccgatttatccatgccaggaaagggtaatggtagagctcccagttgttgttctagcgccatctcgatatcaaaatatcatcagcgtaagcaactaccatctctgactgcaaaggatgatgccttaaaatatgttgagagcttgatatttcgtcttcttggcatgctatgtgctgcacagccccatacagtacaagatgttgaagacagggttcaaaagacttttccccatccaattgataaatgggcaattggtgatgcccaaaatgc----------------------t----------------------------------------------------aacggtttcttgcggctctgtatctgacacatgcgcactgtccagtgttgtttgttgttgtgaatcttctttggcggatctaggcttccgaatgatattgctgtcgatttttgcaatgaaggaatatgaagaatgttcttcatacttaggctttaggacaaaatgaaggagatggttggtggttgttgtgtatgctctgatgagcgtggttgggcggagaatccactcgtttattgtgatggacaaggctgtaatgttgcagttcatcaaggtgggaaaatacaaacgttttcttaccagtaatatttaatccatacttttagtgacatcactttttttatatatttgcagggcaccatggagataagggtgctgaaatggcggatattattttacctggcgctgcatatactgaaaaacaagctacctatgtaaataccgaaggtcgtcctcaacaaactcttcaagcagttaccccaccaggaatggccaaagaggattggaaaataattagggcattgtcagaggtatcaagattgatcttaccaatggctaaactgtggtcccaccagttgtagtcacactgtttaaatttcaagttgtgccagtctcggatgtagacagccacgggtggcgaagatatagtccacgtccccagatagattgccatcaccaatagaatgggaaagagccactgcaaaagttgcttgtctgtcagcttcagcttgtgggcagacttcacacggtatgtcaaggataccctatagtatggtattccaggtgttttcaattgccgattaaatccagcttttaaaaggaaaaagaagaagccttccagttttgttccacctccagctccagtatcgcactcacaaggaacgagaaaacctccaatcctttctggaaaaacttcctcccaaaacctgtagtagtgatcatgaaagtagcgttggttctcgtgtcaatattcaacaaaaattgcaggaaaaaaagcaacagcagttgcaagaattaaaagaaattgaagaagaaatcaaacaaggtaagctaaagaggcctcacctttagaaattagtgagcaaggtacattaagacaaccataccacaatcaaaaaagcaccatgggttaggccagagtctcctgaatcaaacttacctctttaccattctttaattggaccacacctaatgaatggcatccgttcaaaaccaaaacagagatcccagactccgagatacttcttgtgccgagacgcttgagagttctagatatattatgaatatcaagattccatctgatgttttacttaaaaatcaatgatatcaaatattaaaatgcaaaaaggttacctgtcaatgagagcaataataatgttttttacattaaccagttgatggagttctgcacaagctttaagaaaaccatgcaaggtctgaaggtgaaattcatctgggaagacctgaatgatgcattccattaaatattcttgggctatggcatctcggcaactgaccacttgttctaatatgccagggagtaccatctaaaaaaaaaaaggtcatatacatataatttcatcacaacgctcatagccccaaagttgtagacactctcttcctaattccattgctcgcccagtaacccataagaatataaatccatcatcttgcaaactgggaacatttaatcgtctcatttcatcatctgacatagttccatatggtaactccatatgaatgtcccatggaggatcagccattacaactgcaaattttcctaatatggtcatgtcaaaataacgaagatcacactgaatccactgcggcgaaaataacacaggcagtttactcatgtggtaccttcatatctaacttaccatttttctgcgattttgatgattgagcaacagtagagtaatccacagaaaatcacaccttgctccatttctacctacacacccaattattaatcccttggctgctcttggacctgatgctatgtcttttggtgttgtaagtgctgcaccatggggctcatctgccatattaccaatatcatgggcatacatcaagatgatgggcccacttggattaagaaaagctacacaagttgctatccttaatgccaattacatgagtagaagattagaagagcattataaaatactttatcgtggagaacaaggtaattaagagaaataaaatcattcccaatctttcttcaattcaaagctccattcccatttcaaatgctcattcttgtcatcatcggtgaaaagtgatttgaccgtatatgttccccttgtcagcaacccagaaggcatctcatctacaggggttgaatatgattgcagttccaatttaggagcataactaccaaccatgtgagtaatcttttcatctgcaaaagaactttaatatattaaaatttaataatacaaaaattgcttacagagtttcatcatctctgtaatgaatcacagctcttttatgtccttcctcacccctctcttggaattcaaaatatttctcaaatacagaagcaaagcaatttcttttcagaagaccagctttgacaataatatcttctggatcctccggcatgttatcaaggtcaaacaggagagagacattatagcctaggaaattcaggaaaaaaaacattgaaattttttggaaactt????????????????????????????????????????????????????????????????????????????????????????????????????????????????????????????????????????????????????????????????????????????????????????????????????????????????????????????????tgactttagtggttaagcatataatactaaaagagtttgtacttacctaaaattcctccaacatcataccaaacagaaagtttgtcagcttcagattcttcccaaccataagcattttgcaaataataaggcaaccaaaagaaaaatgagtagtttaccaacttcaaacaggcataagcaagggagtactggaagaaaagcatattaccaatagcaaataactggcgtatccgcctctattgcacccaatggcttgatttgatttttaaccctggagactgaggaagggggagccgcctgtgtgggacacgcgtgctgcccgtggtgccgccttccaccgtcgcgaatttcatcaaggacccccgtgacgttcccatttggaggagcttgatcgagtcaatgaaggcaatttcggctgcaaatttgttttgagagcagagcaaaacgatgattgaatttgtgattcaatttgccgtgctgggcaccc-gcgaaggcaccttctgtctctctctcatatttt-aacataaaagaaattctacttacaagtgaaaagtctcgttgtatttaggggaccagttattgttcttagacttcgtggcatgttttcttcttttatcactcagatgtggaccaatgagattaacttccacaaatgggcggaacatactggtacttggccactttaggtcattggctgcaacaacta-gaggcataaagtagaataattcatctattgaaaaaatatacttcaaaagtt???????????????????????????????????????????????????????????????????????????????????????????????????????????????????????????????????????????????????????????????????????????????????????????--------------------------------tcacgtacatcgttttctgcaggactaattcgggggacatactgtgtgttgttgtggttcatgttcctgcttgatgaacagttgaatacagcaagtttttgtgagtcaggcatctcatatgggtagtcgttgggagacggggttttcacatcctcatcgatgtagctaatgtcggaaagttgccttgggtgactgcgagaactgc---------gtaagctgtgtaaactatgaacgctacgtctttcttccatatcttccaaagtgcttttaaaggccctgactactcgcagctgtgaaaaggagaaaataagaaaacatacagcatgacaaatgataaaataggaggttaagacaaaactaacagcactatttaattaaaaacactaataaattcatcacaacaatgctactaaaggtaagagaaattcaatctaaacttgccagctttcaatcacaaagttcccagggctcacaaacaggaagctctccaacccgaagtaagagcccacacattaatcccac---------------------------------------------------------------------------------------------------------------------------gcgggcagaaaccttatgcatgtgacctctgtcccgccaaattcacccagttcgtccaccttaagctccacaagaggcttcacaccaacgaaaggccgtacacctgtcagacgtgcaagaagaagtacatcagtgcctccggactccgaacgcactggaagaccacgtcttgtagaccaaacgctgtgcccccagagggcatggatttggataaggcatatgactatatagtctcatggaaggcagtggtgatgtgctctgcctcgagggactcctctatttgcagcggcccacctttggctatattatagggtcttttggacaagtacttgataccaaaggctagtaatgctgaaagtaaggtattttacctgaagatgaaaggtgactattacaggtatcttgctgaagtagctaccggtgaccagaggaacagtaagtatattaaacccatctatgaagcacaagtaagtaacaccagtcttctaccaacagtgaggtgggaggcttctggttgcctccacttttcttcttagcatacatagctgtcgttctgtctctttctttaaccttctcaggtatcgatttgctgagatctactaccggagaggagaatcgactcacaaaggacgcgctgtcccaacgcgtgttgaaactgtggtccttttcttgccagacgtttggagctgcctacccacccgtgtggagtgggatggcttggtcctcaactacaaaaaacagcttcaggggaagctacaggaggagatggagaatgacgacgagactcaggcactgatgctcttcattactggtttttttatttttctctctttatttagactgtgatggcagatccctcactgtccagccatccttcagtgactagctatga-------------atgaaagaaaatcacttaccattaggagacaaagtaacagctggcattgagtgcatagt--------------------------------------------------------------------------------------------------------------------------------------------------------------------------------????????????????????????????????????????????????????????????????????????????????????????????????????????????????????????????????????????????????????????????????????????????????????????????????????????????????????????????????????????????????????????????????????????????????????????????????????????????????????????????????????????????????????????????????????????????????????ttgcagtttgcatcatttattgtgcagtattatggtcttgttctggatcttcttgtcttgggccttcaaagagctagtgaaatggcaggtccaccacaaatgcctaatgattttttgacataccaagacgttattactgaagcatcccacccgatcaggctgtattctcgttacattgatcgtatacacattttcttccggttttctgccgaggaagcccgtgacttaattcagaggtatttaactgaacaccctgatcctaataatgagaatatagttgggtataacaataaaaaatgctggccaagggatgctcgtatgagactgatgaaacatgatgtcaaccttggaagagcagttttctgggacattaaaaaccgccttcctcgttca--------------------------------------------------------------------------------------------------------------------------------------------------------------------------------------------------------------------------------------------ctgatattcgatggtttgttccattgggtttgttatcatggatgcaacatgctggctgtgagaatgtttttgagcttgattggtgggaagaaaattgtgttccagaacatagtgacacattttttacttttacccca-----------------------------------------------------------------------------------------------------------------------------------------------------------------------------------------atttgttgattcatcgcaagaatcttaactatttgcatttggactataattttaacttaaagcctgttaagactctcacaacaaaggagagaaagaaatcaaggtttggtaatgctttccatttatgcagagaaattctgaggctttcaaagctagttgtggatagccatgttcaatacagattgaataatgtagatgcttttcaacttgctgatggtttgcagtatatattcgctcatgttgggcaattgacaggaatgtacaggtataagtataaacttatgagacagattcgtatgtg-----------------------------------------------------------------------------------------------------------------------------------------------------------------------------------------------------------------------------------------------aggcgcatctgagaaaagtcacagagcaatttccagaagatgttgaggcatggattgaattagcccagattctggaacagtctgacattcagggagctttgtcggcatatggtacagcaacagagatcctgaaagagaaagtagaagcagatgttccaccagaaattttgaataatgttggtgctcttcattttcgtctgggaaacttgcaagaagccaaagtaggtcttaatttttgctttatttaataaaggttgtttctcatcaggttctgtcttggctcacaagggatacatttctgaagccagagattgttttgctcaagtacgagaagcaactgctgatttttgtgatgtttggttgaatatttcgcacatatatgtcgagcaaaagcaatatgtggccgccgttcaaatggtgag-------tacaaattttgtaatttatgttt-caattttccagctaatgctatgtggaatgcaagaaatagacatagaggactggcaacgcaatactatctaccgtcattatactaggactggaaaacagattatctggttttggcagtttgtacgagagatggacaatgaaaagagagctagattgttgcaatttgtcactgggacctgtagagtacctgtaggaggatttgcagaactaatgggtaagtaattattttaatgtttgacaaatctttatattcttgcagggagcaatggacctcagagattctgtattgagaaagtaggtaaagaaacgtggttgcctagaagccatacgtgttttaatcgcttggatctccctccatacaagagctacgaacaactagtggaaaagttgacctatgccatagaagagactgagggctttgctcaagagtaaattgtatgtgatcaaatgggtcgcctattcacaatattgtcttcccgaaaatttat-gggtaccagaaactatttgtagcaagtctttggctacttgtgctgcaaaggtgaggttaggcactgacacctgacgataatgcaaaaatggcgttgctattcagtgcaattcaacatggcgcacgtgcggaatagtgatacttctctctggcttcacaataagcttggaagtagtaatgatctatggttaggtggatcaatttgctcccaattaaatcaagatgttcttaaaaatattcgtgaatgttttattgacttacaatctcaggttaagctaaaattactac-----------------------------------------------------------------------------cggggtggcagggtttatcttttccgaagaacgtaaactggaacactgagaggtcccattttattcttgatttctgcagccatggtcatgaatgcttgttcaacatttgttgcattctttgcacttgtttcaaggaaaggaatgccaagtttatcagcaaattcctgcaaattgaaagatttattaattaatgaactgactagatgctacaactgtggagaattcgccaaccacattgccgcaaagtgcaacatggggccacaacccaagcgttgtcacaactgcaagtccgtggaacacctgatcgcagactgtcctttgaaagaggagaggaaaactaacaatggcga------agcaaaggcagctcgaacacagaa-------------??????????????????????????????????????????????????????????????????????????????????????????????????????????????????????????????????????????????????????????????????????????????????????????????ttcatgtgcataggaggtgaggtgacgaaggaaccgccatggagataggcatgttgccctggtgcatgtagtggttcatggtcacggacatggaggacatggagcccagttgcccagcgggaccgaagctggagaaggtcttgtccagaggctttagacattcgggaatagctaggcatcctttcttctttttgctcttggaagacagctttctgtttctcgtttggatgccttctttcttcattgtaagtggtcgattaacctgtagtgaaagaatcaatga-----ttgttcattgcttaattaaccttcaaatatccgttattaaattttatgtttaattctttgttagtatataagtgttttatttagtgtcataagcaaattttgttttcattagttgcttaattttctttgttgtaatgaaaattgtgtgtttcaacattttattc--------ttttctttgcagtctctcttatttgttctgagggaaagtcatagaactagaaccgtttttcgtaaagttggagggtttgtctatgtaatgtctgttctcgtatccatggaagggtgcttagctgaaccacccaaacctccttggaatacaggtaaataaattatgaagttattttagctttcattggaaggtaacttataggttgatttgtttactattgtagaaactagatgact??????????????????????????????????????????????????????????????????????????????????????????????????????????????????????????????????????????????????????????????????-----------------gtcaagggatgctttgttcataacaatagcatcctccaaatcataaccactataactcattacagccacgattgcattttgcccagcaggcaattcttcaaaaggaatgaactcca--------gtgcctattaacag--------------aaaaaaaatgagaca----tacacactctgcaatggctgatggagcaatttcttctaaattttccatactccattcttctaaaaattctaaaataggggaaggctgagatcctacagaaatataggccatgagggctaaatttttcaccaatccgacagcatgaccctaaaaaggatattttattaaatatgcttaagttactaaaaacagaattactcataagcttactgggttttcaacttccccggtggcatgctgtgcttcagcttgcaaatcaatctgtggtgtatcttcaacaatcctctgaacagacatctgaataaattcatcaaaggaatccaactgctgtcgaaccaagcctttttcatcaaaatatgcactgatgacaatccagcaagcttcctgccataaatcggcagtgatttcttctgaatcatcttcttcaaaattttctgcaaaattcaaattgcaattaaaataaaataatcagaaaaatatttgaatttaattgcatattttatattttaggcaagttatggtgttgaagaccctgaatttgccattacacagattgcacaaacaaccatgagatcagagcttggcaaaatagctttagacagtgtctttagagaaagggaatctctaaatatcgcaatagttggtaatttggtgtattttaattttatattgattttaaatagcc-----gttgaagtattaaggcacactgattgattaatgatacaggtggattcccacgacttgtggcaagttgaaccctcagtagttgttctttttgagtagaattatctactaatgaatgagatagtgcaactgcagcaaaccaattggatagagaatcagggctgaataaacctccacataataactggccaacagtaattggagcatctgaaaattaagattactaagtaaactttgaaat---agagaaatacatactttgcttttttttcttcggctttagatggttttgtcctttggtatcgatcacccatgcgagatccttccaattttccaacaagggagacaacttcaccagttgcttcatctcttggacgacgttcaattaagcgagtatcagcttgtaaaaccaaatttgaattctgaaaatattaaaaaacactcaaaacaatcaaaatacacaccaattatgatgaaaattcactcactttaaccatgaatacaaaatctgtaagagcaggagaatatacagctccaccagcacaaggtcccatgatcacagatatttgtggaactacacctgaagacataacattgcgctggaaaatatcagcataaccagcaagagaatcaacaccttcttgaatacgagcacctccagaatcattgagcccaatcactggtgctccaactaggatagcttggtccataaccttttgtatatgcagttcattttcatagttaggttcaagttcatttgcttttttgtaaactttcaggtgtgaagaggttggaagaaatgtgttgctttgcctgtatgtctgccatcgttaactactttgtatttatggctttcttcccggcatgcttatcgctgattttggaggtatgcgttcttggcatatttgaattccagttttctgttaaaacctatgaacttcataatttaactctgagaaatatgctcacgtcacctttttctttaatggtggacaagaacaggcatttcatttggaagatcgcctgatggtcccttctcctaaggtagctacatatgatttaaaaccagaaatgagttgcaatggagtggcagaagaagtggtgaaagctatagagctggggaaatatcctttcattatgtgcaattttgcaccaccggatatggttggacacacagggatgtatgatgcagctgtgttagctgtggaagcgactgacaaagccataggaatgatagtaaaagcatgt----------------------------------------------------------------------------------actgaaattctttactaaattagtttaataatataaaaggaaaaaaaaccagtaaataggagtaatttaatatgcgagcataagtccttacaattagta-acagagggttataatcatgcatatgggacccaattacttccatcttcaggcatcagatttcctgtcaccaacaacacaatatccacaatccaccatattcctatacctcctagagtcagtagcttgcccacagcagtccccgtatgcccaaggcaaaatcgatccattcccaaaaagccaagcaatacagagtacagcagagtagtgacaaaataatgaccagtgtaccttaaaaataaaattaaattaaacaactttaatttataattttaacaaaaaca-aaaagattattcacaaatcttgtgtcattgtcaaatttaatgtctgtatttttaatatgaccattaagaatatg-gtttcttccaagatgattgttttcaaatacatagaagataaagatgtctttcaaaagttttatagcaaaatgttggctaagagattagttcagcatatgtcagcgagcgatgatgctgaagcaagtatgatttcaaagttaaaggtatttttaaactgtatataatagaaaggagcataaatataaaacagatgcatacctgatctcgtccaggatcataggtatctactgtcctcacacgtaatgacccattaaagcctcctacggcatatacaaagccattcaaaactgcaagaccagcacggcaacggcgagtaggaagctcagctaattggtaccatctttcttctttaaagtcatagcattctacactacgaatggcttttggagcctgaccaccagccaccaaaagtatctgcaaaacatttcata--------------------------------------gtaagcctaggaagtaaatcttttattggaggagtcatcttgtgcattccaatcacattaacaattcctttcagagcacctagtatagaacccagaacttctggatattcttctcccaagtattcatacagcacaac------------------------------------------------------------------------------------------------------------------------------------------------------------------------------------------------------------------attctattagtaatttttatgctaaatcattcagaaaggtggaaaattaatatagcacaaaaatcacctgtctgtaattccttcgatcaagagccatacggtgattccagaaatgcttgaagaaatgaggaagcacatcatctttaatatattgtggctccacaccatcggttgcacaacattgtttcaccacctaaaaatcaagaattaaaacttttaaatttatgaacat---aaatttttaattacctttaacactattttcttcatctcttcatcaggagattgaaattctcgtataagaatcaacatcacttctctggtgtagtagttagcatattcagcatccataagaggaattaaataaccaatagcttttaaaaaggcagccaaaccctattttatttaactaaatatttttaggctgctggtttggctactatgatctccacaatgagacctgatattgacaacattgatgaatacgtaagaaacactacagccagagctttcgcagttgttgcatcagctttgggtattccagcacttttgcctttcctaaaagctgtgtgccgaagtaagaaatcgtggcaggcgcgtcatactggcataaaaattgttcagcagattgctattcttatgggctgtgccatcttaccacatttaaggaatttagtggagattattgaacatggtaagttatttt??????????????????????????????????????????????????????????????????????????????????????????????????????????????????????????????????????????????????????????????????????????????????????????????????????????????????????????????????????????????????????????????????????????????????---ataaaaaaaaaa--aaaaaaaattacccaaaggattttgtcagcttcttggtgccaacaggcctatcagaaaactgaagttcatagaaaaccctctgtaatgcgagtgctacactcctggatgaatcatcactttctgttggtatttgataaacagcctatgaaaataacattcataccttaattgcaagttttaaatgacagtggaattatatgtacacaaataaaaaagtaggaa--tttttagtgttaatttaggaacaacacaaaaaaggaagaaaatatatgtacaaaaaattacctgtcatttatttttatgttctggtctgtcattggatcatactgaaagcgcaataagtgcaggtgtagcactgggggaagagctgaaaagaaaatccctttctcagcttcctgcaaaccatattctccagcatcatatttgttctcccatcaagagtttctgtagc--------------------------------???????????????????????????????????????????????????????????????????????????????????????????????????????????????????????????????????????????????????????????????????????????????????????????????????????????????????aaacagaatatgggtgatctcacaaaattctcacctccaaaaccacaaaagccagtctctttgaagtctttacaaatgtcaggctggtaatcccaccttactgtagatcggatattttctggtgccctaattggacctttcctaaataaatgaacacatatgaatttatagtc--atatgcaaattttaatattaaatgttaataaaaatgcaaaccacaattt------------atattacctttgcttacatataagtaaaagaaatcacaatacagcacagtttgcactacgcctgctattattgcaattaagtcatagaatccttctgcataataacgataaacccagttgaggatgtaaagaccacggtaagaacccaaacaaaacaagtagtgggaagtgatggattctgcttctcctgtttttgacaccatgaagagttggggaatatggcaacagattccaaatagatagaaaaagtccacaatacctatacaaatatttatgaaat-aaacatttaacattaaaatttttttttataggataatgtgatgggcttttacaaggacttgtacagcttctgggaagcagtgatattaacgt-------------------------------------------------------------------------------------------------------------------------------------------------------tgcagtttgataactcaataagtgtttgaaatgaaccacatacctgaacaaaaactggtattacgtttaaccctcgtatgattgctctgttatgcgcttctctggccaagatgtgtagtgctccaactgtgccttccacaatttcttccattcgtacaccatctacatatgctatttggctgttatttgatgatacactggaacgttgctgtacaagtataataaaaaattgtactttttaaggag-ttatattgttaattttacttaccatgtcatattcctctggatcagcaatcattgccttcataccataacgattacactccttagccaagcgagcagcaaattcttcagcagtcccagtttgggaaccataaaacacaacaacactacgcccctaaaaataagcaattttatatgatttatactaataaacaaatttctttccataatctgttttgatttattcagggaaattataactgatgttggggcctggggagtctctcatactcgcgtgcctacagaatcacgtcctggacatgttgcaatagctgcaggaatatatgaagatgtaagtgcagtggccaaaggatggaaagaaaaccctgtggattttgattctgtctttaatgaaagcagatatacttgggcatgggggagcccagatatccttcctatgttttctaaaggtttttgtttaccttaaccaatggcgcttggtaattgctgtacgacaacagatggcgtcatactggtcagctatccagacaatcaaaatgatgtaaaaggccgtggatgtgtcattaaagaactcggacatgatggcttccatacctgaaacacacacata---------------attgctggagatacatacctcgggaaaatctcttaaaacttctgacatctcatttcctctctccccacaaccaacatatacaataacatcactgttggaatatttggaaagtgactgagatattacagttttgccaca--------------------------------------------------------atacttaccagcaggcatttctgctaaacgacctgaaatttctctcagagcttcagcccatcgtgatgtagaatctgccatcattgagacattgtagcccatgtcacggaaatactctgctaatgtaatacctgaaaattttacataaaggtaaaaaaaatgcatttgaaaaatgtatttattgtgttcaggaatgactgtgatgacaatgaccgccacggactatgacgatcccaatgaaggcacgaatgcccgcctcaaatattccatagagcaaaatcaagtgaatgagaatggggaactgatattcaccattgacgaagaaac--------------------------------------------ataaaactttgaatttttttaaacaccaggggaaagtgttgatgattgtggcggaggatatagcgaatcaattgccgaaatgtgtgatgaacttcaaaatggttcacttcccctgcttattctcactcctaatggaagagatgaagcaggcacaaatagagactgctttctacttaatccaatggctaaatctattctccatatgaatatgtttcgttttcttggtaagttctttatttgttcgtaattttcataataatatattgtgccatttccggaatgagttgactgggagatattatttgtccaaactctggagtttgccccgagacaaataaatcgagttttgtcgagtcgagaaaatgttagcgggacgcctaagtcaaaccggtctagctctagcaagctctcgaacatttgttcaacatcaacacgacacggacaagtggccatccaaagcaacgtcaagccctgtataattatcttgctttcggggatgatcgcctggctggttcctcgtcattcctgaatcacattaacggcaaggacaagctttgagggagagagaaagttaccacgtggatttgatggctggctgtcagtaacgtcacgatccgcctggtggagcttgtttcgccgctattgggatctctcccggcgagctctcccgctgccataccacgtgggatgcttgggcaacgcctgggaacagtcatgtttgttgattaagccaatctgagcgtgagagtatcatcaagaaataattatcttgggtttcttgaattgatttattaagaagcaaagttctttatttcagagcttccatgatttggattattggtgaatatgctgagaggattgacaatgctgatgagcttttggaaagttttctggaaggatttcatgatgaaaatactcaggtaaatttctttttctgggaaaatttcatttcatcacttaaaaatgttcttcagttttacattcgtttttttttgttgcaggatccagcaactgaagatggtggcaattacagatgcaatgctgttaatgaacttggtgaaagtaacgccaatattgcactcaacttccaaggtacgtgatttttctttacattttt--------------------------tagtaattccataatttctggctcataataaatttgcatttattgacgatttgtaaatatttcaggatttgaaagtgacggatgctggactttataaatgcaatgtgaagaattctgctggagagagcaacgccaatctcacgctaaatattgaatgtaagtaaaaataatatgcttacttttgaaacatttaaaaattgaataatagctaaaagtttgctttgaaattaatttgatt----------------------------------------------------------------------------------------------------------------------------------------------------c---ccaatactatttagttccacagtgctttgtaaggccaaatgaagcaaagaaggcagctgatgatgcgaagatgagatttgcccatattgatggagaccatttgaccttgttgaatgtttatcatgccttcaaacaaagtgagttttttcatttgtagtttaaataatgcttattatttattgtaacttacaataggttgaattttaagctcttgtttttcaatatcaccctgttgaaaaaactcacttgcgaccaattcagcaacctaaatatggattttccatggttcacaaatggttagtttttgattaacatttattttcgcatatctatttatgaa----------gagagaatcaagctaatggagaagtacgtcagtgctccttgcctcactgtcgtactatgaaaaatgtcctgaatcatatgacaacttgtcaagctgggaaatcatgtactataccacattgttcgtcatctcgccaaataatatcccattggaagaactgtactagaagtgattgtcctgtttgtttacctttaaaacaagcttc-------------------------------------------------------------------------------------------------------------------------------------------------------------------------------------------------------------------------------------------------aaagtttattatgtaagaagaaaattatcaagaaagaataaataaaaaaacatttacacaccacgggcatataaactgctgtaacatattggcaacttcttcaggacatacgtaaccgaggcgaccaattgttatgg------------------------------------------------------------------------------------------------------------------------------------------------------------------------------------------------------------------------tttctctttaaggtgttcctcgctgcgaaatatccgagacaacgaggaaaaggattctgcattccgaggcatctgcagcatgataagttgtaatcctggtggtgttgttcaagattttattttcttctgtgatgctgtggcttcttgggtgcatcccaaaccagacttgaagcatatgtttaatgaggtaagtttcatttgcagaatattaggttgctgtgaatgaaatcagtaaaatgtttttgtacaatctaacccttcagagagctactggcataacacatgctgttcatgggaatttttccgggacaaagcagcaagagattgctgtttcaagaggaaaaatattggaactcttaagaccagattctaataccgggaaggttcacactttgctcaccgttgaaatgtttggagtcatacgctctgtgatgggttttaggctaacaggtggatctaaaggtaagtaacttcattctcttttttacagatttaccctgatggaattcgacatataagagcagacaagagggttaatgaatggagaacaccaggcaaaaaaacgatctccaaatgtgctgttaatcaaagacaagtagttattgctctgactggaggtgaactggtatattttgaaatggatcctgtaagtataacttataaaaaaggttataatgaataaataaaagggagctgcaagaaaatccataataaacttactgaatttgaaccaggaaaatcatatcctcccatgactttcatgtatgctttttccatgagtgatacccaaaactcatttctattgttggaataggaacacagaagttctccatcagtccccagaggtaatgtatcatcaataacaatcttaggccaaataaaatattaaaaatttcaaaatttttaaaagatagagaaaaatgaaagataactatatatattctagggctgcactaactactgctcgaacaacagctaatgggatatattgccctccaaaactgcaggctgctttggatttgcagtctgggatactccatgctgcagaagaagatttcaaaactgctttctcctattactttgaagcttttgaaggctatcactcaattgataatccaaaggccattattgctctgaagtacatgttgttgtcaaaaatcatgttgagattgtaa---------ttaaaagcataaattattaacataccttccggaattttttatgaaaccctggtcggcaaggaccatttgacacaactcacaacagaagcactttggatgccagttgttgttcatggcttttattactcgtcctattatgaaatttccgcatttcccacagcaaggtgcaaaaagtacatgaaaatcatgctcacaatattttctaccttcaaactgcaataagaaatttaagcat--tattacttaatattttatatcacatattttatttgacttttaatttat-ttttagagttctctttggcctatgacatttggtctggcatgttgtgctgtggaaatgatgcatatggctgcaccaagatatgatatggacagatttggtgttgttttcagagctagtcctcgacaatcagatgttattatagttgcaggaactttaactaataaaatggctccggcattaagaaaggtatcttc-tattttcaggtatatttattattgcatttatttataaatcttccagatttatgaccaaatgtctgagcctagatgggttatatccatgggaagctgtgctaatgggggtggctattatcactactcatactctgttgttcgtggatgtgatcgcattatacctgttgatatttatgtaccaggtatgttgatttcttacttttatatggcaaatttttaatatacatatacattataatcacaatcttttacacttaattgtaaaaaaaggacatgtttgtgttaaatatgaaaaaagaaaggatacaactattgttcctttaggaacagaggtcatcttggcaccaggtgaggttagcccaggacacattatatttgctccacttaaaacaaatcgtattgctcctttgtcaacttgttcccaaggacaaataaaagggtctgttgaaca-------------------------------------------------------------------gtgaacagctgttataatgatgttctccaccattctgctgcaagtgaggaacggcttgaggagaagtgtaaggtccgtactgctgaaccggcgaggcaggcccgttgtaacagttcccgtaagcttgaacgggaggtgtgtagtagtcttgggccgtgggatcctgcctgcctgggccgtaacaggatgtcagcgagtttacgaactgatacgaactcatcagtcctctatgatttgtggcgcggcaataattctgccaatatccct----------------------------------------------------------------------------------------------------------------------------------------------------------------------------------------------------------------------------------------aatatcgtccgaagtggtgagatctccaggttccagttctcatgctatccaaagtgtacccttcatgaagattttggtcgtttattggagagccaacagttttgtgatgatgtgaataaccatataattttccactttgaataatattgtgtgcatataactcaaataacgaaatgtagtattttcattggtgtgatgtcaaaggtcaagctctctgctctcatcccaatgcttgtccacttaattcgcttgtatacgtgcatggaataattatccatggttagaagatcctactggagattatttcgatttcaagaaataaa--------gagaaatatgaactatttttgtatcata------------------------------------------aagactttaatcattaggcttaaaaccaaagcatccccaaatcacagcaacattttcaatgagtatattgacaggaattgt--agagtgccccaagtaaacataacgtaaacttgagcagtccaaaacggtataagctgaaagatttaataacaccaaaaacatacatgtagatgttcattgctcctacaaaggcacaaagaaaatctattacctgccaacaaggtatcgggtaaagccctgcaagaataatattagatgtgctgaaagggatagtggcccaagaataaagcgcacatgataaaaaaaccttgtttcgaaatggaatagcaggactgtgtacaaccaagaagatattctgaac------gcatatctcctcctttacagttctttactgcaacttttgctatagaagctggcttaaaattgattgcaatgagccccaaattttattttcaagatggctggaatatatttgatttctttatagtagctttatcattaatagaattgtcattggagaatgtacaaggactgtcagtattaagatcatttcggctggtaagtatat--taatcaattttttgattttgcaggttacacataggcaaaggtgtacaattagatctgcgtggtgaaggtgatgtatggctaaggtgcctcagtgatcatagtgtttttgttcagagctactatcttgatagggaagctggcagagctcctggcgatgctgtacataagatttacccaagtgcctatatcaaggtgggtgtaaaatacataatttccaggaaacaatcca---------gtttcaccatccatcacaccttcataccagccatcatcat------tcttcttgacaacatagattattgcattttcagcaaaggaaagctcatcttccttgtctgctacataatcatataaaaatgaaaataatttaatcaaagcaaataattatgctatcatattttcttttttgattaggctggttcaattgttaaattgtgtatgggtattgagccatcattctatgtagattgcggaccacctacttttgccttcaacccctgtggccatatggcatcagaaaaaactgtcaagtgagttcattagtttatcagttttagtcatttttaagtattatgctagtaacatcacaaaacaatataaaaaaattgctttttcacaacccacgcacataaataataccttcaggataactctttggtcttcctgttcatctaagagattatctgtggggaatgcttcaatttgttgtctaatggactgtgcaatggctggtacaaacgataaaggtggaagatctaaatcgtcacaaagagcttctgcaaactgctctggagttattagagattctaaaaatggcaaatgaaaaatt---------------cttacaatcagtatcatttgcgacagccacaattcccattggacgaggtatatttttccgcaggatgacaacatcgcttccagtgtatttattagcccgcataacagaatgagaaacccaatcagtccagaaaatgtaatcttcatacacagcaaagtcaaaaggatgttgaggatgttggcttaacaatacctaagatatggtatacagaagtcaacaatgatataaaacttaccgttaactccatttcgtcattttctttcttgatgaaaaatggccaccaccctttaatccgcctttgcttgaaaagagacaccatggggacatttccatcggtctgcagcatgccgagagtgcacaatttagaagatttcgctcctcgaggaaatcgattcaagtccagagttattgctcctatatatgaaaggaaacaattaaaaatacattaa--------------------------------------------------------------------------------------------------------------------------------------------------------------------------------------------------------------ccaatgactacaatgccagcatgataccgtggtgttggtactcgtgttacgacactccagctgtctcttgctatattgtaacagtcaatggtatcaactagaactctagtacctgtagtttcatcttcataccatccaccacatacatagagcttatccccaaaacacaccatagaatgatcagcacgtggtgtgagtaatggtgctcttatttccaacacctcagtttctgtattaagcctccaaaatga--------------------------------------------------------------------------------------------------------------------------------------------------------------------------------------------------------------------------------------------------------------tgacaaggtaatactttactgctgctgtccagttgttctaaacaaacagaacactccagcaagtcattcaaaaaagcttcatccattgtgaagcacttgacacttctgtcacatttgcttgcatcctctccaagttctaccatat---------------------------------------------------aatgtggatgatgggcctagcgaggacctagcccgactacagaaacactgcctgatttcgaacacggaaatggtcattacttcacaaagaaaacattccacaagcccacatattgtcatcactgtacagatatgctttggggattaataggacaaggatttgtatgcgaaggtcagtggt------????????????????????????????????????????????????????????????????????????????????????????????????????????????????????????????????????????????????????????????????????????????????????????????????????????caaatggatttagaagttatgaatgatgaatatgtgaaatcagagaccgaacggagaaggatgcattttcagcgtgaaaaactccaagtcaaggtagaccagataacaatggaactaggaaaagttcagagtcaagtagataaaattagaattagccgggataaattccaagtagagtttgatagatcaacaattgatttgagaaggtgagagacaagtatgtaaggct--aagtggaactaaaaaggtgcaacagtcaggaagat--------------------------------ggaattggaatggtatctgttatacct----------------------------------------------aagcttcaacctgaacttaaaaatgtacatttataatatgcttcttaaatgtaaattaaaacaggttttttcagtaaaatcccacttacctgccttaaatgatcaagagttaagatgctttcaactgcagaaactcctctagtatacttttcaatgtagctttccccatcatttgtagcagcatcatcaccagaggcagccattaaggccaaagtttcacgatcttctggatcttctgaagcctaacaaaaaaatagaaaaatttctgaaaaaaattaatgcataagtgaaacttcaaactaaattttaagaataaatacttacatcatacgctcctgctttgatctgcgcatatagtctatgctgatcttcatcccagaatggtggatagccaactagtagtatatacagtataacgcctgaaaaaaaggataacatacgtatttatccaatctgaaaaagccacttgctcctcatgtctcactgaatgagttgtaccctcactagatgcttcagacatgcctccaagggtttgtagattttcccgtttagacactgctgacttaaatacatttgtgacttctttagacttcagatcactatatagctaaaaaaaaccaaaatggttcaaatatacaataataaagaaacgtacccaactcgcattccttcttcaatatctgtaggggcaactgagtctgccaaatcaacgacaaacttggcaaactgtttaacgttaattatgtacttcggttcgtcagattcggcattgattatttttgtgcaacgagccacctgcagaggctgctcattttgcagagtttgcttatcagcagccaaatcccaaagagcaggtggggcaagaccagtgtccgattcttttatacctaaaa-----------atcattattataatttttccagagctactattatagggacagagttccactgtcacgagtcaaggaagatgtcgttgactatgccaaattcaagtggcctttactcttctctcgcttctatgaagctttacgatcagcagggccacacctgcctaaaaatgatgtcattcttgcaattaactggactggagtatatgttgttgatgaccaagagcaagttctgctggaattgtcatttccagaaattacatccattataagtcaaaagtatgccaatctgatattcgacttttaattcattct-------------------------------------------------------------------------------------------------------atcctttatactggtattttctattccactagatggtgttggagatggtgatcggctgtggcattccgacgattcagagaaacaaggtgactcagcttaagaataaggaaaaaacccaatgttgatttggctctggcctagaaattgatgaaaaacatggtggatatttggttaatgctgaattagaagcacgaagaaacttatggattgcaggagatgcatcttgcttcttcgatgtgaaattgggtcgccgccgagtggaacactatgatcatgcagtagtaagtggaagacttgccggggaaaatatgacaggaagtggtaaaccttactggcaccaatctatgatgtggtctgacttagggccagaagttggttatgaagccattggaattgttgattcgtcacttcctactgttggtatttttgctaaagcaactgaaagtgacacacctaaagcagttgttgaagctactggtgaaagtattcgttctgaaattgaggaatcgctatagctgaagtttcggacatcgatgcgaaagatgcaagacctcctgaaccaggagataattttggaaaaggggtgattttcttcttgaaagacaatattataataggcatagttctgtggaacgtttttggcaaaatgcccattgcaaggaaaattattaacgaatctacagctcatgatgatttgaatgaagttgcaaaactttttaatatacattctttagagtaagtcagcaatcgaagaatggaaataaatgagaagctcagtttttttaaagtacctttgaacagcagcttctcgaaattgtcgatgataccagttcataacactcacaccatccgcatccctctcagacaagtagtttggaagatctcttcgaatccttgtccagagcaggggtggaatacgcctgacaggtggcatatggtactgatagacatcatctaaaacgatgtcatcaagtgatattaagtcttctagttcactttcgctcaatccacttttggaagccgtgatatatgattacaaatagagatgaaatttatcttaatagcattaaaataacttatttgcaacaa-acaaaaaaagtatcataccttttcttgaattctcaacaacatctactccaaactgtacaatgtcacctgaacatacttctctagcaggagattcttctgagcctttactaagcctttgattgtttacaaatgttccattgctactttttgtgtcttgcagataaaactagaaagggaaacagaacatacttacaaagaaatcatttaaaattacctagttcttcctcctccttttcttcatcatcaggacactctcgataaccagatatgtcattttcaaaatccttgttatatttgcggagtttctgtcttagcgtcgctaatgatttggagttgtttttcgacatgttttttctgctttcacggtcttcccaacactatgaaaaacataagaataa------cgtgaattcattctttgtaatattatgtgggatctttattttcagaccaatcctacaaaatataaaagtatagttaatggcttctcagttactgtaaaagaagatggcatgagaggattggggaaggggtgggccccaacagcaataggctattctctgcaaggcctaggaaaatttggtttctatgaagtatttaagcatttgtacagtggccttctaggtgaagtgagtagttacttgtttaaaaaatgtttttacttttaaatttaaactagggagtcttcggaagacacctctccgtgcccttcgaccagccgaggtggttccacgggggtcgggggtagtggtggcatgatgggtaggagaaccattcacactgctatacccatgtcggaatctatgagagacttggcttactacaactttccgcctttttccagagataccacgtgtaacacagtgtccacctcggcagacattaatagggaatattcgcgtgagttttcatttgaaattttgaggcgaacgacgccagtttgagagtgactcccatttttaacctagaaaatttaagaaaattcaaccatgtttggagacgaactcagaaacgcaaagaatttttcatatcaaaatatagtttattatgactacaatgatacagccaggcttttagcagctgaaaatgttgacagagaagcattgatggaatatgctcgcgacgctgcagattttgcatctagttatcagcttcctaacctcgactttgccgttaatcactatggccaggctgatgtagctatgtttgactttacatccatgtatgctgctgaaaatgcatgccgtataatggaaagaagaggtcatagactactacagggcttagtaggagacagtttgctagaa--ttgaaacttttttttctttttgtaatatggaatttgctgtgcttt-caggagagatatttgggtctaatgaaaaagaaacgtcgggtccgtcgtttgaatgaccgcaaatttgtctttgactgggatgcttctgaagacactgctgtggactataatcccatttataaggaacgacataccattcagttttttggccgaggtcatgttgccggtattgatttaaaagtaagttcattttgttgtattcatatgtattatttttcaa--------atggtattcttataattttttt-ttaattaattttttatttcttcaggccctctctcatgtgccaccacttagaaattatttcttgcgtgaagaaaattattcaaccctaaaacgtcctccaggggacaatatgtttctcttagttcagagatttggagaactcttgcgaaaactttggaatccacgaaatttcaaagcccatgtaagccctcatgaaatgttgcaagctgttgtgctttgcagtaagaaaaacttccaaattactgagcaaggtaaatgttgtaattacttattcatacctcattaatacaatgtgcaagatctatagactgcagatgaaaggacatactttcttcacaagcaccttctatattatgggcttcatcaaaaatcacaacattacctactaactcaatgccatgagctctccttgtctttggatcaatgatataattatatggagtgaaaataatgtcagctttggacttcaaattgcgagcagcataatatggacaacatctgcgattaataaaagcaaaaacacaaaagcaattgaaattttattttagatgcattagtggcaatggaaaaggcaatgaaacgtgataaaattgaagttaatgacaggcagcttgcatgtgctcatattcattcacaagaaggtcaggactatctaaaatctatggctgcagctgcaaactttgcatgggttaacagaacaagcatgacttttctcagtagacaggtttgtgaaaattaacactttctctaatcgtaggtcttttgttcctgtattgctggtgtgtacaatgaatatctattaaaggatgctggagcagacgttcatcttatgatgcaaaatatttttatgtatgttgattccataatttgcaactttgttgttttactgttaaatggagaagcgcaaaccgcattttcacccgattctctgaagtctgtgtttcaaccacttgttattgctgttatgataaatggtgctggttgtggtattgtcacttccatcttacctgacacaggcagtctttgaaaggtaaagcttcgattcccaaggattccatcctttgaacttgctcttcataaaaatattccagctcatacatggagagaaaaccatctccatccaagtccatgcaacggaaccaatactcga--------------------------------agggtcatgaaaaagaagccctccacttgatgtcttcttatctgccaaaagattctggaccttctggtggttttactgaaggaggtggactctatgctttaggtctcattcatgcaaaccatggtgcttccatcattgactatctcttgaatcaattaaaggagtccacaaatgaagtgagttggatttttttgaaatgataattatttgcctttgaaaaccatttcttaagggaaaaacaacaaaatatctttgcaacgtacctgttcttttttgtctcttatagctctttgaagggattttaattccttctgaatccatttatctctttcagctttagacgtgaactggctacctcttccctgcttagcgtacaattcagttcttttttgttctttgagactcaacctaaaatacaaaaattttgttttattttttatcgtatacaaacatgaaaaaaaatgaagttttttcagagctggagcaaaaagttgaaaaaatgaatggtgagcaaaagtctcttcagaaagaaatggagcattggaagagtcaagagcgcgattttcaggaaagaatcaatgaagatgctaaagacctggagaaaatgactagcaaacagtctttgcttttgaaaaaggtaa--aacagaaataaccaaacataccagaaacggcttttctgtgctgagaatccaaagcttgatcaatttcatcaaataaataaaatggtgctgggtcacacttctgaatggcaaatataagtgccagagctaccagtgatttctgtccacctgataactgctgcatttctttcatttctccagctttaccggtaaaagacacctaaaaattcttgctgaaattagacatacattttcattgttatttgaatgtatgttgcagccactgtcagattatccggtgctttggagaaaagcactgaagttatgaagagtatgcagaacttaattaaaatcccagaagtagccaggaccatgcaagaaatgtcgaaggagatgatgaaggtatgattttttgttgccttcaatactgttataaatcctaacattcaaaataaaataatttgctttggccatcaaagttaaacataacaaattagtgattacttaactcacccggcattatgctgcttccaggctcattttccggcagaaccaattcccctaacccacatctaggtcctgaaccaaggaagcgaatgtcattggcgattttcattaaactacatgcaatgacatttaaagaaccagacacttcagccatggcatcatgagccgctaaagcttcaaatttatttgctgcactaacaaaaggtagtcctaaaatttaaataaaaagtgaacaaaaaaaaaaacctcaccaatgcactttttccttcctctggatttggaaactttacagtaggaaactctggatcagggtccatttgttctttaacaggtacatattgctgaaatccacagactttaaatgctttcaccatgtatcgatgtgataccccatgcatggcagtgaaggtaaatgtagtagagcaacgtatattggtttctctaaataaaaa----------------------------------------------------------------------------------------------------------c-------------ttctcaaactgcaccggtccttctctcctcattgtgcgatcagtaccagagaattctttgtctggtacaaatcgagaagttttgatcagtttgtccagatcctctccataagtatccttatcctggttccctctaggtcgatagatactttgcccagtgctttggctagatctccaaggtttatcataaactgtataatcttcttcttctccgaaaccactatccatacccttggactgattaaaaagtctttgatc----------------------------------------------------gatcattatgatgttggctgatgacatggcttgtaatccccgcaatccccaggccgccacaatctacaacaatgctcatcatcacataaatgtgtatggggatgatgttgaagtggactacagaggctatgaggtat---------------------tatgat-----------tcagcttatcccttcttgaattgaaaaatctttattcacatcagctgcaaatgatcatttaaatattgaattttccatgcactctcatgattatttcatttttgtttaaataat-ttctggatatttaattgtttaggacatggaggtgatggatttttaaaatttcaagattcagaagaaatcacaaatgttgagttggctgatgcatttgaacagatgtggcagaaaagacggtaagtagtatgcaataatttttgtttctttgttgaataatcaatcactttgccattttggggaattaccaagaggttttaggaataataaaaattttaatgtttcagcttattgatgttttttttcgaccgaatgagtccctatagttttcacaacaacaaggaaaaatacaagaatgatgacgaagatgagaagagagatttcagcctgaaggaaagtctgtggttttgcatgacatccctgacgccacaaggtattgggtttattgcttatcttatttaaaaagcattacttataaaatgctagcatgcatcctgtaattgtcatattcataggcacttgagcagacattctcccaacaataaacatcttctcgccagtatcaggatgaaacgcggaatcataaatatgttttgccttccaaacatcatcttcagaaagtccttcaacatctacattataactattttaataaatgtttttccaggcctcatagtgccttatattcgatgatgaaggaccagtatgctaactatgtggtacagagaatgatagaagttgcagagaacccacagcgtaagcttttgctgcataagatccgtccccatatcgctgctttaagaaaatatacatatggcaaacacattcttgcaaagctagaaaagtatattatgaagaataatgacctaggtcctattggtgctccaccaaatggggccatgtagcttaaaagggtgataatttttgctgtcggaattgtgcagtacagtgcagtggttttttgttaactgactgaaagctttagtcttgcatattt-------tgtgcttgaaaagcattgatgacaaactgcagtgccagtggatcaacacattctatgcatttttgaactacatgattgccattttgatcttttacacactttaaaacatggccatcaagttccttaacaatctcttt-----------------------------ttcataaatttgtgttcaacttcatattaaatacatttttagacaaaaggaattgaaaaaaattctctttgattttaagctattaatacttaccttggttggtataccttccaatgtttttttccttcaagctgaagaacaaatgcttcaatgtcatcataatgaggagcaaaaccttgatacccaggtggggtcaagtaactgaaatatatttaggaatattataattactttgtgaatgcatttcaaaagaaattttaagagaactaatgc---------------------------------------------------------------------------------------------------------------------------aagtcagggcatcttgacgtggctgctacgttactgccaatttatccagtcgggttgcggcaaagtttttgacgagaaatacgtaactggtaagtactcagctgagcaataataacaatcacacatggtgtccaacg-------------------------------------------------------------------------------aaatattttatcttgtatgtatattttcagctgtgggctctacttcactttataatgcctaccttgtttgattctcatgatgaattcaatgaatggttttccaaagatatagaaagtcacgcagaaaataaatctacaattgatgaaagtaagatattaattt----------------tttcttctaaa--------------------------------------------------------------------agttggctgggttctacaatgtttggataatgttgcgcaggattctgaatgtcagtctccgccatgtgccattgttcctcttggtacaggaaatgacctggccagagtattgcgctggggtccagggtacactggaggagaagaccctttaactttgttgaaagatataattgatgccgaagaaatacgcttggacaggt--------------------------------------------------------------------------------------------------cctgtaacacccacaacttccagcatgccatcatagtgggtgggttttgcaaattggtcttctttttccggcccccaaggattcgctccggatccccagct?????????????????????????????????????????????????????????????????????????????????????????????????????????????????????????????????????????????????????????????????????????????????????????????????????????????????--------------------------------------------------------------------------------------------aagaatgcgttttcactggtgttggttacggattctgtatatgcccacgtggatatacgatggatgccaccggattttgcagaggtaaggcttattttagtttcatcatttggaatatgtatttttccaggtatccgtttcctgtggaattccagattttcgctcaaggaatggcatctatgcccgtcttagcaaagattatccagatcttcctgacccacaagcaatgttcgatatccactattttcgtcgtgaccctaggccatttttcaaatttgctaaggtaaatatt---------------------------------ttcattcttccaggtgatcaagacgctcgttgccgtggtggtcttgttcatcatttgctgggccccaatcctcatcaacaacgtcctgacagctttcgaggtcctggaccggctaaactatgactacctgaagcccatgcggacaacgttccacctgatgtcgtacttcaacagctgtatcaacccctgcgtgtactgatttctctcccagaactttcgcaatagcttcagggccgcccttctgtcatgcctctgtggtaa---------------------------------------------------------------------------------------------------------------------------------------------tcttaccattcctgaaatagttggtttgctgccttgattaagcatcagtgcttcagttgtcaagtggccttcaacagcttgcttcatttgttctggggtgcagttatggcccttatctggaaacatgtaccaatcatcctcataccatccaataagaaaccaaacatattgtttcccatacaccttttgcttgaatgcctatacgaaaatattttt------tttttttcagttaccataggaaaaaatcaacccttgaagcatgaaaaacccaaatggaagagtgatgtgcctttaacagaagggcagttgcatagcaaaagggatgaattttgggacactgctccagcattcgaaggacgtaaagaaatttgggatgctttaaaagctgcagcttatgcagctgaaacaaatgattatgctcttgctcaggctatagttgatggtgccaatatatctttaccaactggtaatttaattaaataatggtgaat???????????????????????????????????????????????????????????????????????????????????????????????????????????????????????????????????????????????????????????????????????????????????????????????????????????????????????????????????????????????????????????????????????????????????????????????????????????????????????????????????????????????????????????????????????????????????????????????????????????????????????????????????????????????????????????????????????????????????????????????aaacaaagtaaaccatgatcatgttctattctcacatgccgaactagaccatttaatttaaatgttaagctaaaaatatagtgttcatcagaactgtctctcacaacaaatgatccatctggttcaccagacaataatttttcagctgtttcaccactgattgggccccagtaccatccacactgcaac-----catcagtta--atatattaaaagttcataataaaacaatagaattacgaaccttgcatccaggaatatgagcgtgaggtcgagactagctcggaacatgaacatgttgctgtgcattttgatttccgttatggcgctaggtgggaaagaatgaccaacggccacaagaccgaggttttggagactattgtcatatggagggacttctggaggcaaacgcttcaacttcagatatccactgcaatgaatcacctgaaatgtatttttttttccttagttaaatgaatttcttctaaaagtgagattcatcataacatacatcgctccatggcagatcacctggggctctgcatttcatgcttttgcacagcccttcagtgttcctcgtatcctttgatttaatatttcttcaaatgttatattttttatgg---------------------------------------tgcttattaatatgctgattgcaatgatgggtaagacataccaggacatagcagagcgtcgaaacgaatggatgaggcaggtgagttgcaaagttacttgaaaatataaaaatgaatcctgtataatacacaattacttacctatatgtcgcctcgtttgctcaaccactggattcctattaacatttgacataagtcccaagcaaaactgtcggaacttgatggatcagtaaatccatcaacagtcatgatggctgagaagcatgaaatgtctctccaacacgtgtgttaagttcataatacgaaatagaacaccaaaatgcaggttctgtataagtaactggatgcacatctaattattaaaaattattgtcaagaatctccaaaaaaattgatttttagacattcgaaatcattaccttagataatacagctagatgctgattctgaacaatagctgctctatacgtagccagaccaccttcctccaaatcaggaaacatgaagaagagatgtatactggacaggaattctacaactgcatcacccaaaaattcaagtctttcattgtgatttatacaagagatcgtctcttctcgtctcccaaaacgggacattatatttattaacgtattaatacaaggaaataaaaggtgccccttacacactgttggaattcaacaaaaaactgctggctgcgatcaatagcactgtgcgactctttgagtggacttacgaaagagagttgcacaatgagtgcacttattcaacaatatcattgccctcttcttaaaaactaaaggagatttcatattggtaggcgacatatgcgttccatggctctccttgcatacaagccaatggagggaagttttgaagagattgctcgtgatcatcagcccaattggatgactgctgtggagattttggatgatgatacagtacttggtgccgagaattcatttaatctttttgtttgtcaaaaagataggtgagataattaaatttttatgcttggatttaaatttccttagttacaatacgttatgaagtttcatatgaagtggtcatagcggaaagtttatataccagtgcttcaatggagaatgaaaataataattggtatttcacgaaagaacagctagacgactctcctagtagaagagcaggaattgatgcaagtaaagaactttcctataggcagcaagctgcgaattttattcaagatatgggccaaaggcttcaagtgtatcctttttcatatttttgtgattgcacaattaggtgaaggcttattttgtatatttcagaattccatccgccacaatctctctttgcacaaccggttcatgcgagttcaaaacgaaggcacgggaaagagttcgtggtggatgattaacccggatgccaagcccggcaaagcagcccggagaagggcaacgagtatggagacccagaagtacgagaagaaacggggacgggtcaa-----------------------------------------------------------------------------------------------acttacgaaaatgttgagcgctggctgaaagaacttcaagatcatgctgatcagaatattgtcattatgctagttggtaacaaaagtgacttaagacatttgcgtgctgttcctaccgatgaggcccgtgcatttgctcattgctccattttcaaagtctgtaagagttgtcagtcatgcgacatttctctaacttcaacgatggtgtggaatatctgagcagtcagctgatacaagatggctgaagccatgattcaagtagttaaagtacaagagtacactgggtttcataaggtctatctttggtaagagtttggggtttgctgaagatgctggacaccacacctgtctggggtaaacttccaagcgctcagttcattctgtgtttcctccaaacgagatttaatggaatccatttcttttcgcatcctttcaaacattaagttgactgctgggtctagtaaagcagatcgcaactgggacacacttggaatttgtccttgttttagttcctggatttgggtctatgaaaattaaaataatctaaaattttagtcacattacctcattgttatatggtttaacatacacggtccactgatgtgtatggccatcatcttcccttttcttcccaaaatatcgagcaacgttgccatacacaattggcttaatcaaagtaacaccctgaataacaagaacataggagtttatgatgcatatgtagggcctataatggcaaatcgtggagcccagagacccaacaattcatcacaaggcaagatttgccagttcaagcttgttttgcttggtgaatctgcagttggtaaatccagtttagtattaagatttgtcaaaggacagttccatgaataccaagaaagcaccattggtggtaagtgtttttcttatatattggcaacatgttcttttgttttagttgggcattgcattaaaaatggattcttctatggcacagagaacatgggaattatccaataatatagatacagttcaaagtattgatgatatttatagttatgataagaaacagcaacaagatatcctaactgcaaagccatgggaaagggagtatgaagccatt-ttatatttatttttacagccctcactatttcaaggatatcaaaatttctgctcttgccctattgaaaatggtcatgcatgcacgatctggtggtactcttgaagtcatgggtatgctgttgggaaaagttgatgctaacactatgattgcaatggattcatttgctctacctgtggaaggaactgaaactagagtcaatgctcaagcgcaagcttatgaatatatggcagcttacaccgaaagtgcgaaacatgtatgtgatttattatacttagatttgatgttaaagctgt-tttaattccagggtgttcctctgtacaaacatttggctgatctggctggaaatccagatgtcatcttgcctgttcctgcttttaatgtcattaatggaggaagccatgctggtaacaagttggccatgcaagagttcatgatccttcctactggtgctgcgaccttcaccgaagccatgaagatgggtagtgaagtataccatcatctgaaagatgtaattaaggaaaggtaaaataattatcaacattccaatcatttactggttcaggataagtcagctttttagcaaatacttcaggcattccaacttcatccaccattatgtaaggatctggtgatattacagatcgtgcaacatagttaactctctttcccatcatgaattttcgaaacaacccttcttttttctccaaagtctgaaagtgcaatggaagaaaaagatcaa---tttgtattggatataaaaaaa---------------------------------------------------------------------------------------------------------------------------------------------ttccatcaaaaagccagtgatcttcaccttcaatgtggttacagggtaattcatgtttcaatataaattttaccataggatcaaatgatgacccttctaatgtttcttcccttgtgggatggcaaaatgcctatgccagccattttaaaaccgaagcctttgtggactgggaaacagttgttttctcttatcattccaggaaatgtgaatgtgatccgtactcacagcactcatccagatgacgaagatgatggtc------------------------------------------------------------------------------------------------------------------------------------------------ccagcaagataggaattttctacaaaacctctgctttcaggtccataatcatctttgatgaaatgtggtaaggtgcgctttctaaaaccaaatggaatacgcttaccctcaacgttctgctgccctacacaagcaat-----------------aaattagacttacatcctgcaatttgttatcatcattattcataattctgattcggagcaccagtttttcggcattgtcatcattaaaaatgcagttcaagtcatcaccaaatccagcattgattttttcagcaatttgttccatggtgagttttttgtcagtcattctttttcggtccagctcaatacgaagtaaccatggagatatcctttgagggtcaaagtcaggcatttcataatagacattcacaaattcctgatcttctgcaataacagtattctgtgggtctggatcatagtaaatagctgtaggtttttaagttatggaaaaaa-aaatatcttaccatctctaaagcagcccaatctatacatggtaggcatcttaataacaaaagcaaatatatcatcaatgaaagtgttgaggaacttgtaagacagcattcgccatggtaagtgtgcaactgacttcattttataatttatgaatagttgtggtgtcatcataataaaacctga--gcctaagttttaatccattaaagctcaagtatttatattataaattgacctttcaacttacagtttcttcaaaggaacacctcatcagaggcccagtgtcttgacgattaattccatgacgagtaatagccataagatggcctttggcagtcataacatcacaaagcagagcaagatggcgatagttgacataagaaccatcaaaagaaatgacgtgattcatttctttctccacagctttacgcactgcttcaatgcccataacctagattttaaataaatttatttaaactataataactggggctggtaggagatacgaaggtgatgtgggtgagtaactggggctttgtggtgtcagtgaaggagatgtcggatcgtatgatgggatatcgaataacttggtgaagcccctcctggggaatatatggcgaagctggagatcctggagacattggctgaggtgaccaccctgaagcatatccaggactgtaaccactagcatcactggctgctgaaggtgaaaatcccgccgcacctggagtcattccacttccgagaccaggagaccagatactagcataaccaggtgtgcctgcttgattccatggagtcatctgtggcgacatggcatttgtaggactagcaataccaccaaaaaatacccctgggccacctgagaaataatattgttatatataaatgcattaataaggaataggtaacataagca---------------------------------------------------------ttgctagtgggaaattgaaactttccctaacgggacacatcagtgctgttagaggtgttgccattagtcctcggcaaccatatttgttttcctgtggtgaagacaagcaagtgaaatgttgggatttggagtataat------------------------------------------------------------ttataaagggactggtggtatttttgaagtatgttggaattccagaggagacaagggtggagctagtgcatcagatggtagtgtgagtataaattgtcaaatt------ttttgttgcaggtaaatggctatgatttcaccatggttacacataacaaagctgtagagtacataaagaagcatccagttctaaatatgttagttgctaggaaaggtgtaacacattcatgagagttctgttgaatgaaactacaccagctggctggtgtggtttgtcttccttaccttatgtcattttatagtcatgtctttcattgatgtcattattacttgtggctctttactttttgttgtatgtaccagtgtagaaagctctggctaataatatatttgtgaatttttaaatatacggttgtgtaaattttgtacataaaactacaacatgtgtgtatattcctaccactcttcaaggggaagatatagttttcttggcaactgatatcaaccttcctggtgctgtagattgggtaatgatgcagtcttgttttgtccatcatttcatgttagtactagagaaacaagagaaatttgatgggcatcaacagttctttgccatt--------------------------------------------------------------?????????????????????????????????????????????????????????????????????????????????????????????????????????????????????????????????????????????????????????????????????????????????????????????????????????gactctcctgcccagagcaatccagggacgccacttgctagtaatccaggaactccacgaaatgatagaaatgttgatgaaattgcactagtgtcttccactacatgcttcccagttactcatggtccggctgcaatgtagcaattgctgcgactacaatacgcaacagcctaagcctaaatattcacagcttctagctattatcgaagagttggggaaagatatccgacctacttatgctggtagcagaagctcagcagagcggttaaaacgtggtattgtccatgctcgtattcttgttagggaatgcttaatggagacagaacggaatgcaaggtcttgatttgcatttccattgatgtatattattctgtatttcctcttgttccatttttgccattgacttcattgccatcatactaaatgtactatttcaaaaattatttcagattcttcaaacagcacaggaaatcaatgaattggaccacagtgggttcagtacccaagctcccactgtttttgctggcaatgttggcgacaaccgcttcatcgttcaagtttctccaatgggggtgagacttctctctgggttccgacagctacagca---------------------------------------------------------------------------------------------------------------------ttttttcttcatagatttaaaagtaaaagggcttacccaagtgtgcctaaccaacccagtgaagcatctgcccactttatgtttgaattagctaaaacagttttaatcaaagcaggtggtaacagttctacagctgtgttattcactcaaccctcagcaagccagaatcacagaggtccacaccgtgctctacacatgtgtgcttttcagatcggattgtatgctttgggccttcataatgccat------------------------------------------------------------????????????????????????????????????????????????????????????????????????????????????????????????????????????????????????????????????????????????????????????????????????????????????????????????????????????????????????????????????????????????????????????????????????????????????????????????-----------------------------------------------atggtttgtttgataccatacaacgtagcaaaaaccatcatcagaaaagagcatatcagtgcatcaagagcatggtgtctttgttcagttcatgtgctgctgctgcccatatgctccacagcaatggggac-------------------------------------------------------------------------------------------------------------gtgttgtgcagatgaaaatattaaatatatttttactctaaatactcaatttcaagacagcagtatgatgttaagctggtcgcaattctgtaaagagccattaccagaaagaagctttaccttttgggaatggttttatgcaataatgaaaataacgagagaacacttgcgtggaccatggaatgatgggtaacaaacactctttttttgtaataaattctaatatccatttatttttgcaattggctactaccattgcatacttctacagtgtgggtgcacttgtgtactttataactgttggagcagatcgtagtccaaagacatttttcgagactcctccgatgcttttgatatttatttctcttgggcgatggttagaacacatagcaaaggtatgcatattattcatattctttagtctttctacatatctaaaatgtatatgttttgaacatttttataactaaagaatttatttacatgttttaaatcacttatttcacttcttgaaattgttttttctttt-tttcagagttgctgaaaattgccggctaaatagtatggacagtaaaaatctagctatatgttggtggcctactcttcttcctctagaattcaaagatatgatgatgtttgaaagaatgaggccacaccttgaagactctgtacaaacaatgattgaccaatttcggtttcttttttgtggtgaggaagaagttgtaatggtgtgattttatttaaattttaattgtgaatatgttctcccgcctgtccattttttggaaggcttgcaaggataatctcttgtgattatcaagaatagatctgtgacaaagacagtaattctgtcgacatttctttttaaatatctactaatgttgtatgtagagatgtttttcaatgtttttcta-ttcaaaaaaggtaatgtgattgatgttcaaacgggagaatgggttgggcagatgagtggtgttggagcaggccttgattctttctatgaatatctgctgaaggtaattgttttcagatagaatgttcattcttcatgtgctttctta----------------------------------------------------------------------------------catctcatcgtgctgttgcacaagcagctggagaatttttaaatgaaaggctcttccaacctgacgaagaagcagttcaaggcttaagaaccaaaagggggaaaaaacgctccataaacacacctttaatcagggatttagtgcagttttttattgaaagtgaactgcatgaacatggtgcttatttagttgacagcttgattgaaagcaatatgatgatgaaagattgggaatgcatgacagatttattgctagaagaacctggtcctcaagaagaaccccttgatgataggcaagaaacatcattaatagaaataatggtttgttgtgttaagcaagcagctactggtgagccaccagttggtcgaggtccaaatcggaaacaaccgtcagccaaagaattaaaacaagtat----------------------------tatttttagtgaattttattttttcaccgcagtggaaggaagtgctcaagtggatgaaatagatatgatttatgaaatcagcaaacagatagaaggacacactatttgtgctcttggagatggtgctgcttggcctgttcaggtaataattatatttctgtgcaga??????????????????????????????????????????????????????????????????????????????????????????????????????????????????????????????????????????????????????????????????????????????????????????????????????????????????????????????????--------tttaaacgttttagaggcctggagcttttgcaatatacttggagccatggcatgctgacatatttgaattcttagatctgaaaaaaagtattggggcaaaagaatatagggcacgtgatctgttttatgctttgtggattcctgatctatttatgaagagagtggaa-----------------------------------ttaaatattatgtcctaggaaacaaaaacaaaattaccttaatggctttagcagtttcaagagactgctctggtggaatgccaacttctctttcccttaagagactctgaatgaaataggtcacatttcgtccagcgattggaatatgtttgatgcagcttccaattacatagccttccgcctgtaatgaa----------------------------------------aacttggacaagcctaaaaaaagagcatgtcaaagttttactaataatgcggtcatgggccaaacctgtcttcaggatttggaggtatccctaggtcaccagtacgaagtcgtcgactaatttcctcaatctgcagttgcactggaagagaaggggttagaaaaatggggcaaagcccctaattaacacactgaaataacaaacacattaagcatttaacatgaaaacaactgctttccggcagtttctgttcaacatctgctgcaaataaa-agttttcttt-tttatcttattaaatgtcatttttttaggaagcaatgttacttcgacaccataatgaagcggagtcaatgcatgctgttcagaagcttgactgggaatggaagatgaaggagttggcaatgtgtgatatgaaatctacacctttaattgatgatatatgtgtaccaatggttcatgttagtgatgactttgatcttctgccagcatagctaaattttgtaggattgaaatgcatttgagtacattaaatatactgttcgcgttaaagcgagcgctgaacataggcacagctgcatcacctgaaaatgaggcttagttactaagtggcgcgatcacggcagcaatataaacaattaaattactatgttagcaacggcagcatgcaacaaggacctagattttgtaattgatagaggtaaattatatcatttctatgattccgagcagctggataccatgtttaccctaaaaattttatcagcaaaataatattcagaaaacactcacccgtcatgtaacatgccaatgtccgacggggttctcattggctgtttcagggagtgctttaccgcaacgacgcgtgacgtcacttttatcgataacattattttacaattttatatagttttcgtttcaatttactggtgcatagaagagtgcaaataggaatctgtggttgttcgtgttgctacaaaatgtggttttacagatttcgcgccgaggatgagcaacagtcaagataaacgaaggagggcacaaactggtgacgtcactgagaagaagtataggtcagccatgcgccaatgcgagtcggcatttcaggaaattgaaaggaaaactcaagaagaacagatcaggatggaaaacattctcagtgggaatcctttgtgaattccaaaaatccagaattcaaagtgagaagaaggtgggatgacgatgtggttttcaagaactgtgctcgaggggaacctgacagaaaagaaaaacctttcatcaatgatacattgcggtcagacttccacagaaagttcatggagaaatatgtgaaataattgcaaatggctgtatttgtatacttttatttagtttttagatattggagaaaacgttctagtgcctgaagatttcaccgaaacggagatgcatactggaatgtggtggcgccatcttgtcgctggtggcttcgccggagcagtatc----------------------------------------------------------------------------------------------------------------------------------------------------------------------------------------------------------------------------------cccgtgaactttgaggttatcagagaaagtggccctccccacatgcgcacttttattaccaggtgtggtgtaggtgatatagttacagaaggcgaaggtaatggtaaaaagttatccaagaagagagctgcagaaagaatgttagacgagttgaagaaattgccaccactcccgccagcccaacagaaggttaaaaagaaaccaataattaaaaagaaaaatcgaaatcttattaaggtaattttttgtataaata--------gtatgttttttgtttcttctagttaggtggcacaattggagatattgaaagcatgccatttgtggaagcttttcgtcaatttcaatttaaagttaaaagagaaaatttttgttgtgttcacgtcagtttggtaccacaagtaagtttttttaaataaaaagctgaaatgcggtgcctgtggtgcggttggtcacatgcggaccaacaaagttgtccactataccaagcttcagctcccttgccaccagttcaggtagcaatgacagaagaacaggaagaggaagaagaaagggtagggttaaatgaggacaatctggtgaaggttgatgagacaaaagtagttctgtcaaagcaactgattcagcatgcagatgaactgagaaggaaatcgctcgttctcaaattccccaaaggagctgtgtcactcaaaaaaagaagaagagcaggaactgttgtttttgtgttttttttttaggaatatggtgttaattgctcagacattacagtagagagggtgtggaatcatattgatgtatttgcttttggccatttttttggctggactatgaaggctatgcttgtgcgacattatggcatttgttggaccattagtgtaacgtgggaaatcactgaagtgagttatatttttgtattataattttttt-------------------------------------------------------------------------------------------------------------------------------------------------------------------------------------caaagttaaatttgcaatttttgacgttgcatgattatttactaagaaatttccatctgttccgcttggaatcaacgtatgaaattcgtcaagatatagaagatgcggttagtcggctaaagccatggcaaacagaagaaggtggtaccatgtttggtggctgggctcgtatggctctacctattgcttcttttgcagttgtagaagttgggaaacctaatattggtgaaaaacaaccttcacgagtgagggctgatatcgcactcaccttgagtgtgcgccaaggaataaaagctgaatgggaagctctaaggaaacatgacgtttgctttttaatcagtgttaaaccaaactccatacaattccaaagaacctttcattcctcaagtagggatatgattgaaaaacttttcccatttacaaaattttttgataatgctcctaagccactcttccatggcaaatcgtatgaagaggacttggatattgctgaaggttgctttcgttatgttcaaaagatattcacacagttggaagaattcagagctttcgaattgttgcgtagtggactcgatcgatcacgatatttactcgtaaaagaagcaaaaattattgccatgacttgtactcatgctgctctgaagagaaaggaattagtggagttggattttacatatgataatatcctaatggaagaatctgcccaaattctagaaatagaaacttttattcccctgttgttgcaaacacctcatgatgatttcaacaggtttaaacgtttgatcatgattggagatcatcatcaacttcctccagttattaaaaatatggcttttcaaaagtacagcaatatggagcagtcactttttaccaggtatgtgtaatcatggtaattagttaccttatattgtaatcgatgcctacgacctttcatgtgcatttctttggcatttggatcattaaagcggcattcacatagtttgcactggaagcttacaactttgccttcctcattttttatttcctctatgtaatcttgccctagagtgaaatttaaacatacaagtaga-------------------------------atcgatttgttaatgtgaaattgtttttcagcatggcagcaacatgacgtccaggagttgtgtagggtgatgtttgatgcattagaacagaaattcaaaaacacagaccaatctgatctcataagtaggttatatgaaggaaagctaatagactatgtcaaatgtctaagggtaagcatttttaatttttaggtgtgtatgtttatttttctgtaaacttttgaaccactttattaaatgttgt--------------------------------------------------------------------------------------------------------------------------accataaacaacgcatggccgcacacgtgaacgatatgaaaacttgcatgcttcctcatatatctggcaagctaattcacgagtaggtgacaaaaccaaagcaagagggtactgtttcatacgtccagggtaacgaggttgtggttgagattcataca------------ttttttagtgcttttgaatttgcatttgagctagcatcttctgcaatggaagataagatgcctgacattcatctgaaatatgctatgtttcttgaggatgaagggaaatatcatgaagcagagattgaatttattaaagctggaagaccaaaagaagctgtgttaatgttagtattttttgtttcataaact-taactta---------------------------atttatattgttttgtgttcccttctagattatggtcacaaagcacaccaaaaatatgggtaaattcagttctgttactgtatctacaattgatgaagaagaggaggaaatcgaagctgtaagttcctttttttatattggatttatctaatcaagaagctc---------------------------tattaatacatacctgcactgttttgcctaaatagtctcctcttctttccttctgtgtaacatgctgataaatcttaccagtagtaatattgctgtctttatgtaacgtgacatcaaggaaacgctcatagttacccatatccatgtctacttctcctccatcatc----------------------------caacagcaacaaataacaatagcgcagaatccgtcggcaggtggtgaaaactatccacagcatccagtgctggataaactaagaatggaaaatagctacaatcctaaagaatttgatttgaaccctaaaaatgtgcgattcttcattattaagtcatattctgaagacgatattcatcgttcaattaagtactctatttggtgttcaacggaacatggcaacaaaagactggatcaggcattccgagaacgagaaggtaaaggccttgtctatttgttttacagtgtaaatggatcgggtcatttttgtggtatggctcaaatgatttctcctgtggactataactgctctgctggcgtttgggcccaggataaatggaaaggacagtttcaagtgaagtggatctatgttaaagatgttcccaattcgcagttgcgtcatattcgtttggagaacaatgaaaataaaccagtaactaattcgcgggatacccaagaagtacctgcagaaaagggtaaactggttctgaaaattctgcatagttatcgccactgtacttctatatttgatgactttcttcattacgagaaaaggcaagaagaggacgaacacgtaaaacacaggt--ccattcttttttgtttcctttctttcggcgttccataatatgtaggattttgaagccaggacaccatttcttgaattccatttcccaattcaacattacactagtaggaacgacaatcagatgaggaccccatattcct------------------------------------------------aagtatttttcatggctacattcttcatagaatttattgaaaattttaaaacaaaattttttttccccatttagcatctacgtatgacaatcaatcctgaaggtcagtgccgtgttcagcacctgtggtttcagactatttacgacatgttagagcatttccgtgtgcatcctattccattggaatctggaggtgcttctggtgtcacgctgacagagtatgtagttaatcttgaa-------------------------------------------------------------------------------------------------------------------------------------------actagaacattcactttcccagccttgaaatcacatattgttgaatctctatcaaattgatcaatgcctccatgaagagccatgcaattgtaggaagctttgatgagatccttcaacaagtgatctgcattttcttgcttgtctacaaaaacaagggcactaccttgatcttgataataaccaagaagttcaagtagttttaggaatttgccatcatcttcaattaaaactacatgctgttctacatctttacacactacacttcggccaccaacttgcacttcaagaggttt----------------------------------------------------------------------------------------------------------------------------------------------------------------------------------------------------------------------------------------------------------------------------------ccaaagctgctttctggaatttcttcttttcattggagagctgggcttcagcttcatcaaatttaaaggcttttccactgaaaccactgctgcttttcactttctttccttcctaaacaaaaagcaaaacag----ttcctttagaacatgtttatttcaacagtgcataaacttaacggtaagatttctggtaacgtgcacgagcaccaggaccgccaaacttctttggctcacaacgacggggatcagctaccaacagagacctgtcatattggatcagaatgtccttaatttctttctttgaagcttcatcaacatctgttagaaaaacaaattgcaataaacaaaaattcaaaagtttaaaatgtccttaa??????????????????????????????????????????????????????????????????????????????????????????????????????????????????????????????????????????????????????????????????????????????????????????????????????????????aaagaaaaaaaatccaaaattcaccttaaacctcttgtcttgcaagacctttttaattgctacaagctctccagtttcaataagacgtgcttgatatacaactccaaaagaaccattgcctataactttggtatctgtatatgatacttcttgatgtctatccgggccttgacctggagtagcaacaaccgtagtaactttgccactatctttacctgcaattaacacaatgaagcaataagaatgcaaa---------------------------------cccgaaacatttgggacagggcaatctccattcttccacgcgttaatcagttctggtacaaatacacttacatggaggagatgttgaacaacatacctgctgcccggcaggtatttgaacgttggatggagtgggagcctcatgaacaagcctggctcacttacataaaatttgagttgcgttacaaagagcaagagagggccaggcaaatatatgagcgttatatccttttaagctgcaatgtaaaatatttgtttatatgtttgtgcaattataaaatgcat------tgtaacgtg------ga------------------------------------------------------------------------------agccataaaccaacctcgactggatatgcctgaagtcatatggaaagcattcattgattttgagattgagcaagaagaatatgaccttgccaggaaattgtatgagcgacttctggagagaactcaacatgtaaaggtatacatgctaaactttattatcatttatttacctgatgttcaagtgtaacttgcgaagatatatcagattgctcaactgtttctgaatcactagctagtacatcagtactccatgtatcactcaccattgactttgtttcatcacctacaatagaatttgcaaaccattattaaacatcactcattctgaaataaatttaagttatttttctttacagattggggaagaagaaaagaagcgtccagaaaaagtaacttgggatggacacactgcaagtatggaagcagccactagagctgccagggctaatataaccattgaagagcagattcagcaaattcataaaattaaaggcctattgtaagtttctatttcaaattattatattttattttgaagttgctatcctcacctcctcttcctccaccaccctgggcgggaggtgggtggtaactaatcagcggcacgctatcccccgaggccctttttgagccggccgcaccacctcatctttgattacagtcgtcgctcacttgctcactttattcattggcctcattgaatttggctgaaatgggcacttagatttaattaagcgccg---------------------------------------------------------------------------------------------------------------------------------------------------aaataaaattacttactctgaagttataaatgcatgatctttaatggttctaattacatctacgaactttattttactagttaaggtatgaccatgataaacatatggcattccatcaggtccatcccagcagtccactggaaatcaaaaacatactatataaaaagtaaaatctgaatcaatgacagttaaagaatttcagaaattggctgaatctaatagattcaaaactccgccacactttgactatgaagacctggaaagaaaatattggaaaaatatttcttacaactctcctatatatggagcagatgtttcaggatctctgtatgatgatggtattgaagaattcaatattcagcatttgaatacaattcttgacttagttattgatgactatggaatacaaattgatggtgtcaacactgcgtacttatattttggtatgtggaaaaccacctttgcatggcatacagaagacatggatttatacagtataaattaccttcattttggtgctccaaagtctt---------------------------------------------------------------------------------------------------------------------------------------------------------------------------------------------------------------------------tttttttgaaaggcctggaaaagctaatcaggattgtcactttacaatacaaggtgggcggagacaagaagatgggagctaccaaaagcctgttgttgtacttatgctgaatttgccaaatcccacatggaatgccccttcattattaacacatagtatggtagataatctttttcatgaaatgggccatgccatgcattccatgcttgctagaaccatttatcagcatgtgactggtacaagatgttccactgacttagctgaggttccatctgttttaatggagtatttttcatcagatccaagagtggtttcaaaatttgccaggcactataaaacaggagaaacaattccctttgatttattaaacaagttgtggagttcaaaaagaatgttttctgcatgtgaaactcaacttcaagtattttatgctgcatttgatc----------------------tgaacgaaagagaaaattttccatttgcaataacaaatcaaatttaacatcacttttacctctggatgaaactgttgctctgtgcgtgtatgacaatatgggcagttatcaccattttcgcagtttgtaggatctccccattcatctccctgctttacattaggacatggtgtggatctacaaaattaaaaaatatttggaacttaatataaaaggaattacaaacctgtattaacaactgcttgggtttgttgtgatgttccagaagcgatattggtgagtgcccatgctgcttcaaactgaagagacgggctacaatttttctataataaagcaaaaaaaaaatagaataaaattttctttttatgtacttcatataattaggatgaatacatggaagctcttaacaaactccagatgacagttacaagggcacataaagtaaatccagatatcaaatttgaggtttttatacacaaagttgatgcattaactgatgacaataaaattgaaactcagcgcgatattcatcaaagagctacagatgacttaattgatgctggattagaaaatattaacttaaggtaattagtgttttgtgataaaattattagtatgtatgatttctttggtctcaaatcagttgagatgaaattggcagcaa-----------------------------------------------------tcagcaaaggtaagcccattccacacagaatggtcgaaaaaccagtattttccacctccatagttgacaaatatcattactacgattgaaattctaaaatagaag-aa------------------------ttctcttatagctgctattctgaaatacgaaaataacgtaatgaacattcggcagttcaactgttcccctcacccttattggctgccaaacttcatggatgttttcacttggtcacttccatttgtgggtgaaaagggtatgttcattcgtttcgatttactatttccagtcatatcgttaatcaccttgtcagagccaaacgcaaagaggttactcttcataaagatggtccacttggagcaacagtgttggaatgctatagctgtgggtgtcgcaattgttttgtattgggctttataccagcaaaagctgattctgttgtgggtttattatggcggcaaccttgtgcagtacaaagcagtttgaaagatatgaactggtaaggttttttacgatttttattccttatttaaagttaattcatagtt-------------------------------------ataatgattttaaaatattttaatccttaggctgctgatgtcatttgttgtacctgtgttggtgcgggtgatcctaggttggcacgcttcaaat---------------------------------------------------------------------------------------------ataacacagtaacactcacctgcctctgaacacgtgcagaacctgtgtgaagcagactgaataggtctcttaagaggcctgcttgctgtgcaagataagagcgtccaacactggaacc--------------------------------------------------------------------------------------------------------------------------------------------------------------------------------ttcctagccctgtaactggtactaaagtttttcagcgattggaaaaagaaagaaagagagaaagataagaaatcaaacaaaaagaaagagtatcgttctggtatggcttcaagaggaaatttgtttggtgaagccgcaggtggtccatttggtgccttagaaagagaaacaatgtgcgagttgtgtgggaacttttatcctcacccagttacgtatcatatgcggcaagctcatccaggctgtggtgatcatgctggtggtaaaggttataatagtgggggaaatttttgtggtggttgggctgggaactgtggtgatggaggcattggaggaagtagctggtatttgatttgcgatcgatgccgggagaaatacatacgccaaaaacgccagtctttaatcaaagaaaaagccaaaaaatccaggaaaaagacatcaccaacaaaacttctgtcaccattaccaccgatggaagcacatcaaattatgaaaaataatgctctctacttacttgaactttcatctgctgctgctactgggattccatccaaagctgcaactccatcccgaagaagcccatataacagcattccatgtgtttcggaacgtaatagcataattgattcttcaccatttcctattggttcctttcagtgtctagagatgctaggtgttcagcaggaatataagaaaggttgttattccagtttcaaacttattgtgaatgtatggaatgtt-acatattagtatcatttactaccattaacacagatacaaatggagctgtagtttgtttttctacctatatgtcataaat------tattttaaaatatagatattttgtttc--------atttataagtaggaaat---------cttttggaagtattgagta---------------------attatattctaaatatgagggaacaaatacttcgtgtgaaaggtgatgataacattccttttttactggttggcaataaagctgacttggaagacagaaggcaagtatcaatagaggaagcacagaatagagcaaggcagtggagtgtgccttatgttgaaacgtctgccaaaaccagagtcaatgttgataa-------------------------------------------------------------------------------------------------atttaaatactgtctcttgtatgctgttattacagtgcctaccaatggtttagtcatatactgtggcaccattgttacagaagaaggaaaagagaagaaggttaacattgattttgaaccttttaagcctatcaacacatcattgtatctttgtgataacaagtttcatacagaggtgagcttattttttgtttttttttcattactgtaatattaagaactgaattaatacacactaaaaaagaactcacctttaatttagcagtgtattcacctctgcctccaaataaaccaaatccccctaataaaacatcagtgtcagccataaaccgaatagcttctatggaatgtccagagtagccccaacctcccccatgacctaaaaaatgaatatgaaattgaaaaaaatatgttattaatgcaatttaggtcttggtaaagcatgaa-------------atgtttaatgttatactt------------agtctttaaattcttttaaatgaaacataaaaccataagggagataaaatataaatcttagcaagtaccttgggttcccacggagtgcagcatgatgtaacgcattaaatccattgttattagtaagactaatatctgctccattgtctaagaggagagtcagcatgtcatctctttttttacttatagcatcatgaagtggggtgtctccttcagaatcctaaatagataattat---aaaaaaaccatataaccaaataaaaaaatggaggcacacagactaatattctactataaactttagtctttcctctgtgcccattttaagtcatcagtccttggtttacaacccacaagagattcaattgtcaattctagcagtggccaaaaacaaagtttttcgaggggataattcaaccagccagttgtgatgcaaaaataggtttcatgtggcgctacatggtgaatgcgatgatgacggcgtggtaagataatatgccaatcttggagcagagttacccaatatggtaatccaaaatatgtatgagaccatttgtgaatctataataaaatctttcataggcgaactgctttgaatgaagtatatgctcacgctgtccttgggaagcatcctcatgtagtgcgatattactctgcatgggcggaaaatgatcacatgctaattcaaaatgaatattgtaatggtatgttaattaaaactaatttttattcttatagagtgacaaaaaaactggcaaacgaaagatttggatttacaaggataagatgactggtaagggcaaaggagaagctacagtcacttatgatgatcctcttacagcaacatcagcaatcaactggtttggaggtttttaaat-----------------aaggtcacccaaggtgaaacattacctgagatatccaaatcagttaaagtgaagaaagaactgaaaaagatggtgaaaaaccagaaagtacagaaacagtaggaagggaagataatggaaagaatgtgaaagttaccaggcactatttggttaagtggagagctctcacgtacgaagagagcacttgggaattggaagatgatgtagacagatctaaaattgaacagtttgagaaatttaaagatccgcccccaaaagaaaagtggaat---------------------agatatacattaaaagtaataccatcaggcaaagggtcaatccaatgcttatttagaccagttggaacggaatccatttctgcttctctctgttgctgcttttgttctctcctttccttggccaaagcagattgcatcatggctgcttgagctaatgaaccatctggattct------------------------gctcattgatattagtgatgatggttttgtgactctaatgaatgataaaggtgagacacgtgacgatctcagaatccctgagggagaactgggtcaaaaaattaaagatgaatttggaaaggaggatattacagttatagtaagtatatcttaaatttaagcaacacaaactgaaaattgaaatagtcatgcattaaaaacttacaaaacttagccccagtttcaattgttgcattggtacaatagttagctgctaaatccttcaaatattcctgccttgttcgctgagccatagtaacaaatttctcagaacggtgggcagcattttcagcatttatgactagaaaaaaaagaatctaaactaatattaacaaataaaaggataaaattctcattttggcaagaatagcccgactgaacgctaagagacacgcgcaaggctccaggatccaaatggtgcacgtggtgtcgatgctggacgtaccgaggaaattcggatccacttcattccagtcaaaggatgtaagaggggcacagaaatcggaattacggttgttgttgagcaaacaatagccaattctccagatacattattttcgt-----------------------------------------------------------------------------------------------------------------------------------------atatactaacagtgcaatcatcagaacttgaagcaattatgttatcgttgaaaggattccactgaagatcaagaataggaccctggtgaccagttacttttccagatgagatatcaactcgtccagtctaaaatcattttaaaaaacttatctattcagaataatttgttaatttggcttgttatttttaggttgaagacagctatgaactctcttttagggatggggatataaaattggatgtttttttcttctatgaagaacgggattatgtttggaatggtggcactcaagctcgaactggaaaaaaattcaagtaagtccatttggaatatcaatcgtgtaaa????????????????????????????????????????????????????????????????????????????????????????????????????????????????????????????????????????????????????????????????????????????????????????????????????????????????????????????????????????????????????tctgtaatcgacgcagtctcatccagatgggcacgagaactgttgtggaagctattaacgtcatccgtcaacatggcatcaacctgcaaattcttcgatgaagacgctgtgtataggatcaacaagagaaaattagtagattttggtttggttttggaaaattcggaattcataagcagtgatgaagaggactcggatgaacaaaatataccagaatgggaccgtatgaagcgtggacatgtcagagttgcttggcatccaaaaggagcagaagaggttcttcctgaacgcaaggttaaattgcaaaatttattttattcttttataggtcttattttggtttctgagccgtactttaatgaagcaggctatgaacgacaaagaggtacacaacaaggcagagaaaacagtagaatgtataatgaaatggttgtactgaagctagtccaggtattttttttaatttccta---------------------------------------------------------------------------------------------------------gatggtagaaccattttacctttacaaccatcttgccaccccaagactcccacatggtctcgatacgtccaatgtaaggaaggtgaggccgcccggttgataagaaaactgcacaatctccaacctaataaaggcaaaaaaagcttaaataaattataaacat------------------------------------------------------------------------------------------tttccaatctgccatatctttagacaagtcaacttcctctgcagtccaaaaggatgcttcagctttcttatacatctgccaaatatcaggatatttgatggggaaaatgacaaatcttctagggttttcacgcaacaaaggctcctttcattttttgcagatgcttgtggaagttttttctcattcttagtaaaatt------tactagtttgttgcagatggtgtttttaaggctgaacttaatgagtttctgcgccgtgaattagcagaggatggatacagtggagttgaagtgcgtgtcacaccaactcgtacagagatcattattttggcaactagaacgcagagtgttctaggagagaaaggtcgtcgtattcgagaattgacatctgttgttcagaaacgcttcaatttcccagagggaagtgttgaggtaagatcatttaatttttgagtaagttg--tgttgctaa--------------aataccaccatttcaaacttaaattgatatttttaatgactagaaatttttcataaatagtgtatgtatgcattcattacctcttggtggagtaagtgttatattgttgagttcacaaaatcctacaggaaatatacatggtgatgacgcatgataacaaaaccaatcagaaccattggcagccatcatgccatcaattcctatcattaaataattgtttcggaggacccttgtgacagtggcaacacacactgtagaaagattcagtggatctatagcctccaatttcataccttctttaaatttcagatctgtcaatggattcctaacctatataaaaattaacatataacaagaactttagaatatttttacttttgcagcaaagacttgaggaattgcacagactctgggagctcttgctttcccgtctcgctgataaaggcctgaaacttcagcaagctttggtgttggtgcagtttttgcgccagtgtgatgaagtgatgttttggatcaatgataaagtaagattcaatatttaagatcaatatttgcgtttttttcctagcttctggagagacgctcagcattaatgcagaaatctgatatccgacgagcgatgcttgaagactcctaccgccttcagcagtttgagagagattgtgacgagactaaggggtggataagtgagaaactgaaaacagctacagatgatagctacttggttagtattggtttaaatatttaattattatctccaatgattctaattaccttattattgctgttcagcaaagttaacacatcacccttcttcattgagacttctcttggacttttttcaacataatcatagagagccattacaaattctttaccagcttgatcaacaactggacgctcttgttgcttgaaaaggcaaaaaatttttatgaagcatttagtt---------------------------------------------------gatgagaattccagatgaggtgcctctggagttcttcccggtcttcggagtgtacaagctcgtacacactttggtgacatatgtccggctgcaaaacacaataattatagacataaattggatgttgtatcttgtggtaaaaccacagcaagagtgcagaaagctatttgcagcggcttttttagaaatgctgcaaagaaagaccctcaggaaggataccgtactttggttgatggccaggttgtatatatccatccatcaagtgcattatttaatcgccagcctgaatggtaagttgttgcatatttatttatttgtttagttaacaacatttttagggtggtttaccatgaattggttcagactactaaggaatatatgagggaagttaccactatagaccctaagtggatggtcgaatttgcacctgctttctacaagtttgcagatccaacaaaactgagtaaacataaaaagcaattgcgtctggaaccactgtataataaatatgaagagccaaatgcatggagaatttcaagagttcgaagacgaagaaattaaaaaataactgtacatatgtaaaatat-tagcctaaacaattgcaggtactggtcatcccttagaaatttggtgatatcccttcttagcagtatgcgatccatcattagcttgttgtttttgttgttccttttcatcctaatttttgcacttcttggtatgcaactttttggtggggcgtaagtatttatataattttattgattcttagttcaattttgctttgcttgcatttgcagatgaatccaagacgtcactcttagccaaatcggcactatggatgatgacggcatacattgtcatcactttgatgtcacttctattcccgagcagcaaccaacctgatgtgttacgtttcgtgtcatggaatgaatttgttcatcatatggtagcacgaggagaagtaagtcttggttttt??????????????????????????????????????????????????????????????????????????????????????????????????????????????????????????????????????????????????????????????????????????????????????????????????????????????????????????????????????????????????????????????????????????????????????????????????????????????????????????????????????????????????????????????????????????????????????????????????????????????????????????????????????????????????????????????????????????????????????????????????????????????????????????????????????????????????????????????????????????????????????????--------------------aattaaatggaatatgacagacctgtttaaaagcttgaagaacttcttgtcgctgactaaaatgcctaaataggagaagaagagccccagaaactaatggatggtagtcatgcattgtgagatgaagtagaactctcaaaaaagcacgtcctccttgtccatcaaggtctatttcagtgtagtcatctctgttgaagtaaatacaatactcatatttgaagataatcaaaagttcttatt-------gattggtcccagtatattgggtcttgttttctatcactgatattggtccatat---ttatagtatggtataactgctaatcttagttattt--------ctaagattatccgatataatttctgatttacctcctcct-------tttcctcttcctccttttcctcttccttctcttccttctcctcctcctcctcctccttttaataaggcaatagtcattatatcttttaataaattaacggcgtttttcaattcttgaagaatagcatcccaattatcaaagcattctccacatggttcacagtagggagaacttccagtataacctcttgcacattgatcacaacgttccccagcaatctcaggagtgcatacacacgagccgtcttcccttcgacattgaagtgttttggaaccttcaggattattaaaaataaaacttacttggcgcaggtcttccttcaccaaaattaaaggaagaagcaaatattccaaagggaaaggcaccaatgccaaaggacatatgaaat-----------------------------------------------------------------------------------------------------------------------------------------------------------------------------atcttttccatatataacccaagcatgatcttcagataaagcaaggtggacatctttgaaacccagcacttgaaaagctgcaacaacagcaaatgccacaccaaaacagtctaacttgttacctgaaaagtaaattagcatttctttaatttaaaaataaacaattgaaaattaaaaat-------------agtaaaaattcccaggaaaggtgacatggcaatcctgacagaaatacgaaattttgttatgacgtataacattaaacagacactcattgctgaaatgacaaaaatgagccaaccatatgtcagccgtttttttcgtggagatattcaagatatgcctgatcgtaccaaaaacatatttttcatgtggtatctcacatgtaaaaacagtcccttaaaattaggtaagataatttgcataatataagatatcaataaactttacctctgacaggagccccatccatgatctcgtattttgcaaccgtttcattatcactgtatgaattaggtccagatccagtagtttctc---------------------------------------------------------------------------------------------------------gacctgttccacctttccttttcattttcgtgaatcctggcaaatccatcaaacttttactcacactgctaccaccatagtgtccaattgaagaccggggtgatgatatgcaaagtttagatgtagcagtgtgatgtaaactacttgatgttaaatactgggaacgtgaagatggggacgaggtaagtgcaagaggtgaggatgcatgaccagaaaaggattcacgcttagctttgacctctgcagacttagggtgcaaacgatctggcgaaagtgctctccttagcaggggagagctgggctctgcactctttggcctcataaaagacttctttgcagatgaacagatggtagctgataagggtgacatggcctttggtttcgaggtttggaatggctgtgccagctgatagcttgtgggatggtgaccaacaggaaaagctaacggggatggcgatctggtgggagaagttgaggcaatgggtgatggtgatggagttcgacgtagtggaacatttactcaaaatggtgccaagtccatgctagagacgatgggggtttgattcctttgcataatgcttgttcatttggtcatgcagaagttgttcagcttttgctaaagcatggtgctgatcctaatgccagagataattggaattacactccattgcatgaagcaggtatcaaaggaaaaacagatgtttgcattggtgagtattttatccatataaaatttaatttagtatttcataagaaagaaccttacctcttgtttagccatccatgtgtcagcctgttcagtatctctgtagaacaactgcaggtccatgcactgttcatataaaattcgtctttcttcccataacgacagcagattgtttctcactggctagagttacaagctataaatacctgtatgatcttctgcaaatttcgccatgtgtcctccaaagcctccatcgtaaaccaagtataaggattagctcccacattaaaggattttatcttctggtccagggcagccaagacctcaaaatctgcttgagcagagctcagggattcttggaattgggcatgggcctcacgcagagcctataatgtatcagaaaggataataattatatttcacaaaagaatatcatacaactatagaatta--ttcaagtaatgcttaccctgtatgtgaaacacatataacatggttgcaaactgacagggacatttgcagaagtttattggtgatgatggcactagcatcagcaaatccaaacaaggagtggtcagtgaatactgttttcaaactcatggttttagcatgaaacattccctcatgggccaaagttgagaaggcctatgaatcatgtaaaaaattttatttttgtgaattatttatagccgagtggtgcggaaatcaattgccagagttcttactgtctatcaccaaaatcagaaggaaaacttgaggaagctttacaaaaataagaagtacaagcccaaggatttaa----------------------------------------------------------------------------------------------------------------------------------tctaatttctacttaccaggacgtatacagtgaatatgattgcacactcgtgaaaatcgacaattttcgaaggtgcagtgttcatgtttcatgaactttttgaatccatctttgttaagttgttcatcttttatgtgatatgacttgtgcttctctaaatgaaaataaaaaaattcattatattttt----------------------------atcatttaaatgtaat---------------ttgtattattttttaaaggatactgaagttagaggtactatggttgtaagtctgaagaatgtatccatggtatcgagcaaattgcttgttgctgcaaaatctgttgctgctgatcctggtgcaccaaatgccaaaaaccagttgtctgctgcagctaggtacttttaatcttagaaattatatgt-tt--------atgactgctttaaagtgtaataattatttttcttataggtgactcaaatgacttcgtattttgatccattggttcatagtgcaataggcagtgcatccaaaacattgaattctaagcaacaaatggcacttttggatcagacaaagacagtagcggaatgtgcacttcagttgatctatgcctctaaagaagccggaggaaatccaaaggtataaactttttctcataccttgcataattcatcaaaatatttgaaaatcatatgagtgcaaa?????????????????????????????????????????????????????????????????????????????????????????????????????????????????????????????????????????????????????????????ttctaaaagtacatacaaaaaactcaccaacatatgttcagctaaccaaccttcacgtttggctaaaatggaaccaattcttaatgcgaagcacttcttcccgagaagagagttcccgccgtaaccactaccaaaggagcaaatttcattattgtctggaatgtgagcaatgatagtattttggggattacaaggccagttgttgatgggtggagctaaaaaaatatataatcaca??????????????????????????????????????????????????????????????????????????????????????????????????????????????????????????????????????????????????????????????????????????????????????????????????????????????????????????????????????????????????????????????????????????????????????????????????????????????????????????????????????????????????????????????????????????????????????????????????????????????????????????????????????????????????????????????????????????????????????????????ataatacagtttgtcatatatgattcaaatgaaaatcactatgtttgctaattttaattccttgtagaagtgggaaggaacttcttctgacgccagtggttattagtcgcaatgaaaaagaaaaggtacttattgaaggatcagtaaattccctgagagttagcattgctgtgaaacaggctgatgagatagaaaaaatcttatgccacaaattcatgcgtttcatgatgatgcgagcagagaactttgtggttcttcgtaggaaacctgtagaagtaagttttcgtcgtaatcgttttctttcttcgcagggatatgatatttcatttctcatcaccaacttccacacagagcagatgtacaaacacaagcttgttgatttcgtcatacattttatggaggagattgataaagaaataagtgagatgaaattagccttaaatgcccgggctagaatatgtgcagaagaattcttaaaaagagtaagtaaattgtagtattaatacgcattaaataattttcttttttttttgtggtcacttaggttgttgtgggtggtggtcaagaagctatggatgtcacgacaacgtcagctagagtgggcaaatttgatgctcgtttcttccacttagtatttgaagaagaatttggacgagtaaaagatcattttggtccaatcaacagtgttgcatttcacccagatggaaaaaggtattt-------------------------------------------------------------------atggctgagcgatatcgcaatgatcagcaccaatactgtttaaacttggacagtggaatggtaattgatggctaccgcatgggtggagaagggcggtttgt------------------------------------------------tctttgttagcaaatgtaaacttgtaacacagttcccgctgaaatataaacttatgaaattttctaaactctgtctgctgaaataatttttttctttgcagttctgtcaattctgattgccttggtcatctaccctgcgtgctttgcttcagagatagagaatagcaataggcctgtatgggagtttggttgggcctatggtgtcggctggggatctgctattttcctgtttggtgccatcctattgttgctctgtgacaaggaaacagaagaaatctattataaggagaggaccatcacccatgaaaatggggattccaaagcataaatgtgtgttgcttttgtgtacatagccacatgaatcatccatccagaacctatgtccagtttgaattaacctttttttt-------------------------gcaggttgcattattccagttgcctgatgtaacattgatgatctctgtttataacaagcgaagtatgataaggaaggaaatgattggctggttttcacttggtctaaacagcagtggtgaagaagaattagctcatt-----------------------------------------------------------------------------------------------------------------------------------------------------------------------------------------------------------------------------------------------------------------------------------------------------------------------ttttcaaaatttctattgtaaaatgtttaacatgtagcatgggaattgctattgaaataagatttcattctataaatttcagtggaggagcgggtgataaacgaggagtataaaatatggaaaaagaatactccttttctgtatgatctggtaatgacccatgctttggaatggccaagtttgacagctcagtggctgccagatgtaacaaagtaagt-ttttttttttaa-agtttttccttaaagtaacaaatcatgctttttagtaaaaaatataaaagtacttcaatat---ttttaattttaatagctttttaat-------attgtgctatccagtttgtaaataacagtataaattttaattgtgatttattttcctatagaatttggtggttttggatctgtaagtgggaaaatagaaattgaaatcaagataaatcatgaaggtgaagtaaatcgagcaagatttatgccacagaatccatgtatcattgccactaaaacaccatccagtgatgtattaatatttgactatacaaaacatccatcaaaaccaggtatgtagctttagcttctttagagcatt---aaaatagttttttttt-------------------ttcttaaatgtgaaagtataacattttctttttttttcagacagtcgctctttgggatttgcgaaatctaaaattgaagttgcattccttcgagtcccacaaggatgaaatattccaagttcagtggtctccacacaatgagacaattttggcttccagtggtactgatagaagattacatgtgtgggatttgagtaagattggtgaagaacaatctgcagaagatgctgaagatggacctcctgaactcttggtaaatttaatatatattcgctctaatatcagtaatttaccatttttcatctgcagcctatactacaacattctgcttatgcaaattagaggaaggaaggaaaaatttaaacattcaaacgcctatggccaagcaaatacatcataccttgtccaccagggtacatacatctaaacactcggcccaactcttcagcttgaactcttccagcaggtgtaagttcaccaccccacttcaagattaggacaagtgatggttctctaggagtgtctaaaaatatttggttgaatacgaaaatcttcatttgcaagcattgccattatgcacataaatgaagttcgcatttattttataaaataaataaaaatattaaaacgtttccttgttgataaataattcaaaaagttttgtataaatgtttttattctagcattctggagatatacacgaagctgttcagtgtctggatgaggctcaatctcttgatactgctgaccggtatatcaactcaaaatgtgccaaatatatgttaagagcaaacttggtaaaagaagcagaagatatgtgttccaaatttactagggtaaatattctgttattt-ttatgtacatctttataaatataaatgctagctataaaagtcttaccctatctatttcatgacatttttttaaagcttcaccccatttccctaacctttgataacctagagcacattctgtttgaaaccacatacactgcatctcattcaaattttccatagcagaaattccttcctaaaagaaaattaaatttataaatatttaaaagaaacttaccatgaaactgagaagtcctgtgaggattgttgagacagaccatgcagggttccatgtgtctggatggaaatcactgatgcttaaacaaagtctagtattgcacttgaacctgccatttggggttatcatataaatgcttggaggtttaaaaggaaattcactaggaaaaattagcttcccatgatatatgccacctgttttacagcaaagagcagatcctgtttatagcccacctttaaacgtatgtggtttaacatggcgacttaaagtttatcctgatggaaatggagttgttagaggaaactatctctctgtgttccttgaactatctgctggcctacctgaaacttcgaagtatgaatatagagttgaaatgatacatcaaggttcaagagatcccaccaaaactatagttcgtgaatttgcttctgattttgaagtaggtgaatgttggggatacaataggtttttccgtcttgatctcttagctagtgaagggtatcttaatactgaaagagacactttagttttaggttttcaggtaaggcctcctacattttttcaaaagtgccgggaccaggcctggtgcataaaccaacttcaaactgctcaggcacaatacattgctcaaattaatgacctgaaggagcgacttgcgattgaattatcacgtaatcaggctgctgtaggaataaatctgattagaaaaattaggtgtgggcttatttttgcatacatttttgcctgctcatttgaattgtctttcagttggaatgttgtggcattgaaggtccaaaggactgggatatgaatatttacttcaattgctctagtatagacgtagggagcagagaggcctgtggagttccattttcatgttgcaaacctcaaccgaatgtaaggattttggttttataaaagatatgtgaaaata????????????????????????????????????????????????????????????????????????????????????????????????????????????????????????????????????????????????????????????????????????????????????????????-------------------------------------------------------------------------------------------------------------------------------------------------------------------------------------------------------------------------tgactacatttttaggaaagtacgtttggtatgaagaataccccacgattcctagctcatttgtgctcaatggctttatatattctctctttggtttgtacgatgtgcagcagagttgcacccatgagcattgtcgcttagcagggctgttgtttcaagaaggtttagtgtcactcacaaagatgctaccgctttttgatactggttcaggctctgtgtatgacttgcgacacttttcacttggaatagcacccaatttggcacgttgggactatcacactacccacattaaccaactccttttcctcagcaccatccacaatgatccaattctgaaatccgttgccgatcgctggacaggatatatgaagggaaagaaagcaccacacaattaaagttaaatttaccagtggaagtgtcgctggatttcagagcaaaagaccaactatccggactgatagaggcacagtgaggcagtctcaactctattggtacattaaatttaagaccatgtgggccacacatcactaaagggcttagcaatgtttctcctgcgaaagagaaaaagaaattatgaacggtttgaagatctcggtctttcattggacgtagtcagccaagctgtattttcagtaggctcatttttacttaaagctacagaaatacaacaagtgatagacagcagcatgaaaaatttcaaagccttctttcgttggttgtatgccgttatacttcgcctttctgaagagcctgtgccagctgaaataatgaaggtcaccc-------------------------------------------------------------------------------------------------------------------------------------tcaagcatcacttaagattaagcttactcatgattgggtacattaaaagcacttttctaacagaaatatcttcagggaactttgcatacactacatgggcctcatgtgtatcttcatcactctgaatcaaaatttttccaatgcgaatagagcgacagcaatccctaaggccttgttccatggcttctccaaaataatgtgattaatgtgtgattaaaatttttttaatttaagtgtaaataaaactattgctttttcttaaacttctatagcttttcaagaatgtggctgaaagaggaagatggggtgaaaatctgatgctagcctataatgattataaggaaggacgtgtgaatgaagcattaatgaaatatgcttttttatctgaattaggctatgaagttgctcaaagcaatgctgccttcattctagatagaggtatgatgctgcaaatctgttaaatagatttatatttatgtgatttttttagtcattgctgaacatttgatataacaaaaggtatatttttgtttttctcaatattactttccaggctcgcacgggatctcttgccattgaggatatggatggtggcacttttaccattagcaatggaggagtctttggctcaatgtatggcactcccattatcaatcctccacagtctgccattttgggtatgcatgctattatagagagaccaatggctatcaaagggaaagtaagtgtcttttcttacaaacttaccagtttgctgaagatatagaagacttttttcatcaacaggaaagaatccaacagttgctccgtattctgggcacatgttagaaatagtagctcgatcagcaatggataactaactaacacc----t----------------------------------------------------------------atgtaatgtataaacaaagcaactttaacatcaccaaatcaatcacattaatttttttagtcatccatttcttccatacggcaatgaatggcagtttcaaccacctcaagacttgcataatcaagctccttcacaaggcaaagcacagcagacagaatgttggaattctgcaatgtgataaagaataagtgaacatcaaataccttccttatagttctagctcatggaaaagtattcattttggatctggcagctaaacttgatgcaacagctgacttcatttgcaaacataactggggagaatttgaatttccacctgcttttggacgtgattcatatccagaagtatgtgtactaatattttttgatctaagcaaactaatttttttttatattatattacaaaacagaaactcactgaattgtacttcctaagttgtcaaaagtatctggaacacttgccccagcttctaacaaagccttgttcttgaatactgcagtttcttgatcattgttcgcacaagcaccagcatgaccaaactgaacttcagaggtgaacattttagcacaggtaccaatacaccaagcaactaaaggttttgttaaccttccatcttgtaaggctctgcacacttcatattcttctacaccaccaacctaacacagaattcagattttgaataaatgataaaaaatcaattgatttgccataa----------------------------------------------------------------------------------------------------------------------------------------------------------------------------------------------------------------------ccatatccatagtcatagtagtcatcataacggccataataatcatcatagtaggggtccgcatagccgccctgatagtcaccatacccatagtagtcatagtcataatctgaaaaaagtaataagtatgtttc---------------------------------------------------------------------------atagttttt-aaattcatacttttaccttgctaatagatttattttaatttcaggctttttcagttttctttgtgttcattgctttcacatccgacatgatttgcttccttttta----------------------------------------------------------------------------------------------------------tagctcaaaatagacagaacagagtgaaatgattgaaagtttggtgcaggatgaactctaatggttatcctctgactaagttctgtcagcaaaatcaaatcgagcatcaaaggagaagccagtaaggaatcttcgcaagtgttgtggacaacaatagtattatggccacccatcatgatttctgaagtatattcatccattgctcgcttgctgtcaccaacatatggaacatatttgattacaacctgcaaaggaattattttatattaactataacataaaattactataacatacctgaagagcgttatagagcaattgatgttcaaatttttttacacccaggatattttgaaacatatcataaagttgttccttactgagtataagttcagaggcaatattttgctgtaacctgttctgtggtttcctagtatcttcatcaccgcgaaaaatagcatcaaacttactcatccatgatgtcagaacagtttctttactaaggccatcaatttctggtagactacgcactcttttttcaatgttatttttgaatacttcgcgaaaatcatgtcctgaacaggcaccactttgaacgatacgttgcactctgtcactcttaaggaaaacttcattatagctctgcactgcattttggaaggcctcatcagcggcaatttgggtttctcctttcagaaacgactgaaaacgtccttgtatagtatcaagctgctgtttagttattttgggctgtctgcgtgtcatatctgtaggctgttttgcattaaatggataggcaatgcagcgcaaaacaaagacatacaattgtagacgttttttacgttcctgttcttctttttctgctttatcgacatcatctttctctttctccttttcactaacaagagatgggctaggacttgtttataactgttttgattttcctattatagaaaacttgtgtggtggaagatttcaccagcatcttcgcgatacatttgccccacaagtcatacgatatgtggatctcatggagtcatctatagctcaatctcttcataaaggttatgaaaaagagcgatgggaactgcaagggtaatattagtaataatcattttttcctagcattttttttttttattcctcataaat------------------------------------------------------------------------------------------------------------------------------------------------------------------------------------------------------------------------------------------------tgcgcaccaccctaatcttgttgtgtgaggatggaagtctacgcatctacatggcaaatcaggagcagactggatattggcttactccagctttccagccgtccctgtcacctgttgcagcaaaaccgtcaaagaaa------------------------------------------------------------------------------ttacctgcatataagggattgcttgtacacctcctacttctcgaagttctggcaaatactgcaaaagcttttctaaaaggattaatctgagagtatgcagccggaagctggtatcaatgtcagtttcaatttccaaaccttcttctccttggggcattgatgaactgggcaaaccgacagaactggtttcagagcgagcaccagtagcaatgctttcaggaacattgtctccatatgcactactgcggccactaacattatgctcgcccaaaattgattctacaccactaccaccactttcagatcctgcactcccaccctgaaataaaaacagttattcgaaacatttaagtaacaaca--------cacaaccagtagtgtttagccagatctggtttttgtacctctgtgagtatatgatgatgcaacagacaccatttgttcgaaggcaagtgaggaagttgcttctcttcatttgtggctctaaggataaatatcgtcagttgagagatttccatgcacttgaatcgcacatgaaagatgtaaagggtatttgtaatcagggtggttttgaaggtcacttttctagcaatgctgctatcagcttgtcgtacgattctttgataactatgattgaacacctgaaagcgtgcagtgaaatagctacatccagaacatacaactggcagaagttttgccaaaaggatgaaagtccttttgttcttgatccatgtgagtttcttgttggacgaaggagtatctccaattatattgcaactatcgttctgttcaatctgtggtggaattaaaaaataggccgtctatctggcataaagccaaaaaatgcactcttgcagctggtcaaactgagctgaaaattgagtttcctcttccaattgttgcttgcaatttaatgattgaatatgctgatttctatgaaaacatacaggcctcgtctgaaactttacagtgtcctcgttgcagtgcttcggttcctgccaatcctggtgtctgtgctaactgtggagaaaatgtttttcagtgccacaaatgtagagctatcaactatgatgaaaaggatcctttcctatgtaactcctgtggcttttgcaagtacgccaaatttgattacaccattactgccaaaccctgttgtgcagtagatcctatcgagaatgaagatgaccgcaaaaaagccatcagcactattaacagtttgcttgaaaaggctgatagggtttacaagcaacttattgcaaacaagccagctctggaattcttggttttgcgcatctatgaacatggattgctggagaagagtcctgacgataatagtgcatccacaacaactggagcttcagtatcctcaactaatgtaaacagagccattcaacagttggcacaacgcta????????????????????????????????????????????????????????????????????????????????????????????????????????????????????????????????????????????????????????????????????????????????????????????????????????????????????????????????????????????????????????????????????????????????????????????????????????????????????????????????????????????????????????????????????????????????????????????????????????????????????????????????????-------------------------------------------------------------------------------------------------------------------------------------------------------------------------------------------------------------accaaaagtactggtcatctcgatcatgatattctgtggttcttagagcatgagttacaccctcaacactatctacaatggggcatgcaaagtcataggtaggatagactttatacttttcccctgttctcggatgagccattgccttacatcgataaattgtaggatcacgcagacaaccattatctgaattcatatcaattttggcacgtacacaacactgtttgccaaaatctgttcccattttcatctcctcccacatagacatatttttgtcgacattatt?????????????????????????????????????????????????????????????????????????????????????????????????????????????????????????????????????????????????????????????????????????????????????????????????????????????????????????????????????????????????????????????????????????????caacttactcgcattcctcacttcgaagcctggactcatctgtacagtaaaagaacttcccattgaacagttgaacggcaacaacagcaaagatgaattggaaaagaatgtaaacaatgagaatatttacaacattctttagtgatgttaccacacagtcaaacacagcctgtaaatgataatttttaatatgcgaattactaatttcttccagacccatttgctgatgccattagggctgatgagcaaggtggccaagataaactaattcacgttagaatccagcagcgcaacggacgcaaaaccctcactacagtacaaggtatctctgatgattatgataaaaagaagattgtaaaggcatgtaagaaggtatgttgattttttttgctttt-taataaattaaaagtatttaagatatttttgtgattatgctatattttatatatcttactttatctattttgtagtaatttgcatgcaatggtactgttgttgagcatcctgaatatggtgaggttattcagctgcagggagaccagcgtaataacatctgtcagttcttgacgaagattggaatagctaaaggagaacagctgaaagtgcatggtttttaactgccttaatattctaaga---------------------------------------------------------------------------ttgtttctaatttatgcgttcttttttattcagaatttggtgatgcctgatgcttacgagcgcctgattttagatgtattctgtggaagtcagatacactttgttcgcagtgatgaattggctgaagcgtggagaatattcacaccactcttacaccagatagagaataataagataaaaccagctgcttacaaatatggggggtaagattattttttttacattaattaatctctgtaaaagggtcatgtttaatttacggtgactct?????????????????????????????????????????????????????????????????????????????????????????????????????????????????????????????????????????????????????????????????????????????????????????????????????????????????????????????????????????????????????????????????ttgtaaagttttatgaaatagtggttaatgaacaatttattataccttttaatttgtttaggaataagctgacaatgattgcagaaccactagaaaaaggccttgcggaagacattgaaaatgaagttgttcagatcaactggaatcgtaagagactcggagagttcttccaaaccaaatatgactgggacttgttggcagcccgttccatttgggcttttggtccggacactactgggcccaacatcttggtggatgatactttgccctctgaggtaacttagtatactaattataataacaaataatgagatatactgcatattttaaaagcagattaatcaaatgcataccaatttctgagtacatttttcgtaagtcatgcatgacacagtccaaatacagctctcctgtcccaagaacaatatgttccccagattcttctacctaacattaagaaatggagagaacatttttaaattggaagcaataaatgtgacaaaaaagaaacttcaaagatgcttctggttcaaaaggaacgtgaaaaggaagtttcagatgatgaagctgaagaagaaaaagaagaaggaagaggatgacaaaccaaaaattgaagatgtgggtgaggatgaggaagataagagcaaggacaaaaagaagaaaaagataaaggaaaaatatactgaagatgaagagcttaacaagaccaagcctatttggatgagaaatcctgatgacattagccaagaagagtatggtgagttctacaaaagtttaactaatgattgggaagaccaccttgctgtcaagcacttttctgttgaaggccaattggaatttagggctctg----------------------------------------------------------------------------------------------------------------------------------------------ttttttttattaggtatccagcttcagtattcgttggagatacattttgctactttgctggaatgacatttgccgtagtgggaattttaggtcacttcagcaaaaccatgctgttgttttttatacctcaagtgataaattttttattttcactgcctcaactctttcattttataccatgtccacgccataggttacccaggtatactttgaaattttaattacaggaaatatttttggtagtttggcagaaaagcgggagtcaagtcgtgtgaaagaagccaacagcgtaggattttagatcaagcaacaagaaaaagaagactaaaaaaggctctagaagctcttgaacaagataacttccatgatgatccacatgcaaatttagttatgcataaaaaagctcccaaatttgaagagacgttgaaaacaaaaggaggaaaaactaaaaggtgaaccattcaagcagcgttcaaaaagaatttttcagctcttctagaggaggagcagtttaccgttaaagctgcacctaattacatgagtgcttgtgtacccccgtctaaaattccagaaagacatttttgtgctgtttgtgggtttgattctaattataaatgtgctcagtgtggcactcgcttttgttgtgtgaaatgcc???????????????????????????????????????????????????????????????????????????????????????????????????????????????????????????????????????????????????????????????????????????????????????????????????????????????????????????????????????????????????????????????????????????????????????????????????????????????????????????????????????????????????????????????????????------------------------------------------------------------gtccttcacggggaaatgagatcagccttattagatggtgatgtccacgcatacgacatggaaagaggcttcacaaggcatcccattgatgacaacaatggtcagggtattctggtgatgctaggcaggcaatgcataataaatcacatgcgattgttgctgtgggacagagatatgaggtaagagatattttattgctcaatattttttccattgtttcagtttttaccaaatataaagtgaaattattaattttgattagtttagtttttatggataggttgcatgcatgcaatttgtaaacattgttgtgcattctgtggaagatatgaattttcgggttcatctgcaatatgaattcacacaactgggactggatgattatctagaaaagctcaggcagactgaaagtgaagaacttcaagtgcaaatttcagcttatcttgataatgtgtttgacgttggtgcactaatggaagattctgagacaaaaagtgctgcactggaacaagttgctgaattggaagaacagctgtctcgggtaagtatttctcaatgattttttatgttttagatagtagtatgacctaaag-tattttttatctttttaggcaaatagcaaattcaagaaatggaaaatgaactaatggcaaactaggta?????????????????????????????????????????????????????????????????????????????????????????????????????????????????????????????????????????????????????????????????????????????????????????????????????????????????????????????????????????????????????????????????????????????????????????????????????????????????????????????????????????????????????????????????????????????????????????????????????????????-------tttttagggaaactattgcccgagtaactggtggcatgaaagtcaaagcagacagagatgaagcatctccatatgctgctatgttggctgctcaagatgttgcagagaaatgtaaacttgttggaatcactgctctgcatataaagctcagagcgactggtggaactcgaaccaaaactccaggacctggtgctcagtctgcattacgtgctttggcacgttcgggaatgaaaattggtcgcattggtgagttagataattgataaataaattatttgtaa-aaatatataacacaaa-aaaatagatataatttattaccttgaatgtatttctggagtgtcatcattatacttgctacctctttcccacattccataatctggtgtacgatatgctcgttctacgtaatataccaaattttgaacaaaacttacttcatccatggtgtatataatctaggtaaaaaaaaaggtgacttgttacactggtttgattgtagtgaatatatggtagaaccatctgatattgctgttgctggaaaggaatattatatttgtgacttcaaaggtcattgtgtaattgtattttctgaaagtggcaagtttgtaagacgtataggttgtgaaaatgtcactaattttcctaatggaatcgacatcagtgatgctggcgatgtgcttgtaggtgatagccatggtaatcgcttccatattgttgtattttctcgtcaagggactgctttccgagtttgaatgtccatatgtgaaggttagtcgttgctgtggtttgaaaatcacatcggaagggtatgttgtaactttagccaaaaataatcaccatgtattagttttaaatacactgtacattctgtaaagcttt--------------atagcataaaaataaacaacaagttaaaaaacatcaaattacaaatgaaacttacataaaaacagcatccttttctacaactaaagcaggagttttgaaaggaaaagaatatatcctgtggactagatatttggaaagtagatcacaatttttatcttctttaacagacacataaaatagagaagcaccatcttgtgttaaaattaaggatttccacaaactcaagagaaaagaacaattcaaaaaacaaaaatatct--------------------------------------------------------------attgtgagtgtgtggggcattgtccgagttggaaatggactggatttgaccgacattgttcctaggaacaccaacgagtatgattttcttagccaacaagccaaatattttggattcttcaacatgtttgctgttactcagggtaattttgaatacccaacaaaccaaagacttttgtatgaatatcatgatgctttcacgaggatagatagaataattaagaatgatgatggtggattacctgaattttggctgtcactcttcagaaattggttactaggttagtcctgaagttttttcattgacagcatattcaacggttt-----------------aataactattctgcaacatggctatgtacaaaggtgctgcgagtgaagccggaagggctttacagttgaagaaaaagagagagaaagctttagaagaattagagcataaaaagaggaaaatagaagaagaaatgaagctagcaaatattgaaaacaaatttgctactcactatgatgctgttgaacaacagttgaaatctagtactattggtttagttacattagatgaaatgaaggctaaacaggaaaatgtagttaaggaaagagaacggcaattagcgcaaaggcaacatgaaaaagaattacaacgtcaaagagaaattcaagaaaagcaagaagcaagagagagacaaaaaagacaattgctgctttatcttttaaaatggatgaagaagaagagga???????????????????????????????????????????????????????????????????????????????????????????????????????????????????????????????????????????????????????????????????????????????????????????????????????????????????????????????????????????????????????????????????????????????????????????????????????????????????????????????????????????????????????--------------------------gatcagagaaactgagtggtatggtccatcagggtattcctcactcactaagaccgcaattatggttaagactttctggtgccatgaaaaagaaactttcctctgatctcacctataaggatgttgtgaaagctagctctaatgatcacgttatgacatcaaaacaaattgaaaaagtaagataatccaatctttttaaaattatctttttatgtatttctagcgctgtatgaa------tccgtgtaggccgacggcggacaacaagtcatccgtgtccagtgtgtggcaaaacctatgtgaatgagggatcccttcgaaaacacatcgcaggccaccccgaggcttcctccat---gagcacgccattgaggatgtggccatgcacagtgtgccagagtgttttcacgcaagagtcaggtaggtacactcttgc----------------------------------gtaccttc--------------------------------------------gactgttgtgacatctcaagcatgcgaggtccatgaaggtagtgttttacaggctgtgagaacatgctacaacatttatcttgctagtaaaaatcttatcaatcagactacagccaaagcaacactgacgcaaatgttgaatgtaatatttagtagaatggaagctcaagctgtaagattagtaattttatttattttcatattccttcatataacctttcaaagctaattttttcatttttatgcaggtaaaaaacaaaatgtcaaaggaacagtacataaggatgaatagaggaatcaatgacagcaaagacctacctgaggaatatttgtctcaaatttatgatcaaattgctggaaatgaaattaaaatgaaatcaacgcaacaaaattcagtggaaagcaaagtatggatttttacttttgtttctctgtatgtgttgcgaaatgttgttaatataaatttttagacgggcatctcttatgtcccctcggcaaatttttcagcagtccaatatgactcaaaaatggcaaagaagggaaataactaattttgagtatcttatgttccttaatactatagcaggtgagttaaaatttttccatcaaattttgaat--aagttttaaggtatttttatgatttaaaaa???????????????????????????????????????????????????????????????????????????????????????????????????????????????????????????????????????????????????????????????????????????????????????????????????????????????????????????????????????????????????????????????????????gaggaagctaatttaatcactgcttatcatgaaggaggtcatgctttagttgctcattacacgaaagattgccatcccttgcataaagtgacaattattcctcgtggtccgtctctgggacatacagcatacatcccagcgaaagaacattatcatgttacca-----------------------------------------------------------------------------------------------------------------------------------------------------------------------------------------------------------------------------------------------------------????????????????????????????????????????????????????????????????????????????????????????????????????????????????????????????????????????????????????????????????????????????????????????????????????????????????????????????????????????????????????????????????????????????????????????????????????????????????????????????????????????????????????ttcaaaatatcagtccaggctttaatttttcttaagaaatgaactgcttgttttgttttggttaattcttggatttgtcagtgacaaccaaaggaacctctgggatttcttcaattttgtgcctttggacataactaacgctggaatgcctgtagcggcaacagcagaacagattgcataacgtcgttggttaatattaactttcctgtgccatctgcgccatgtcttagtcggtgcaaacatgcgaccaccacgacacatgttaccaaaagcaccttggccagagcgatgagttccaccaccacgaacacggggaatacgagcaacagccctgccagtcccccaagattcagcagatgtctggtgacctaaaataataatttgtatatttttttaccagattagaaaaggaataccattacttcatgcttatggtttagaagatcttttttataaatatggtgttgatattgaactttgggctcatgaacatgtctatgaaagactttggcctatttatgacagaaaggtaaaattcatcttaaatttgacataaacatatttttgtctgtgtt????????????????????????????????????????????????????????????????????????????????????????????????????????????????????????????????????????????????????????????catttactctaaatagcatgccacagcattattccatatctctcggtacggggtctctgtggtgttcctgatgagccccatgccgccaacgtgttgctttcaaatgcagagggcagcggtgtggggaaatttaaagagccccctgttacagtaatcccagcaaaagtaagtt--ttattgcttaatgtttttaattagttgca----------------------------------------------------------------------------------------------tagttaggaagaaaatcatagttcaattcccaaaagacatgaaggcatatacggccataaggtgcgagcacattatggtttgcttcccggaacatagcatcaaagtcatctaaagtaatgtacttgctaagcaactt----------------------------------------------------------------------------------------------atattaaaatttaattttat--agtatcaacattgaaactgagaaatagcataccaattctgcatgaacagtagcttcttcaatgtacttcgccactccagtaacaaaagcatttctatcttcaaaattggtgtcaaaatttgcatgatacacaatactacaaggttgggcttctatacatggctgttgatcaggaagtggcagttcatccaatacatcaacattagaaagtgcatcagataatgtcactttttctgctgccattttttcctaaaattcaaaatttttaaggttagttaattagtctgggctccctacaacagagcccgccttgctgcaatgcttcgccagttagcacagtatcatgcaaaagatcccaatcatctgttcatggttcgtttagcacaaggattggcgcacatgggcaaaggaaccctcacactttgtccatatcaccatgataggcagctgcttagtcctgtgggtgtagcaggattaatggctactttggtatcatttctagatgtcaaaaacattattcttgggaaatgattttacataaaactacaaaattacttacccatctgatccattccagcagcattcaaacttatcaaatatgcaatcgttctcatacaaactacacaattttgatcttaaatactcatgcacatggaagcactctattggcttagtatccatattaaggtcccacacttttatagataaatagtctctagaaattatgaagcgtccattgttgctaaactttacatctgatatactagatataatttctgaaaaaaaactcctatttgttggatcttcaggctcttcaaacactagaaaaaaattaatttatgaagatcaaaacacttcttcaaaaatgaggcatgcatacttttccagcaaataattctgaaattacagtgatccacagagctaaaacgaaaaatatataggataaccccacttgatggctgctaggcaactgatatggttctccaccaatttcttccatcgtaaagcccattggaaaaataactgcagccaaacaaaatagaaccatagccgaaaagccgacccaccttgcatatggcactacttgactattccaatgggacatgatcaacaatcctatagttgccgttacacaaaagcaaccgataattatgcatatcaatgatagcatccattc????????????????????????????????????????????????????????????????????????????????????????????????????????????????????????????????????????????????????????????????????????????????????????????????????????????????------------------------------------------------------------------------------------acaggatccgtggatccgaaggaactgttacatgagctcttcagtgattgggcaaaaatgccaggttgagagtgactgacactgttctgagttgtcgaactaggaatcggttctaggaatgataacagtggctctttctctttaccaatgccttggataatggcagaagtgtttttctgcgacattatatctttctcttcgtcgttcaagctgatattgtgctcacccatagcatgagcgacgaaggatttagaataaccaaaagagagtttacatagaaaacacatcaatataggtttaataggtacagaagaatagtctaccataggaaaattagctttctccgagctagacggccttttgattagccatctttagagtcttcacttaccatcccatgcactcgattcaacccaagcaacggaattaaataatgcagcagtgccaccataacaggcatttgtagtatcaataccttcaacatccgaatttccactttctcgaaacagatccattaacaatgttttcacactttttgatttgtcaactattgtttctgttccaacttccaaacggcctatttgtgtatagctgagaccagttctcctaactagtttttgtacaacagtaaggcacaaagaattaatgtcttctcgatcagagcaaaaacccattttgtcctggccaagtccaatagtgtactttcctttggaaatctggtcatatacttctagttccttttgctccacgtaatatgaaggaaaataaacttcaatggcaattataccaacatcttgtggccaacatttttaactttacctgcaagtattgccttatgcacacagaattctctaccatttacacttaatataacatcatagaatttttggttttcaaacagggatcctaagtcttctgacaggtggcattctggaactttaaattggattgcattattttggccagatatattgactgagtctgcaactacactaacctggaattctgcaagtgcaatatagaatgaaaatagaatggggaaacaaaacagtaaattgaagcctgaggttttggaagacctccgccaaaacacagagtttacggatgcagaaattcaagaatggtacaaaggttttctcaaagactgtcctagtggccatctctctattgaagagttcaaaaaaatatatggcaacttttttccttatggtgatgcttccaaatttgcagaacatgtgtttcgcacatttgatgccaatggtgatggaactattgattttcgggaattcctctgcgccctgagtgtgacatctcggggaaagttggagcaaaaattaaagtgggctttcagtatgtatgacttggatggcaatggatatatatcccgacaggagatgctagagattgtaacagtaagttttgtttctcatctttaaactggtgttctctttggcagatggtgctagtgtcgacaccacagcaagtcagagaggtgcaaatcctagcattggagaggtgtcacttggtatgtcagcaagcttgagcttgggaagtggaagccatttagaccgtattggattgacacgtgaccgagacagtgatagagaaagtgccagcaatgttgctttggctggaagcattgcaagtgcctcgttggttgctggaggagctcataagttagtttgttcatgctagttttgtagtattttatttctcaggaaggaagatgaagatgatgaagaagatgaagaaaaagaaaacgtaaaaagccacgatatggtggatttattttggatgaagctgaagtagatgatgaagtcgaggaagatgagagtgggaagagggagcagaagatattattgatcgcactaggccaaatgaggagaatacttctagagatattgatagccatcgtaggctacagatgatgtggacgtaatttttaggacccacttgaatttcaagcccatgagttacggaagtatttcaaaatgggtgatcatgttaaagttatttctggtgcatatgaaggtgacactggtctcattgttcgtgtggaagataatattgtattgctattttctgatctcactatgcatgaggtaggtattagtaatttttttt------------------tttttgcatgtttatactgtctttttatttttagaatgttttcattgcagtcataacagaaacttttaatgaaatcagagttcagtttcagcagatgtggggtgaaagagtaacaattccaagtgaatctacccctcaggtatttgcatttttttttactttaaaatactgctaatgccaaattttgtatgt--gctattatttttatttcaaagcaaagttttttatattattttaggtaaaagccccagctagagcaggtgctctagctccatgtgatgtgatcttggaaccacagaatacgggcttgggacctgaaaaaacatcattcttccaagctctacaataccaaccaaaatttccaaaggaactatcgaaattctggttagtgttataagctttagtttttcctttttattttaacactatgtctaaacaggaacttgacgacattcttcgttttggcactgaggagcttttcaaagacgacgaaagcaaagaagatctaatccactatgacactcgggcaatagatgatttgttggacaggactcaagaaggaattgaacagaaagaaatgtgggctaatgaatatttgagttccttcaaggttgctgcttatgtgacaaaagaagccgaggaagagcccgagactgaaatcttgaaacaggaggttgaatcagctgatccggcatattgggagaaactccttagacatcattatgagcaacagcaggaggatatggctcgtactctaggaaagggtaaaagagtccgcaaacaagtcaactacaatgatgccatgggaccacaggacgactcaacgtggcaggataatctgtcggattacaattctgacttctctgtaccgtcaggtaattgtggttgagaattcaaacttct-------------atcatgtatggactaagggtcatggtcccacgaattatgccaaatggagaacagcaaccacaccttacagtgttcagtgggaactagattttgaaccttacattgttgttcgtagagatgtacccgaatatgaccg----------------------------------------------------------------tatgacattagaagttgatacatgactgaaagaaattactgtaataaaaaattagaggtcagaagatgatttcttgaataattacctttacaacatctggatcgatttccccattgagactatcaaaatatttcttcagatcttggtcacaatgttcaaagactaacgttaactttttctcactgtgcaaaacatcatgtaacctaaggatgagggaaaatctattaacagtacatttaattttgtcaggatttaatggttggagatgaagccagtaaacttcgttcaatgcttgaagtagcatatcctatggaaaatggcattgtaagaaattgggaagatatgtgtcatgtttgggattacacatttggtccatctaaaatgaacattgatgcaaaaaattgtaaagtgctcttgactgaaccacccatgaatcctgtaaaaaaccgagaaaagatgatagaggtgagttaattgttacttttttgtttgtcaacttaaatgtattcaatatatatcttttttatgttaatacctcttttagtatttttttgttataggtcatgtggctggggtatccgggaacaagtggtgctccctttatggactacatcattacagacagagttacatccccattggctctggcccatcaatattctgaaaagctagcttacatgcctgatacattttttgttggagatcacaaacaaatgtttccacatttgattgagagagccattattgatcctaaagatagttttggtcgtaaaagtgaggttccagataatgttagcattgttaatgctactgatttatctcctattatagagaaagcgaagtaaaggtaattgtttttcgattttgaataatgttaaatatcttcccttttagatactcaaaagagttccaaacagtgtcatatggctcttaagatttccagctgttggtgaacctaacatattagcatctgctactcagttgggtctatcacaatctcgtatcatattctcaaacgttgctgccaaagaggaacatgtgagacgtgggcagttggctgatttatgtttggacactccattgtgcaatggccatactacaggtatggatgtattatgggctggtactcctatggtaacattagctggagaaacccttgcttcaagagtggcttcttctcaacttacatgcctaggtgtgcccgaacttatagctcacagtcgtcaagaatatgaggacattgctgtgagacttggaactgacaaggattagtaagtagaaaaataaaataattctgatgctttaattgcttacccttacccttgcgtgtaactctaccccatacatatccagtcttttggcctgatccagaaaattatactcagcatcagctggggtctggctcctaaaa--------ttcaaaaaaatgggatg---ttccctttattttcagtaattattatatataaccgttataattacctaagcaatttttcccgctctattaactctaacacatcgatgcagcgatcttcttcaggaatgtggactgcaagcattgaaacaggatcttcacacagcatgctccatccccttatatcagaaagctttaaagcatgtggttttaaatttacatttggaacacgtgcccattgataaggttgtaagcactgaacctaaaaaggaaaagaaaaagattcaagttagtgattgattatacctttggtggattgaaaggataagtttcagggactttaatttctaatataaaatttcctccttcataaggtgtgtcaggaggtccagctatttcaccctgcaactcagtatagttgtcatttaccatttctactctgatagcacatttggctacctgcaagacaaataagcaattattatattttcattaaaatttatacaaaaaatattttctaatggaattaaaaacaatatagtagtacaacgaa----------tagggccgcagccatgacgctacggacagttttgttgtccctccaagctttgctagctgccgcagaacctgatgatccgcaggatgccgttgtcgctaaacaatataaagataacccagaaatgttcaagttaactgcaaggcactgggctcatgtctatgctggaggtatatttattttttattattctttttgctgtgtgattgtaattttcctgatttaatgacaaaattaaaaggctcat????????????????????????????????????????????????????????????????????????????????????????????????????????????????????????????????????????????????????????????????????????????????????????????????atctgcaaaaaatcattatttatgatagttacagaatgtacataatcactcctagtgaccacatgtcacatgatttgtcatatttctcaggaccagaacttcaggtgctattgtaatttcaagattaaaagaagaatgaa-------------catactgtttcactaaaactaaccttgactaaggagtaaggcaaccatttcttcatgaccctctctagcagcttccatcagaggggtgtaaccttcatcattaacttcttcaatattggccccacggtccaaaaggagcattgctaattctacatgcccaccacaagctgctaatgtcaagggggactcaaaactgtcagctggcatatttacctgcgcagaagaaat---------------------------------------------------------------------------------------------aa----------------ttaggatctgcattttcatcaagcaagaatttcactatttcatgatgaccacaactggatgcatacatcaaacctgtccaaccagctttcaaaactgaataga--aataaataaacagaaattccacc---tttttactaataaaatgtatacttttagcctaattacatataagtcaaaattaaaacaaaaacaaattacctcaacatagccacttaggggaaaatctttcctaaagggatgtccttcaaagccataatcggttaaaattcttcttaaatctggatgattattaaaataaactccaaacatatcccatatctgtaaaaacaattttaaataatacttacatacaaaaaccatgattcca-----------------------------------------------------------------------------------------aaggatacattttttaaaactgtagattttgtttgcatttctgataattattggttgggcaagaaaacgccttgcataacatatgggctaaggtgagaattttttttcagatacacactttttatctttaaaaacat---tttaataaatttcttgataactttctcttaatagtcaatacactcatcatgatgtcaagaatggttactctcttagtggcgatctacgtggcgtttgcagctgtgctgaagggaaacagtgcgattctatggatcggcaatttaatacattaatcccatggtgccttccacatactggtaatcgtcacaaccactggtctggactctatggtcgactggaatgggatggtttctttagcaccacggttacaaatcctgagccaatgggcaaacaagtaagggatttaattttcatatagattttagatattttcgttattcatttt---tatatttgtgaattcatat--------ttgttttctgcattttttcttttagggcattatggcaaatgaaactcttggttactttttgggtaggatatatctatttcttgttaaagttggtgtgaatcctcagaaacttcgctttcgtcagcatatgagcaatgaaatggcacactatgccactgattgttgggatgctgaaatcaagacttcttttgtaagttgtattgtattttggtgattataaaatttgtaatctaaaatttcattaaattttttgttttaattcagtacattttccccattttggtattttatatggtgaatttttttccatatgtatttcctctatagggatttgaatggaataaatacaaccaaactcattatgatatggataatcctccacccaagattgtgcaaggctacaaatttaatgtaagtcttaattttacttacaatagtatagtttatattggtaaaatcttgtgccgctacaatctacatttatttcaaatcaattgctaattttcacataaaaaatatgtatgaatttgaaaaaatttacatatataacatctgtgtaaactatgctaatatttttgtaggccttcctgatgagaaaacacttttttaacaatgaagaaacgggatacttcaaaactcaaaagcgtgtagctcctgtacagaacccaatgactgacccaagtgtaatgactgatatggtaaaaggaaattttactaatgttcttccaatgatagtgattggtggatggataaattggacattctcaggatttgtaactagtgagtattggtttataccattaaaaaatagtcctagattgaccaacttgacattaaattaaacactttttttttttcagctggtgatgggaagtgctgtcatggcatttgaagaagtctgtcctgaaagaattgatttgattcacaaaaactacaggaaactatgcaatctgttagtggatgttgaagaatggggacaagttatcatcattaatatgcttactcattatgcacgtacacaatttgtcgacccaaacaagcatgtaagtagaaaattttaggtggaatataaaggagagggtgaagcaactgttgctgcctcagaagaagaaaatgtatcagatgtagatgataaaacgaagcttgagaaaccagttgcttcctaaacctaatgaagaaacagaagagatggatagtgagcatgatgatccaactggactggaaggtgctgcatttcaaagtagactgccctttgataaaatgacagctcaagaagctgcttgttttcctgatgtggcacaaggcttgtcacaaacacagaaggtttttctacacatcagaaatagattggtaaggaattttattcttaaatacataaa----------atgactgccagtgaactcaaagtcatcatcttgatcccaatgcttcagagacaggttgttgagcggggtagcattagcaaactccaaattagcaaaatgccaatcaagcacttgtctgtctcgggatgataagtaca-------------------------------???????????????????????????????????????????????????????????????????????????????????????????????????????????????????????????????????????????????????????????????????????????????????????????????????????????????????????????????????????????????????????????????????????gaatggctctactggtgtttacggacttcatctgctgggcaccaatcgcattcttctccttaacggccgttttcggcattcaactcatctccctggaggaagctaaagttttcgccattttcgtccttcccctcaacagctgtgctaacccgttcctttacgctattttcacaaagaagtttaagaaagactgcattcacatttgcaaaaggatcgaggaatcgagagtgactcgtggtattggaagaggaaggcacagctctaacttctctaaccgacatacaccattaaaagcaacctacctgatgtaatgaaaaagttactggaatctccattaagaccaacagtcccagggccaacagtatcagcaagaacattaactaatgaaaatgctccactcatcacaccaaaccctaagccagaaactgtttaggaaaggaaaagaaataatgcaattgcaaataaagatacaccacaacttttgctagaaaaaaagacacaaatttgagtacctagctttatttccttcatccattaagtcatgaatgtcttgatatgaggttacagctaacttcgataggtcttctacataaggtcccagaagcggatgctcccgcactcgaagattgtttttatttttaggatttagcagatcacgtaccctctcacaatagatctccatgtaacttacctacctctttcccaggtggctgcttctcgtttgctcctcccgcaaacagagcaagagcgtgacccgcatgtttacggggttcaggaagatcagcctggacgaccttcgcaagtcgcatgtcgtgagggatgtccagcagtacatattgtgcagactggaccaagaagaagcgctgaggcaacatctgagcagagagacggctgagatgctgaaccagctccacatcaagagtaacgggtgcttcatgtacctggagaaagtgttagatggggttggggagaactttattatgttaagagagatcaaggagattccgggcacgttaaatggcatcaactctttgattttttgtcttctt---------------------------------accatatcttaatttatatttatattaatttagaaa--------acagccatgcaacatcttagcaaatatgaagttttggtattttaggacgatggtggttggacaccacttgtttgggctgcagaacacaagcatcttgaaattgtgaaattgctgcttgaaaaaggagctgatcctaccattcgagataatgtacgatttctgat-------tccaataaatcaattttttaaaggaaaattctatttacctctgatttttccctagctcgctgcaaaattctctcttcaatagaacctttgcagactaatcgatacactgtaacctgtttagtttgacccagacgatgagccctatccatagcaacataagattaggaacattatttgacaaacattgaacccttaaaaataactttagcagttttttcgcctctgaaatacaattccacaccttgagtattcctcggattgtggacttcaatatgcacttcattatcgtcttcgtattctctaatgatggcggcttttaatctactcatttcattctgctctccatgcacaagcacaatgtgaggtggcttcaaacaacgaataaattcacttgtttgttgataatctgtatgagctgaaaaagatatgtaatcaactgaaatttttagaggcaacttttgtccagtcatagttgtaatttcttcaggttctgacaaaatatgcttagccaacgttccttcaacacaataaccggcaatgataacaccattttttgggtcagtacaccagctctcaaaaagttctcgagataaaccactttgcatcatgccagggctggccattacaacacacggtccaatatcatcaaagtgatcaatactttttaggttggatatatgtttgaagacgaatggattgttgatggcaatctgtcgacgaatcttttcattcattgcattaatatatgtctggtagacagccatgcactttttagcaagtgatgaggcataataaattggaatgtcatgaagctctggatggtttccatgctcgcttccagatcagcttcgctatatagcatttgctcagtgccaatattactgacttttatgtaatctgctaaaagccaccgataaattgcctttgttgcatgggtcatgaagcatcgtcctttgaatgctgttttcagcaaaaaccaaggcaaagctccacaatggtccaaatgaaaatgacttatcaggaggagatcgatttcgtcagcctcaatagtatccacaaaaggtaaagcatctattcctgacaatccaggatggataccacagtccaacataatttttttacctttaaattccaaagtaatacatgaacgaccgacctcttgacccgcaccaagaggtcgtataatcagtaaatcattctcctccggtggaagtgctgccagagttgctcgctccccgggcatcatctgtacgtcccagaggagcaacctcgtggccgtggctctcgtggagctggacgtggaatttctgcaggtcgtggtggcaaacaaaggggaaacatggctggtaagcgtaagtttgacagtggtcaacagaaccagggggcctccaagcgccgcttccagaacagccgagggggcatgggcaactactggggtacccagcccattccccagcaaccaagaggcgcctctgggggcgacgtcgagtggtaccaggactcctttggccagcagtggggttaaatgtacttgttattagttaaacagtttgtgggcagagtggataatggcaactgtattactttatttattttaggttgctattatgatgatgacagcaatcttgtagtgattatcctcatccctgtgatgtgcatatttatcttgtgccttttaattggtgccattgtctttttacgaatggccaaaaagaagagggccacaagaggtacatacagtcctagccggcaagaaatgtttggttcacgagttgagatgaaccatgtaatgaaacctccaccagaggaacgtctcatttaaaattttgcctatatctgaattttgagcccaaaagtgaattacacagtgttttacctaatcatctaaagcaaaaatatgttgaatgttgagcttgttgacctacaaatacaggtttgtagacataatggtccactcactagtgatcgtgaaatagctataatgaagtcttattagaaagcaaataaaagcaagaaagccatcatcaaacaaaacaagcccatagcttcagataaggcaaatcccaatatggcatatgaaaacaactgttgcttcagcgaaggatttctggcataccaatgattaaactgccgaacacatgccaattccagcacctgaaagagatttcacttttttaaagaattatataatttccagtgttctttggacagggaacataattggcatgataacctgaagatgttaaagaaacttagagcctg--------------------------------------------------------------------------------------------------------------------------------------------------------------------------------------------------------------------------atacatgggacacagaaaaaac-------------tacctgcactatcatccaactttgataactttgaatccctttccaacacattttcaatatttgtacgcataatacccacaacctaaaataaaatggtgggattcagcatataaatttatattgcatataggtcaccactttagtttatttgaaatacagttaatctagttttgttttaaatttatgccttactattttagatatcgtacttgggatttgggagatggagttgaacttgttgtgagatgcgaacatgatgccgttatgcatggaccaaacggtgaattgcagtacatcaatatcaaagctctgaatgaatgggatccacgggtaa-----------------------------------------------------------------------------------------------------------------------------------------------------------------------------------------------------------tccagtatcctttcttcacggatagtatgtggtaaatttccgacccagagatgcctagtctctctaaccatcttgcaccaacgtccacatcaggtattcatttctcttctttctccatacgatctcatcaaacatta-------------------------------------------------------------------------------------------------------------------------------------------------------------------------------------------------------ttacctgcaaataaaacctctccccggcgaactggttttcgaggccttgttctagggccctgcatgagaggcctttcttggggtagaagtaaataattttttgcttcatcaactaaatctctacacgcttcatcacttttgattagaagatcagagccaactgttccaacaagaaactttggtgtcaggagtggcaacctaacatgctgcaaaacctacattttattcgtgtatttgggatttattgcaatgtctatcttaaaagcaagt------cagtcaattatagttagtggggaatcaggtgctggcaagacagaatctacaaaatatatacttcgctacttgtgtgaatcctggggatcacatgcagg---cccaattgaacaaagaattttagttggtaggtaaatttaata-------ttttgtaaatttatgaaatattaggctataggaaatgctaagactactaggaatgataacagctctaggtttggaaaatatattgaaatagattttaatacgagatacaacattattggtgctaacatgagaacatacttgcttgaaaaatcacgtgtcgtgtttcaagct-------------------------------------------------------------------------------------------------aatcaaatacttacttgactagctttgagtatattaatgtgttcttccattacagtgtctttgtttttctccacaaatccagaaacttcatactttacattgtctgcaaaatggtgaacaatgaaagctgtatttgataggcgaggtttttcaaaatgcttcgattttttgcattggctgactaatttctggcaccaagtttcatttgttccccttggcatctacagaacagtggtgtcgagatcaacgaatgcagcactcagatgttactataactctagaacccattattcaagcttcccagctgcttcaagctcgtaagaccgatgaagatgtgcaaagtgtatcagatatgtgtgataaacttactacgtcacaggtat-taatttctattccttttgttcatttcgacctgactctcgattttccaccttgatcagcatcggtggctttgaaggtggccaagctggtactgatgtctgcgtcttccttcacaatcacctcaatatttggcttctcgaattcaggcttgttgtcgttgatgtccctgagtctcacacgaactttggcataatctacgtggtacggttctgacgattctccgccatggtcactcacttgaatcgtaatgttgaagccgaaacgttgctgtaagtcctcaaagtcaagaggctgtaatagaagaataaccaacctttgcgatttccaaccttgatgaattagctgataaaatgcatgttgtccattggtcccaggttctccccatacaataggaccagtggaataactgacattgtgaccactgcgagtaacatattttccattagattccatgtcaccctgttgaaagtatgctgcaaatctgtgcatatactgcaacaacagaaaatttcaaataatttatactttgtattaccattaatggcaaatatcatgg---------gccatggttgctgcatggaatttgttcctgttagtgcatgtatgatgttttaatttccttttattttgaggtcctgcttattttgcttctggttcctgatgttggagtctttatgatgagcagcatagaataacaagatgttccagtttgtgcatgtcctttcatctgtatagccatcacagccattccccgcatagtgtgtgaagctatcaacagtatggaattgattgacaagcagccttcgtggaagataatggataacaaagggagagttacggttgtcctccattgggatcagagggatatccgccgaccacctgaccgccaaggaagaagaggaaggccagaagcagtgtggagagtggaagttgtgtcacaagaagtacaaacatcagacactgccacatctacagatggctctgctagcggagctcctcgtgccaaactaactcttgagggattgggtcctagaccaccatcccgcatgctgcctcaaactgaagatggtaaagaaactacttataaagaaggtagtcctgaacatgatcattctctatgtgacttccattgttcagctctacatgaaaaaggtgctcaaatacaagtgaacaagtccgttgctacctcgcccattcaagaagtgccagagggaagcgctgttcctgcagctactgccccttcagctgttgctggagccggtgggagcagtggaacaacaaaaaagggatctgccaagggacatgttcgctttatggatgaagctcatgaaaccaagattcctgctcaagatgaatctgaatcagatacagaaaatacagctaacgaagaagagcagttatctgagcgttaccttttgctagtagaccagctgtctttagaacaaaatcgtcacttgagtgtcaaagacataggcatcatccttgaaaggttaagttccaaaattgtggatgttgacaaataattctttatcgggcatattaactgctttgctgtacaacacatctaaccaatagtcagcaaccttagcaacagcagaataacattcttcaagtgtatttccctttaaaaatgcttcgaaaaccgatgattgaaatattttaacaagttgaagctcacctctccttttaacttcaaaccctttcaattctgcaagtgaaccatcaaaattgaaaacagcataacgctttttaagtcttttcccttcttcttttgaagctggtaacaccattgctaagtatgggccatctacttctttttataggatgcttaccgctatatctccgaagaagacaaacagaaaattgctgcccaggttgaaaactttcgtactgagaaaagtaaatttgatcgtgaagtggcaaagtgggatgatactggaaatgacgttattgttcttgcgaaacaaatgtgcatgataatgatggaaatgacagactttaccaggttagcacataagcactcggcagtgttattagctaatggagctttatgtttcctcttccagcatgtgcaaagtgaccaataagcatggagagtgaaaaggttctgcagcggacgtcttctctgctccagaacaccgccctcagtgatgtcacattcattgtggggccgccctcggcgtccaagaagtatgttgggcatcgggttctcttggccatgaccagccctgtcttcgaggccatgttctacggagacatggctgacaagtccaaagtcatccgaataacagacctggctcccataggctttctttataagaacactaaaaatttaaaaaattaccattccttccataccatgtggaagtaacattacaataccactttggcgaacccattttgcttgtccactactgataaattggtctatgatgcattgtgcagtattcatgaaatctccaaactgagcttcccacatcactagtgcattaggattagtcattgaaaatcctaactcgaagcctaaaagataatgtaacagacaatat------------------------------------------------------------------acacttgagacatgtattactgcttctgcatcatcagcattgacatggaaaataggagcattcaccactctagcaacatcagtgcagtagggagaagatcgagccattcttggatcagtcgtgaatccaatctgtac---------------tcaaaccaattagactatatatattaaaacttacctgattatttacaacaatatggatagttccatgagttgaataatctggaagatcactgaggtgaaatgtctcatacacaattccctggccggcaaatgcagcatctccatgaagaagaatactcattacctgataa------------------tattgagactatggtgcaatcttattccaaaatatttggaaatttaaagcctgtgtttgatggaagaaagaacatgtacactagggacgatctcccagttgggaatgagaaggtagtaaattttgttacttattatttaaaaagcagaaagagaatggaatttctggtgcaaggggaactttcgtggggatctttcaagcagccaaaaagcttgatggattttccgctctctagaacctcgatctctttcttattgatacagtattgctcccggatgtcttctctagagtatatgggatgtcctttcttgttgcgcaggatgctgactcttctcttcaccatttcatcatccgagtcgtaggtgatagtgtcggccgagaggtcaacctggatgctttcatccactaggtcaaacgaagctgacttgacagaaatcggggtgtcccgggagctgagggtcaaacgggaattggcgagagagcctccagctaaaaaaaataataaggctaatgccgagaagcaggccaagcagttggagatgcaactcggtgaaatccaaggaaagatggaagaagctcacaggtctctgggagacttagattcctccaagaagagattgactgtcgaaaccggagagctctcgaggcaattggaggaagccgagtcccaaatcagccaactcagcaagatcaagatgtccctccagacgcagcttgacgacaccaagcgcatggcagatgaggagagcagggttagtttcatcttaaaaatcaataagtaattggtaaaatttcat---aaacttaccattcatttccctcatagcttttataaaatcttgaggatctttaaaactcacaaaaccataaccttttgttttgtttgtacgcttatccctaatgacttttgctctgacaaatgattggtacttgctaaatgccctgatcagaacctcatcagtgacatcatttcctaaatctccacaaaaaatgcgaaagtcatctaaaaaaacaaagttcagaggattatcaaattctgtattaattgtgttatttttataatattggttttgcttgctaattttcttggaatagagaaaacatattgaagacagcaaaagctcttgtggaagacaccaaaactcttgttgctggtgctgcatcaagccaagaacagttggctgttgctgcacaaaatgccgtaacgacaatcatacagttagctgaagtggtgaaactgggagctgcatcgctgggctcaaataacccagaagcgcaggtatgtatgtgaaaatataacatactagaacatgccaaacattttcgttaactccttcaaaggagcaaaatcggatgctgacaccaagaagaccctgtccaccccaggcgttagatggcacaatttcaacatcacgaacagtttgggtcttagtgctgtatacagtcatcaccaatggacgatttttttttttttttttaacagtcggaaaacattcctccatatgatgtagtgccttcaatgcggcctgtggttcttgtgggaccatctctcaagggctatgaggtcacagatatgatgcagaaagctcttttcgactacttaaaacatcagtttgaagggaggtgaga----ttcttgtttttgaaatgtaaatt-ataaatttaatttttaaatgtttcattcttatcagatattaatcgctctccatttctcatttttcgctttgtttgtatttttgtttgttttcagcgaggaagtatttgacttttcaagtggtcaaatgacacaagcgaaagctaagcatctgaaagataccatgtgtaacgaattctctcaaatcttccaactttgtcagtttgttatggtaagtaattatttgtcataatttgaagtagtttctttctgcatgagatttaaaagcatttatgattttcttacctcttaaatgtgcatgttttagaaatgatttgatattcatccttcatccattatagcttgtgttttttatttaacagttgggacgtatctacttggatatgttgaatgtctataaagtaatgagtgagaacataagtgccgcaattgctcttaatggtgaaaatgtgacaaaacaaccacttataaggagtatgaggacagtaaaaaaggaaacacttaaattgatatcaggctgggtcagtaggtcaactgatcctcaaatggtaagtttt-------------------ctcacctttgaccaatcatagcttgtagcataagcaaaaatttctccacgagcattaaagcagcttttcacaataggttgttccatttgttccgatgtctttagtttagttcgtgcatctttatcccaaaaactaaaccttccatcagaaccaacagtagccaaggtaccatgaactgggtggaaggctatgtcattgacctatataaaaaggtgcaaaataaaacaaatggtaacaaaatgacaaaaacatatttagcaaattgaaaatactgcataaatatcttaacttttgcccattatagatttttataaatcatatcttttccaggcttacaatccaccaatgtcatctgcaagcatcccagatccaaattacatgtcaaattactatgcctcaatgtcttatccatatttgaatcaaggactaggtgatggtggtgcttgga------------------------------------------------------------------------------------------------------------------------------------------------------------------------------------------------------------------------------------------------ttgttggggttttcggtgtttagtgctgtatttgtagaaatctgctaattcataaggtttggtttcttcccaatatggttggaaatggccaacagacacaacattcacttctacattgacggaattttgttgaaaagaaatgtttagaaacgaacacacactttcaaattgaatagttagttcatccaggacaattttctggggacgcttaatgaggtaaaaacattttttcggtatac---aaaattgctcaaacaacccgttcttgttgata----------------------------------------------------------------------------------------------------------------------------------------------------atgtcagaggtcaagttagtgaaggaggccctttgaaaagtataaacggcgaattgtacgcaccacttgaacatgtaagtgccgttctggagggaggagctgccgaaaaggctggaatccgaaagggagatcgcata--------------------???????????????????????????????????????????????????????????????????????????????????????????????????????????????????????????????????????????????????????????????????????????????????????????????????????????????????????????????????????????????????????????????????????????????????????????????????????????????????????????????????????????????????????????????????????????????????????????????????????????????????????????????????????????????????????????????????????????????????????????????????????????????????????????????????????????????????????????????????????????????????????????????????????????????????????????????????????????????????????????????????????????????????????????????????????????????????????????????????????????????????????????????????????????????????????????????????????????????????????????????????????tgaaaatcttacctgtatttgagatttttttttcccaggcgctggttcattaatgggcatttttattgtttcttcataattagtaacaacaatagatcttagagctgaatattcagtatggatctgactgtcatcaatagaccaaaaccgatgaaacatgagactcttttcgtacctgtttatattaaataatacataaacttacttcattgattgtgtcagtcattttacgctcaggcatttcaggaatgtcttcaccaaattcataaaatgtaccatcgtctttggttatctgatgctccttaagatactcaatggcttcagagtagttcattctattgaatggtttttttggtgcttgaaagttctaaaaagggcaatataaattaaaattatgtaaaa--------------------tatttatttattgccttatattggaaataaatattttcgtagagatggagaaccatattgtgaaaaagactatcaaaaactgtttggtgttaaatgtgcccactgtgacaggttcatcacaggaaaggttttgcaagttagtatttttaaaataaaataagttttatttttttttgcgtttttaagcggataatcaaaatggcggcaagtaaccgagggagaaatttacaggcgatgaacatttcatcgctatttagccgacttcagggagcattttccgaagccatggccacgccaaaatttgtgattgatcgtagaaccattgaaaaaacgtggaaattaatggacaaagttgtgaaattatgccagcatcctaaaatgaacttgaaaaacagcccaccgtttattctggacatcctccctgacacgtatcaacatctccgaattatttatcacaagcatgaagataaaatgcacattttaaacgataatgaatactttagaatttttattgataatcttaatagaaagtgtaagcaggcgattaaattattcaaggaaggtaaagagaaaatgttcgacgaatcctcgcattatagaagaaatttgacgaaattaagtttggtatttcatttagaaacctcgccctaaaccacgctctggacctacacccatcatcatcaaaaggatctaagtctggtagaaatctggaaacagttcaaataatgccagaagaaggcgaactcgttgcaagaagtgtgaagcttgtttgcgcgctgattgcggtgagtgtcatttttgcaaagatatgaagaagtttggtggtcctggaaggatgaaacaatcatgcatcagtaggcagtgcatggctgtgagtatttgttttcctttgatttttcaaaaattattttc-ttgaaatagttttagagaatttttgtaaagttccgttctttggggaactgtggattcattttactgctcaacagtatttttacataccggtaatgtcaaatgctacaagatggatcctttcgaggacggtcagtagactttt--tatatatttctttattgtggaacactgatgatagtatgttcctaaat---------------------------------------------------------------------------------------------------------------------------------tgatggtagcccttttgtccagctctggcaacagtaaactgcacacggctaggatgccaagcaccaatacaggcaacttttcttaaacctttgtgagtcttacgaggcaatttcttggtatgccaacggctagtcacaccttaaaagataagctccaataaacaagtaagatttgttttgctttaaacttcaggtgaccgtgtatggagattatactcgaatggacaagaaggtattcatgggagtagctcagataatattagacgatctggacctatcaaatcttgtgattggatggtataaactgtttcataatgcatccctagtcaacgttcccctctaccaggaactccctattatcacttgacagctttggttgattccatcctcatggatgagatgaaacggagttc-----------------------------aataaaaaaataaatttccttaccttccatttagaaaacaaatctggtaaaaatccattaatggctttctcgaagtataaatctccatttatatcaaaatgccacatttcacaactcatttgaataaatatgtacaccatactgctgcatgagcgataaactatttttgtgtcttcagtgataatgccacatgttactttttcaccttgagcatacatttcaaacacttggcacctaaatttgagagaaagtattaggaaaataacagttgcaaaaagttca-----------------------------------------tagtcctatatatctgtatagtaaaggaggtggagaaataagggccaaaaatatgagattgtgcaaatacaggccctccattaaaatccatgagtaatttgccattatggaatacaaccagaaagtaacatagattttacagtctataattaaaaagagtatcttttaaaaa----------------------------------------------------------------------------------------------------------------------------ctcatgggcatcagagcattgcacacgtaaaactcgtataattgataccgtttataacgctagtaattatgagttggtgaggaccaagacgctggttaagaatggaattgttctgattgacgccacaccatttagacaatggtatgaagcccattatgcccttcccttgggaagaaagaagggagctaagctaaccgagcaagaagaagctataattaataagaagaagagcaaaaagaccgaaaagaagtatattgaacgccaaaaatttgggaaagtggaaccagctttagaagatgaattcatgaccggccgtgccctggcttgcatttcttctaggcctggccagtgtggaagatgcgatggttatattctagagggtaaagaattagagttttacctgcgaaagataaaagcttctgaagcca-----------ctgaaatttgttcaaagggat--------------------------gtaatgtattcgttaaaaacttgcatgcaattgtttaaagattttggtgctaaagtggaag-----------------------------------------------aagcaagtttaccagcacatcaaaaagttctgctccctgctctttcgcctacaatggaaatgggaacaattgtgtcatgggagaagaaagaaggtgacaaattaaatgaaggtgacttgcttgctgaaatagaaactgataaagcaaccatggggtttgaaactcctgaagaaggataccttgccaaaattcttattccagctggtaccaaagatgttcctttgggaaaggttaatttttttc--aatttgttttttttt???????????????????????????????????????????????????????????????????????????????????????????????????????????????????????????????????????????????????????????????????????????????????????????????????????????????????????????????????tgtttttaaaacttaccttataactgctgtgacagattccagtcttgaggtgatataggcatgggtaacttcaggtgtataggtctctagtaggtgaggctcggaagcttttacatatggaactgatgccaccattctctgccacaagctcagcaagtagtggatgctattgggggcaaattgccacatctggagagggtgggaccatcaaacatggagtatgcaactgccttacctagactgtatgggcataggataccagctactacactggcccaatatactcactagcacatattactgattggcatcaaaatgaattaagatagatatgaaacttttaaactgctctactgtaacattaatttctttttgatgatttttcctattttattgtggaagatatcattttgtccctcctttttctcagaaaattcttataggtcttgctcgtgacttgagaggattagcatatgctttcaataccaagaccagttacatgatgttgtttgagtggatgtatcctttaatgttatttatttttgatattgttgataaatgcatctgtactt-------ggagagtgtactgtatacataagtaaaacttacagctcctgcataatgtctaacacgaaagctgtggtgtggtagagaactatcagtgaggaaattgcgacaaccccgactttcaaagtaagggttgtcttggcaggcttgtgtcagtttgaagagaaaagtctcatcactgactgggccttgccgaaggcactcttcatccaacatggcaaggataccgtggttattctgaaatataaaaaacatacata-aaaaataatttctaactttgaactataagtctgaaattgcaaatacgaaatgaggttaaaggaaggtgcaaaagagcagtggctggtgacaaaacataccaagggatgatgaaagaaacaagtccagtaaggaagtggttctgcgggatggtttgcttttgtgacggagagacatttttttaccttctcttttgttagtcttttcctcgttgtgtgtatctgcagaatccggggactgacattggttgagggaggacagatccgcctcctcaaaagtaacagcacctacaaagaaagccacgttgctttgttgtaatgcatctggcatcatttgttttgacacggttaaaaggctatagagttaacgatgttaacaaaatttgaaactaaatctgctcgtgttaaagcgcttagttttcaccctaatagaccatggattttaacgagcttacacaatggtataatccagttgtgggattatcgcatgtgtaccctgcttgataaatttgatgaacatgatgggccggtccgaggtatttgct--------------------------------------------------taagaattcttttttcttggtttaggtatggaattacaagcagaggcgttgtatttttactttaatgggccatcttgattacattcgcactacaacatttcaccacgaatatccatggattctaagcgcatcagatgatcagaccatcagagtttggaattggcagtctcgtacatgtatctgtgtattgaccggtcataaccactatgttatgtgtgcacattttcatccaactgaggatcttgttgtgtctgcttcattggatcagactgtgcgagtgtgggatatttcaggcctcag------atgcatttaatccattttttttcaaaggccatgacaggggagtcaattgggctgcatttcacccaactatgcctctcattgtgtctggtgctgatgacagacatgttaagctttggcgcatgaatgattccaaagcttgggaagtagatacttgtcgtggacattacaacaatgtgtcctgtgttctttttcatcccaggttagtgttttaattttat--tttt?????????????????????????????????????????????????????????????????????????????????????????????????????????????????????????????????????????????????????????????????????????????????????????????????????????????????????????????????????????????????????????????????????????????????????????????-----------gctgtcctgttgctgtttcttccttttatttttttgacgtgcagcatgttctgcaaccatatcacttaagtcctcttttctagctgagactgttgctctcgaacagtttgttcatagcgagcagccatggcagcactatcaagttccaattcacttggatctaaagcaacctcaataccttggggaggtactgaagcagttccaggcattttaattttcccagcaggaatagcagcagctaagtcataaatgtgagttgagcccatcatagcagcaccaagtctttcacctttcttaaaatttcaaagatttttcaataaaaagcaatttacaaatattcaaaataatacatacacaatgagggcagctccactttccttcaggaggttcctcaagatcaggatccaagcatactaaatggtaagctcttggacaagtatcacacaatattatttcacccccttgttggcaaacttcacaataatcttgatgatcagtctacagaataaaataagcttttgaaaaaaaaaaaaaacatatttgtgcaattgtctgtgcttagtcatggaataatgtaattttataggctcgtgtgcttcctggagaaaaaactattcgtctccactatgcaaactgcaaatcctataatgctgattttgatggagatgaaatgaatgctcattttcctcaaaatgaggtggctcgatctgaaggctataacattgtaagtgtcaaccatcaatatttggtgcccaaagatggtactcctctcaccggattgattcaggatcatatcgtatctgccaccttgcttactattagaggacgtctgtttaacaggtaagtccatttgctttttttctttgtaggagaaatggtgaagttactcatattaaaattcaaaacactggggattattatgatttatatggaggagaaaaatttgcaactttagctgaac----------------------------------------------------------------------------------------------------------tgccacaaa-ttgtacatttataaagattagtcaaatttatttctataggatgggaagtatgatgttggtggtggggaaaaatttgacagccttactgatttagtggagcactacaagaagaatcctatggtagaaactactggaactgtggttcatctcaaaatgcctttcaatgccactcgtatcacggcatcaaccattgagtgtagagtccagcagttggcgaaagaaaatggacagagcagtggaaaagctgggttctgggaagaatttgaagtatatttttttttgagttgtttttgcaggtttggactgtgaaatagacattcaaaggagtattcagatggtccgtgctcaaaggtcgggaatggtacaaaccgaagctcaatataagtttgtctatttagctgttcagcattatattgacac--------------------------------------------atgctaaaatcttgatcctgtgtacctcaaagagtggccaattcatggccattccaacaccatggttattggaccaccatttgagatctttcatggcatctgcattctgaatagaatgtcgatattcgtcgtatatttgtggaagcct-------------aaggacaca--aactacctatataaaatataaaaataatatttgtagtttaattccttttgccatttagatagaactcgaagtaaccttgcctggagaaggtaaagatcgtgtcttccgtgttggcattagatggttaggtcaagttagcctttatgcccttgacgaagcattagcaggtagagcccgttccattcctcttgacaccatgcaagctttagatgtggtaatgagacatcttccaagtatga-------------tttctttagcactcaacttatggagttgttgcactgccgtgctcggaggaggtttgctcgaggccttaaaaggaaacaaatggctcttataaagaagttaagaaaagcaaagaaagaagctggtcctcttgaaaagccagaagttgtaaaaacccacctgagagatatgattgttgttcctgaaatggtaggatcaattgttggagtatacaatggcaagaccttcaaccaagttgaaataaaggtat--------------attgattgcatgtgtgatttatgagcagtatccccataaagaagagaagaccactgttccggtgcaatgcgaagacctgcctcagtagcaatttggacaatttgggcatcatgttctcgtcttagagcttcatatgttcggaattcttctttaagttgcataagagaagaatcgccttctcgtttggaaacctgtatgtataaaaaaaaaacttactctgttcaaatgatgaatgatcatgggaattaagccagcatcaattactgcttgcacctgttgttgattaccagcagtaatattggataggaaccacacagcctcctaatgtttataaaaaaaaaaattgcaaaaaataaatataaatgataaggatttgcaaaaaggatatgagacaacacaaagaatcaatattggtctagactcaggaaaagggtgcagataatcccacaagagagcaaacatagcagctcctacagcaattgcagagattgcaagacgtccatccattaaagaatggctttcaatatacttgaacttctcagtaaaaacctacgaaaaacgaaacattatgaatactaatcactacttgtcaact-------t----gagcaagaaaatttaattaagcctaactacggttttgtcaaattcgttaaagataaaaaaacacgaacctctgtacttattgtacaaatgttccaatttcttcttgtctaccgatgccttttgctccctaaaatagagatcgggattctggaaataattgtcggaagcaacgtccaatttccagtcatgctgagcgaggcagaagattgcggttttttcacctgtttgcgtgaaagctatgaattgctttactttttccttttgagaatatttcaacttatgctgaaagggaaagaacatgtataagtgcgaattaaaaaaaattaacagcggaacaaaactctatttcagggcgatttacgaaaagtgaagccacttaccatcgtcaacaaggcttctttctgcgctaacacacgtcgcgataacaagcatgcgcataactcgctcagctgactgatttttaaaaggaaaaataaaaatcaatcaaacttacctcaagtttctgtgctctgtctttgctcaagggctcagtgggaaacgttaaatcattttggtcagccagagtcctcagatcaaaataatactttgcatatacactagcaggaacattaatattaaattgcaacatttctaaaaactgtctctcaagttcattcctaatttgaaa-agaaaaagaaatgaaggattgtctgatgtacctggagaatcaatggtaaaattatactgtcccaaatgcaccgatgtatataaccctaaatcatctcgacacaaccagactgatggagcatactttggaacaggatttcctcatatgttatacatggttcatccagattataggccaaagagacccacaaatcaatttgttccgaggtaagttcataattaaagttagttcaccaaatcccatatgttcacaaaactgtcagatccaccagttgcaaatgtattgtagccactatggaatgctattgcattgacaggatatattaattccatgccattgttttctttaacacgatggcacttgaaagcatatttctttttttgaacttctgggcttggatccagatactcaacagctactcttcctacaaataatacaaaataatttcttttaagatttgcagataaaattcaaatatgagact???????????????????????????????????????????????????????????????????????????????????????????????????????????????????????????????????????????????????????????????????????????????????????????????????????????????????????????????????????????????????????????????????????????------------------------------------------------------------------------------------------------------------------------------------tgggtagcaataacataaatattttgcaacctattggacagtttggcacgcgtctccaaggaggtaaagatgcagctagtgctcgatatatttttaccctacttagccctttggcaaaacacatattctgtaatttggatgaaccacttttaaggcatttgtatgatgataaccagaagatagaaccagaatattatgtaccaacaattccaatgattcttataaatgggtctgaaggaattggaactggttggagcacaaaaattcctaactataatccgagagaagtggtaaaaaacattctccatatgcttgatggggaagagcctctgcctatgaaaccttggtacaaaaatttcaaaggggtgagcatttccggtgagcgataaaggaatatgagcttggcaaacagatcttcctccagagtgaattcgtcactctcccgtaccagataaatgtctaggcagagttgaagaacacgatccacatagggcatatcatcaaacattatcgtgaaagaagagatctttgtggattttctcagctgtcccaagtattttagtccgaatctctggcgtaaa-------tactgatagatatatagacttgtttaagttggagaattctattctgtttcatgtggtggttcagattcattggttctcaattttcaactccttcatgatggtcatattcttggttggtctggtcagcatgattttgatgagaactttgcgtaaggactatgcccgttatagtaaggatgaagaaatggatgacatggtaagtatgaaatgct--------------atatacaaataaaatgtacataaatacattttaaactccataccttttctgataacaaagagacagcacataatcagagctgctttctctcaacaaatacatgccgtcttgacaacctcgatcccaaagaatc-------------------------------------------------------------------------------------------------------------------------------------------------------------------------------------------------------tacctggtagggttttccaccataagagagagtttcccacagtgtgacaccaaagctccacacatccgacttgctactgaacttgaaataatatatacactctggagcataccatttcagtggcaacctccgcctgcaaatgaaaccaatatcaaatgggtgctttcaggttatcaaccatgtgacccacaatatttgaatgagagaattcagcaattagaagctgcttacatggaattagtgcagcttgccaccgataggcataatcacttgtttgaatctcggaagttatggcagttctactgggatatggctgaagaagaggcatggataaaagaaaaggaacaaattttgtcatctggtgatattggacatgatcttactgccatacatcttctcataagcaaaaataagg--atatttataatatgatatcaatattaataggtcagacgcaagatcataggtaccgagtccttgttgcagctgcaaaaaatataaaaagctggtttgttaaagtgagaaaaattaaagccatataccatattctcaacttattcaatcttgatgtcactcaaaaatgcctcattgcagaatgttggtgtgcatgtttggatttagataaaattcaaatggctctttgcagaggaacggtaagttggtgttt---------ttctatttgtttaataatttgcttctttttttcaaggcccatggatctgtcggtgattaagaagaatattgaaaatggggtcattcgatccaccattgaatttcagagggacatgatgctcatgtttcagaatgccattatgtacaatagctctgatcatgatgtctacatcatggctttagaaatgcagaaagaagtcatggaacaaatacaggtggggtgttatatatttagaacttaccccatttcatactgcctacaacaggattcacggaaatctgtaactggagagagttctgcatagactgggcgacctgcaaaccaccttttattcaagtcttcaactgccttttcagcatcttcttctcgacaaaactaaaatataaacaattacgta??????????????????????????????????????????????????????????????????????????????????????????????????????????????????????????????????????????????????????????????????????????????????????????????????????????????????????????????????????????????????????????????????????????????????????????????????????????????????????????????????????????????????????????????????????????????????????????????????????????????????????????????????????????????????????????????aagcaattttttttatgtaggatgagatctatggggtcagcagcattgaacatgtgttcagtagcatctggggaagctgacgcatactttgaatattctatccattgctgggatatggctgctgggaaaattatcgtagaagaagcagatggagtggttattgatcctgcaggtataagaagattactggat-------aatttacctgaaattgcacagcctcttgcatagctcccaagtgcacgggaatatgaggagcatttgatactaaaccaccatcagggccaaaaagagcacaagagaaatctagtctctcctaaaaataaggatgaagttgttagcatt--------gtaacaagaacaactgcatatgatataaataatatttaaaaacttaccttcctgctattccattttgttggatctcttgtatgaaaataccaagttcacctttttgttcactgcgtagtcccacaacactaaaccctaaactgctaccttcaggtttaaatagctgcaacgtatgtatttctctaccctgtgccccttgatcaatagttttttgaaattcctcagcatagctgtcagtcgtaatggtagacaatgcatagtcaggaggagcagccgttggaatggatagctgtaaatataccaatca---------------------------aagaccttttactaaatgggtatgttccatatcacctcctaagtatttagattcctgaatcatttgtcgacggtgttcagctgcattcatacatctaaataatattgaatacacagaaaaaatttaataaaaatcttaaagcca---taaaaaccttatcacatctgtattctccaaacttcacacccctgacaacttgctgaaagatgaggttagtggcagctgaatcctctgtgggatcatgccaaggtgcaaaaatttctttcctaaagaagagtctccaaggtgcatttcgttcttgagcaccttgctccttggcatattgttcacactgagaaatggcatccattacatgctcaccaccactccctaatgatgacacctaaagaaagatatacgaataaaaaaactgctcatggtaatatcttatacagattaaatataata---aattatgtaaaatattgttgcatcagaaaaagtataatacctgaccaaaatgagcaggatatcctagcatgtgaatgtataacaatttggcaacattacggcacctccaggtgttatcttcttctcgaaatgttgaccgcacatatgcgcactccttttgcacaacagctctctcatctgcagccgtccgagcagcccgaatttgtctgattagatcccgcagacgcattggggttggcatgctggatgttagcctagaaagaacataaacataaacaaaacctttcattcaaactattttgttgagcaagaatttcttctgaattaggatgctcaacgtgaagaagttgacgtgcaagctgatttacaacagcaactcgggaagcgtttgcattcatttcctgttcaaatccttcaaagcgatgttttaaaacttcaatatcttctatgtcattactaacatacatggcatccaacattttttcctgaagcacaaaaa------agaatgcattaagtatcatcaaagtttaa-------------------------------------------------------------------------------------------------------------------------------agcttggagaatgctgttgaagattatgcagaaacagtaagacaacttggtgaaactgcaaagcagcttgtatctgaagatcaccccgaaaggtaatttcttcaggtaatgaagctgaattgacaatgcatgatggaactgtgcgggacatgtgtttcattgaagatagcaacaacaggtcaagcttgctgataagtggaggtgctggggattgcaagatttatgtaactgattgtgaaactgctactcctttccaagcactttcaggtcattcaggtgaatattatatgaattctattttttgctggctaattgtgcacgaattgtaaaattgttaattttgaaggttgctggttctatgaaacttgaattggctcaataccgagaagttgctgctttcgctcagtttggctctgatcttgatgcttctacacaacagctgttgaacagaggtgtacgattaacagaattgctaaagcaaggccaatatagtaggttttg------------------atacctattggtgttttagttttagttttgatatttacagatagctaaagctttggaatacttgcatcaacagcacattatatatcgtgatttgaaatctgagaatgtactcgtttgggagttgccacctccttttcatcccagtactccttgtccaacagtagaagcaaaacttgctgattatggcatcagtcgatccactcttccaacaggtacgaaaggttttggcgggactgaaggcttcatggctccagagatcatgagatataatggtgaagaagaatacactgaaaaggtatgtaaattttaatttgagtttatttttaataatttgagtgcttgaagggcaagagttgcacctatt------------------------------------------------------------------------------------------------------------------------------------------aaataggttttcacttgggtccaaaaaatccttgcccagtcaaattgttttgggtgttgatttgactc---cgtgtgttagtggcatataactgctgttgaaagttatgaaattgcacagcataatttggatctgctgtggttgggccataaaaagcagactgtttgtagttgaatgattgacccattgatggtggtagaggttgtgtcgcatcaggtggcatgcctcctaaagacataggcattgtttattaggaaacatagtaatgctttgccaccactcatagaatttaatggcatcatttgagtat---------------------ttaaaatgttttatatatat-----------------tcaaccaaacggca----------------taataagtgttttgtatatagtaatattttttgttttattttttcaatttagtcatgcctgctgtggtcattaggcaaagaaagccatatcgcaggaaggatggagttttcctttattttgaagataatgctggtgtgatagtgaacaacaagggtgaaatgaaaggtaaggatgttaaatccattattcagatttttaaaaatctga-aatgagagtttattca------------ttaccatatcgtgtaaaaa------------------tttttttatataaatcagtcttactaaatatataggcccttcaagccccagcatgtcatgaaaatatggtaaaagttgctggatatattctaggagaatttggtaatttgattgctggtgaccaaagatcaaggtaatgttttgcagtttaatataaagtttgtaaatgaacattattggcagtttatttgtttcatttgtttttagaattcaagtgaatgatcagatcattgaagtggatggaaaatccttagttggtgtgactcaagcctatgccgcatcagttctgaggaacactgctggattagtaaagtatgttgactttttgatatatttaattttcatatatgct---cagccagcacagatagttaacag-acagaataaatttcacaaataaaaatacatccatacaaacctgaagtcaaagtctgctgtgaactgccccttcattttctgaaatactggatcttgtgcagtggcttgagcccttttagcaagagactctgaagctgcacttgaaaatgttgtggttacactggaaatattttcaactccaa---------------tttaagttgtttcttgccatttctttatttttcctcctttggcaggtctgctagtgctgccccctctgctctatttggaacgcttatgatattgaaagctgcctgtgtaaacaatccatgctatattgatcgtctcattactttcttcatgagggttttgcagaaaatggcaaaggaacatcttaaccctccatcagaggttactccaagtaagaaatcttttgtattgcatcattttaaattttaaattattccttaatttttttttagaaggcaaggaaacaagttgcgtcgattaatgacttttgcttggccttgtctgttggggaaaaattgtgtcgatccagcaacaaaataccatggccatcttcttctagcaaatataatagcaaaatttgcaatacataagaggattgtgttacaggtaaatatttacct???????????????????????????????????????????????????????????????????????????????????????????????????????????????????????????????????????????????????????????????????????????????????t------------------aattcaaaaatacattaccaaaatttcatccactgcctccttcaatcgagcatagccaacatgttgcttccccattagatgatcatcaactctttgttgtgcatccccaacaataagaaaagcaccacagacatcacaaacttccatctgcttctcttgcgcagcagcaatttcagctgtctgtagacaagaaaaaaatattattgccagatcaacaaaaagtcttgaaaaataaaatggtgatgaatgttaaaaagaggaaattatttttcttcacaccactcgttctcttttcgcacctgctcttcctcactaggagtaaaatcatttttgatattaaatgtcttacggatttcctctggagttttacctttaatcatgttggcaactgtcttgcaagttacatcaagtaaacctttgatatccaagtagttagcagccaagatcaattcaaagagagttccttgatcaaccttcaggaagtcagcatcccatgagcttatatcatctgtgcgtttctccttgttctcatcatcttctggtggtgggggatcatctcgatggtaagtggcccactggattacttttttcaaaatggcagagttaacattaggtaaaggaacgacttcctgctcgtcatcatccataccaagatcttcaagcatagtcttgattgttacagaggctttagcaatttctacatcaacctcaaaaatctctccatccgagctctgcagtttaatgttaggcatgattatccctgaaacaaac----tttggatatgggtgaatgttcactcaccaaacaaa--------cctttgccttaatt-ttcattttcgtaggccatgactgctcaatacgtttgtggaatatggacaacaagacctgtgttcaagaaatcacttcccacagaaaaaaatttgatgaagccatttttgatgtagcctttcacccttcaaaaccatacattgcaagtgcaggggctgatgcacttgcaaaggtgtttgtctgaatgttttacatttgcctgattttagagagaaataatcatgtaatggcatcagccaacaatttgtccagccagcattacagcccacagaccaatgaactgtaatttgcactcttatttatttattcacttacagctaaaatggggtctaataatttgctggcaagtttatatacttcaaatctgacagttgtgaattataaattcgtacctttccaatgaagggaacgagatgatgttcacacatagagaacatttcgatgtccttaacaatcaccatttcgtcatgatcctcttcaaagatggcgtcatttaccacgtctgaaagaagtgatggatacattacaaagcaaaacatcctacacgaatacagtgttaatgaaactacctgcaacatgggcactaaggacctgcccttgggaggttaacgtactctaacacatccaaaaagagctcatttctacgatatttaataccttcacgacgccatcctacctgggtggtaattagcgtttgctcttctttggtctgagactttacaccttgctgggtgatgaaagttttcaaaataccagtgtcagtgttttggggataaccaaaatccaaaatttcatccaagagctcataaatcagaacaaaattatttttgacattttcttcactgatctttccgaagtaggattgcataacttcgaccattttcagtaggaattcaaataccattgcagcattaacattttgc-------------------------------------------??????????????????????????????????????????????????????????????????????????????????????????????????????????????????????????????????????????????????????????????????????????????????????????????????????gaagtattgaaaactgggtccttgaggaattgcacggcacactcgccaaatcacgatatccaatgaaatgctcccagcccatgatactaatgaagaacacaaggaatggaacaatccaggtgactgcgaccatccacatgactttgttcttggttctccaacctctgtatcttgctgcaatcttcactgagcagaatctgtcgattgtaataagcagaactgtgtagatggacaccaagcacacggtgtggtccgtcgctagccacaggtcacaggtaatgggacctagctcccatttacccattaggacgtatacagcgtagaaaggcatggacactaccttagcagcattaattagctcatcagctaaacattcagcaatggttttgatatttctaaatgctgcttctcttgcaccggtgcagagcaaccagatggcttggttcactcgacgcaagggagacacatccacagcttgcctccttacagtaccagctcggccaattcgtgtagaatcttctcttggaccactgttgataatggcattcaccaaaacttggagagggttctgcaaatataagaaaatatc--aaggaaaa---------aaatgttgattaatttaatacctttgcatcactgtctttaaaaaccaatcaggatacaagtgtgtggaacagagttgcaatagaaataaatccgcatccacaatagaattgcaaaagtggcactgaatataagtcatagcttggccttt--------------------------------------------------------------------------aacacatggtataatcggtagcatttctaatatataatcacttacattttcattgtccctttgggccccaaatttgtcttgaggacatcctgcaaacctctagcagcactaatattaactgctaatgcctgagtattacgggcgatttcagctttaggattcaaagatagaacagcagccataagatcaagagcttttccggtgttgcgacatggagatggatagctaatgatgacaactgcggaatttgtagaatgccgtttgatggctgttgtcctgattgtaaaatgcctggtgatgattgtccattagtttggggccaatgttctcactgttttcacattcattgcattatgaaatggctcaattcccagcaagtacaccaattgtgccctatgtgccgacaggagtggaagtttaaggaataattattcatcttaac----------------------aataaaatctgtcgttttc--tttcaggtttgcaagttgtacttaattccattttaaaagccatgatacccctccttcacattgctctgctagtcatctttgtaatcattatttatgcaattattggtttagaaatgttctcaggaaagatgcataaaacatgttttaaca---atgttacagggcagttgaacaga???????????????????????????????????????????????????????????????????????????????????????????????????????????????????????????????????????????????????????????????????????????????????????????????????????????????????????????????????????????????????????????????????????????????????????????????????????????????????????????????????????????????????????????????????????????????????????????????????????????????????????????????????????????????????????????????????????????????????????????????????????????????????????????????????????????????????????????????aatcttacaaatattgaatttaaaaagtctcacctggatagaagtcatttgctttagacatttttactctagcaccagcttctttctgtaactgagctatggtctctccccccttgccaatgattgcaccagcagcaactgatgggacaaggatcttgaaatggtatgtcccatttgctataaaaataacaatcaatatagcttacccgaagttaa--tatataaaaaaatccaatatctgaattttattgcacaaaaatattatacacaccagctcgttcagctttcatagaatcccaaacattgcaattgaaatcatcatagccagcaagcaacaaacgtccactttttgagaatgccacagatgttataccacatatgatattgtcatgggaatacatcgccaactcttgatcagcacgtatgtcaaatagtctgcatgttgcatcatctgatccggttgcaaaagcatagccattcggaaagaactgaaaatagcataatatttgtaaaattatgtttgtgatcttttatgaaattttcttacattttttattaggtgttagctgtgattcttgtctaaaatcgaattttagaggtaaacgtcataagtgcctgatatgctatgattatgatttatgtaccacatgctatgaagctggtactacaacaactcgccatactactgaacatccaatgcagtgtgttttaacacgatctgattttggtaagtc-aagttttttgtgctgggtggatagaaggtgctgccattttaatatctgtaataattgttgtccttgtcacagcatttaatgactatacaaaggaacggcagttcagaggattgcaaaatcgaattgaacacgagcataaattctctgttattcgaggtggtgaagtgaatcaaattcctgttggggaaatagttgtaggtgatatctgccaagtcaaatatggtatgttttagattggcctgctcatcagttgcttcatggtcacaatggacgggtaacatgtttgctctacccacaccacctgcataaccgctatgatattgcacatctagtatctggtggagttgacttctcagtttgtctctgggatatttatgctggtactcttctccataggttttgtgttcatgctggagagatcactcaactacttgtccctcctgttaactgcaatgtaagcttttgttctgtaaagcaggcttacagtatcatattttattgcagattcaccttaatgagatctcccagaagtttattagcatcaatgtaggctttcttgactttctcaaaatggtctcccagaccaagactgaaagcctggaactgcaagttggtatactgaccaccagggatctcattttcataaacgtcagcattcccacttttcatagtcacagtgcactcaaacggagcatacagggttcgagtttgttcccaataagcggaatatttgctcacattttgcaaagaaatgcctgtaaac-ttgcaaatttaggatatggctggtcttttgaaaccaagatctgcaaagctgcttgtaactgcattgcgggatcgacatcccgatatccccattcacattcatactcacgacactgcaggagcaggagttgcgtgtactttagcttgtgcagaagcatctgctgatattgttgatgtggctgtcgattcaatgtcaggcatgacttcgcagccaagcatgggagcagtagttgcatgtcttcaaggcactgaacttgaaactgacaaaaaaacatacctgaaatagttcctacagagttgttcacacgacgctgaactggccttgtcgttcccgtgtcttcatttatttgctgcatggagttaaaatcaatagtgtaagttttactcatagctgaaaggctaatttcatcttcccctgactgatgtgctgcctaaaaatgttata---------------------------------------------------------------------------------------------------------------ctccccgatgtaagatattcacctgttggagcagttttagaaacttgatggtgataaacccaccaagctctagtgacaatttttgcatcccaagccgaactataacacaatg------------------------------------------------------------------------------------------------------------------------------------------------------------------------------------tgttagaccgaggtgttaaggccaggtttaattgccgggatgcagtctggtggtggttgctaagtattcaagaatatactaaaatggttcctgagggccacagcattttgaaagatcaagtctctagactcttccct----------------------------------------------------------aaacatttatactcagatctggattgtcacatccaatcatttctccgtaagacacttggtggcaaaagcaatatgtaggttcattagggtcgacaggcatgtcaaggacatcagaaggatgggcaatattcaaaggaggtaaggtgctgatatcaggccttatctatttcacatgaagctt--------------gaattccgcaaggatgtcaaaatgccttttcagatctgtagccaaaatgcattcgataactaggaaccggaatcttttgaactctgccttgtccagattgcacagccaattgaattcaggtttggaaaggaaaagactccatgctgctgctgcgtgatggttttccaatactgatcgatcgttgtacaggacagcctgaaaataaaaacaatatttccaaaacatccttttgcagcattttccatggaccaagatatccctgattatgacatggatactgatgatgaaaaatggcttaatcaacaagctaaaaagatggatatcactcctcttcaatttgaagaaatgatggataggcttgagaagagtagtgggcaacaggtaa--aaattttaatattttgttatgtttttcaatgtat----????????????????????????????????????????????????????????????????????????????????????????????????????????????????????????????????????????????????????????????????????????????????????????????????????????????????????????????????????acatgaaaactcgtcattatgtcatggccacagtcggactcctgggcagcgccatgtccaccttcgctgtgctgcaagctatgggcctgaatccgatgtggtctgtggactgtgctgtaaagtggtgtgccaagcaagagtacatccacctggacacgaccccttttttctccatgatgcgttattgtggattcactctcggaatgggactgggacttaacagcaaaagcttctctccaagaagaaatttacatgcgatt-------tttcacttctcagaacagagaaaagaagggaatttcattttgaagaatcaatatttggaggcaactgtcacttttgatggtcgtttgtcatcactcatcttgttagaatgtcaaaagcaggctattccagcaggatgccatggaaatcactttgtgatatttgatgatattccactcttctgggatgcgtgggatgttatggattatcatttggagactaggagatctgctattaaagaggtatgaggtgaacaagattattaaaaaatgaaaataatattaccttcagcctaagatatttcatgtgtagctctactttatgaacacagtcttcaaacaggactaccatgcgcattgttttttcacagccctggatatactgaaccaaagccttgtgatcgaccttctccatatcatgaccattaatagacaaaatcacatcaccttatcgatgtggttcaaaatttttcaggggagctcttataaaaccatggatcttaaagaaatcaaggaacaaagacattgggatatttcatcttctgaaagatttgatataattaagagctatgccaactatggcttagaacattggggttctgattcagaggtaatctttgttagtttcattacaatta--acaatttaaaacaga-ttataaattatttttaaatggca
[truncated: 4,796,986 more chars]
