# Supplementary material for: Phylogenomic analysis and revised classification of atypoid mygalomorph spiders (Araneae, Mygalomorphae), with notes on arachnid ultraconserved element loci
Source: PeerJ. 2019 May 3;7:e6864. doi: 10.7717/peerj.6864 (PMC6501763; doi:10.7717/peerj.6864)
Supplement: Data S1 [file peerj-07-6864-s006.zip › Atypoid_RAxML_PHY70_ExonOnly.bipartitions.result.tre]

(A_californicus_GMY190:0.01277943952522378121,(((SDSUMY1125_Hexura_rothi:0.02460876612547478401,Hexura_picea_MY090:0.02649170078000995937)100:0.01215669662494610163,((SDSUMY0120_Antrodiaetus_apachecus:0.02404048482319371544,SDSUMY4700_Antrodiaetus_roretzi:0.01708552713523612404)100:0.00401982107726516196,((atypoides_sp_MY1253:0.00466832939231928874,atypoides_sp_AR17:0.00376255610733912350)100:0.01904372304331015953,(SDSUMY0633_Antrodieatus_gertschi:0.01587076476013214374,A_hadros_MY459:0.01836153577818691249)35:0.00139292177778471498)100:0.00307635645609825870)100:0.01227533261947813016)86:0.00364165163579879348,((((Atypus_karschi_MY4706:0.02502889992014078330,(Sphodros_abboti_MY026:0.00618595948350835964,Sphodros_rufipes_MY032:0.00215217108102953424)100:0.01997512481889469893)100:0.04008083495349209352,Calommata_signata_MY4703:0.07541248902407318710)100:0.03347486386992571533,(CJG3438_Mecicobothrium_thorelli:0.13596961118578365646,((((Microhexura_sp_MY4016:0.13022642891111579910,((euagrus_sp_MY4295:0.08610347606944904197,Namirea_sp_MY846:0.09000192538413638588)96:0.01160491769219850096,(calisoga_sp_MY4085:0.08223702382235098529,Bymainiella_sp_MY884:0.06072640684120189647)41:0.00950792314452757192)72:0.01618294867965572315)96:0.02115982320617385698,Thelechoris_sp_MY050:0.14500177190353777390)100:0.07847692092860331092,(Hypochilus_kastoni_G2519:0.02689742771779337488,hypochilus_sp_H595:0.05468420816596441386)100:0.21113788161167768020)100:0.05945765433426714736,(SDSUMY4589_Hexurella:0.01722705507029844915,Hexurella_sp_MY1104:0.01943666836925945357)100:0.13315321794447856907)100:0.02161027010437324009)100:0.03715918631393178018)83:0.01113096409868352329,(SDSUMY4026_Megahexura_fulva:0.00877304115046986972,megahexura_sp_MY4378:0.00787852901610957591)100:0.06997406130692597481)100:0.03304633182554027326)100:0.02038884836840105727,SDSUMY1467_Aliatypus_gulosus:0.01336210802576228394);
