# Supplementary material for: Phylogenomic analysis and revised classification of atypoid mygalomorph spiders (Araneae, Mygalomorphae), with notes on arachnid ultraconserved element loci
Source: PeerJ. 2019 May 3;7:e6864. doi: 10.7717/peerj.6864 (PMC6501763; doi:10.7717/peerj.6864)
Supplement: Data S1 [file peerj-07-6864-s006.zip › Atypoid_RAxML_PHY70_FilteredExonIntron.bipartitions.result.tre]

(Hexurella_sp_MY1104:0.02810514132084057301,(((hypochilus_sp_H595:0.06928371087651520599,Hypochilus_kastoni_G2519:0.04588853177718432014)100:0.28953230294955806245,(Thelechoris_sp_MY050:0.22109188987673489279,(Microhexura_sp_MY4016:0.19689608107229164546,((Namirea_sp_MY846:0.14661866684355928658,euagrus_sp_MY4295:0.14194381512560469427)100:0.01714326613025807591,(Bymainiella_sp_MY884:0.09833351395075529133,calisoga_sp_MY4085:0.13925831592628029609)62:0.01515401423993581465)98:0.02179845334779573901)100:0.02633490542020489739)100:0.10156295498778052100)100:0.07691224496369063190,(CJG3438_Mecicobothrium_thorelli:0.18666212176103011422,((((Sphodros_rufipes_MY032:0.00285375759774893776,Sphodros_abboti_MY026:0.00755136976043352219)100:0.03003211575433633110,Atypus_karschi_MY4706:0.03918866381517329550)100:0.07035485880663060188,Calommata_signata_MY4703:0.12409323208369538172)100:0.04926232735956655173,((megahexura_sp_MY4378:0.01204169839260591651,SDSUMY4026_Megahexura_fulva:0.01313578550608223913)100:0.11759441517465955840,(((SDSUMY1125_Hexura_rothi:0.03930662979633729737,Hexura_picea_MY090:0.04262897333619778545)100:0.01908817323995177020,((SDSUMY4700_Antrodiaetus_roretzi:0.02570070828480298247,SDSUMY0120_Antrodiaetus_apachecus:0.03487253545760506113)100:0.00473129306446144933,((atypoides_sp_MY1253:0.00589233381705426152,atypoides_sp_AR17:0.00521736120797525963)100:0.02878890629026022163,(A_hadros_MY459:0.02692334804200549603,SDSUMY0633_Antrodieatus_gertschi:0.02284034043195639144)88:0.00177684369491767067)100:0.00413787583437682724)100:0.01861243801723608954)99:0.00566347752808853480,(A_californicus_GMY190:0.02006668909749222823,SDSUMY1467_Aliatypus_gulosus:0.01843886999039700755)100:0.03344948765871758739)100:0.04390301373990707773)90:0.01319172406616549512)100:0.04101471847814559119)89:0.02476156860857637448)100:0.20211510659613271534,SDSUMY4589_Hexurella:0.02814009359662256529);
