# Supplementary material for: Phylogenomic analysis and revised classification of atypoid mygalomorph spiders (Araneae, Mygalomorphae), with notes on arachnid ultraconserved element loci
Source: PeerJ. 2019 May 3;7:e6864. doi: 10.7717/peerj.6864 (PMC6501763; doi:10.7717/peerj.6864)
Supplement: Data S1 [file peerj-07-6864-s006.zip › Atypoid_RAxML_Phyluce70_RAxML_bipartitions.result.tre]

(A_californicus_GMY190:0.04160290507936944410,((((SDSUMY0120_Antrodiaetus_apachecus:0.06190259553659883951,SDSUMY4700_Antrodiaetus_roretzi:0.03307642187858261806)100:0.00818436186624522596,((atypoides_sp_AR17:0.01322606911089915793,atypoides_sp_MY1253:0.01088812126679012185)100:0.03240651141499709814,(A_hadros_MY459:0.04683377605518709852,SDSUMY0633_Antrodieatus_gertschi:0.02935826398827974873)75:0.00312357363255592966)100:0.00541980172755080446)100:0.01908563876544635760,(Hexura_picea_MY090:0.05713078675073559459,SDSUMY1125_Hexura_rothi:0.05354600280417006614)100:0.01876349707123015076)100:0.00667142398057420701,(((Calommata_signata_MY4703:0.13671926115248803080,(Atypus_karschi_MY4706:0.05321345277028251969,(Sphodros_abboti_MY026:0.01972181388538600533,Sphodros_rufipes_MY032:0.00687725452617438983)100:0.03291520387920088275)100:0.06292830860577890151)100:0.04889215063607892792,(((Hexurella_sp_MY1104:0.04561095979048639809,SDSUMY4589_Hexurella:0.03245435741109611166)100:0.18946920765382563312,((Hypochilus_kastoni_G2519:0.06698156013407244314,hypochilus_sp_H595:0.10207278372116766751)100:0.26216110402507747379,(Thelechoris_sp_MY050:0.21161982552303390537,(Microhexura_sp_MY4016:0.19971043190429393910,(calisoga_sp_MY4085:0.14293228048410935860,((euagrus_sp_MY4295:0.15530404793157742693,Bymainiella_sp_MY884:0.10497463964560109495)54:0.01171091910229404495,Namirea_sp_MY846:0.16220168803561468840)44:0.01248275175760109323)98:0.01843520662138042193)100:0.02521502466419488567)100:0.08278891202553792517)100:0.06645393893993202517)43:0.02340871111716990791,CJG3438_Mecicobothrium_thorelli:0.27165024631419465440)100:0.03570800448483502088)100:0.01494286667622002004,(megahexura_sp_MY4378:0.02821250755958083778,SDSUMY4026_Megahexura_fulva:0.02135345597953816968)100:0.11455880152932412797)100:0.04477869000485721479)100:0.03439157146083472727,SDSUMY1467_Aliatypus_gulosus:0.02762691775189793017);
