# Supplementary material for: Phylogenomic analysis and revised classification of atypoid mygalomorph spiders (Araneae, Mygalomorphae), with notes on arachnid ultraconserved element loci
Source: PeerJ. 2019 May 3;7:e6864. doi: 10.7717/peerj.6864 (PMC6501763; doi:10.7717/peerj.6864)
Supplement: Data S1 [file peerj-07-6864-s006.zip › Atypoid_SVD_PHY70_FilteredExonIntron.tre]

#NEXUS 

Begin trees;  [Treefile saved Monday, October 8, 2018 at 2:07:04 PM Pacific Daylight Time]
[!
>Data file = Atypoid_PHY70_FilteredExonIntron.nex
]
	Translate
		1 A_californicus_GMY190,
		2 A_hadros_MY459,
		3 Calommata_signata_MY4703,
		4 Hexura_picea_MY090,
		5 SDSUMY1125_Hexura_rothi,
		6 SDSUMY4589_Hexurella,
		7 SDSUMY0120_Antrodiaetus_apachecus,
		8 SDSUMY1467_Aliatypus_gulosus,
		9 SDSUMY4026_Megahexura_fulva,
		10 megahexura_sp_MY4378,
		11 SDSUMY4700_Antrodiaetus_roretzi,
		12 atypoides_sp_AR17,
		13 atypoides_sp_MY1253,
		14 calisoga_sp_MY4085,
		15 Microhexura_sp_MY4016,
		16 Namirea_sp_MY846,
		17 Thelechoris_sp_MY050,
		18 euagrus_sp_MY4295,
		19 Hypochilus_kastoni_G2519,
		20 hypochilus_sp_H595,
		21 Atypus_karschi_MY4706,
		22 Sphodros_rufipes_MY032,
		23 Hexurella_sp_MY1104,
		24 SDSUMY0633_Antrodieatus_gertschi,
		25 Bymainiella_sp_MY884,
		26 Sphodros_abboti_MY026,
		27 CJG3438_Mecicobothrium_thorelli
		;
tree 'PAUP_1' = [&U] (1,(((((2,24)95.4,(12,13)100)100,(7,11)100)100,(4,5)100)57.2,(((3,(21,(22,26)100)100)100,(((6,23)100,(((((14,(16,18)67)86.6,25)99.8,15)99.6,17)100,(19,20)100)99.2)85.4,27)99.8)100,(9,10)100)100)100,8)100;
End;
