# Supplementary material for: Phylogenomic analysis and revised classification of atypoid mygalomorph spiders (Araneae, Mygalomorphae), with notes on arachnid ultraconserved element loci
Source: PeerJ. 2019 May 3;7:e6864. doi: 10.7717/peerj.6864 (PMC6501763; doi:10.7717/peerj.6864)
Supplement: Data S1 [file peerj-07-6864-s006.zip › Atypoid_SVD_Phyluce70.tre]

#NEXUS 

Begin trees;  [Treefile saved Thursday, October 11, 2018 at 9:51:49 AM Pacific Daylight Time]
[!
>Data file = Atypoid_Phyluce70.nex
]
	Translate
		1 A_californicus_GMY190,
		2 A_hadros_MY459,
		3 Bymainiella_sp_MY884,
		4 Calommata_signata_MY4703,
		5 Hexura_picea_MY090,
		6 Hexurella_sp_MY1104,
		7 Hypochilus_kastoni_G2519,
		8 Namirea_sp_MY846,
		9 SDSUMY0120_Antrodiaetus_apachecus,
		10 SDSUMY0633_Antrodieatus_gertschi,
		11 SDSUMY1125_Hexura_rothi,
		12 SDSUMY1467_Aliatypus_gulosus,
		13 SDSUMY4026_Megahexura_fulva,
		14 SDSUMY4589_Hexurella,
		15 Thelechoris_sp_MY050,
		16 atypoides_sp_AR17,
		17 atypoides_sp_MY1253,
		18 calisoga_sp_MY4085,
		19 euagrus_sp_MY4295,
		20 hypochilus_sp_H595,
		21 megahexura_sp_MY4378,
		22 Atypus_karschi_MY4706,
		23 Microhexura_sp_MY4016,
		24 SDSUMY4700_Antrodiaetus_roretzi,
		25 Sphodros_rufipes_MY032,
		26 Sphodros_abboti_MY026,
		27 CJG3438_Mecicobothrium_thorelli
		;
tree 'PAUP_1' = [&U] (1,(((((2,10)68.6,(16,17)100)58.8,(9,24)67)100,(5,11)100)87.4,((((((((3,((8,18)75.4,19)96.6)89,23)99,15)100,(7,20)100)98.8,(6,14)100)71.8,27)100,(4,(22,(25,26)100)100)100)100,(13,21)100)100)100,12)100;
End;
