# Supplementary material for: Phylogenomic analysis and revised classification of atypoid mygalomorph spiders (Araneae, Mygalomorphae), with notes on arachnid ultraconserved element loci
Source: PeerJ. 2019 May 3;7:e6864. doi: 10.7717/peerj.6864 (PMC6501763; doi:10.7717/peerj.6864)
Supplement: Data S1 [file peerj-07-6864-s006.zip › RAxML_bipartitions.1019.tre]

((Sphodros_abboti_MY026:0.00000108086505966666,Sphodros_rufipes_MY032:0.00000108086505966666)70:0.00769974145200575874,(((SDSUMY4026_Megahexura_fulva:0.00000108086505966666,megahexura_sp_MY4378:0.01430621257752980567)95:0.01350818930419596733,(Hexurella_sp_MY1104:0.01103098189082784251,SDSUMY4589_Hexurella:0.00000108086505966666)98:0.09732052166224822165)60:0.02067553489523755658,((((hypochilus_sp_H595:0.08809363576103158844,(Calommata_signata_MY4703:0.03965719544956170656,((Hexura_picea_MY090:0.00000108086505966666,SDSUMY1125_Hexura_rothi:0.00000108086505966666)93:0.01437851099614078330,SDSUMY0120_Antrodiaetus_apachecus:0.02435604838734288513)79:0.03589458525311389758)98:0.10346984473228339196)100:0.28102841671781181310,((euagrus_sp_MY4295:0.03090089247930801614,((Namirea_sp_MY846:0.04375315144703673109,calisoga_sp_MY4085:0.00000108086505966666)64:0.01928394045718509475,Bymainiella_sp_MY884:0.00738679937797603707)26:0.00000108086505966666)81:0.05566677259581215981,Microhexura_sp_MY4016:0.04751343898990896542)84:0.08933368184567391790)89:0.12829625390014409714,((A_hadros_MY459:0.00000108086505966666,(atypoides_sp_AR17:0.00000108086505966666,atypoides_sp_MY1253:0.00000108086505966666)99:0.01457937613532981833)35:0.00000108086505966666,(SDSUMY0633_Antrodieatus_gertschi:0.00352598061073937288,SDSUMY4700_Antrodiaetus_roretzi:0.18878935384279160736)28:0.00000108086505966666)36:0.00180597436779022223)34:0.00719867136303646918,(A_californicus_GMY190:0.00000108086505966666,SDSUMY1467_Aliatypus_gulosus:0.00000108086505966666)100:0.03276209201615919858)39:0.01356504169494260857)87:0.04320101241403498382,Atypus_karschi_MY4706:0.01200498014993999808);
