# Supplementary material for: Phylogenomic analysis and revised classification of atypoid mygalomorph spiders (Araneae, Mygalomorphae), with notes on arachnid ultraconserved element loci
Source: PeerJ. 2019 May 3;7:e6864. doi: 10.7717/peerj.6864 (PMC6501763; doi:10.7717/peerj.6864)
Supplement: Data S1 [file peerj-07-6864-s006.zip › RAxML_bipartitions.1099.tre]

(A_californicus_GMY190:0.01220018084822598742,((Hexura_picea_MY090:0.07029797315317340423,SDSUMY1125_Hexura_rothi:0.07691600217759510250)60:0.02710421074257834614,((((Atypus_karschi_MY4706:0.00000141831690066392,((Calommata_signata_MY4703:0.03166057026283348314,Hypochilus_kastoni_G2519:0.31270557420664629733)54:0.05445069833218760258,Namirea_sp_MY846:0.22981399833786309017)63:0.01658239110804884953)100:1.01289276899216207362,SDSUMY0120_Antrodiaetus_apachecus:0.00000141831690066392)39:0.07095012048998565468,SDSUMY4700_Antrodiaetus_roretzi:0.00605545303842193548)22:0.03193050732866129643,(A_hadros_MY459:0.02623902167957405801,(((((((Bymainiella_sp_MY884:0.00000141831690066392,Microhexura_sp_MY4016:0.07487333012818346567)68:0.04043524635193405242,euagrus_sp_MY4295:0.21614942790384866766)28:0.09130160488817670728,calisoga_sp_MY4085:0.18563114938736982595)46:0.08333940466735290098,Thelechoris_sp_MY050:0.17892442357807641917)60:0.19084543373641993380,(SDSUMY4026_Megahexura_fulva:0.00000141831690066392,megahexura_sp_MY4378:0.00000141831690066392)100:0.10372504042645996902)14:0.05662559819170444320,(atypoides_sp_MY1253:0.00410033837645879060,atypoides_sp_AR17:0.00393579535097899561)75:0.00474558758072629681)11:0.02654698668242702966,(((Sphodros_rufipes_MY032:0.01093103145310705439,Sphodros_abboti_MY026:0.00000141831690066392)100:0.15142894376806764756,(Hexurella_sp_MY1104:0.05884744749763776844,SDSUMY4589_Hexurella:0.02265241324636332876)100:0.39056572235840886220)36:0.10776805092075172898,SDSUMY0633_Antrodieatus_gertschi:0.00911674954137701651)14:0.01123996079957420048)7:0.00674221033349069188)13:0.01973994729210894195)34:0.01268553337208789059)93:0.05270068220150850996,SDSUMY1467_Aliatypus_gulosus:0.02029279739041948971);
