# Supplementary material for: Phylogenomic analysis and revised classification of atypoid mygalomorph spiders (Araneae, Mygalomorphae), with notes on arachnid ultraconserved element loci
Source: PeerJ. 2019 May 3;7:e6864. doi: 10.7717/peerj.6864 (PMC6501763; doi:10.7717/peerj.6864)
Supplement: Data S1 [file peerj-07-6864-s006.zip › RAxML_bipartitions.1180.tre]

(atypoides_sp_AR17:0.00000171289552976012,((SDSUMY0120_Antrodiaetus_apachecus:0.05249472588231671871,SDSUMY0633_Antrodieatus_gertschi:0.06207488133448808149)35:0.00912052715787376074,(A_californicus_GMY190:0.09424009488055869188,((Calommata_signata_MY4703:0.18841874848327186398,((Atypus_karschi_MY4706:0.11288901973369595833,(((SDSUMY4026_Megahexura_fulva:0.00788807188043483265,megahexura_sp_MY4378:0.00000171289552976012)100:0.19183143388152898434,((SDSUMY4589_Hexurella:0.25315470037164816697,((calisoga_sp_MY4085:0.14478825879008117017,Microhexura_sp_MY4016:0.17678060295599551388)47:0.05394140945790440456,(((Bymainiella_sp_MY884:0.07522528834019766297,Namirea_sp_MY846:0.11976635260620567547)29:0.03520243020191427680,euagrus_sp_MY4295:0.11212709066345023790)17:0.03178513768704011033,Thelechoris_sp_MY050:0.09325747757959310102)25:0.02312376949499337156)69:0.10062171085312648922)25:0.03386176230664453973,(hypochilus_sp_H595:0.01860031207660644073,Hypochilus_kastoni_G2519:0.03995261219641248196)100:0.15760148344943797349)26:0.04390718185398752998)36:0.04874859968865843246,((Hexura_picea_MY090:0.02654221039802805507,((SDSUMY1467_Aliatypus_gulosus:0.03522126165700748684,SDSUMY4700_Antrodiaetus_roretzi:0.02830792390058710362)47:0.00000171289552976012,(Sphodros_rufipes_MY032:0.00000171289552976012,Sphodros_abboti_MY026:0.00000171289552976012)100:0.25711487678671290924)41:0.01988969239756572388)53:0.03609104819636432121,A_hadros_MY459:0.05659494562499664538)42:0.03292950163336981484)100:1.63613611038006179221)60:0.13762597277202467949,Hexurella_sp_MY1104:0.57463364400461003356)61:0.03776132048011676678)89:0.18963729474615378945,SDSUMY1125_Hexura_rothi:0.08858623991162983824)57:0.03649162314869021373)44:0.02793835047230306540)64:0.01187321260288793506,atypoides_sp_MY1253:0.01295556294745493602);
