# Supplementary material for: Phylogenomic analysis and revised classification of atypoid mygalomorph spiders (Araneae, Mygalomorphae), with notes on arachnid ultraconserved element loci
Source: PeerJ. 2019 May 3;7:e6864. doi: 10.7717/peerj.6864 (PMC6501763; doi:10.7717/peerj.6864)
Supplement: Data S1 [file peerj-07-6864-s006.zip › RAxML_bipartitions.1205.tre]

(((((A_hadros_MY459:0.01026635370133524051,Hexura_picea_MY090:0.02628254488089631913)100:0.49283605601366542448,calisoga_sp_MY4085:0.09256251360678650897)100:0.61814558720004886272,Thelechoris_sp_MY050:0.06491913708626144419)50:0.11526109877575654861,((Namirea_sp_MY846:0.10877948201197686073,Bymainiella_sp_MY884:0.05225707080098919433)49:0.01710281651440159756,euagrus_sp_MY4295:0.07861629011441330361)75:0.07433735113149554652)57:0.10983033911915689174,((SDSUMY4589_Hexurella:0.00645412427039879309,Hexurella_sp_MY1104:0.01700849982490242052)99:0.08837474721933012700,(((SDSUMY1125_Hexura_rothi:0.04780532341923317968,(((SDSUMY4700_Antrodiaetus_roretzi:0.00881228649101294462,SDSUMY0120_Antrodiaetus_apachecus:0.02283689883381887289)64:0.00231925617530536051,SDSUMY0633_Antrodieatus_gertschi:0.02252706611212286145)66:0.00438007627005120546,(atypoides_sp_MY1253:0.00450389710639821552,atypoides_sp_AR17:0.00210847013795746347)93:0.03494947402961680327)54:0.01668884692572073294)32:0.00506170149171663968,((Atypus_karschi_MY4706:0.01035935783513521405,(Sphodros_rufipes_MY032:0.01153886976659643585,(Calommata_signata_MY4703:0.13291625741646401204,Sphodros_abboti_MY026:0.02094603544802809900)20:0.00000193317100269113)57:0.03300551380965792425)73:0.07074916124099145387,(megahexura_sp_MY4378:0.00602785911268273380,SDSUMY4026_Megahexura_fulva:0.13120048283996316174)51:0.03082706494134494074)14:0.01347851641402993302)14:0.00808201691158072673,(A_californicus_GMY190:0.01256875317301061126,SDSUMY1467_Aliatypus_gulosus:0.00425451296875469908)98:0.02331701399214307011)52:0.03893532263060241194)75:0.08523927466721982482,Hypochilus_kastoni_G2519:0.33312706321714746771);
