# Supplementary material for: Phylogenomic analysis and revised classification of atypoid mygalomorph spiders (Araneae, Mygalomorphae), with notes on arachnid ultraconserved element loci
Source: PeerJ. 2019 May 3;7:e6864. doi: 10.7717/peerj.6864 (PMC6501763; doi:10.7717/peerj.6864)
Supplement: Data S1 [file peerj-07-6864-s006.zip › RAxML_bipartitions.1507.tre]

(A_californicus_GMY190:0.00000172066847254164,((((Atypus_karschi_MY4706:0.03754382343776916514,Sphodros_abboti_MY026:0.07405423120130731618)77:0.11929253536760001109,(hypochilus_sp_H595:1.86887970010537585175,SDSUMY4026_Megahexura_fulva:0.00000172066847254164)10:0.07356993200922873344)7:0.01678230555393225160,(euagrus_sp_MY4295:0.33769969320925363743,(((Namirea_sp_MY846:0.03417344680347325636,(Bymainiella_sp_MY884:0.05466743498363716564,calisoga_sp_MY4085:0.14138974144906088504)60:0.08421460433125925460)56:0.14954371065202057278,(Thelechoris_sp_MY050:0.06417267307589499814,Hypochilus_kastoni_G2519:0.58320061151765023588)17:0.07367793990310030072)32:0.15399911072425423453,((SDSUMY4589_Hexurella:0.01479059748720719727,Hexurella_sp_MY1104:0.00000172066847254164)96:0.27168720181036165595,((Sphodros_rufipes_MY032:0.13001018557946739107,(Calommata_signata_MY4703:0.20177139254380019318,megahexura_sp_MY4378:0.11619230100117285132)36:0.10318897110386150706)10:0.06383538649053777103,((SDSUMY1467_Aliatypus_gulosus:0.07614090584687724372,(Hexura_picea_MY090:0.10787982809635288106,SDSUMY1125_Hexura_rothi:0.00000172066847254164)75:0.02538609762504568518)41:0.03467143035790943434,((SDSUMY0633_Antrodieatus_gertschi:0.00661953222362485737,atypoides_sp_AR17:0.03977508460022297770)65:0.00998509391476275036,SDSUMY4700_Antrodiaetus_roretzi:0.02410420240569028857)33:0.00000172066847254164)44:0.08862507656012318102)10:0.11963372835699116747)21:0.19054030031180513305)60:0.67774293065480362142)22:0.14482027212009190853)26:0.05516598140174718001,(atypoides_sp_MY1253:0.02396488067192091911,A_hadros_MY459:0.01254448092864002794)51:0.03174832854813219862)14:0.04714953021271063582,Microhexura_sp_MY4016:0.94772312805841663064);
