# Supplementary material for: Phylogenomic analysis and revised classification of atypoid mygalomorph spiders (Araneae, Mygalomorphae), with notes on arachnid ultraconserved element loci
Source: PeerJ. 2019 May 3;7:e6864. doi: 10.7717/peerj.6864 (PMC6501763; doi:10.7717/peerj.6864)
Supplement: Data S1 [file peerj-07-6864-s006.zip › RAxML_bipartitions.1584.tre]

(SDSUMY1125_Hexura_rothi:0.01458343386239008277,(((A_hadros_MY459:0.05060039005160141962,SDSUMY0633_Antrodieatus_gertschi:0.00933112987667727295)43:0.00529553889600201371,SDSUMY4700_Antrodiaetus_roretzi:0.00000119418560283480)40:0.00470545727661347054,(((((SDSUMY4589_Hexurella:0.04447240271308241372,Hexurella_sp_MY1104:0.00762947899545903842)88:0.31380487520499228404,((((Bymainiella_sp_MY884:0.22296988432401315672,Microhexura_sp_MY4016:0.19438039828340752946)98:0.58098764760198118307,(Atypus_karschi_MY4706:0.32959849547847674955,(megahexura_sp_MY4378:0.40917976779626080708,(SDSUMY0120_Antrodiaetus_apachecus:0.08035452833840629749,(atypoides_sp_AR17:0.00000119418560283480,atypoides_sp_MY1253:0.00582510639702993327)98:0.18278356471302725783)38:0.16446439625961253861)33:0.11320614143853664768)54:0.20466957887920234072)39:0.16611333932013577774,Thelechoris_sp_MY050:0.28628533332760830454)16:0.11308406633647333228,(euagrus_sp_MY4295:0.34623180371693018653,(calisoga_sp_MY4085:0.29600069654310828815,Namirea_sp_MY846:0.16931817039101662581)25:0.01297361195620260789)16:0.06358824018131148392)6:0.08195460417534589093)16:0.07144137081669042766,((hypochilus_sp_H595:0.09181707877738942702,Hypochilus_kastoni_G2519:0.03147468624021845102)99:0.76703205374588834253,Calommata_signata_MY4703:0.29097014175266694425)10:0.01115005387622117379)23:0.05608809686265223832,SDSUMY4026_Megahexura_fulva:0.17256838913304048400)20:0.00873834569837673471,(A_californicus_GMY190:0.00485436823591250000,SDSUMY1467_Aliatypus_gulosus:0.02496062257103947440)63:0.02686707474030456538)37:0.01740854224722257482)87:0.08748398931945573775,Hexura_picea_MY090:0.03456304340258310737);
