# Supplementary material for: Phylogenomic analysis and revised classification of atypoid mygalomorph spiders (Araneae, Mygalomorphae), with notes on arachnid ultraconserved element loci
Source: PeerJ. 2019 May 3;7:e6864. doi: 10.7717/peerj.6864 (PMC6501763; doi:10.7717/peerj.6864)
Supplement: Data S1 [file peerj-07-6864-s006.zip › RAxML_bipartitions.1585.tre]

(atypoides_sp_MY1253:0.01451031788412199437,((A_hadros_MY459:0.02204059799520063576,SDSUMY4700_Antrodiaetus_roretzi:0.02920531467252811264)21:0.00000064721065932318,(((((Namirea_sp_MY846:0.18514811966270242061,hypochilus_sp_H595:0.19691090753436107930)49:0.07354428591677347749,(Microhexura_sp_MY4016:0.26252190477137044011,SDSUMY4589_Hexurella:0.20589926658014548466)9:0.01468073816941640151)10:0.10190627152920028742,((Atypus_karschi_MY4706:0.08749123685109824744,(Sphodros_rufipes_MY032:0.00000064721065932318,Sphodros_abboti_MY026:0.00000064721065932318)100:0.07848728830630499753)65:0.05695715992393944604,((((Bymainiella_sp_MY884:0.35129776841415449873,euagrus_sp_MY4295:0.37376314819079425877)12:0.00000064721065932318,Thelechoris_sp_MY050:0.23638832642024981689)34:0.12305858450183235209,((SDSUMY1125_Hexura_rothi:0.04611292618844167052,(SDSUMY0120_Antrodiaetus_apachecus:0.01137150438042326510,(Hexurella_sp_MY1104:0.74327997651352384345,SDSUMY0633_Antrodieatus_gertschi:0.00000064721065932318)46:0.03982833120239509528)41:0.02945033921637417104)82:0.55083355574456904780,Hypochilus_kastoni_G2519:0.41392894352010362047)21:0.08910264155313246670)30:0.13975930825236596022,(megahexura_sp_MY4378:0.06542382511007870105,SDSUMY4026_Megahexura_fulva:0.04597953631077394965)60:0.00000064721065932318)11:0.04641748858475290562)9:0.04652965216107102925)39:0.11582442954544125424,Hexura_picea_MY090:0.00997053409954078845)30:0.04590955372241972698,(A_californicus_GMY190:0.01540173054034543916,SDSUMY1467_Aliatypus_gulosus:0.01803418655599199963)69:0.03559194930566995929)37:0.03093042180334269059)99:0.05373894926563109464,atypoides_sp_AR17:0.00000064721065932318);
