# Supplementary material for: Phylogenomic analysis and revised classification of atypoid mygalomorph spiders (Araneae, Mygalomorphae), with notes on arachnid ultraconserved element loci
Source: PeerJ. 2019 May 3;7:e6864. doi: 10.7717/peerj.6864 (PMC6501763; doi:10.7717/peerj.6864)
Supplement: Data S1 [file peerj-07-6864-s006.zip › RAxML_bipartitions.1792.tre]

(((Sphodros_abboti_MY026:0.01490159388179623616,Atypus_karschi_MY4706:0.04707489323426930494)56:0.07106798080206420953,(((Bymainiella_sp_MY884:0.05640228340446195449,(Namirea_sp_MY846:0.06441438700208033941,euagrus_sp_MY4295:0.10442541801337289209)52:0.00000306463977093747)49:0.03441811626056236195,((Hypochilus_kastoni_G2519:0.28639439638787478337,((Hexurella_sp_MY1104:0.02987472455795446222,SDSUMY4589_Hexurella:0.02879327398247049849)50:0.00011207316585596371,((A_hadros_MY459:0.06638907278892318409,SDSUMY1125_Hexura_rothi:0.00000306463977093747)79:0.14341086151948687077,Calommata_signata_MY4703:0.14164073286115277939)73:0.20157180762145374131)48:0.06615598625491880824)100:0.68143169855218543862,calisoga_sp_MY4085:0.00253648836050102740)45:0.05555028262064270334)92:0.24458465142612886845,(SDSUMY4026_Megahexura_fulva:0.00000306463977093747,megahexura_sp_MY4378:0.00594280482453325536)81:0.02828225438581327689)43:0.02271886098422713426)62:0.01256062222288387153,(A_californicus_GMY190:0.00000306463977093747,((atypoides_sp_AR17:0.02309714391373271156,(SDSUMY0633_Antrodieatus_gertschi:0.00000306463977093747,SDSUMY0120_Antrodiaetus_apachecus:0.02080484565225653240)56:0.00000306463977093747)33:0.00753170463976985272,SDSUMY1467_Aliatypus_gulosus:0.01634507725272730042)35:0.00860706611116251151)33:0.00896709552575576142,Hexura_picea_MY090:0.03682431708209340376);
