# Supplementary material for: Phylogenomic analysis and revised classification of atypoid mygalomorph spiders (Araneae, Mygalomorphae), with notes on arachnid ultraconserved element loci
Source: PeerJ. 2019 May 3;7:e6864. doi: 10.7717/peerj.6864 (PMC6501763; doi:10.7717/peerj.6864)
Supplement: Data S1 [file peerj-07-6864-s006.zip › RAxML_bipartitions.1965.tre]

(Hexurella_sp_MY1104:0.01565269501561056611,(Bymainiella_sp_MY884:0.36632810047725311575,(((Sphodros_rufipes_MY032:0.00000184170321213832,Sphodros_abboti_MY026:0.00000184170321213832)100:0.05566352223411277778,(Calommata_signata_MY4703:0.03053175172699482479,((Namirea_sp_MY846:0.06079184211296572576,(((Hypochilus_kastoni_G2519:0.62394610017102269950,Microhexura_sp_MY4016:0.06518063518453680316)21:0.07199680223165622062,calisoga_sp_MY4085:0.04829671157532745840)14:0.02378379264326712164,euagrus_sp_MY4295:0.07754212176529078071)13:0.00875428599911417561)15:0.00000184170321213832,((Atypus_karschi_MY4706:0.09614959892748438375,(((Hexura_picea_MY090:0.01698485009039309157,SDSUMY1125_Hexura_rothi:0.01470357835983227349)57:0.00000184170321213832,((((SDSUMY0120_Antrodiaetus_apachecus:0.00000184170321213832,SDSUMY1467_Aliatypus_gulosus:0.00396951616534490809)42:0.02812199200621163381,(atypoides_sp_AR17:0.00286888135275823516,atypoides_sp_MY1253:0.00396303812996792303)85:0.01557420664511466150)25:0.00597920066132419641,(A_hadros_MY459:0.01752528005491833796,SDSUMY0633_Antrodieatus_gertschi:0.00982126615065842187)23:0.00468665600327357410)17:0.00218884051254057558,SDSUMY4700_Antrodiaetus_roretzi:0.01263936925417314013)25:0.00636647304592618830)61:0.03884063035991316970,SDSUMY4026_Megahexura_fulva:0.04445145450951721450)62:0.02749465769473415089)94:0.29951354016041420447,Thelechoris_sp_MY050:0.12968809385922602795)28:0.04591823647803298936)100:1.50138266214599602755)54:0.04728246311690555148)33:0.03074026033208030959,(A_californicus_GMY190:0.05126130235813981806,megahexura_sp_MY4378:0.05855142563971343916)72:0.03978846599149102325)76:0.09381869873892040301)100:0.16066657024280661670,SDSUMY4589_Hexurella:0.04570283944498208101);
