# Supplementary material for: Phylogenomic analysis and revised classification of atypoid mygalomorph spiders (Araneae, Mygalomorphae), with notes on arachnid ultraconserved element loci
Source: PeerJ. 2019 May 3;7:e6864. doi: 10.7717/peerj.6864 (PMC6501763; doi:10.7717/peerj.6864)
Supplement: Data S1 [file peerj-07-6864-s006.zip › RAxML_bipartitions.2227.tre]

(hypochilus_sp_H595:0.18939221460028557442,(A_hadros_MY459:0.00343317282303288356,(atypoides_sp_MY1253:0.00000144889287669011,((((SDSUMY0120_Antrodiaetus_apachecus:0.02428261867172151409,((Atypus_karschi_MY4706:0.18393285939404036000,((Hexura_picea_MY090:0.00000144889287669011,Calommata_signata_MY4703:0.02079207905923417463)100:0.93318813061217142923,SDSUMY1125_Hexura_rothi:0.00000144889287669011)15:0.05020738481146939935)5:0.02796422564700706478,(((((Namirea_sp_MY846:0.17188374599804678855,calisoga_sp_MY4085:0.15262659891512411758)38:0.03547942896937181928,(Thelechoris_sp_MY050:0.26874081646338277007,euagrus_sp_MY4295:0.09462933170020564055)12:0.02306106012313834802)24:0.09111505234982608670,(SDSUMY4026_Megahexura_fulva:0.00000144889287669011,megahexura_sp_MY4378:0.00000144889287669011)100:0.06768154855369697132)23:0.05688148188925386262,(Hexurella_sp_MY1104:0.05730716073257322019,SDSUMY4589_Hexurella:0.04462710657267892483)87:0.08111391658577879471)21:0.07603369593653905301,SDSUMY1467_Aliatypus_gulosus:0.06837465136009152067)11:0.02990284744410951281)8:0.01079833964641779831)10:0.01383599322311207525,SDSUMY4700_Antrodiaetus_roretzi:0.01021082547401991336)8:0.00509180940832941898,SDSUMY0633_Antrodieatus_gertschi:0.01705673108631540827)4:0.00990235380329806958,atypoides_sp_AR17:0.00558112131951043165)7:0.01492110835830877391)50:0.06750634893476883946)100:2.63186808023945983948,Hypochilus_kastoni_G2519:0.39864233225793976878);
