# Supplementary material for: Phylogenomic analysis and revised classification of atypoid mygalomorph spiders (Araneae, Mygalomorphae), with notes on arachnid ultraconserved element loci
Source: PeerJ. 2019 May 3;7:e6864. doi: 10.7717/peerj.6864 (PMC6501763; doi:10.7717/peerj.6864)
Supplement: Data S1 [file peerj-07-6864-s006.zip › RAxML_bipartitions.2306.tre]

(A_californicus_GMY190:0.00730813623150175333,((SDSUMY0120_Antrodiaetus_apachecus:0.02671297657186421509,(SDSUMY0633_Antrodieatus_gertschi:0.00000079572459314929,Hexurella_sp_MY1104:0.20610182591534309537)13:0.01638057981950707606)25:0.00565273485102247512,((Calommata_signata_MY4703:0.08015381465781018511,Sphodros_rufipes_MY032:0.03674247109916456422)24:0.01156426983400569986,(((Hypochilus_kastoni_G2519:0.19253079270761963571,(((Hexura_picea_MY090:0.02080106785554014515,(SDSUMY1467_Aliatypus_gulosus:0.01996347424476867596,(A_hadros_MY459:0.01306498332076128088,((atypoides_sp_MY1253:0.00325119806087448325,atypoides_sp_AR17:0.00000079572459314929)95:0.00651735718756487996,SDSUMY4700_Antrodiaetus_roretzi:0.00649725661879021685)29:0.00000079572459314929)37:0.00336735242288684717)17:0.00170958512006933036)30:0.03566558877635873231,(euagrus_sp_MY4295:0.29727359709153600154,Atypus_karschi_MY4706:0.02348173614495517939)32:0.07566941013641161062)28:0.03838190938995138246,SDSUMY4026_Megahexura_fulva:0.02431365762655276347)67:0.24902981188557030134)100:0.52825352657292024006,(Thelechoris_sp_MY050:0.11109137882178134193,Namirea_sp_MY846:0.18810097768977765420)86:0.15012088926256614285)88:0.18648634181147730193,SDSUMY1125_Hexura_rothi:0.00152667439638632242)73:0.04549124850772582468)28:0.02157473440758271577)49:0.01707664732952585834,megahexura_sp_MY4378:0.07086941909315822019);
