# Supplementary material for: Phylogenomic analysis and revised classification of atypoid mygalomorph spiders (Araneae, Mygalomorphae), with notes on arachnid ultraconserved element loci
Source: PeerJ. 2019 May 3;7:e6864. doi: 10.7717/peerj.6864 (PMC6501763; doi:10.7717/peerj.6864)
Supplement: Data S1 [file peerj-07-6864-s006.zip › RAxML_bipartitions.2403.tre]

((SDSUMY0633_Antrodieatus_gertschi:0.00000082318600359830,atypoides_sp_AR17:0.00856220427682242644)9:0.00000082318600359830,(A_hadros_MY459:0.01699320163053976915,(SDSUMY4700_Antrodiaetus_roretzi:0.00879228135748228237,(((SDSUMY1125_Hexura_rothi:0.01865248744050964844,SDSUMY4026_Megahexura_fulva:0.02899423451291657794)27:0.00000082318600359830,Hexura_picea_MY090:0.00000082318600359830)48:0.00825218104750082698,((Hypochilus_kastoni_G2519:0.23974857133232507778,hypochilus_sp_H595:0.25481059150274271152)86:0.24198062463409450440,((Atypus_karschi_MY4706:0.03600936679658828243,((atypoides_sp_MY1253:0.02442661487573261417,SDSUMY1467_Aliatypus_gulosus:0.01565661480838240194)38:0.02728859071654170243,(((calisoga_sp_MY4085:0.06666208461601449975,euagrus_sp_MY4295:0.06175138866312348401)100:0.15582592484686760836,(SDSUMY4589_Hexurella:0.00852259009830968334,Hexurella_sp_MY1104:0.01919704535526158690)97:0.16007308400807812587)26:0.03159621763108159953,Calommata_signata_MY4703:0.01652191781556275330)12:0.01313388642358050140)20:0.05130656659075104320)81:0.26302144337140492825,(Microhexura_sp_MY4016:0.02376327146147230382,Namirea_sp_MY846:0.07822538736132500503)78:0.07138520627971590982)53:0.13032290731226234271)84:0.16599325749133445052)48:0.01116829367945078831)22:0.00000082318600359830)56:0.00447279400921658972,SDSUMY0120_Antrodiaetus_apachecus:0.01392458820143987856);
