# Supplementary material for: Phylogenomic analysis and revised classification of atypoid mygalomorph spiders (Araneae, Mygalomorphae), with notes on arachnid ultraconserved element loci
Source: PeerJ. 2019 May 3;7:e6864. doi: 10.7717/peerj.6864 (PMC6501763; doi:10.7717/peerj.6864)
Supplement: Data S1 [file peerj-07-6864-s006.zip › RAxML_bipartitions.2505.tre]

((atypoides_sp_AR17:0.00552246303016318534,atypoides_sp_MY1253:0.00240668307686233394)88:0.03299176222735897973,((Hypochilus_kastoni_G2519:0.32294354329755026178,SDSUMY0633_Antrodieatus_gertschi:0.00000242635376350230)20:0.00996343198133121076,((Hexura_picea_MY090:0.04209185232221189510,SDSUMY1125_Hexura_rothi:0.04604527121467342360)61:0.01574696915555293814,((SDSUMY4026_Megahexura_fulva:0.00000242635376350230,megahexura_sp_MY4378:0.02011011543686795980)93:0.21015243306185313332,((((Namirea_sp_MY846:0.13265062307343189474,Microhexura_sp_MY4016:0.13449185257290188766)91:0.11652816331865656352,((Calommata_signata_MY4703:0.09358165823634347069,((SDSUMY0120_Antrodiaetus_apachecus:0.02097258114579848495,SDSUMY4700_Antrodiaetus_roretzi:0.03937718810306821415)87:0.08202732907485413283,(Atypus_karschi_MY4706:0.00033934774448022149,Sphodros_rufipes_MY032:0.01922171495681813946)80:0.05356725258982930615)45:0.03540297605012972942)55:0.06361666886787321895,hypochilus_sp_H595:0.34853386526447316385)76:0.12749814588736044230)92:0.24860113247530124525,Hexurella_sp_MY1104:0.24868308435659738920)51:0.09450421228411942653,(A_californicus_GMY190:0.00656134863198187899,SDSUMY1467_Aliatypus_gulosus:0.02353841327024058794)73:0.01773261929877696305)30:0.02301478706990912892)26:0.01995145900582130302)38:0.01568384467298787610)66:0.00640657653373530138,A_hadros_MY459:0.02348581967940557153);
