# Supplementary material for: Phylogenomic analysis and revised classification of atypoid mygalomorph spiders (Araneae, Mygalomorphae), with notes on arachnid ultraconserved element loci
Source: PeerJ. 2019 May 3;7:e6864. doi: 10.7717/peerj.6864 (PMC6501763; doi:10.7717/peerj.6864)
Supplement: Data S1 [file peerj-07-6864-s006.zip › RAxML_bipartitions.2659.tre]

(SDSUMY1467_Aliatypus_gulosus:0.02148194438468233741,(A_californicus_GMY190:0.01743254251517536990,(SDSUMY4700_Antrodiaetus_roretzi:0.02818004201297597683,(SDSUMY0120_Antrodiaetus_apachecus:0.01162459041013812720,((((hypochilus_sp_H595:0.11212945278741140442,(SDSUMY4589_Hexurella:0.12834216433529868628,(((Bymainiella_sp_MY884:0.15211126918947484588,Thelechoris_sp_MY050:0.08478176601219264419)64:0.09460452811856220889,((SDSUMY0633_Antrodieatus_gertschi:0.00396282617240984337,(A_hadros_MY459:0.02182821483085776310,(atypoides_sp_AR17:0.00733343914146898125,atypoides_sp_MY1253:0.00000164297006494168)93:0.02548995890693032951)68:0.01707355455959644677)76:0.03143894584955279209,SDSUMY1125_Hexura_rothi:0.07007745222176962885)12:0.03190655175253995918)28:0.06066192984032516694,Sphodros_abboti_MY026:0.00000164297006494168)36:0.14591804296758725812)33:0.07090769026372767403)100:0.31788413782473945446,((calisoga_sp_MY4085:0.09775146897452392791,(euagrus_sp_MY4295:0.03522319945907623900,Namirea_sp_MY846:0.08551846228766016300)66:0.02346758283548593463)97:0.14419914874368131019,Hypochilus_kastoni_G2519:0.09929778893698282261)48:0.01632138012840273281)62:0.03336122255027285793,Hexurella_sp_MY1104:0.18925147041378470592)55:0.03863163403943506435,((Calommata_signata_MY4703:0.06159680547767847070,(Sphodros_rufipes_MY032:0.01709162163403180751,Atypus_karschi_MY4706:0.03974705308375692248)81:0.07435567545039124815)55:0.03155471868941753244,(megahexura_sp_MY4378:0.01846387262614111388,SDSUMY4026_Megahexura_fulva:0.01150345069457916342)100:0.09544208965361737629)38:0.01985198976564288981)60:0.03193981726089915180)55:0.01709103304518937161)51:0.01291707693910406490)17:0.00000164297006494168,Hexura_picea_MY090:0.04698143840370256480);
