# Supplementary material for: Phylogenomic analysis and revised classification of atypoid mygalomorph spiders (Araneae, Mygalomorphae), with notes on arachnid ultraconserved element loci
Source: PeerJ. 2019 May 3;7:e6864. doi: 10.7717/peerj.6864 (PMC6501763; doi:10.7717/peerj.6864)
Supplement: Data S1 [file peerj-07-6864-s006.zip › RAxML_bipartitions.2676.tre]

(((Atypus_karschi_MY4706:0.10344044043583980330,(Namirea_sp_MY846:0.35260172618073687412,Hypochilus_kastoni_G2519:0.27713179575074664562)34:0.06291614120332002236)29:0.08638140751961261021,SDSUMY4026_Megahexura_fulva:0.11104283793285607551)13:0.05194108859765243780,(((SDSUMY0633_Antrodieatus_gertschi:0.03447705466701415228,(atypoides_sp_MY1253:0.02655792178419430494,Hexura_picea_MY090:0.10227086613562733075)32:0.00820516427550572677)38:0.01790545566573654643,SDSUMY0120_Antrodiaetus_apachecus:0.02566334914110080662)51:0.07726375817026455428,(A_californicus_GMY190:0.02965760305895108126,(hypochilus_sp_H595:0.19153335176736194234,((A_hadros_MY459:0.00000142832032851112,((atypoides_sp_AR17:0.01111041269937702164,SDSUMY4700_Antrodiaetus_roretzi:0.07100156156105899563)72:0.03413938117573580427,(SDSUMY1467_Aliatypus_gulosus:0.09023543627439821468,SDSUMY1125_Hexura_rothi:0.14729264038487396848)22:0.04838796203878769492)11:0.01586956613090191592)57:0.15086100035982477618,(((SDSUMY4589_Hexurella:0.06115083803176506183,Hexurella_sp_MY1104:0.04278070723277343362)83:0.30543322605502704059,Bymainiella_sp_MY884:0.00000142832032851112)92:0.34397105362786156713,(Sphodros_abboti_MY026:0.28101088670665946845,megahexura_sp_MY4378:0.00000142832032851112)100:6.36929290085678623257)21:0.00000142832032851112)60:0.16976217384988301351)63:0.26964348782699626428)8:0.01829678974884569112)22:0.15026250786128542147,Calommata_signata_MY4703:0.27118602130846497511);
