# Supplementary material for: Phylogenomic analysis and revised classification of atypoid mygalomorph spiders (Araneae, Mygalomorphae), with notes on arachnid ultraconserved element loci
Source: PeerJ. 2019 May 3;7:e6864. doi: 10.7717/peerj.6864 (PMC6501763; doi:10.7717/peerj.6864)
Supplement: Data S1 [file peerj-07-6864-s006.zip › RAxML_bipartitions.2677.tre]

(megahexura_sp_MY4378:0.44623364740247106752,((((atypoides_sp_AR17:0.01069445079583369179,atypoides_sp_MY1253:0.00938087313054779791)95:0.02853819904676416219,SDSUMY4700_Antrodiaetus_roretzi:0.10577553856916312169)23:0.00397095801985517926,(SDSUMY0633_Antrodieatus_gertschi:0.04727770642627907721,((((Hypochilus_kastoni_G2519:0.32575880438166165964,(Hexurella_sp_MY1104:0.26870169528636234091,euagrus_sp_MY4295:0.26220544272988421941)55:0.16754660386219782930)28:0.11020112446828372876,(Atypus_karschi_MY4706:0.34822730087439623947,SDSUMY4026_Megahexura_fulva:0.13124763772398856387)73:0.27186766214020663401)25:0.05674356661058265611,(SDSUMY1125_Hexura_rothi:0.41407245323064889586,Microhexura_sp_MY4016:0.20474900123139158636)34:0.06051416532854232699)99:0.44566877781046299045,SDSUMY0120_Antrodiaetus_apachecus:0.05037071000406376231)50:0.05699635186438779116)5:0.00000123262223074349)9:0.01317013705960429736,(A_hadros_MY459:0.02231384769901632523,(Hexura_picea_MY090:0.19047095122919144305,SDSUMY1467_Aliatypus_gulosus:0.19317101381284265682)28:0.02941441176091849630)22:0.00090881648465352793)48:0.15629421738704862843,Calommata_signata_MY4703:0.50154103755161838496);
