# Supplementary material for: Phylogenomic analysis and revised classification of atypoid mygalomorph spiders (Araneae, Mygalomorphae), with notes on arachnid ultraconserved element loci
Source: PeerJ. 2019 May 3;7:e6864. doi: 10.7717/peerj.6864 (PMC6501763; doi:10.7717/peerj.6864)
Supplement: Data S1 [file peerj-07-6864-s006.zip › RAxML_bipartitions.2774.tre]

((((Hypochilus_kastoni_G2519:0.03346002443700687307,hypochilus_sp_H595:0.02941306063793506023)99:0.29672940477579234919,(SDSUMY4589_Hexurella:0.00000222777053707157,Hexurella_sp_MY1104:0.00000222777053707157)89:0.13337908240358681278)38:0.13638582192185935704,Hexura_picea_MY090:0.00872844142585687231)20:0.01066119728491480081,((((Sphodros_rufipes_MY032:0.00000222777053707157,(((megahexura_sp_MY4378:0.00000222777053707157,SDSUMY4026_Megahexura_fulva:0.00000222777053707157)99:0.06958008627225217846,(Calommata_signata_MY4703:0.12944684011528556633,(((SDSUMY4700_Antrodiaetus_roretzi:0.01101886594195542086,SDSUMY0633_Antrodieatus_gertschi:0.04458186126145196465)75:0.01691990954629716062,atypoides_sp_MY1253:0.00097069753252686285)71:0.00659963991940133200,(atypoides_sp_AR17:0.00000222777053707157,SDSUMY0120_Antrodiaetus_apachecus:0.04160122038731314115)100:0.07467137672102740209)76:0.03133159813054740145)35:0.00911857287424838910)28:0.05099533150376913543,Microhexura_sp_MY4016:0.26257512513296321632)23:0.03419602834934114266)60:0.16856832784725250818,(euagrus_sp_MY4295:0.08692571975482633884,(((Namirea_sp_MY846:0.07635424882067425034,Bymainiella_sp_MY884:0.13438935603726659407)20:0.02228332416024877971,calisoga_sp_MY4085:0.09048005754068347284)18:0.05088263862589415681,A_hadros_MY459:27.32163427553348000743)16:0.00003319850565859680)39:0.10412595908375225917)29:0.06533780893242432941,Atypus_karschi_MY4706:0.07158989197725001974)13:0.01955618164783005236,(A_californicus_GMY190:0.03249082030021856193,SDSUMY1467_Aliatypus_gulosus:0.01368597305351538194)37:0.00808289567937753653)22:0.03159205870979941988,SDSUMY1125_Hexura_rothi:0.02303073817361536366);
