# Supplementary material for: Phylogenomic analysis and revised classification of atypoid mygalomorph spiders (Araneae, Mygalomorphae), with notes on arachnid ultraconserved element loci
Source: PeerJ. 2019 May 3;7:e6864. doi: 10.7717/peerj.6864 (PMC6501763; doi:10.7717/peerj.6864)
Supplement: Data S1 [file peerj-07-6864-s006.zip › RAxML_bipartitions.279.tre]

(Calommata_signata_MY4703:0.14074262023462610904,(A_hadros_MY459:0.03668354822717179164,(SDSUMY4700_Antrodiaetus_roretzi:0.00000136986460755886,((SDSUMY0120_Antrodiaetus_apachecus:0.00933808459132520058,(SDSUMY0633_Antrodieatus_gertschi:0.00000136986460755886,(atypoides_sp_MY1253:0.00459796326811095103,atypoides_sp_AR17:0.00465053430181671182)63:0.00461090243224752082)52:0.00449482369993185662)18:0.00000136986460755886,((SDSUMY1125_Hexura_rothi:0.03556455813881755773,Hexura_picea_MY090:0.00933952007437374374)53:0.00946523611183278969,((((megahexura_sp_MY4378:0.00000136986460755886,SDSUMY4026_Megahexura_fulva:0.00000136986460755886)89:0.02261257801777339163,(euagrus_sp_MY4295:0.19103953066900344893,(hypochilus_sp_H595:0.00000136986460755886,Hypochilus_kastoni_G2519:0.00890907463169205924)98:0.08222127481093519097)32:0.06281337322799573908)18:0.01431005501401719920,(Atypus_karschi_MY4706:0.01789800368297369063,Sphodros_abboti_MY026:0.00576356879230113025)79:0.03216138608752772826)20:0.01104909327022194840,(A_californicus_GMY190:0.02145287581921856424,SDSUMY1467_Aliatypus_gulosus:0.01345164485887311370)79:0.02012691170892177972)13:0.00466997165633976918)17:0.00987488839464395127)24:0.00933020885081391541)98:0.50812100939705906466)83:0.13725976103661152727,Namirea_sp_MY846:0.43913289879381667280);
