# Supplementary material for: Phylogenomic analysis and revised classification of atypoid mygalomorph spiders (Araneae, Mygalomorphae), with notes on arachnid ultraconserved element loci
Source: PeerJ. 2019 May 3;7:e6864. doi: 10.7717/peerj.6864 (PMC6501763; doi:10.7717/peerj.6864)
Supplement: Data S1 [file peerj-07-6864-s006.zip › RAxML_bipartitions.2901.tre]

((Hypochilus_kastoni_G2519:0.43017354208303498764,((SDSUMY0120_Antrodiaetus_apachecus:0.02819729708222274908,SDSUMY1125_Hexura_rothi:0.02635498668406017694)66:0.03241938105027404593,((megahexura_sp_MY4378:0.01736833209795853039,SDSUMY4026_Megahexura_fulva:0.00000127647111347638)73:0.04816242955715503010,(Calommata_signata_MY4703:0.03006162283346388089,Sphodros_rufipes_MY032:0.02759178398873296523)82:0.07899535991603455487)65:0.08263134217914408497)39:0.07390089000451434409)43:0.11691491254572292102,(Bymainiella_sp_MY884:0.07786765451598312571,(SDSUMY0633_Antrodieatus_gertschi:0.00000127647111347638,((atypoides_sp_AR17:0.00462338969126887493,atypoides_sp_MY1253:0.00000127647111347638)92:0.01423128790082575819,((Hexura_picea_MY090:0.01217667927058312637,((Atypus_karschi_MY4706:0.08916367836211393227,SDSUMY1467_Aliatypus_gulosus:0.00460548873425636884)37:0.00544766908497921250,((SDSUMY4589_Hexurella:0.01695397152044865810,Hexurella_sp_MY1104:0.00284413066714130384)82:0.04661633532480969483,(Namirea_sp_MY846:0.04979352081404864183,((calisoga_sp_MY4085:0.01379198536550074738,(hypochilus_sp_H595:0.84929325196065774684,Microhexura_sp_MY4016:0.00000127647111347638)36:0.04607115236143492082)24:0.02310335597489463627,Thelechoris_sp_MY050:0.07002226938304760562)24:0.01816028506855526733)52:0.22056875586571028647)28:0.03173836650063534270)6:0.00000127647111347638)21:0.00976575951116172812,(A_hadros_MY459:0.00589822879202189093,SDSUMY4700_Antrodiaetus_roretzi:0.00508781349037888946)22:0.00000127647111347638)7:0.00457734218076460888)7:0.00407711544952527993)100:0.72933381930429630469)28:0.03364328193140821849,euagrus_sp_MY4295:0.02637397081224857748);
