# Supplementary material for: Phylogenomic analysis and revised classification of atypoid mygalomorph spiders (Araneae, Mygalomorphae), with notes on arachnid ultraconserved element loci
Source: PeerJ. 2019 May 3;7:e6864. doi: 10.7717/peerj.6864 (PMC6501763; doi:10.7717/peerj.6864)
Supplement: Data S1 [file peerj-07-6864-s006.zip › RAxML_bipartitions.2919.tre]

((SDSUMY1467_Aliatypus_gulosus:0.04077985324500556924,(Hexura_picea_MY090:0.04268868294645244976,(((atypoides_sp_AR17:0.00720153069399209929,atypoides_sp_MY1253:0.00570226261964834960)86:0.04248059864155864784,((calisoga_sp_MY4085:0.08798542454204040519,((euagrus_sp_MY4295:0.13261646385505113099,(Namirea_sp_MY846:0.00000173424694851507,(hypochilus_sp_H595:0.36745466487574962589,(SDSUMY1125_Hexura_rothi:0.48845734915131266973,Hypochilus_kastoni_G2519:0.61935372324206050543)100:1.93450759269507943650)40:0.00166889230310497834)43:0.09308644511658240028)37:0.07636130884502598248,(Microhexura_sp_MY4016:0.10357692588123791622,Bymainiella_sp_MY884:0.05658171071690504955)45:0.02634304427261456930)18:0.03426272916459547485)80:0.22452831814518200981,SDSUMY0633_Antrodieatus_gertschi:0.00180276795845293793)19:0.02366822050446257611)24:0.00535309110672688680,SDSUMY4700_Antrodiaetus_roretzi:0.02035603874200163366)16:0.00619883826752318842)24:0.01374590131130882208)26:0.04726158301346391338,(Sphodros_rufipes_MY032:0.04113093077760911209,(Atypus_karschi_MY4706:0.07544984473828987570,(((Hexurella_sp_MY1104:0.00000173424694851507,SDSUMY4589_Hexurella:0.04046804071948744558)100:0.28847693795001472239,SDSUMY4026_Megahexura_fulva:0.00000173424694851507)16:0.00451443968843551029,megahexura_sp_MY4378:0.00000173424694851507)31:0.07060143779593543167)14:0.00779479638425854913)16:0.02451997632064726110,Calommata_signata_MY4703:0.08013210622628542945);
