# Supplementary material for: Phylogenomic analysis and revised classification of atypoid mygalomorph spiders (Araneae, Mygalomorphae), with notes on arachnid ultraconserved element loci
Source: PeerJ. 2019 May 3;7:e6864. doi: 10.7717/peerj.6864 (PMC6501763; doi:10.7717/peerj.6864)
Supplement: Data S1 [file peerj-07-6864-s006.zip › RAxML_bipartitions.3169.tre]

(Hypochilus_kastoni_G2519:0.00000436717181177026,(((Atypus_karschi_MY4706:0.12461510230726326187,(Calommata_signata_MY4703:0.11408880410617132373,((A_hadros_MY459:0.01410009512537538021,SDSUMY4700_Antrodiaetus_roretzi:0.00000436717181177026)96:0.00617217495829307933,(Hexurella_sp_MY1104:0.04483652704292379054,SDSUMY4589_Hexurella:0.00535000678536731201)77:0.20090944715535358212)26:0.06056267198763073956)13:0.02173007766634883764)11:0.04822058455321939774,SDSUMY4026_Megahexura_fulva:0.04915693589076102626)51:0.16371151231603409126,((Bymainiella_sp_MY884:0.06461970040770440016,(Namirea_sp_MY846:0.08026936538609974470,euagrus_sp_MY4295:0.12089327053157096492)42:0.10578644085139868314)58:0.05355096326018526226,(calisoga_sp_MY4085:0.47046987713891974536,(SDSUMY1467_Aliatypus_gulosus:0.00000436717181177026,(Microhexura_sp_MY4016:0.28292197455512091420,(megahexura_sp_MY4378:0.19423049683023710377,(A_californicus_GMY190:0.01292168946680298178,(((SDSUMY0633_Antrodieatus_gertschi:0.01639709193250955821,SDSUMY0120_Antrodiaetus_apachecus:0.00000436717181177026)74:0.00572545308101133927,(atypoides_sp_AR17:0.00000436717181177026,atypoides_sp_MY1253:0.00671726981998107490)100:0.06119356671776388090)63:0.03401436852544086759,(Hexura_picea_MY090:0.06014220762070394966,SDSUMY1125_Hexura_rothi:0.01946612717920340185)62:0.03843039250949200486)35:0.01751495714223371206)6:0.00000436717181177026)20:0.01241006380391146066)29:0.00243612680272316902)47:0.08011187898325336509)84:0.37283497588437852777)42:0.12979792999532027697)100:0.24862417420033522397,hypochilus_sp_H595:0.03437760945378540156);
