# Supplementary material for: Phylogenomic analysis and revised classification of atypoid mygalomorph spiders (Araneae, Mygalomorphae), with notes on arachnid ultraconserved element loci
Source: PeerJ. 2019 May 3;7:e6864. doi: 10.7717/peerj.6864 (PMC6501763; doi:10.7717/peerj.6864)
Supplement: Data S1 [file peerj-07-6864-s006.zip › RAxML_bipartitions.3194.tre]

(Atypus_karschi_MY4706:0.00000208184191863553,((((Namirea_sp_MY846:0.00000208184191863553,(hypochilus_sp_H595:0.51123663574878819293,((SDSUMY4026_Megahexura_fulva:0.00652637731199455246,megahexura_sp_MY4378:0.00229172016118320103)91:0.28962975606938273776,SDSUMY1125_Hexura_rothi:0.08555277887723845842)64:0.15196660896349581393)54:0.25605370209686423300)100:1.80102834742703010740,(SDSUMY1467_Aliatypus_gulosus:0.01956714129556974893,A_californicus_GMY190:0.02984007913009188023)76:0.06081038175390000161)23:0.00043168800705352866,(((((Hexura_picea_MY090:0.10593336259026635282,A_hadros_MY459:0.01011788868520722279)34:0.02220051019782050966,SDSUMY4700_Antrodiaetus_roretzi:0.05092781930420495901)25:0.01920031486955601011,SDSUMY0633_Antrodieatus_gertschi:0.01271021970037701163)23:0.01563694337361512879,(atypoides_sp_MY1253:0.00000208184191863553,atypoides_sp_AR17:0.00462962327518835152)93:0.01544013620630406425)19:0.01708978419262015269,SDSUMY0120_Antrodiaetus_apachecus:0.06737314380575189221)50:0.03377826010679351593)47:0.11226997582397564568,(calisoga_sp_MY4085:0.18126786775338962765,(Bymainiella_sp_MY884:0.05778902513409689412,Hypochilus_kastoni_G2519:0.68199357254843206988)60:0.26288226366230926789)60:0.20565746514638694187)88:0.14976762316151254195,Sphodros_rufipes_MY032:0.05884204350689636875);
