# Supplementary material for: Phylogenomic analysis and revised classification of atypoid mygalomorph spiders (Araneae, Mygalomorphae), with notes on arachnid ultraconserved element loci
Source: PeerJ. 2019 May 3;7:e6864. doi: 10.7717/peerj.6864 (PMC6501763; doi:10.7717/peerj.6864)
Supplement: Data S1 [file peerj-07-6864-s006.zip › RAxML_bipartitions.3257.tre]

(Namirea_sp_MY846:0.23958147537957760753,(((hypochilus_sp_H595:0.06971700371974169641,Hypochilus_kastoni_G2519:0.00000185870714484427)90:0.21232765586882149100,Microhexura_sp_MY4016:0.34526213221062301839)18:0.07747240058009298436,((((Atypus_karschi_MY4706:0.06232599985934296483,(Sphodros_rufipes_MY032:0.00000185870714484427,Sphodros_abboti_MY026:0.00000185870714484427)69:0.00000185870714484427)73:0.00000185870714484427,euagrus_sp_MY4295:16.08036925784108817084)14:0.11136652120668506794,megahexura_sp_MY4378:0.22996391212149128180)4:0.07333654715036060090,(A_californicus_GMY190:0.04002639077769554188,(((Hexura_picea_MY090:0.08035661778625526053,(SDSUMY4589_Hexurella:0.07151211892956545191,Hexurella_sp_MY1104:0.04193835834859876988)96:0.39072419079153108967)36:0.16100186404093261294,SDSUMY1125_Hexura_rothi:0.06750818194605463785)26:0.15328665657767850949,((((((SDSUMY0120_Antrodiaetus_apachecus:1.42419183001668758770,(SDSUMY1467_Aliatypus_gulosus:0.24197319165173855615,SDSUMY4700_Antrodiaetus_roretzi:0.00000185870714484427)72:0.67708385484915190045)53:2.18634707209559797647,Thelechoris_sp_MY050:0.00000185870714484427)5:0.42376255334132456598,(atypoides_sp_AR17:0.00702608640139998439,atypoides_sp_MY1253:0.00000185870714484427)85:0.00000185870714484427)1:0.03004124637807499554,Calommata_signata_MY4703:0.24748132112165072138)0:0.00000185870714484427,A_hadros_MY459:0.00000185870714484427)0:0.00419478376807587167,SDSUMY0633_Antrodieatus_gertschi:0.14038572896259113310)0:0.02052681286161125301)1:0.00724735452076451150)2:0.04005497473211466763)17:0.27322299390092708027)52:0.20881849217146167264,calisoga_sp_MY4085:0.47003660723002865796);
