# Supplementary material for: Phylogenomic analysis and revised classification of atypoid mygalomorph spiders (Araneae, Mygalomorphae), with notes on arachnid ultraconserved element loci
Source: PeerJ. 2019 May 3;7:e6864. doi: 10.7717/peerj.6864 (PMC6501763; doi:10.7717/peerj.6864)
Supplement: Data S1 [file peerj-07-6864-s006.zip › RAxML_bipartitions.3267.tre]

((((Calommata_signata_MY4703:0.12665968051495246627,(((SDSUMY4589_Hexurella:0.03912427801799034377,Hexurella_sp_MY1104:0.00000078653535853727)100:1.49960533539647178358,Atypus_karschi_MY4706:0.00000078653535853727)7:0.02246451925745623912,(Sphodros_rufipes_MY032:0.00000078653535853727,Sphodros_abboti_MY026:0.00000078653535853727)98:0.05250176851341895046)6:0.07390158185778256117)8:0.06121813263491572565,(((SDSUMY0633_Antrodieatus_gertschi:0.00000078653535853727,(SDSUMY1125_Hexura_rothi:0.07810647446632494606,SDSUMY0120_Antrodiaetus_apachecus:0.02646908016142539288)60:0.03691060408927455960)100:2.01568678026576320050,(SDSUMY4026_Megahexura_fulva:0.02159291739190519893,megahexura_sp_MY4378:0.00000078653535853727)86:0.07714129577487173484)12:0.00000078653535853727,(((Hypochilus_kastoni_G2519:0.00000078653535853727,hypochilus_sp_H595:0.00000078653535853727)97:0.36797293505716899276,((Bymainiella_sp_MY884:0.06547582168354096344,(euagrus_sp_MY4295:0.07415412271101250175,Microhexura_sp_MY4016:0.11486521145331808624)78:0.08427599777344374488)46:0.05562765903342289930,calisoga_sp_MY4085:0.13073112825472321674)46:0.05499492263375403006)11:0.05437532030200022126,Namirea_sp_MY846:0.19356763246080438412)27:0.11018819254805045649)12:0.05840807918341234251)62:0.06633808991634203289,(((atypoides_sp_MY1253:0.00000078653535853727,atypoides_sp_AR17:0.00436624986495183845)87:0.02312315091015876983,A_hadros_MY459:0.04525376951854733626)44:0.00265323697992941908,SDSUMY4700_Antrodiaetus_roretzi:0.01986124443878157023)36:0.02097123425179280021)56:0.02240413977980133114,(A_californicus_GMY190:0.01621934491508890061,SDSUMY1467_Aliatypus_gulosus:0.01584093970749077263)86:0.04282651928043035294,Hexura_picea_MY090:0.07182123757035785427);
