# Supplementary material for: Phylogenomic analysis and revised classification of atypoid mygalomorph spiders (Araneae, Mygalomorphae), with notes on arachnid ultraconserved element loci
Source: PeerJ. 2019 May 3;7:e6864. doi: 10.7717/peerj.6864 (PMC6501763; doi:10.7717/peerj.6864)
Supplement: Data S1 [file peerj-07-6864-s006.zip › RAxML_bipartitions.3328.tre]

((A_hadros_MY459:0.03600110605536097075,((SDSUMY0633_Antrodieatus_gertschi:0.04864782437477569582,(atypoides_sp_AR17:0.00452062169692707405,atypoides_sp_MY1253:0.00000165512944211778)99:0.02259665174942095470)28:0.00000165512944211778,(SDSUMY4700_Antrodiaetus_roretzi:0.03718083771824327866,SDSUMY0120_Antrodiaetus_apachecus:0.01787859087648307685)37:0.01099899016584224114)20:0.00392454524779982904)20:0.02235653686781605837,((Atypus_karschi_MY4706:0.04156185770406290586,(Sphodros_abboti_MY026:0.00000165512944211778,Sphodros_rufipes_MY032:0.00000165512944211778)99:0.01331972129281305296)96:0.15678174050511348159,((((Calommata_signata_MY4703:0.00000165512944211778,SDSUMY1125_Hexura_rothi:0.00000165512944211778)27:0.12162265285015982919,((euagrus_sp_MY4295:0.11304015535265431180,(calisoga_sp_MY4085:0.10788089670902881179,(hypochilus_sp_H595:0.89948759660994714871,Namirea_sp_MY846:0.12929354369928428015)15:0.04006858675268090697)11:0.04379839115928803317)28:0.14044030149655220563,(Hexurella_sp_MY1104:0.07203281462242880351,SDSUMY4589_Hexurella:0.00000165512944211778)100:0.21101816203290521545)16:0.05553379965027006870)9:0.03408881509417743122,(SDSUMY4026_Megahexura_fulva:0.01269917202328530760,megahexura_sp_MY4378:0.00645646810901948694)98:0.13310942285269233842)1:0.03656971441416793228,(A_californicus_GMY190:0.02479460347959306504,SDSUMY1467_Aliatypus_gulosus:0.05490589855342500186)91:0.05374225904083526628)9:0.01782705752172183966)9:0.00000165512944211778,Hexura_picea_MY090:0.31257391876031398459);
