# Supplementary material for: Phylogenomic analysis and revised classification of atypoid mygalomorph spiders (Araneae, Mygalomorphae), with notes on arachnid ultraconserved element loci
Source: PeerJ. 2019 May 3;7:e6864. doi: 10.7717/peerj.6864 (PMC6501763; doi:10.7717/peerj.6864)
Supplement: Data S1 [file peerj-07-6864-s006.zip › RAxML_bipartitions.3332.tre]

((SDSUMY0633_Antrodieatus_gertschi:0.03793409553232546250,(((hypochilus_sp_H595:2.16261656861923068362,(SDSUMY1467_Aliatypus_gulosus:0.07869742226272216645,A_hadros_MY459:0.14064537771950641476)100:9.66721572928098105137)21:0.00000099251148955628,SDSUMY4700_Antrodiaetus_roretzi:0.00000099251148955628)21:0.04482461943885575339,(atypoides_sp_AR17:0.00808803771731058871,atypoides_sp_MY1253:0.00000099251148955628)95:0.06557969008365326091)11:0.00290139305263678289)1:0.00000099251148955628,((Hexura_picea_MY090:0.04583972103160745964,((SDSUMY4026_Megahexura_fulva:0.00000099251148955628,megahexura_sp_MY4378:0.00000099251148955628)98:0.16854886491011278338,(((Atypus_karschi_MY4706:0.02005505827284643355,Sphodros_rufipes_MY032:0.01669865066695557648)92:0.10585361801775604318,Calommata_signata_MY4703:0.09000103504198520010)38:0.08589671040728351359,(((calisoga_sp_MY4085:0.06591000617475382961,(Microhexura_sp_MY4016:0.24380517679550181565,(Bymainiella_sp_MY884:0.12516151371192654751,euagrus_sp_MY4295:0.09546901526771890689)27:0.00000099251148955628)14:0.08086084290047819423)12:0.05614420211927921567,(Namirea_sp_MY846:0.05851318645347877018,(Hypochilus_kastoni_G2519:0.63241592234164467623,Thelechoris_sp_MY050:0.05418204307176681389)38:0.12807091022838923422)14:0.06524648407682345774)14:0.08069819154586120591,(Hexurella_sp_MY1104:0.02142284068861624244,SDSUMY4589_Hexurella:0.02983649889811879410)94:0.16782667333988707248)11:0.03470116764078945426)10:0.04803458339687947248)13:0.02551157164884728171)10:0.02943738703282958863,(A_californicus_GMY190:0.04903958573270526811,SDSUMY1125_Hexura_rothi:0.02605536243800837468)27:0.01283652686939498223)4:0.01256979048369085035,SDSUMY0120_Antrodiaetus_apachecus:0.01757055986671869630);
