# Supplementary material for: Phylogenomic analysis and revised classification of atypoid mygalomorph spiders (Araneae, Mygalomorphae), with notes on arachnid ultraconserved element loci
Source: PeerJ. 2019 May 3;7:e6864. doi: 10.7717/peerj.6864 (PMC6501763; doi:10.7717/peerj.6864)
Supplement: Data S1 [file peerj-07-6864-s006.zip › RAxML_bipartitions.3368.tre]

(A_californicus_GMY190:0.00333606864926684100,(((A_hadros_MY459:0.00978754241710847253,atypoides_sp_MY1253:0.00000124382191805932)50:0.00481891318599430435,((SDSUMY0633_Antrodieatus_gertschi:0.00576514180694204671,atypoides_sp_AR17:0.01155156181332314680)22:0.00000124382191805932,SDSUMY4700_Antrodiaetus_roretzi:0.01474748956351011088)10:0.00000124382191805932)63:0.01005649386845080921,(((((Sphodros_rufipes_MY032:0.00000124382191805932,Sphodros_abboti_MY026:0.01469617909120791467)95:0.02222712315005837339,Atypus_karschi_MY4706:0.02090807896826957571)82:0.03598896405817398475,Calommata_signata_MY4703:0.08421426871890394517)28:0.02022609345668850353,((megahexura_sp_MY4378:0.00000124382191805932,SDSUMY4026_Megahexura_fulva:0.00299863703352200783)100:0.03917772102884478636,((Hypochilus_kastoni_G2519:0.35520898058398353569,Hexurella_sp_MY1104:0.19663520745185261718)76:0.11438947452342823619,(Bymainiella_sp_MY884:0.00000124382191805932,(calisoga_sp_MY4085:0.06290590053064082365,(Microhexura_sp_MY4016:0.22125266571125420945,euagrus_sp_MY4295:0.07059679624211923077)65:0.07833244922207201200)66:0.12606283939988477405)100:0.45472789740362790090)33:0.05412522222215788992)14:0.00000124382191805932)98:0.05054892427939430138,(SDSUMY1125_Hexura_rothi:0.00990120593519980621,Hexura_picea_MY090:0.01004096835833769887)73:0.00970055610574968412)47:0.00319607705527026912)81:0.03226061013343348854,SDSUMY1467_Aliatypus_gulosus:0.00625354116938825390);
