# Supplementary material for: Phylogenomic analysis and revised classification of atypoid mygalomorph spiders (Araneae, Mygalomorphae), with notes on arachnid ultraconserved element loci
Source: PeerJ. 2019 May 3;7:e6864. doi: 10.7717/peerj.6864 (PMC6501763; doi:10.7717/peerj.6864)
Supplement: Data S1 [file peerj-07-6864-s006.zip › RAxML_bipartitions.3478.tre]

(A_californicus_GMY190:0.04305520007695693568,((SDSUMY1467_Aliatypus_gulosus:0.02559219008625323449,Hexura_picea_MY090:0.03114761296055728115)29:0.00000226891454438358,((((((atypoides_sp_AR17:0.36851579961296376808,Microhexura_sp_MY4016:0.00000226891454438358)96:0.05826163952773914800,SDSUMY4589_Hexurella:0.00000226891454438358)100:1.40639482061802945090,Thelechoris_sp_MY050:0.25132337689943567982)14:0.00684629895657485298,(SDSUMY4026_Megahexura_fulva:0.01244865629944524182,megahexura_sp_MY4378:0.00000226891454438358)94:0.12412665646287630861)10:0.03141737188575580153,(((calisoga_sp_MY4085:0.04763143884523507454,(Namirea_sp_MY846:0.13415667340144585284,euagrus_sp_MY4295:0.07528999397177275898)61:0.07113738468247013391)35:0.08168212471408625719,((Hexurella_sp_MY1104:0.00000226891454438358,Calommata_signata_MY4703:0.06576868551760424453)38:0.18176821018947789121,(Hypochilus_kastoni_G2519:0.10286246972488433116,hypochilus_sp_H595:0.04774071174674662105)85:0.15062813266114127853)36:0.08496043368721072075)0:0.00000226891454438358,(Sphodros_rufipes_MY032:0.00000226891454438358,Atypus_karschi_MY4706:0.06254426645864140377)90:0.10427023485585991402)3:0.01278081290190112920)33:0.08438254942767127453,(SDSUMY0633_Antrodieatus_gertschi:0.06270540560954425413,(A_hadros_MY459:0.03968603203212905245,(atypoides_sp_MY1253:0.02100993129764950479,(SDSUMY0120_Antrodiaetus_apachecus:0.01796314765841075523,SDSUMY4700_Antrodiaetus_roretzi:0.03878310768816151111)45:0.01074991391433750311)14:0.00000226891454438358)23:0.00000226891454438358)17:0.00551673892934993661)25:0.01461174544801421664)14:0.00000226891454438358,SDSUMY1125_Hexura_rothi:0.05117345290173967720);
