# Supplementary material for: Phylogenomic analysis and revised classification of atypoid mygalomorph spiders (Araneae, Mygalomorphae), with notes on arachnid ultraconserved element loci
Source: PeerJ. 2019 May 3;7:e6864. doi: 10.7717/peerj.6864 (PMC6501763; doi:10.7717/peerj.6864)
Supplement: Data S1 [file peerj-07-6864-s006.zip › RAxML_bipartitions.3554.tre]

(A_californicus_GMY190:0.02972527779349482674,((((((atypoides_sp_AR17:0.01800991032018719670,SDSUMY0633_Antrodieatus_gertschi:0.01749662968431693957)93:0.01934714083219633493,SDSUMY4700_Antrodiaetus_roretzi:0.01884955224972499968)88:0.05824793749501947643,SDSUMY1125_Hexura_rothi:0.05778651179428653112)45:0.05432813964683982921,((Atypus_karschi_MY4706:0.06031394343260990804,((hypochilus_sp_H595:0.01840482877663794647,Hypochilus_kastoni_G2519:0.04116808177613729552)100:0.26765721978314549467,((Sphodros_rufipes_MY032:0.00000116007658173951,((Calommata_signata_MY4703:0.08063367165408327764,Sphodros_abboti_MY026:0.12313684075824288255)40:0.01307869877720279315,Microhexura_sp_MY4016:0.56340664804754880812)45:0.35628618467639383560)100:3.12946663076191455843,(Hexurella_sp_MY1104:0.00204491398081009653,SDSUMY4589_Hexurella:0.03140535884852971998)100:0.17650590084504047539)5:0.00000116007658173951)9:0.05433203468178009199)8:0.04516094007633486562,((euagrus_sp_MY4295:0.05888289082587128132,((Bymainiella_sp_MY884:0.04129441960271117151,Namirea_sp_MY846:0.13283636589458441835)67:0.04867762800138693974,calisoga_sp_MY4085:0.13159386534520661760)47:0.07738873596686264567)95:0.22037754035252749008,megahexura_sp_MY4378:0.08208601908302008698)48:0.04775102995546696288)7:0.01829323672502153678)37:0.04391237941686193524,SDSUMY4026_Megahexura_fulva:0.14054823118758200118)62:0.10145734219131723186,(((atypoides_sp_MY1253:0.04449735764888711198,A_hadros_MY459:0.00000116007658173951)42:0.01675580265058009000,SDSUMY0120_Antrodiaetus_apachecus:0.02399261255633411763)56:0.01390047601166128320,Hexura_picea_MY090:0.09655205627192056661)43:0.02621386941264290671)100:0.10312478801649210824,SDSUMY1467_Aliatypus_gulosus:0.05339576130740641274);
