# Supplementary material for: Phylogenomic analysis and revised classification of atypoid mygalomorph spiders (Araneae, Mygalomorphae), with notes on arachnid ultraconserved element loci
Source: PeerJ. 2019 May 3;7:e6864. doi: 10.7717/peerj.6864 (PMC6501763; doi:10.7717/peerj.6864)
Supplement: Data S1 [file peerj-07-6864-s006.zip › RAxML_bipartitions.361.tre]

(A_californicus_GMY190:0.02592342320705623773,(SDSUMY0120_Antrodiaetus_apachecus:0.00248689233254637205,(euagrus_sp_MY4295:0.23392013965703217782,(((Thelechoris_sp_MY050:0.05645943123731024527,((Hypochilus_kastoni_G2519:0.00000107899937188873,hypochilus_sp_H595:0.07591983650661500438)93:0.29713795183210472972,(Bymainiella_sp_MY884:0.06005760427646515687,(Namirea_sp_MY846:0.17848175170703711734,calisoga_sp_MY4085:0.05491670577734364400)42:0.03188551757377048462)34:0.04168086314381716506)18:0.02260969383477959629)39:0.06744541982555600501,(((megahexura_sp_MY4378:0.01048014554176378288,SDSUMY4026_Megahexura_fulva:0.00000107899937188873)74:0.02484896656273522311,((Atypus_karschi_MY4706:0.04897912239154823821,((((atypoides_sp_AR17:0.00963268682123641362,atypoides_sp_MY1253:0.00000107899937188873)77:0.01980742168119271548,(SDSUMY4700_Antrodiaetus_roretzi:0.02370249152036064955,SDSUMY0633_Antrodieatus_gertschi:0.01070814413435530223)54:0.00345917319477529470)56:0.01315749360781733046,(SDSUMY1125_Hexura_rothi:0.02947093055820323645,Hexura_picea_MY090:0.00787005663322436037)41:0.00344912978746797971)43:0.01023617679793072457,SDSUMY1467_Aliatypus_gulosus:0.02441480546929565218)53:0.04026475124386529741)28:0.01946524035784956419,Calommata_signata_MY4703:0.09534524811894663776)28:0.02954078884892191378)47:0.04009818443673678762,SDSUMY4589_Hexurella:0.21684713991706350278)82:0.06369685252768571282)100:0.33608210407530642039,Hexurella_sp_MY1104:0.05819793818042730271)58:0.09899932625932818253)51:0.04323660988687740708)53:0.02314451126777376799,A_hadros_MY459:0.00884381796658561224);
