# Supplementary material for: Phylogenomic analysis and revised classification of atypoid mygalomorph spiders (Araneae, Mygalomorphae), with notes on arachnid ultraconserved element loci
Source: PeerJ. 2019 May 3;7:e6864. doi: 10.7717/peerj.6864 (PMC6501763; doi:10.7717/peerj.6864)
Supplement: Data S1 [file peerj-07-6864-s006.zip › RAxML_bipartitions.3695.tre]

(SDSUMY1125_Hexura_rothi:0.04641307763043048262,(A_californicus_GMY190:0.08104485291997827467,(((((SDSUMY4589_Hexurella:0.34311461952494270999,(calisoga_sp_MY4085:0.11434412104882239747,((hypochilus_sp_H595:0.00111672290590496314,Hypochilus_kastoni_G2519:0.05506960622520644388)95:0.14756568711577366937,euagrus_sp_MY4295:0.10232498982672851018)90:0.18518057110438529422)42:0.09658842789168990695)31:0.07828865819156989592,(SDSUMY4026_Megahexura_fulva:0.28162902464827921367,(Calommata_signata_MY4703:0.16916708321295811923,(Atypus_karschi_MY4706:0.04655169315853793788,(Sphodros_abboti_MY026:0.00000150595352641784,Sphodros_rufipes_MY032:0.00000150595352641784)95:0.00000150595352641784)95:0.13762094965419066628)76:0.10621604070647543139)22:0.04586744162542576858)19:0.11617313004334058057,SDSUMY0633_Antrodieatus_gertschi:0.01746998219457321019)6:0.00469171911971178607,(atypoides_sp_MY1253:0.01510116703322371412,atypoides_sp_AR17:0.00940397566673190077)91:0.04668983575256024920)7:0.00622773133608265934,(SDSUMY4700_Antrodiaetus_roretzi:0.03485111610632794094,((Hexurella_sp_MY1104:0.05187876064474527399,Microhexura_sp_MY4016:0.00611070784998422878)100:3.03172281380471009271,SDSUMY0120_Antrodiaetus_apachecus:0.00000150595352641784)34:0.04584960733791873522)5:0.00143839748730827631)13:0.01008358658749325745)63:0.03210689107856772723,Hexura_picea_MY090:0.10522667232805088533);
