# Supplementary material for: Phylogenomic analysis and revised classification of atypoid mygalomorph spiders (Araneae, Mygalomorphae), with notes on arachnid ultraconserved element loci
Source: PeerJ. 2019 May 3;7:e6864. doi: 10.7717/peerj.6864 (PMC6501763; doi:10.7717/peerj.6864)
Supplement: Data S1 [file peerj-07-6864-s006.zip › RAxML_bipartitions.4050.tre]

((((((Sphodros_rufipes_MY032:0.16771419803250250946,(Calommata_signata_MY4703:0.00000302416471102651,(SDSUMY1467_Aliatypus_gulosus:0.00000302416471102651,SDSUMY1125_Hexura_rothi:0.09153551449267786910)96:0.17916186428206287706)97:0.62891237089745244404)95:0.65492536981739302160,(Microhexura_sp_MY4016:0.04009067723515631620,(calisoga_sp_MY4085:0.16975280416839672037,((Hypochilus_kastoni_G2519:0.34356655641782862798,Namirea_sp_MY846:0.00000302416471102651)52:0.12266845781130392146,(Bymainiella_sp_MY884:0.05224830311799152915,((Hexurella_sp_MY1104:0.05019254226816605158,((((Hexura_picea_MY090:0.06457441374012648505,A_hadros_MY459:0.05231753543481471036)28:0.00000302416471102651,(atypoides_sp_AR17:0.00000302416471102651,atypoides_sp_MY1253:0.00652730189593212027)93:0.01366713542741757742)18:0.00688716434874563944,SDSUMY4700_Antrodiaetus_roretzi:0.00000302416471102651)41:0.05809616833353492549,(SDSUMY4026_Megahexura_fulva:0.00000302416471102651,megahexura_sp_MY4378:0.01673519907274559002)98:0.07246792790068831702)23:0.10834649069042757985)19:0.23815982526701567901,euagrus_sp_MY4295:0.05283892375912523087)2:0.02505639025615403331)1:0.02974122093163724528)2:0.00754221973099406754)9:0.12043995724301191641)23:0.07078034391743540099)41:0.05240715153210011995,CJG3438_Mecicobothrium_thorelli:0.29006880586707572967)77:0.56309725553611855720,SDSUMY4589_Hexurella:0.08896110509884309903)18:0.19176076760524549125,SDSUMY0633_Antrodieatus_gertschi:0.06120996953611600871)9:0.04034903261565484650,((Atypus_karschi_MY4706:0.00000302416471102651,Sphodros_abboti_MY026:0.04738180793995915019)92:0.22971186580622876550,(A_californicus_GMY190:0.00000302416471102651,hypochilus_sp_H595:0.37100356668844075569)45:0.06539088189832108211)11:0.05815399223820221647,SDSUMY0120_Antrodiaetus_apachecus:0.00000302416471102651);
