# Supplementary material for: Phylogenomic analysis and revised classification of atypoid mygalomorph spiders (Araneae, Mygalomorphae), with notes on arachnid ultraconserved element loci
Source: PeerJ. 2019 May 3;7:e6864. doi: 10.7717/peerj.6864 (PMC6501763; doi:10.7717/peerj.6864)
Supplement: Data S1 [file peerj-07-6864-s006.zip › RAxML_bipartitions.4095.tre]

(SDSUMY4589_Hexurella:0.27516778086194343400,(((Atypus_karschi_MY4706:0.04503861271460476989,(Sphodros_rufipes_MY032:0.00000040593979441679,Sphodros_abboti_MY026:0.02038537034157303363)99:0.03571879428500256831)95:0.10481231266241933242,(((Hexurella_sp_MY1104:0.37454854687244865108,SDSUMY1125_Hexura_rothi:0.03234442747782146493)43:0.02737355363516896442,((SDSUMY4700_Antrodiaetus_roretzi:0.08754983516987067949,atypoides_sp_MY1253:0.00000040593979441679)46:0.02728124390500336061,(SDSUMY1467_Aliatypus_gulosus:0.05487379575900782486,SDSUMY4026_Megahexura_fulva:0.18345297809947819223)46:0.02099816309673107825)10:0.00000040593979441679)77:0.21195292319864136865,((Namirea_sp_MY846:0.09562353561653114120,calisoga_sp_MY4085:0.30111831009219841571)89:0.26319959877160303829,Thelechoris_sp_MY050:0.27011959909669158719)51:0.04283460424416380558)96:0.27647430817739171438)13:0.03341404303541703480,((euagrus_sp_MY4295:0.05667017596140526414,(Bymainiella_sp_MY884:0.01484352661048625108,((hypochilus_sp_H595:0.00000040593979441679,Hypochilus_kastoni_G2519:0.15457631270053723282)97:0.23631593312860121880,Microhexura_sp_MY4016:0.07745054968000635032)33:0.04875352645511512456)12:0.03869724499655613492)24:0.08883659491979620237,((megahexura_sp_MY4378:0.07500682702777650146,Hexura_picea_MY090:0.01119072406478978550)67:0.01807065255238024179,(A_californicus_GMY190:0.02709617931197972479,(SDSUMY0120_Antrodiaetus_apachecus:0.02130135982902647829,(A_hadros_MY459:0.00000040593979441679,(atypoides_sp_AR17:0.02017569714593726513,SDSUMY0633_Antrodieatus_gertschi:0.02127987069752841284)61:0.01101060666053297991)64:0.01165542132430288404)64:0.01307147074002559112)57:0.02701893589532235185)46:0.01774228533000159203)9:0.02765479994010029002)27:0.04684994246139344981,Calommata_signata_MY4703:0.19469456072059604379);
