# Supplementary material for: Phylogenomic analysis and revised classification of atypoid mygalomorph spiders (Araneae, Mygalomorphae), with notes on arachnid ultraconserved element loci
Source: PeerJ. 2019 May 3;7:e6864. doi: 10.7717/peerj.6864 (PMC6501763; doi:10.7717/peerj.6864)
Supplement: Data S1 [file peerj-07-6864-s006.zip › RAxML_bipartitions.4192.tre]

(Hexura_picea_MY090:0.05724550686253408738,((A_hadros_MY459:0.04007845384672324707,(((SDSUMY0120_Antrodiaetus_apachecus:0.05865121823621894520,((((((SDSUMY4589_Hexurella:0.04187978079066922293,Hexurella_sp_MY1104:0.00000166825737472444)100:0.42262067916797152467,Thelechoris_sp_MY050:0.17582321040647200250)44:0.15090378073353760691,Atypus_karschi_MY4706:0.00000166825737472444)24:0.07955618053316786120,(Sphodros_rufipes_MY032:0.00000166825737472444,Sphodros_abboti_MY026:0.00000166825737472444)100:0.07092485046296376217)34:0.26270763656431850297,((SDSUMY4026_Megahexura_fulva:0.00000166825737472444,megahexura_sp_MY4378:0.01818537511518274891)96:0.26920106486290562575,(Calommata_signata_MY4703:0.35500675827432370824,(((Namirea_sp_MY846:0.27458941268260400603,(euagrus_sp_MY4295:0.36632182073354796481,calisoga_sp_MY4085:0.23463266619754932774)24:0.01197569369984356237)29:0.02962833613407999181,Bymainiella_sp_MY884:0.20548569429488369731)43:0.06476280944792177363,Microhexura_sp_MY4016:0.16916346515272723261)61:0.24271382876580227528)12:0.01866242855196962452)15:0.06794931406498358473)47:0.07347530122025154597,(atypoides_sp_MY1253:0.01490309139518184410,atypoides_sp_AR17:0.00000166825737472444)80:0.03337086457898123110)20:0.00000166825737472444)33:0.00627319973345287323,SDSUMY4700_Antrodiaetus_roretzi:0.02341130332452061660)7:0.00000166825737472444,SDSUMY0633_Antrodieatus_gertschi:0.01880716148616165539)14:0.01942944056705646003)14:0.00889558097990497676,(A_californicus_GMY190:0.00000166825737472444,SDSUMY1467_Aliatypus_gulosus:0.02732316725274957017)82:0.04887093358406357363)54:0.04902224566311695619,SDSUMY1125_Hexura_rothi:0.17954566736697835649);
