# Supplementary material for: Phylogenomic analysis and revised classification of atypoid mygalomorph spiders (Araneae, Mygalomorphae), with notes on arachnid ultraconserved element loci
Source: PeerJ. 2019 May 3;7:e6864. doi: 10.7717/peerj.6864 (PMC6501763; doi:10.7717/peerj.6864)
Supplement: Data S1 [file peerj-07-6864-s006.zip › RAxML_bipartitions.4213.tre]

(SDSUMY0633_Antrodieatus_gertschi:0.00000125743564111111,(SDSUMY0120_Antrodiaetus_apachecus:0.00000125743564111111,(((Calommata_signata_MY4703:0.00000125743564111111,(Atypus_karschi_MY4706:0.00000125743564111111,Sphodros_rufipes_MY032:0.00000125743564111111)83:0.03491303654856822009)67:0.02229865568225432998,(Hexurella_sp_MY1104:0.07954619712856336733,SDSUMY1125_Hexura_rothi:0.00000125743564111111)53:0.03555559954951120760)37:0.00000125743564111111,(A_californicus_GMY190:0.00000125743564111111,(((calisoga_sp_MY4085:0.01786257041167775214,((Bymainiella_sp_MY884:0.07401999736464998092,(Namirea_sp_MY846:0.01353083260422194289,euagrus_sp_MY4295:0.07084078191540260638)41:0.01803967678612465597)23:0.00937897959098737966,Microhexura_sp_MY4016:0.13134034168861510872)28:0.03883328779693045324)40:0.10300614162031400400,(((hypochilus_sp_H595:0.09101543171931153475,Hypochilus_kastoni_G2519:0.35241788523013872769)54:0.23940679295981620589,(Sphodros_abboti_MY026:0.09073787645429470805,Hexura_picea_MY090:0.00000125743564111111)99:0.42558947875755753776)44:0.18523855113907825021,Thelechoris_sp_MY050:0.12572510639587364256)29:0.04138585800195784120)93:0.27394912099898466318,(atypoides_sp_AR17:0.00000125743564111111,atypoides_sp_MY1253:0.00000125743564111111)92:0.00000125743564111111)41:0.01309962334033000671)37:0.00000125743564111111)71:0.00000125743564111111)36:0.00000125743564111111,megahexura_sp_MY4378:0.00000125743564111111);
