# Supplementary material for: Phylogenomic analysis and revised classification of atypoid mygalomorph spiders (Araneae, Mygalomorphae), with notes on arachnid ultraconserved element loci
Source: PeerJ. 2019 May 3;7:e6864. doi: 10.7717/peerj.6864 (PMC6501763; doi:10.7717/peerj.6864)
Supplement: Data S1 [file peerj-07-6864-s006.zip › RAxML_bipartitions.4416.tre]

(Sphodros_abboti_MY026:0.01413809334504914639,(((SDSUMY4589_Hexurella:0.01892902991319782291,Hexurella_sp_MY1104:0.01816592296397605971)100:0.06058803683453105327,(((Microhexura_sp_MY4016:0.05774743806013005187,calisoga_sp_MY4085:0.01548860350443971405)44:0.00764653539606536051,(((euagrus_sp_MY4295:0.44062700999604165197,((Atypus_karschi_MY4706:0.17768959305103487756,(Calommata_signata_MY4703:0.09893418563347441963,Hypochilus_kastoni_G2519:0.37326964318476640869)24:0.01798712901262767422)32:0.11051253194935828361,atypoides_sp_AR17:0.14050527300291387744)57:0.21194820646833142930)94:0.69275457424093067615,Bymainiella_sp_MY884:0.00000094817740344290)19:0.07961518968089520421,Namirea_sp_MY846:0.02959682415000840228)6:0.00695525613086295843)9:0.01625478703242261638,Thelechoris_sp_MY050:0.02830369304659117666)22:0.04731326403466473013)5:0.00828387236676912317,(SDSUMY4026_Megahexura_fulva:0.04129971739354863780,(((SDSUMY4700_Antrodiaetus_roretzi:0.01965500053159068353,((A_hadros_MY459:0.03255752341233285330,atypoides_sp_MY1253:0.02556174536226345217)46:0.01105804919057184164,SDSUMY0633_Antrodieatus_gertschi:0.01925673861492028724)17:0.00000094817740344290)20:0.01269988118588143318,(Hexura_picea_MY090:0.01100991585629937548,SDSUMY1125_Hexura_rothi:0.03098126511004766284)50:0.01094974166313389050)1:0.00000094817740344290,(A_californicus_GMY190:0.01185776539577771890,SDSUMY1467_Aliatypus_gulosus:0.00000094817740344290)90:0.01139525278652158552)1:0.00488191757712531579)1:0.00519397350178531225)88:0.05788223163966346729,Sphodros_rufipes_MY032:0.01298720677192660364);
