# Supplementary material for: Phylogenomic analysis and revised classification of atypoid mygalomorph spiders (Araneae, Mygalomorphae), with notes on arachnid ultraconserved element loci
Source: PeerJ. 2019 May 3;7:e6864. doi: 10.7717/peerj.6864 (PMC6501763; doi:10.7717/peerj.6864)
Supplement: Data S1 [file peerj-07-6864-s006.zip › RAxML_bipartitions.4523.tre]

(Sphodros_abboti_MY026:0.02763510101597993485,((((Microhexura_sp_MY4016:0.10273005445786063949,Hypochilus_kastoni_G2519:0.24293763893650233143)45:0.03493393397346900020,(Namirea_sp_MY846:0.09733065284905285941,calisoga_sp_MY4085:0.14045624675666865122)62:0.09453717420548803096)37:0.08669053065154844195,((hypochilus_sp_H595:0.42904867482481345853,(SDSUMY4589_Hexurella:0.04344914305163538604,Hexurella_sp_MY1104:0.00000132159577196759)92:0.34643724340001619266)47:0.15790841124146262620,((SDSUMY0120_Antrodiaetus_apachecus:0.02495021252042532722,(SDSUMY0633_Antrodieatus_gertschi:0.00000132159577196759,megahexura_sp_MY4378:0.46522510136978040274)27:0.04651988819798567182)47:0.08882238285399350619,A_hadros_MY459:0.03683683998617733046)49:0.21367098386620350658)100:2.93394504637027830896)35:0.00000132159577196759,(((SDSUMY4700_Antrodiaetus_roretzi:0.06174499703057230449,(atypoides_sp_AR17:0.00000132159577196759,atypoides_sp_MY1253:0.00000132159577196759)100:0.04633574634838290296)51:0.01742941787640488183,Hexura_picea_MY090:0.13992900487411308319)28:0.04104564888100549480,(A_californicus_GMY190:0.02536292958899755492,SDSUMY1467_Aliatypus_gulosus:0.01508205837114312033)94:0.10782479108893638919)57:0.06651628900977660241)84:0.14130706837177656188,Calommata_signata_MY4703:0.18279462665751752826);
