# Supplementary material for: Phylogenomic analysis and revised classification of atypoid mygalomorph spiders (Araneae, Mygalomorphae), with notes on arachnid ultraconserved element loci
Source: PeerJ. 2019 May 3;7:e6864. doi: 10.7717/peerj.6864 (PMC6501763; doi:10.7717/peerj.6864)
Supplement: Data S1 [file peerj-07-6864-s006.zip › RAxML_bipartitions.4603.tre]

((Microhexura_sp_MY4016:0.00000085776379350285,(Hexura_picea_MY090:0.00000085776379350285,((((((Hexurella_sp_MY1104:0.25606649528049896247,megahexura_sp_MY4378:0.00302942678704456320)22:0.01499281292782364376,((euagrus_sp_MY4295:0.06245692111243709987,Namirea_sp_MY846:0.05619526218174849402)56:0.06391989441767287339,calisoga_sp_MY4085:0.05374816282742811424)60:0.16993060157105058239)2:0.00000085776379350285,SDSUMY4026_Megahexura_fulva:0.00000085776379350285)5:0.01535001642236869836,(((hypochilus_sp_H595:0.04224783545157990289,Hypochilus_kastoni_G2519:0.05303660159772927846)53:0.05206532496290761786,(Atypus_karschi_MY4706:0.02252591812368908916,Sphodros_rufipes_MY032:0.05049265689207747820)61:0.05607009879364396182)18:0.04640977210201365638,Calommata_signata_MY4703:0.05046720855540207107)18:0.05879341057772814044)28:0.03961261673303204112,((SDSUMY1467_Aliatypus_gulosus:0.02912944501547474682,(SDSUMY0120_Antrodiaetus_apachecus:0.00572132176144462580,SDSUMY0633_Antrodieatus_gertschi:0.01151547118297570338)70:0.00000085776379350285)35:0.00593073395587017868,SDSUMY4700_Antrodiaetus_roretzi:0.02367326110336184092)73:0.01737753229864679935)6:0.00000085776379350285,SDSUMY1125_Hexura_rothi:0.00000085776379350285)16:0.01737017888273610644)100:1.11685717172982079681)35:0.01176078386222636184,(A_californicus_GMY190:1.33517383504669151506,atypoides_sp_AR17:0.02408080586432732872)44:0.00000085776379350285,SDSUMY4589_Hexurella:0.00607724471909844993);
