# Supplementary material for: Phylogenomic analysis and revised classification of atypoid mygalomorph spiders (Araneae, Mygalomorphae), with notes on arachnid ultraconserved element loci
Source: PeerJ. 2019 May 3;7:e6864. doi: 10.7717/peerj.6864 (PMC6501763; doi:10.7717/peerj.6864)
Supplement: Data S1 [file peerj-07-6864-s006.zip › RAxML_bipartitions.463.tre]

((A_hadros_MY459:0.01083288717520302855,(atypoides_sp_MY1253:0.00510808235436554983,atypoides_sp_AR17:0.00753881049621606732)75:0.00794608000498278969)45:0.00206519546011474202,(SDSUMY4700_Antrodiaetus_roretzi:0.00461536233210115259,((Hexura_picea_MY090:0.03283527045749751183,(SDSUMY1125_Hexura_rothi:0.02340217876678303902,((hypochilus_sp_H595:0.00560161905506996374,Hypochilus_kastoni_G2519:0.00000248005655356497)99:0.17717401899222870454,((SDSUMY4026_Megahexura_fulva:0.04312851969430998855,((((Sphodros_rufipes_MY032:0.00971944579648336207,Sphodros_abboti_MY026:0.00000248005655356497)95:0.01399161373478027132,Atypus_karschi_MY4706:0.02753782814549659425)54:0.06487920817246338456,(((Namirea_sp_MY846:0.05459882364611902406,Thelechoris_sp_MY050:0.20027069186506490928)85:0.37461593579793367459,Calommata_signata_MY4703:0.00000248005655356497)24:0.07282443220541580386,(SDSUMY4589_Hexurella:0.02007076400493668783,Hexurella_sp_MY1104:0.01758600145460991609)93:0.16857744902879853721)21:0.07890059917912523035)14:0.03107444396816468404,SDSUMY0120_Antrodiaetus_apachecus:0.08016452961362999230)16:0.01569490692126158937)100:0.72803369525600669654,(((euagrus_sp_MY4295:0.10545680866690691768,Bymainiella_sp_MY884:0.07652425094765542835)28:0.01934536009369147366,Microhexura_sp_MY4016:0.32686270191919003514)27:0.01728527041818970350,calisoga_sp_MY4085:0.03591682153499570901)37:0.00000248005655356497)67:0.12123213111469864633)99:0.15581968221254199891)31:0.02481943599267148054)20:0.00326176536967236284,(A_californicus_GMY190:0.02097310374703547850,SDSUMY1467_Aliatypus_gulosus:0.01212438605762408000)90:0.01715078861791392850)30:0.00322802820583705788)42:0.00585295394591351086,SDSUMY0633_Antrodieatus_gertschi:0.01330201543212675835);
