# Supplementary material for: Phylogenomic analysis and revised classification of atypoid mygalomorph spiders (Araneae, Mygalomorphae), with notes on arachnid ultraconserved element loci
Source: PeerJ. 2019 May 3;7:e6864. doi: 10.7717/peerj.6864 (PMC6501763; doi:10.7717/peerj.6864)
Supplement: Data S1 [file peerj-07-6864-s006.zip › RAxML_bipartitions.4702.tre]

(megahexura_sp_MY4378:0.00000175400868832449,(((atypoides_sp_MY1253:0.02236919484943001094,(SDSUMY0120_Antrodiaetus_apachecus:0.02579567345665657527,SDSUMY1125_Hexura_rothi:0.00000175400868832449)56:0.00000175400868832449)41:0.00425507982001653313,(atypoides_sp_AR17:0.04477299040634476202,Hexura_picea_MY090:0.01241188578970775676)23:0.00000175400868832449)39:0.01015829394060999147,(A_californicus_GMY190:0.01550260520773142671,(Atypus_karschi_MY4706:0.10057722099674572258,(((Microhexura_sp_MY4016:0.07627776307313241522,(((Bymainiella_sp_MY884:0.04054847168525173989,((A_hadros_MY459:0.00000175400868832449,(((Hypochilus_kastoni_G2519:0.00651682797195646518,hypochilus_sp_H595:0.01741696657422441355)100:0.42294565357823676877,SDSUMY1467_Aliatypus_gulosus:0.00996372822351990380)9:0.00000175400868832449,SDSUMY4700_Antrodiaetus_roretzi:0.00000175400868832449)25:0.01184683413447702206)100:1.07919201427454680697,(Namirea_sp_MY846:0.14622246177734438133,euagrus_sp_MY4295:0.05452472271131601766)19:0.00368918790062198673)12:0.01602247730535516501)20:0.00716582325214011346,calisoga_sp_MY4085:0.07244365731682496368)11:0.00159377722875587860,Thelechoris_sp_MY050:0.11328655285023697674)26:0.03620251225000584161)56:0.17683942056814591637,CJG3438_Mecicobothrium_thorelli:0.11703791468486229865)46:0.02996054440598031054,(Hexurella_sp_MY1104:0.00000175400868832449,SDSUMY4589_Hexurella:0.00000175400868832449)100:0.06926427407906897427)44:0.03113220839626531719)37:0.02166183850230382624)34:0.00944367207501584441)87:0.02079053478201448035,SDSUMY4026_Megahexura_fulva:0.00000175400868832449);
