# Supplementary material for: Phylogenomic analysis and revised classification of atypoid mygalomorph spiders (Araneae, Mygalomorphae), with notes on arachnid ultraconserved element loci
Source: PeerJ. 2019 May 3;7:e6864. doi: 10.7717/peerj.6864 (PMC6501763; doi:10.7717/peerj.6864)
Supplement: Data S1 [file peerj-07-6864-s006.zip › RAxML_bipartitions.4811.tre]

((SDSUMY4700_Antrodiaetus_roretzi:0.01194334932376592620,SDSUMY0120_Antrodiaetus_apachecus:0.04407284245432655650)65:0.03495424346642650448,(A_californicus_GMY190:0.02279156559162942922,(Hexurella_sp_MY1104:0.25154603912321193970,(euagrus_sp_MY4295:0.01046163841085874860,((calisoga_sp_MY4085:0.05556243578801830368,(Thelechoris_sp_MY050:0.10425926617697005294,Namirea_sp_MY846:0.08736270889799943595)58:0.03769918159878738600)14:0.00194901061754781946,(Bymainiella_sp_MY884:0.04693773576669069136,(SDSUMY4589_Hexurella:0.18640382349416578789,(((Sphodros_abboti_MY026:0.00000138360058778031,Sphodros_rufipes_MY032:0.00000138360058778031)90:0.01463773349580652777,(Atypus_karschi_MY4706:0.00000138360058778031,Calommata_signata_MY4703:0.00000138360058778031)83:0.01349757371000570062)69:0.05504830153546874660,((megahexura_sp_MY4378:0.02176692674553643014,SDSUMY4026_Megahexura_fulva:0.00437288658529652943)96:0.04788322390488342767,(((Hypochilus_kastoni_G2519:0.02408848647520998865,hypochilus_sp_H595:0.00000138360058778031)91:0.21374537231377505053,SDSUMY1467_Aliatypus_gulosus:0.05563318017351821104)2:0.00000138360058778031,(Hexura_picea_MY090:0.03556398008022904761,(SDSUMY0633_Antrodieatus_gertschi:0.01361347653164693243,((atypoides_sp_AR17:0.01120967376691789363,atypoides_sp_MY1253:0.00000138360058778031)81:0.02146104672630376464,A_hadros_MY459:0.01310795674117483031)33:0.00000138360058778031)52:0.03456227367597948519)14:0.00503686757291846657)14:0.01480557890125306156)11:0.01692790958268831567)17:0.05885493546590453429)30:0.07240815649631453244)10:0.01367415791510900001)18:0.08582870637428124949)87:0.61256282851978571813)88:0.33388695178224586657)64:0.05185146567316559207,SDSUMY1125_Hexura_rothi:0.05823639852373205944);
