# Supplementary material for: Phylogenomic analysis and revised classification of atypoid mygalomorph spiders (Araneae, Mygalomorphae), with notes on arachnid ultraconserved element loci
Source: PeerJ. 2019 May 3;7:e6864. doi: 10.7717/peerj.6864 (PMC6501763; doi:10.7717/peerj.6864)
Supplement: Data S1 [file peerj-07-6864-s006.zip › RAxML_bipartitions.4846.tre]

(((Sphodros_rufipes_MY032:0.61232435794084394409,hypochilus_sp_H595:1.27765622606899320601)16:0.11582485949616184995,A_hadros_MY459:0.00000153446265593143)11:0.03213548293193493194,(SDSUMY4700_Antrodiaetus_roretzi:0.01431990752622929602,((((SDSUMY1467_Aliatypus_gulosus:0.84831777025569632400,Microhexura_sp_MY4016:0.64118923821830220433)19:0.00000153446265593143,((megahexura_sp_MY4378:0.28710241147843945653,Hexurella_sp_MY1104:0.60357472202413420259)5:0.00000153446265593143,Namirea_sp_MY846:0.65775344200233043512)9:0.15064111103356558896)29:0.39945720707746140699,((atypoides_sp_MY1253:0.00000153446265593143,atypoides_sp_AR17:0.00434044337706487263)89:0.02610091196382951714,(((SDSUMY0120_Antrodiaetus_apachecus:1.67779512371215000499,SDSUMY4589_Hexurella:0.16718716944205100350)7:0.00000153446265593143,(Calommata_signata_MY4703:0.09913261456393701598,(Sphodros_abboti_MY026:0.00000153446265593143,(Atypus_karschi_MY4706:0.00000153446265593143,Bymainiella_sp_MY884:0.17517319342936030213)46:0.03031627771489452464)30:0.03577724943578165784)30:0.04649059063000938324)6:0.03505537426091753089,(calisoga_sp_MY4085:0.19506628071197468222,((Thelechoris_sp_MY050:0.33665121248331159043,euagrus_sp_MY4295:0.23511006863001629452)59:0.14413116260462008333,(CJG3438_Mecicobothrium_thorelli:0.04714355006239348556,(Hypochilus_kastoni_G2519:0.22001952831129759081,SDSUMY4026_Megahexura_fulva:0.25793388530901029121)21:0.05124266895797207483)6:0.04442117270596523948)12:0.02051615240556799169)16:0.12541801644310454633)2:0.00000153446265593143)3:0.02096978665380799800)1:0.00856220244301591354,(Hexura_picea_MY090:0.01401688838054021558,(A_californicus_GMY190:0.03504644972348056747,SDSUMY1125_Hexura_rothi:0.02825631577228022995)22:0.00149437060903036940)14:0.01787212109602756213)6:0.01003202607038834737)6:0.00000153446265593143,SDSUMY0633_Antrodieatus_gertschi:0.01341872340162812531);
