# Supplementary material for: Phylogenomic analysis and revised classification of atypoid mygalomorph spiders (Araneae, Mygalomorphae), with notes on arachnid ultraconserved element loci
Source: PeerJ. 2019 May 3;7:e6864. doi: 10.7717/peerj.6864 (PMC6501763; doi:10.7717/peerj.6864)
Supplement: Data S1 [file peerj-07-6864-s006.zip › RAxML_bipartitions.4989.tre]

(SDSUMY4589_Hexurella:0.02738674457949589677,((((atypoides_sp_AR17:0.01414604296793785417,atypoides_sp_MY1253:0.00546308629366982698)75:0.01388782033345784851,(SDSUMY4700_Antrodiaetus_roretzi:0.04584313998932487005,(SDSUMY0633_Antrodieatus_gertschi:0.01903595293816765649,((SDSUMY4026_Megahexura_fulva:0.14508304030442117916,(Hexura_picea_MY090:0.06525730008238055102,(Sphodros_rufipes_MY032:0.02416592909545723505,(Sphodros_abboti_MY026:0.06500579687525724626,Atypus_karschi_MY4706:0.00961999481294693523)85:0.08423229027515008460)93:0.13890270862110540295)19:0.00000126036594272719)13:0.03080321296664464276,((((Bymainiella_sp_MY884:0.04848208350914496451,((Calommata_signata_MY4703:2.87183914071722590222,A_hadros_MY459:2.69189372826709760744)43:0.35554395601290905704,calisoga_sp_MY4085:0.06483409752886187816)41:0.20339331405629332283)18:0.05048597992878241236,(Thelechoris_sp_MY050:0.31397017175754454721,euagrus_sp_MY4295:0.26504542008597598013)12:0.04441484252487592349)14:0.06881289732773664125,(Microhexura_sp_MY4016:0.22042539653038498160,Namirea_sp_MY846:0.28089230221108757446)34:0.03096058849659648685)28:0.14212699130438385953,(SDSUMY0120_Antrodiaetus_apachecus:0.18054143461098842716,(Hypochilus_kastoni_G2519:0.14282479259913172243,hypochilus_sp_H595:0.10212409375698092151)93:0.19822657915620922608)65:0.19264518096147875692)21:0.10949537582529507429)3:0.00579551124132918899)4:0.01267434467081543503)5:0.02018823023904404296)14:0.02077098044169019622,SDSUMY1125_Hexura_rothi:0.04911051377692047387)16:0.01471578009732826472,(A_californicus_GMY190:0.06359809275983759058,SDSUMY1467_Aliatypus_gulosus:0.03436575110727866506)85:0.01709387144857446236)96:0.24539055869491269157,Hexurella_sp_MY1104:0.01780647453966665780);
