# Supplementary material for: Phylogenomic analysis and revised classification of atypoid mygalomorph spiders (Araneae, Mygalomorphae), with notes on arachnid ultraconserved element loci
Source: PeerJ. 2019 May 3;7:e6864. doi: 10.7717/peerj.6864 (PMC6501763; doi:10.7717/peerj.6864)
Supplement: Data S1 [file peerj-07-6864-s006.zip › RAxML_bipartitions.5077.tre]

(A_hadros_MY459:0.00000127222585362268,((Calommata_signata_MY4703:0.16387144054298138918,(Hexurella_sp_MY1104:0.14817780447682418754,(Atypus_karschi_MY4706:0.04694558794059891516,((Hypochilus_kastoni_G2519:0.21755082748603898901,(calisoga_sp_MY4085:0.17506492801682063676,((((((atypoides_sp_AR17:0.00815004481253690967,atypoides_sp_MY1253:0.01048501157017661320)95:0.03164194964920695463,SDSUMY4700_Antrodiaetus_roretzi:0.01723900043180356945)64:0.01904930493449681975,((Sphodros_rufipes_MY032:0.13329189899793203455,Hexura_picea_MY090:0.00000127222585362268)44:0.02293719658779932308,SDSUMY1125_Hexura_rothi:0.02965944636512873531)52:0.01987212030744080205)14:0.00360938044109118672,SDSUMY0120_Antrodiaetus_apachecus:0.08420903392003870058)24:0.02684439280537459852,SDSUMY1467_Aliatypus_gulosus:0.00564919649026972021)50:0.06992947777494797068,megahexura_sp_MY4378:0.04744393305653019782)48:0.13279321380400105346)34:0.13448899381988257962)17:0.01746200827331108318,((A_californicus_GMY190:0.16744536184584984939,Namirea_sp_MY846:0.21941989131188915918)97:3.29357553523232260417,Bymainiella_sp_MY884:0.04557949421844752214)5:0.00000127222585362268)24:0.11615531543144660964)13:0.02865363541690437929)8:0.03172139605431179704)24:0.05884802882598223761,Thelechoris_sp_MY050:0.26750187060166968900)50:0.07291152531343156329,hypochilus_sp_H595:35.64379345286770472967);
