# Supplementary material for: Phylogenomic analysis and revised classification of atypoid mygalomorph spiders (Araneae, Mygalomorphae), with notes on arachnid ultraconserved element loci
Source: PeerJ. 2019 May 3;7:e6864. doi: 10.7717/peerj.6864 (PMC6501763; doi:10.7717/peerj.6864)
Supplement: Data S1 [file peerj-07-6864-s006.zip › RAxML_bipartitions.5090.tre]

(Atypus_karschi_MY4706:0.02699283289612145961,(((SDSUMY1125_Hexura_rothi:0.01970622602880203744,(Hexura_picea_MY090:0.00521002682279651450,((((((hypochilus_sp_H595:0.00000158595399269758,Hypochilus_kastoni_G2519:0.06880374004950995381)53:0.32338255661157699894,SDSUMY4589_Hexurella:0.03455895572834699614)26:0.07056963152649692317,Hexurella_sp_MY1104:0.04415709687322885019)17:0.00000158595399269758,(A_hadros_MY459:10.46401399246041030722,(megahexura_sp_MY4378:0.00000158595399269758,(SDSUMY0120_Antrodiaetus_apachecus:0.13952087327604659195,Calommata_signata_MY4703:0.08405654145639923636)51:0.15841579303426631120)87:5.27355567504057898276)72:4.46876995557239897749)47:0.17117581051628802391,(((Bymainiella_sp_MY884:0.20350153261031156404,calisoga_sp_MY4085:0.06650621779526422195)40:0.03081529514914653489,Namirea_sp_MY846:0.08824967871414554632)63:0.08512149934689151876,euagrus_sp_MY4295:0.05697184181949229570)53:0.08380883531175718770)33:0.03023606154132594051,Thelechoris_sp_MY050:0.14102646351309877648)92:0.26963322177712006900)30:0.02196074636686865672)32:0.04104614931744561546,(SDSUMY0633_Antrodieatus_gertschi:0.00951054173946527630,((atypoides_sp_AR17:0.01642126140533263501,atypoides_sp_MY1253:0.02515758243630435154)89:0.02877248633014709706,SDSUMY4700_Antrodiaetus_roretzi:0.01142220675309638285)35:0.00000158595399269758)79:0.03139354774456556973)25:0.01917269283253646150,(A_californicus_GMY190:0.01704470697130881437,SDSUMY1467_Aliatypus_gulosus:0.00383110394380823966)70:0.00621893769206408736)88:0.18240351381259739538,Sphodros_abboti_MY026:0.04483440219907219859);
