# Supplementary material for: Phylogenomic analysis and revised classification of atypoid mygalomorph spiders (Araneae, Mygalomorphae), with notes on arachnid ultraconserved element loci
Source: PeerJ. 2019 May 3;7:e6864. doi: 10.7717/peerj.6864 (PMC6501763; doi:10.7717/peerj.6864)
Supplement: Data S1 [file peerj-07-6864-s006.zip › RAxML_bipartitions.5101.tre]

(((((Namirea_sp_MY846:0.03945855050391967878,(Bymainiella_sp_MY884:0.05832568158469093184,euagrus_sp_MY4295:0.04196091213818064353)72:0.01862771486002517615)86:0.02410666207277373935,calisoga_sp_MY4085:0.00000233642468568284)97:0.09788655498707089786,SDSUMY1125_Hexura_rothi:0.00244684368897127216)14:0.01195108855084229919,((((Calommata_signata_MY4703:0.04212745111412545540,(Atypus_karschi_MY4706:0.00000233642468568284,Sphodros_rufipes_MY032:0.00844070825140334248)71:0.02658998495186655833)55:0.01466772415573101840,Hexurella_sp_MY1104:0.11433872549311038802)27:0.00499464694638861346,(((hypochilus_sp_H595:0.03502629956426184243,Hypochilus_kastoni_G2519:0.02598949331617010292)97:0.16337902083997335456,((Thelechoris_sp_MY050:0.18007721582624872103,Microhexura_sp_MY4016:0.09185334238896972203)71:0.07197965470034596580,(((SDSUMY1467_Aliatypus_gulosus:0.00722547367460747367,Hexura_picea_MY090:0.02048715573445870908)48:0.00000233642468568284,(SDSUMY0120_Antrodiaetus_apachecus:0.01726451832477714221,(atypoides_sp_AR17:0.00535961203735520371,atypoides_sp_MY1253:0.00011211128498356946)78:0.00287284521727420661)80:0.02351268875552723139)47:0.01813072974321407876,megahexura_sp_MY4378:0.04601420216863277152)81:0.09578543710603647232)94:0.16517098515087888511)100:0.86212308311092655799,SDSUMY4026_Megahexura_fulva:0.00386160258371851710)26:0.01213087449355612288)17:0.00887759634890729864,SDSUMY4700_Antrodiaetus_roretzi:0.00000233642468568284)5:0.00000233642468568284)52:0.00282308904983575356,(A_californicus_GMY190:0.00858988001503959223,A_hadros_MY459:0.00283181440903288416)29:0.00000233642468568284,SDSUMY0633_Antrodieatus_gertschi:0.00000233642468568284);
