# Supplementary material for: Phylogenomic analysis and revised classification of atypoid mygalomorph spiders (Araneae, Mygalomorphae), with notes on arachnid ultraconserved element loci
Source: PeerJ. 2019 May 3;7:e6864. doi: 10.7717/peerj.6864 (PMC6501763; doi:10.7717/peerj.6864)
Supplement: Data S1 [file peerj-07-6864-s006.zip › RAxML_bipartitions.5136.tre]

(((((Hexura_picea_MY090:0.02692408065349836260,((SDSUMY4700_Antrodiaetus_roretzi:0.00000110683368052340,SDSUMY0633_Antrodieatus_gertschi:0.00000110683368052340)30:0.00591698037933461110,SDSUMY0120_Antrodiaetus_apachecus:0.04774513945989264374)30:0.01277893164734317938)14:0.00818000049418493407,SDSUMY1125_Hexura_rothi:0.01400983446238592695)26:0.01569395082667097291,(((Hexurella_sp_MY1104:0.04115114847473579779,SDSUMY4589_Hexurella:0.00606201338634658991)96:0.15670929006300984843,((calisoga_sp_MY4085:0.08373631092509441209,(((Thelechoris_sp_MY050:0.16777429861153805857,Microhexura_sp_MY4016:0.21924103757807927861)40:0.03688464608439838421,Namirea_sp_MY846:0.11790389389667307873)33:0.04830464276629142101,Bymainiella_sp_MY884:0.10661404853876560450)52:0.03062150586765466018)69:0.07249227563677729247,Hypochilus_kastoni_G2519:0.31135129218990997835)87:0.06828927150788739742)82:0.10065188526931234669,(SDSUMY4026_Megahexura_fulva:0.02291292634585471652,megahexura_sp_MY4378:0.00000110683368052340)98:0.10801474882912225073)23:0.01858988009858991708)20:0.03007194386985221832,((atypoides_sp_AR17:0.16409556219250098774,SDSUMY1467_Aliatypus_gulosus:0.28615165101236256229)99:0.13963304849910940231,atypoides_sp_MY1253:0.44751438260330866914)98:0.27459687322489229055)80:0.08357127455310266184,(Atypus_karschi_MY4706:0.01573309740423601763,(Sphodros_rufipes_MY032:0.00000110683368052340,Sphodros_abboti_MY026:0.00000110683368052340)98:0.00702054438368647764)100:0.09307413714712961528,Calommata_signata_MY4703:0.13935580826783755537);
