# Supplementary material for: Phylogenomic analysis and revised classification of atypoid mygalomorph spiders (Araneae, Mygalomorphae), with notes on arachnid ultraconserved element loci
Source: PeerJ. 2019 May 3;7:e6864. doi: 10.7717/peerj.6864 (PMC6501763; doi:10.7717/peerj.6864)
Supplement: Data S1 [file peerj-07-6864-s006.zip › RAxML_bipartitions.5200.tre]

((((Namirea_sp_MY846:0.23988696482662388854,((((calisoga_sp_MY4085:0.04162277092862873978,(SDSUMY0633_Antrodieatus_gertschi:0.00000152206290470478,(((megahexura_sp_MY4378:0.46592867777534258122,SDSUMY1467_Aliatypus_gulosus:0.00188561577228314649)11:0.08184978367681373934,SDSUMY0120_Antrodiaetus_apachecus:0.02358686150378598578)13:0.01743520065050778098,A_hadros_MY459:0.00307446278749812793)18:0.04625898624942118703)42:0.34084979284367089569)78:0.33960087437694480572,Calommata_signata_MY4703:10.55739761850217028893)59:1.29111985898297843001,euagrus_sp_MY4295:0.15977105516247577799)9:0.00000152206290470478,Bymainiella_sp_MY884:0.12211170261139367432)7:0.02775377024825500735)8:0.05695499335945768127,((Atypus_karschi_MY4706:0.02892615120226071229,(Sphodros_abboti_MY026:0.00000152206290470478,Sphodros_rufipes_MY032:0.00000152206290470478)100:0.03661885176050696383)95:0.07852039450087092143,Hypochilus_kastoni_G2519:0.27936446711777673801)32:0.04651565872067384144)2:0.03630769716461187957,((((SDSUMY1125_Hexura_rothi:4.38070964447517674500,SDSUMY4589_Hexurella:0.00000152206290470478)36:0.11223688453118542407,Hexurella_sp_MY1104:0.00000152206290470478)46:0.16433853357011890539,Thelechoris_sp_MY050:0.21537825046159445042)33:0.11020232219263415008,(SDSUMY4026_Megahexura_fulva:0.13708634509459380335,Microhexura_sp_MY4016:0.20970081057692208093)9:0.00130369352837621287)4:0.04834216164614787981)11:0.01006653690264957060,(SDSUMY4700_Antrodiaetus_roretzi:0.08839525033355551120,(A_californicus_GMY190:0.15508412323162851232,(atypoides_sp_AR17:0.00000152206290470478,atypoides_sp_MY1253:0.00000152206290470478)100:0.05293969231415374121)27:0.00620993457945047747)40:0.03887593782298248701,Hexura_picea_MY090:0.08932268102294831091);
