# Supplementary material for: Phylogenomic analysis and revised classification of atypoid mygalomorph spiders (Araneae, Mygalomorphae), with notes on arachnid ultraconserved element loci
Source: PeerJ. 2019 May 3;7:e6864. doi: 10.7717/peerj.6864 (PMC6501763; doi:10.7717/peerj.6864)
Supplement: Data S1 [file peerj-07-6864-s006.zip › RAxML_bipartitions.5231.tre]

(SDSUMY0633_Antrodieatus_gertschi:0.04262064243018918314,((Sphodros_abboti_MY026:0.05619590151265519556,(SDSUMY4026_Megahexura_fulva:0.01485467044286892246,(megahexura_sp_MY4378:0.00000165675824325733,(((Thelechoris_sp_MY050:0.10587064675806624747,euagrus_sp_MY4295:0.08699090365593536989)64:0.05016310525802908371,((calisoga_sp_MY4085:0.10894166404092484046,Namirea_sp_MY846:0.06296192159238322983)34:0.03375919125603237675,(SDSUMY4589_Hexurella:0.17462768269131750953,(Hexurella_sp_MY1104:0.43231240515384167233,((((Sphodros_rufipes_MY032:0.00930741912992252320,(Atypus_karschi_MY4706:0.03381320528810876497,Calommata_signata_MY4703:0.07983423250668374160)56:0.01261024461493065116)77:0.09751877699151739742,(SDSUMY0120_Antrodiaetus_apachecus:0.00000165675824325733,(A_hadros_MY459:0.06123705295035444113,((SDSUMY1125_Hexura_rothi:0.04526294340144065842,SDSUMY1467_Aliatypus_gulosus:0.04471578235062314416)16:0.00000165675824325733,(atypoides_sp_AR17:0.01512792877984538500,atypoides_sp_MY1253:0.00000165675824325733)87:0.01563269542485137484)14:0.00706528226503386550)9:0.00888987595230169257)14:0.00779959540841659252)51:0.07335725237402743182,Bymainiella_sp_MY884:0.10623171845109605216)66:0.12891639828480344621,hypochilus_sp_H595:0.00000165675824325733)42:0.03357693090210423642)19:0.02794623906365019048)16:0.03701206774502407287)13:0.02051736347126770221)23:0.03514565054800670302,(Microhexura_sp_MY4016:0.11064335479373052507,Hypochilus_kastoni_G2519:0.21978338286219711861)32:0.02986212342718888232)73:0.13206901871637558021)43:0.00545257416549618443)82:0.06146197689127583935)70:0.01178268480054763673,(A_californicus_GMY190:0.07404676864000860059,Hexura_picea_MY090:0.03161199269265528577)77:0.02264205209674971520)93:0.03049772587258127443,SDSUMY4700_Antrodiaetus_roretzi:0.00000165675824325733);
