# Supplementary material for: Phylogenomic analysis and revised classification of atypoid mygalomorph spiders (Araneae, Mygalomorphae), with notes on arachnid ultraconserved element loci
Source: PeerJ. 2019 May 3;7:e6864. doi: 10.7717/peerj.6864 (PMC6501763; doi:10.7717/peerj.6864)
Supplement: Data S1 [file peerj-07-6864-s006.zip › RAxML_bipartitions.5251.tre]

((Hexura_picea_MY090:0.06542761896207775763,SDSUMY1125_Hexura_rothi:0.02759059964305395421)52:0.02369247819700714963,((Calommata_signata_MY4703:0.21868442506357743671,(Bymainiella_sp_MY884:0.02445266164221760602,((((Thelechoris_sp_MY050:0.08073446054905257518,calisoga_sp_MY4085:0.24599240420087284398)23:0.02596952481844521515,(Microhexura_sp_MY4016:0.22134678973766977461,euagrus_sp_MY4295:0.15280093325177260266)54:0.11117008626741194111)45:0.07690218157506077679,Namirea_sp_MY846:0.13320362758231329980)12:0.00000152704890875081,(Hypochilus_kastoni_G2519:0.24373091518621825546,((Hexurella_sp_MY1104:0.00000152704890875081,SDSUMY4589_Hexurella:0.02991039278173656529)100:0.34736768420963787252,(atypoides_sp_AR17:0.00564773303078945892,(SDSUMY0633_Antrodieatus_gertschi:0.04048590247169180784,(Atypus_karschi_MY4706:0.21256790521812832240,(SDSUMY1467_Aliatypus_gulosus:0.05295947490255810408,(megahexura_sp_MY4378:0.01197081351025713544,SDSUMY4026_Megahexura_fulva:0.00000152704890875081)100:0.16975577816624282113)63:0.06725141687132427104)39:0.00000152704890875081)49:0.03127158807528754303)67:0.11148374469423003030)95:0.32614562832333471309)74:0.23957205217628979588)39:0.05233899596824374140)90:0.26404624122031289390)60:0.12516003842586065353,(A_californicus_GMY190:0.06098921820331960203,(SDSUMY0120_Antrodiaetus_apachecus:0.02345786442291449697,A_hadros_MY459:0.07141036742426394579)54:0.02279569498304258313)30:0.00885518638510499230)41:0.02465606036448163979,SDSUMY4700_Antrodiaetus_roretzi:0.04044836954205537766);
