# Supplementary material for: Phylogenomic analysis and revised classification of atypoid mygalomorph spiders (Araneae, Mygalomorphae), with notes on arachnid ultraconserved element loci
Source: PeerJ. 2019 May 3;7:e6864. doi: 10.7717/peerj.6864 (PMC6501763; doi:10.7717/peerj.6864)
Supplement: Data S1 [file peerj-07-6864-s006.zip › RAxML_bipartitions.5387.tre]

(A_californicus_GMY190:0.05117996716461889473,((megahexura_sp_MY4378:0.07914331685967714025,(Namirea_sp_MY846:0.08408817507356516896,((((Atypus_karschi_MY4706:0.37004276625469301187,(hypochilus_sp_H595:0.14683738779573360378,((SDSUMY4026_Megahexura_fulva:0.03890177620295508232,(((Thelechoris_sp_MY050:0.15360958827238815894,calisoga_sp_MY4085:0.02789587049691285778)41:0.04938879980518525586,(euagrus_sp_MY4295:0.06359526540576457276,Bymainiella_sp_MY884:0.05694724337861347546)35:0.01225813504691992094)37:0.06855762136695409126,(SDSUMY1125_Hexura_rothi:0.02972430108454993808,atypoides_sp_AR17:0.06631127682148189872)38:0.02730042757654009208)16:0.03505396832004899210)12:0.02371724616364478608,Sphodros_abboti_MY026:0.01271468974161620545)18:0.05353319392210164479)26:0.08300428224961356460)61:0.28161940974724519737,A_hadros_MY459:0.92131932703771191040)96:0.91909140484052853637,(Hypochilus_kastoni_G2519:0.31625796254513494077,(Hexurella_sp_MY1104:0.01368429651838205807,SDSUMY4589_Hexurella:0.02654202577921191755)100:0.27342298463166270217)25:0.04006622413633726537)8:0.00867336807533341039,Calommata_signata_MY4703:0.07124469859065797606)24:0.10343096865640762083)15:0.00913478150659181865)20:0.04290880107521106990,(((SDSUMY0633_Antrodieatus_gertschi:0.03342585750283801754,(SDSUMY0120_Antrodiaetus_apachecus:0.02050849716623670202,(SDSUMY4700_Antrodiaetus_roretzi:0.04054772598309747816,atypoides_sp_MY1253:0.02165018400522511488)40:0.00443665479001966769)40:0.01394074954457151169)43:0.03076290998224938747,Hexura_picea_MY090:0.07460079580672276944)10:0.00000094657579184476,Sphodros_rufipes_MY032:0.11937166299251893153)6:0.02847322829431025992)45:0.06549078621394560651,SDSUMY1467_Aliatypus_gulosus:0.35235142338611907808);
