# Supplementary material for: Phylogenomic analysis and revised classification of atypoid mygalomorph spiders (Araneae, Mygalomorphae), with notes on arachnid ultraconserved element loci
Source: PeerJ. 2019 May 3;7:e6864. doi: 10.7717/peerj.6864 (PMC6501763; doi:10.7717/peerj.6864)
Supplement: Data S1 [file peerj-07-6864-s006.zip › RAxML_bipartitions.5432.tre]

(A_californicus_GMY190:0.00556514261668197494,(megahexura_sp_MY4378:0.17775137051087827600,(((A_hadros_MY459:0.03769129164036267438,atypoides_sp_MY1253:0.02315407037543206967)13:0.00000172584470941971,(((euagrus_sp_MY4295:0.48769599118476530952,(Hexurella_sp_MY1104:0.25281393801454143944,(Calommata_signata_MY4703:0.61956426877640435880,(SDSUMY1125_Hexura_rothi:0.03422712075168267420,(((SDSUMY4026_Megahexura_fulva:0.18564231946562312348,SDSUMY4700_Antrodiaetus_roretzi:0.04171965756016596943)62:0.02681433492127581822,SDSUMY0633_Antrodieatus_gertschi:0.01989778153338401037)59:0.03387290849298627698,SDSUMY1467_Aliatypus_gulosus:0.04782622943574207919)30:0.01197352322612102622)26:0.00000172584470941971)84:0.34882887820821323333)65:0.05982935302371553826)96:0.53039979518694468918,(SDSUMY4589_Hexurella:0.30156036588809986831,(Hypochilus_kastoni_G2519:0.81856774696862544261,Microhexura_sp_MY4016:0.29445436248330270068)28:0.05921857564579903477)25:0.20485535246722935687)28:0.26146648173818415328,SDSUMY0120_Antrodiaetus_apachecus:0.02784170856001521796)5:0.03279434715283558593)9:0.04320772096592243733,(Sphodros_abboti_MY026:0.20670857934206046669,Atypus_karschi_MY4706:0.00000172584470941971)59:0.36140498241920276934)23:0.02730833166652869154)45:0.05727486681155039699,Hexura_picea_MY090:0.19785098878821247292);
