# Supplementary material for: Phylogenomic analysis and revised classification of atypoid mygalomorph spiders (Araneae, Mygalomorphae), with notes on arachnid ultraconserved element loci
Source: PeerJ. 2019 May 3;7:e6864. doi: 10.7717/peerj.6864 (PMC6501763; doi:10.7717/peerj.6864)
Supplement: Data S1 [file peerj-07-6864-s006.zip › RAxML_bipartitions.549.tre]

(A_californicus_GMY190:0.00000136978435692213,((((Microhexura_sp_MY4016:0.19667072569949878291,((calisoga_sp_MY4085:0.08779369541757717221,Namirea_sp_MY846:0.07746583294880246551)97:0.07270502171923159951,Thelechoris_sp_MY050:0.12791920593605665690)51:0.04173959006626497964)64:0.09575924836231532178,(((Bymainiella_sp_MY884:0.13207726637619932042,euagrus_sp_MY4295:0.11785933588168383268)100:0.35031469506674739467,(((atypoides_sp_AR17:0.00407764414697810683,((A_hadros_MY459:0.00425290049752488544,SDSUMY0633_Antrodieatus_gertschi:0.00000136978435692213)79:0.00532140357037786619,(SDSUMY1125_Hexura_rothi:0.01585372690072968382,SDSUMY4700_Antrodiaetus_roretzi:0.00555239028992512637)38:0.00488440521507176647)62:0.02109709855297756814)66:0.03488174927952019527,((Atypus_karschi_MY4706:0.05367252953150749434,Sphodros_rufipes_MY032:0.02692444065062187669)80:0.03431608161534011048,Calommata_signata_MY4703:0.00431719145654594575)59:0.01287193351661673410)84:0.07101093962408847049,SDSUMY4589_Hexurella:0.09033235064994959984)95:0.22308666105052119000)70:0.15190060254749099267,hypochilus_sp_H595:0.01259071684992163834)30:0.19273552568031040999)21:0.12589393112358659987,((megahexura_sp_MY4378:0.01133444124085837383,SDSUMY4026_Megahexura_fulva:0.00537911446162139557)82:0.00793269203440723734,(Hypochilus_kastoni_G2519:0.29002285161664786983,Hexurella_sp_MY1104:0.17168797337972258044)26:0.07644689790976513799)20:0.01537586279484302182)14:0.02282751992963704193,(atypoides_sp_MY1253:0.01982834540412548724,((Sphodros_abboti_MY026:0.15905953220145624405,Hexura_picea_MY090:0.02021554708992816599)12:0.00335423677798897838,SDSUMY0120_Antrodiaetus_apachecus:0.01476492002712766725)9:0.01057415604458510246)9:0.00535701258816405432)80:0.02078433041112150853,SDSUMY1467_Aliatypus_gulosus:0.00469312833577205987);
