# Supplementary material for: Phylogenomic analysis and revised classification of atypoid mygalomorph spiders (Araneae, Mygalomorphae), with notes on arachnid ultraconserved element loci
Source: PeerJ. 2019 May 3;7:e6864. doi: 10.7717/peerj.6864 (PMC6501763; doi:10.7717/peerj.6864)
Supplement: Data S1 [file peerj-07-6864-s006.zip › RAxML_bipartitions.5544.tre]

(SDSUMY1467_Aliatypus_gulosus:0.00000069520876752217,(A_californicus_GMY190:0.00000069520876752217,(Calommata_signata_MY4703:0.00000069520876752217,(((Atypus_karschi_MY4706:0.07051671922243159252,(SDSUMY1125_Hexura_rothi:0.00860775184779786172,(((SDSUMY0120_Antrodiaetus_apachecus:0.00000069520876752217,(atypoides_sp_MY1253:0.00865712307876905993,((((Namirea_sp_MY846:0.15189071076009127981,(SDSUMY4589_Hexurella:0.30956725069207235990,euagrus_sp_MY4295:0.05869792224054191931)15:0.05791157730936750958)23:0.05806398791274364896,(hypochilus_sp_H595:0.09245755695080688785,Hypochilus_kastoni_G2519:0.00000069520876752217)66:0.21949334636425163469)21:0.12598703198210295384,Hexura_picea_MY090:0.03773054675585227336)6:0.02849857469272841504,(SDSUMY4700_Antrodiaetus_roretzi:0.00000069520876752217,(megahexura_sp_MY4378:0.00000069520876752217,SDSUMY4026_Megahexura_fulva:0.17539332690795539360)93:0.08920296132613977913)14:0.00831261791902355995)12:0.01734933241605410639)4:0.02236992198783550531)4:0.02177542665668628918,SDSUMY0633_Antrodieatus_gertschi:0.00000069520876752217)2:0.00000069520876752217,atypoides_sp_AR17:0.00816593421635472203)4:0.01653049217956183842)5:0.02987216589206141346)6:0.03774284912472068709,(Thelechoris_sp_MY050:0.20461594783894884730,Hexurella_sp_MY1104:0.17138973668177601151)11:0.01310474290472421130)36:0.08979182006595876064,(Sphodros_rufipes_MY032:0.00000069520876752217,Sphodros_abboti_MY026:0.00000069520876752217)100:0.10886720707378252926)35:0.13935528905996957816)84:5.57267662732544977189)44:0.02260194408599322871,A_hadros_MY459:10.68104491732740690679);
