# Supplementary material for: Phylogenomic analysis and revised classification of atypoid mygalomorph spiders (Araneae, Mygalomorphae), with notes on arachnid ultraconserved element loci
Source: PeerJ. 2019 May 3;7:e6864. doi: 10.7717/peerj.6864 (PMC6501763; doi:10.7717/peerj.6864)
Supplement: Data S1 [file peerj-07-6864-s006.zip › RAxML_bipartitions.5559.tre]

(SDSUMY1125_Hexura_rothi:0.10927211207385734149,((SDSUMY0633_Antrodieatus_gertschi:0.03543215386846150505,((((calisoga_sp_MY4085:0.56058437229710289529,(euagrus_sp_MY4295:0.47697913884802983775,(Hexurella_sp_MY1104:0.06539638841649621226,SDSUMY4589_Hexurella:0.04747802122936652103)97:0.46837371369522112774)34:0.09847898217270860399)14:0.02433836187113096530,((Thelechoris_sp_MY050:0.35643250584090196975,Hypochilus_kastoni_G2519:0.57963646171525984307)11:0.00000142433901774871,(Bymainiella_sp_MY884:0.40920874000208073973,(hypochilus_sp_H595:3.15230117768276407730,Namirea_sp_MY846:0.00000142433901774871)33:0.38400454879076523218)28:0.19792061350249964824)12:0.04031656739019710139)4:0.11848941237071965171,(((Atypus_karschi_MY4706:0.09531197907802684000,(Sphodros_abboti_MY026:0.00000142433901774871,Sphodros_rufipes_MY032:0.00000142433901774871)100:0.05955068799902248772)83:0.10953211263841367007,Calommata_signata_MY4703:0.32453324931414423427)94:0.31015136607628052134,(SDSUMY4026_Megahexura_fulva:0.00000142433901774871,megahexura_sp_MY4378:0.05063146097779238491)73:0.32495557647546868818)25:0.07785833956121436528)14:0.12882807580366026357,((SDSUMY0120_Antrodiaetus_apachecus:0.07193711149151228723,((Microhexura_sp_MY4016:0.56589224708798868679,A_hadros_MY459:0.02116852048782082510)23:0.01514176050718438193,(atypoides_sp_MY1253:0.00567941694179088710,atypoides_sp_AR17:0.01377029734231251940)93:0.06274578780372240538)14:0.00787974937259049157)15:0.00511794083039722545,SDSUMY4700_Antrodiaetus_roretzi:0.05911763620145397274)7:0.00000142433901774871)18:0.01017658080939613623)40:0.05534998203512669912,(A_californicus_GMY190:0.06894478098997387783,SDSUMY1467_Aliatypus_gulosus:0.01747120442771319532)97:0.09135623155470409817)54:0.03451144542117796921,Hexura_picea_MY090:0.06846655108969258718);
