# Supplementary material for: Phylogenomic analysis and revised classification of atypoid mygalomorph spiders (Araneae, Mygalomorphae), with notes on arachnid ultraconserved element loci
Source: PeerJ. 2019 May 3;7:e6864. doi: 10.7717/peerj.6864 (PMC6501763; doi:10.7717/peerj.6864)
Supplement: Data S1 [file peerj-07-6864-s006.zip › RAxML_bipartitions.559.tre]

(((SDSUMY0120_Antrodiaetus_apachecus:0.05668753943634464304,SDSUMY4700_Antrodiaetus_roretzi:0.02375742829518356913)60:0.01362464713442504589,(((Hypochilus_kastoni_G2519:0.03917704980953980176,Namirea_sp_MY846:0.19560574998077409625)100:1.53168952809782021873,A_hadros_MY459:0.00000210706975685722)20:0.01340940795415079649,(atypoides_sp_MY1253:0.00000210706975685722,atypoides_sp_AR17:0.00959193445097094796)87:0.02358387272159599354)8:0.00296844062554677641)5:0.00648546937150740622,(((((euagrus_sp_MY4295:0.20012348639705526687,(Bymainiella_sp_MY884:0.17527064641241976717,calisoga_sp_MY4085:0.29629365863373607892)38:0.05423964205687586970)25:0.05281002793865097883,Microhexura_sp_MY4016:0.13133376640258309642)47:0.13911172339231658857,(Hexurella_sp_MY1104:0.05484894566054457354,SDSUMY4589_Hexurella:0.04068752568208793691)88:0.21606657252682084924)33:0.13519963032575865736,(Atypus_karschi_MY4706:0.15203728447015665837,Calommata_signata_MY4703:0.21657413079897724906)90:0.13505255242047439768)23:0.05716477944933855138,((SDSUMY1125_Hexura_rothi:0.04330660517213739263,Hexura_picea_MY090:0.05996187163569816070)61:0.02350195536606368429,(A_californicus_GMY190:0.02266683788058392393,SDSUMY1467_Aliatypus_gulosus:0.01515687370461575589)90:0.05152327906728389889)65:0.02386997491493127524)8:0.01416278522536383068,SDSUMY0633_Antrodieatus_gertschi:0.00650597527747135383);
