# Supplementary material for: Phylogenomic analysis and revised classification of atypoid mygalomorph spiders (Araneae, Mygalomorphae), with notes on arachnid ultraconserved element loci
Source: PeerJ. 2019 May 3;7:e6864. doi: 10.7717/peerj.6864 (PMC6501763; doi:10.7717/peerj.6864)
Supplement: Data S1 [file peerj-07-6864-s006.zip › RAxML_bipartitions.5593.tre]

((euagrus_sp_MY4295:0.15717010494034094892,calisoga_sp_MY4085:0.49719070651720648213)85:0.38521247918654522024,(SDSUMY4700_Antrodiaetus_roretzi:0.00000094026290780383,(((atypoides_sp_MY1253:0.00000094026290780383,atypoides_sp_AR17:0.00000094026290780383)100:0.04807664912439930938,(Calommata_signata_MY4703:0.12503543180670659285,SDSUMY0633_Antrodieatus_gertschi:0.00000094026290780383)17:0.00828559550772740676)4:0.01564460084956253300,(SDSUMY0120_Antrodiaetus_apachecus:0.00000094026290780383,(((((A_hadros_MY459:0.05728508055242486491,((Thelechoris_sp_MY050:0.26198358485430595088,Bymainiella_sp_MY884:0.00944068744480161016)76:0.18818238710179299722,(SDSUMY4026_Megahexura_fulva:0.02025968015704258593,megahexura_sp_MY4378:0.00642305156001558852)85:0.07623854112316709453)29:0.03498239645455614860)14:0.01908850554212070463,(Hypochilus_kastoni_G2519:0.19971190909792213564,(SDSUMY4589_Hexurella:0.01964282147042873544,Hexurella_sp_MY1104:0.00000094026290780383)95:0.09922336960893055058)51:0.09219035686759699533)11:0.03017396833118139027,Atypus_karschi_MY4706:0.11216759615027444008)21:0.03154027995488081076,(Hexura_picea_MY090:0.01634534693346725159,SDSUMY1125_Hexura_rothi:0.02776248562225478930)35:0.01893429127859996494)4:0.00838384345845460781,(A_californicus_GMY190:0.00838364913300768989,SDSUMY1467_Aliatypus_gulosus:0.01580199817978817506)94:0.03419640245659142513)2:0.01583953098755935818)1:0.01505771500386615322)23:0.01810208152622623176)100:2.53282372113853826434,hypochilus_sp_H595:0.00000094026290780383);
