# Supplementary material for: Phylogenomic analysis and revised classification of atypoid mygalomorph spiders (Araneae, Mygalomorphae), with notes on arachnid ultraconserved element loci
Source: PeerJ. 2019 May 3;7:e6864. doi: 10.7717/peerj.6864 (PMC6501763; doi:10.7717/peerj.6864)
Supplement: Data S1 [file peerj-07-6864-s006.zip › RAxML_bipartitions.5690.tre]

(((calisoga_sp_MY4085:0.04977478311508015674,(Namirea_sp_MY846:0.09960015728620703890,((euagrus_sp_MY4295:0.06481467315936183249,hypochilus_sp_H595:0.32161959559572733669)76:0.12731915499749588139,Bymainiella_sp_MY884:0.10096307820983967118)21:0.01377799822145318355)20:0.06331588003037863510)22:0.08514568550389287060,((A_hadros_MY459:0.01548003238739037446,(SDSUMY4700_Antrodiaetus_roretzi:0.00777755339242766110,SDSUMY0120_Antrodiaetus_apachecus:0.01565020011106819584)35:0.00000111191014469637)34:0.00000111191014469637,(((Calommata_signata_MY4703:0.06841497843703553405,(megahexura_sp_MY4378:0.00730692484118306094,SDSUMY4026_Megahexura_fulva:0.00791430737912011614)88:0.02823616686107811510)42:0.04950031977658806565,SDSUMY1125_Hexura_rothi:0.01711987802017485294)36:0.04733465277232597190,(Sphodros_rufipes_MY032:0.06177118275490296045,Atypus_karschi_MY4706:0.05037926094178438174)73:0.12494669248104321724)32:0.03410712344267625290)73:0.21380840114792251661)25:0.15216623639404847079,(A_californicus_GMY190:0.19670329809428843681,atypoides_sp_MY1253:0.00000111191014469637)100:2.44810731709509132870,Thelechoris_sp_MY050:0.09997502011139651479);
