# Supplementary material for: Phylogenomic analysis and revised classification of atypoid mygalomorph spiders (Araneae, Mygalomorphae), with notes on arachnid ultraconserved element loci
Source: PeerJ. 2019 May 3;7:e6864. doi: 10.7717/peerj.6864 (PMC6501763; doi:10.7717/peerj.6864)
Supplement: Data S1 [file peerj-07-6864-s006.zip › RAxML_bipartitions.5789.tre]

(((euagrus_sp_MY4295:0.32230402933053331482,(((Hypochilus_kastoni_G2519:0.00000162543223549767,hypochilus_sp_H595:0.23047456457736478774)88:0.35276624579465354348,(((Namirea_sp_MY846:0.10281934968810590991,Bymainiella_sp_MY884:0.07269482445945757432)60:0.03876894768361050653,calisoga_sp_MY4085:0.10590327484089361032)58:0.04848557861783826806,(Thelechoris_sp_MY050:0.07983654158696087966,Microhexura_sp_MY4016:0.14429720867838111142)46:0.02240136129269976531)84:0.13498581407847196068)64:0.05527454353351313188,(((Hexura_picea_MY090:0.04472894961723884039,(SDSUMY0120_Antrodiaetus_apachecus:0.03482023639891820149,SDSUMY4700_Antrodiaetus_roretzi:0.02249910580691517198)53:0.01519755122185444465)67:0.06496419296662150900,(SDSUMY4026_Megahexura_fulva:0.13437991949626224009,(Atypus_karschi_MY4706:0.09589271240591669410,Calommata_signata_MY4703:0.09524336200435398747)45:0.03859822170240476136)34:0.03926605423679226797)34:0.05766276461267084985,(SDSUMY4589_Hexurella:0.06019278277980595615,Hexurella_sp_MY1104:0.00213448844761660993)95:0.12303292499640242075)57:0.12082947315166191193)100:0.48870849151514134112)56:0.10314892638723796581,Sphodros_rufipes_MY032:0.16904098933024375162)27:0.01716800514146153700,(SDSUMY1125_Hexura_rothi:0.03507822195625026618,((SDSUMY0633_Antrodieatus_gertschi:0.01368263990691678464,((atypoides_sp_MY1253:0.00000162543223549767,atypoides_sp_AR17:0.00000162543223549767)84:0.02033219140719121423,A_hadros_MY459:0.01160146168402681650)56:0.01112256798745311220)35:0.01725579036913152745,(A_californicus_GMY190:0.02999839124114227901,SDSUMY1467_Aliatypus_gulosus:0.01434465470683327602)50:0.01731944949549376819)16:0.00443964145605038520)34:0.05566629309373390816,megahexura_sp_MY4378:0.12566026367126509333);
