# Supplementary material for: Phylogenomic analysis and revised classification of atypoid mygalomorph spiders (Araneae, Mygalomorphae), with notes on arachnid ultraconserved element loci
Source: PeerJ. 2019 May 3;7:e6864. doi: 10.7717/peerj.6864 (PMC6501763; doi:10.7717/peerj.6864)
Supplement: Data S1 [file peerj-07-6864-s006.zip › RAxML_bipartitions.5815.tre]

((((Calommata_signata_MY4703:0.11667518679267945003,(Atypus_karschi_MY4706:0.00860177439412718008,(Sphodros_abboti_MY026:0.01216423692338319817,Sphodros_rufipes_MY032:0.00000151922887699852)97:0.05913926071269921120)77:0.07187238128825386430)37:0.03952819798408530733,((megahexura_sp_MY4378:0.03880427218508510079,SDSUMY4026_Megahexura_fulva:0.05002298164474537623)44:0.04752082191520919791,((((SDSUMY1125_Hexura_rothi:0.08542012986662922414,(SDSUMY0120_Antrodiaetus_apachecus:0.08444397903929630467,SDSUMY0633_Antrodieatus_gertschi:0.00000151922887699852)61:0.01104723728371217496)100:2.09790273694046991437,SDSUMY4589_Hexurella:0.00000151922887699852)28:0.04261567196145835124,Hexurella_sp_MY1104:0.00000151922887699852)33:0.15216291107610011024,(((Thelechoris_sp_MY050:0.24897290058037138683,calisoga_sp_MY4085:0.09247650275807178799)61:0.06295419308694780169,(euagrus_sp_MY4295:0.08686901731769679225,Bymainiella_sp_MY884:0.07054603043469508117)14:0.03241625569613132418)38:0.13398735079997201036,(hypochilus_sp_H595:0.03740448704552221809,Hypochilus_kastoni_G2519:0.04043022635022903988)100:0.12481570327203386772)34:0.11513575995328242940)17:0.04243896952992117638)22:0.03323693876491325139)48:0.07916993439042122049,((SDSUMY4700_Antrodiaetus_roretzi:0.05866333604495665988,(atypoides_sp_MY1253:0.06760938369099425693,atypoides_sp_AR17:0.00000151922887699852)31:0.01576129370463215384)30:0.01089594178934628899,A_hadros_MY459:0.01718136489093855662)43:0.03646437344168620281)68:0.01973495744958643494,(A_californicus_GMY190:0.00945420332162729207,SDSUMY1467_Aliatypus_gulosus:0.00976460042396114572)96:0.04363584383126787453,Hexura_picea_MY090:0.00672438955452971891);
