# Supplementary material for: Phylogenomic analysis and revised classification of atypoid mygalomorph spiders (Araneae, Mygalomorphae), with notes on arachnid ultraconserved element loci
Source: PeerJ. 2019 May 3;7:e6864. doi: 10.7717/peerj.6864 (PMC6501763; doi:10.7717/peerj.6864)
Supplement: Data S1 [file peerj-07-6864-s006.zip › RAxML_bipartitions.597.tre]

((((((Thelechoris_sp_MY050:0.08826288533568248107,Microhexura_sp_MY4016:0.09954629263886398405)20:0.03861459452901925410,(((euagrus_sp_MY4295:0.07993583618366044419,Bymainiella_sp_MY884:0.05467652927648059685)34:0.02764213337733090886,Namirea_sp_MY846:0.08693928456466268329)34:0.05520687487898340989,calisoga_sp_MY4085:0.05467415454219340387)20:0.02768751994722678730)67:0.08676528590981796851,Hexura_picea_MY090:0.01860444768600327467)20:0.00931910213148219417,SDSUMY1467_Aliatypus_gulosus:0.01728989970081598604)14:0.00000357479522715755,(((Calommata_signata_MY4703:0.08228534926216538037,(Atypus_karschi_MY4706:0.00000357479522715755,Sphodros_rufipes_MY032:0.01162404380916846197)88:0.05292503806129660038)65:0.05091537322864034959,((SDSUMY4026_Megahexura_fulva:0.00000357479522715755,megahexura_sp_MY4378:0.00445862254817916762)99:0.05530384902880906145,(Hypochilus_kastoni_G2519:0.00000357479522715755,((SDSUMY4589_Hexurella:0.00000357479522715755,(Hexurella_sp_MY1104:0.07312993674774365127,((SDSUMY0120_Antrodiaetus_apachecus:0.02231541027651579717,SDSUMY4700_Antrodiaetus_roretzi:0.01685077353584098214)62:0.01565801453601865095,SDSUMY1125_Hexura_rothi:0.05296466405958097368)58:0.21088975940438503542)23:0.02267978483029011588)86:0.26297102246063758235,hypochilus_sp_H595:0.39182894425497188928)73:0.19320604656855996928)23:0.09818880572745057600)17:0.05404028414079493914)16:0.00765608810313069162,(atypoides_sp_MY1253:0.01009981806100839624,atypoides_sp_AR17:0.00000357479522715755)74:0.00000357479522715755)22:0.02013480358636304812)35:0.01938174878694604725,(A_californicus_GMY190:0.00000357479522715755,A_hadros_MY459:0.02603365357126458113)20:0.00365962128207739231,SDSUMY0633_Antrodieatus_gertschi:0.00000357479522715755);
