# Supplementary material for: Phylogenomic analysis and revised classification of atypoid mygalomorph spiders (Araneae, Mygalomorphae), with notes on arachnid ultraconserved element loci
Source: PeerJ. 2019 May 3;7:e6864. doi: 10.7717/peerj.6864 (PMC6501763; doi:10.7717/peerj.6864)
Supplement: Data S1 [file peerj-07-6864-s006.zip › RAxML_bipartitions.612.tre]

((SDSUMY1467_Aliatypus_gulosus:0.02470843224452076714,(Hexura_picea_MY090:0.04544841205857155786,(SDSUMY1125_Hexura_rothi:0.07219336665930849162,(megahexura_sp_MY4378:0.00565278606280825678,SDSUMY4026_Megahexura_fulva:0.01320477722866412323)100:0.19788177696478501111)33:0.01415533438923490331)22:0.01258910109932555137)4:0.00000161566853049150,(A_californicus_GMY190:0.05086136871772845014,(((((Sphodros_rufipes_MY032:0.04744712915875230752,Atypus_karschi_MY4706:0.05850468599891793520)95:0.11783217824740647994,((((SDSUMY0120_Antrodiaetus_apachecus:0.00000161566853049150,(hypochilus_sp_H595:0.15734929371647127239,Calommata_signata_MY4703:0.10553335678654633678)90:0.18569659336414059969)86:0.19181700305600238310,Namirea_sp_MY846:0.10773162573105761475)100:0.43206183645141765792,(euagrus_sp_MY4295:0.23576923351854242594,Bymainiella_sp_MY884:0.03492565977453869486)92:0.11220631383408635751)60:0.02606458891898339944,(Hexurella_sp_MY1104:0.02541391311300562894,SDSUMY4589_Hexurella:0.02590353553613036763)96:0.07426612038969554463)72:0.07214410745408320058)26:0.05621232100833474521,A_hadros_MY459:0.00000161566853049150)12:0.01301993237826563031,SDSUMY0633_Antrodieatus_gertschi:0.01550507795000442487)9:0.00485765122452904048,(atypoides_sp_MY1253:0.00000161566853049150,atypoides_sp_AR17:0.00000161566853049150)97:0.06072333543358710700)18:0.02910638673068469129)7:0.00699808727209088634,SDSUMY4700_Antrodiaetus_roretzi:0.01370675437360680850);
