# Supplementary material for: Phylogenomic analysis and revised classification of atypoid mygalomorph spiders (Araneae, Mygalomorphae), with notes on arachnid ultraconserved element loci
Source: PeerJ. 2019 May 3;7:e6864. doi: 10.7717/peerj.6864 (PMC6501763; doi:10.7717/peerj.6864)
Supplement: Data S1 [file peerj-07-6864-s006.zip › RAxML_bipartitions.753.tre]

(calisoga_sp_MY4085:0.09259235878507865447,((hypochilus_sp_H595:0.24956113606905205859,Thelechoris_sp_MY050:0.11382172457287292877)55:0.02541707894038330515,(A_californicus_GMY190:0.00000114675533574315,(Hexura_picea_MY090:0.03869380596335231237,((Calommata_signata_MY4703:0.04707535006324450877,Atypus_karschi_MY4706:0.03252025224222092337)93:0.09129704588495689277,((megahexura_sp_MY4378:0.00000114675533574315,((Hexurella_sp_MY1104:0.01162290081980792665,SDSUMY4589_Hexurella:0.02220768701120790639)99:0.17884432003351094509,(SDSUMY4700_Antrodiaetus_roretzi:0.01894286650790303825,((Hypochilus_kastoni_G2519:0.24332404331735987824,SDSUMY1125_Hexura_rothi:0.00000114675533574315)36:0.02488494086293193547,((Bymainiella_sp_MY884:0.03773269846838658848,euagrus_sp_MY4295:0.06933643461585863033)80:0.17027867321604500672,SDSUMY1467_Aliatypus_gulosus:0.02775191594728851005)36:0.02354015852527019739)30:0.00713675081660423982)14:0.00000114675533574315)12:0.03235678333886052999)100:9.54334978377609033373,((SDSUMY0120_Antrodiaetus_apachecus:0.00328486339099059868,SDSUMY4026_Megahexura_fulva:0.12747376465214987906)50:0.01546128240070600811,((atypoides_sp_AR17:0.00249816690721282658,atypoides_sp_MY1253:0.00000114675533574315)95:0.01287772140400777338,A_hadros_MY459:0.01937228052008380108)38:0.00598584396949062951)38:0.00000114675533574315)16:0.01615657670775895796)6:0.00474551705530610376)18:0.02879543299202103751)64:0.14272829379182866427)59:0.06351460371358222390,Namirea_sp_MY846:0.07998249324960517159);
