# Supplementary material for: Phylogenomic analysis and revised classification of atypoid mygalomorph spiders (Araneae, Mygalomorphae), with notes on arachnid ultraconserved element loci
Source: PeerJ. 2019 May 3;7:e6864. doi: 10.7717/peerj.6864 (PMC6501763; doi:10.7717/peerj.6864)
Supplement: Data S1 [file peerj-07-6864-s006.zip › RAxML_bipartitions.78.tre]

(A_californicus_GMY190:0.15920053707328604697,((atypoides_sp_MY1253:0.00000158180989085120,atypoides_sp_AR17:0.00000158180989085120)96:0.00000158180989085120,((Hexurella_sp_MY1104:0.00000158180989085120,(((SDSUMY4700_Antrodiaetus_roretzi:0.01067331636020389316,(SDSUMY0120_Antrodiaetus_apachecus:0.01690414928938250433,SDSUMY0633_Antrodieatus_gertschi:0.02319153621482379982)77:0.02891837720393590494)70:0.02730630412087031722,(Hexura_picea_MY090:0.05114629961632544131,SDSUMY1467_Aliatypus_gulosus:0.05802162271776754171)52:0.00867300762581410360)75:0.15139757387662769461,SDSUMY4589_Hexurella:0.00000158180989085120)48:0.02289567834048370637)100:0.36018345793060857485,((megahexura_sp_MY4378:0.00000158180989085120,SDSUMY4026_Megahexura_fulva:0.00000158180989085120)94:0.05629713509925982073,(((hypochilus_sp_H595:0.00000158180989085120,Hypochilus_kastoni_G2519:0.02380826457302729487)88:0.07319774792600848567,((euagrus_sp_MY4295:0.07927905716748935572,(Thelechoris_sp_MY050:0.06513618784833674624,Bymainiella_sp_MY884:0.07129223929615134681)32:0.02305659788441114660)11:0.01454875339376003954,(calisoga_sp_MY4085:0.02268204962494349206,Microhexura_sp_MY4016:0.05201162883453448044)53:0.09503695623954042104)27:0.02424892450516466166)45:0.09159012280329979772,(Calommata_signata_MY4703:0.03682722671125888275,((Sphodros_abboti_MY026:0.01271974508604678186,Sphodros_rufipes_MY032:0.00000158180989085120)81:0.01239044966957333557,Atypus_karschi_MY4706:0.02474024500404431448)83:0.05104208876538859213)59:0.01779739720945576475)16:0.02309937118801402497)19:0.00000158180989085120)38:0.04700037526245355590)19:0.00370584112160295001,SDSUMY1125_Hexura_rothi:0.06857956357725183971);
