# Supplementary material for: Phylogenomic analysis and revised classification of atypoid mygalomorph spiders (Araneae, Mygalomorphae), with notes on arachnid ultraconserved element loci
Source: PeerJ. 2019 May 3;7:e6864. doi: 10.7717/peerj.6864 (PMC6501763; doi:10.7717/peerj.6864)
Supplement: Data S1 [file peerj-07-6864-s006.zip › RAxML_bipartitions.81.tre]

(SDSUMY4589_Hexurella:0.03811941182272443607,(((((Microhexura_sp_MY4016:0.28404414230727670354,Bymainiella_sp_MY884:0.01233333365937689871)48:0.06434217975785717913,euagrus_sp_MY4295:0.11872024093985661386)59:0.11547671849907387154,(hypochilus_sp_H595:0.06420150731971044356,Hypochilus_kastoni_G2519:0.00145881485577893915)99:0.23347451804397578723)49:0.06432842130293091321,((calisoga_sp_MY4085:0.35315313074943455174,Thelechoris_sp_MY050:0.14165442015037588153)84:0.11456581581036374973,(((SDSUMY1467_Aliatypus_gulosus:0.02736989267140937931,A_californicus_GMY190:0.01296881169344071480)94:0.04635541740768734514,((SDSUMY1125_Hexura_rothi:0.04108799849193853215,Hexura_picea_MY090:0.06095055011147259422)75:0.01752748064788673538,(SDSUMY4700_Antrodiaetus_roretzi:0.03260048261200550190,(atypoides_sp_MY1253:0.09621861915204299454,A_hadros_MY459:0.03912573490517123193)61:0.01397234610036835432)91:0.04166982342611976614)61:0.01606319123785455300)96:0.14961540185788405055,SDSUMY4026_Megahexura_fulva:0.15934974651822925162)99:0.20186980261250128676)67:0.11830983793784990987)32:0.02736923537626859484,((megahexura_sp_MY4378:0.15960485249007949626,(SDSUMY0120_Antrodiaetus_apachecus:0.02639094976064410361,(atypoides_sp_AR17:0.05635802596574950030,SDSUMY0633_Antrodieatus_gertschi:0.04279562547003597228)46:0.00876469357772189685)90:0.11314765476559687785)61:0.05641205591271865327,(Atypus_karschi_MY4706:0.15076427088960928091,Calommata_signata_MY4703:0.16235782766383977105)55:0.04855016175315496341)65:0.10885139530432652588)92:0.11953193769086069287,Hexurella_sp_MY1104:0.10708635854229665851);
