# Supplementary material for: Phylogenomic analysis and revised classification of atypoid mygalomorph spiders (Araneae, Mygalomorphae), with notes on arachnid ultraconserved element loci
Source: PeerJ. 2019 May 3;7:e6864. doi: 10.7717/peerj.6864 (PMC6501763; doi:10.7717/peerj.6864)
Supplement: Data S1 [file peerj-07-6864-s006.zip › RAxML_bipartitions.839.tre]

(A_californicus_GMY190:0.03035313099057144678,(((((SDSUMY4589_Hexurella:0.09526793556879313563,(Thelechoris_sp_MY050:0.08111951747638818100,(Namirea_sp_MY846:0.01135734669463299776,(Bymainiella_sp_MY884:0.05926277736116471184,calisoga_sp_MY4085:0.10046435612297920092)50:0.02035343560220598605)84:0.06110952060225965238)72:0.04074570307106623046)77:0.06731643551849986196,(Hypochilus_kastoni_G2519:0.10694232729730744624,(euagrus_sp_MY4295:0.00000238647963946916,((megahexura_sp_MY4378:0.01463066140819864469,(SDSUMY0120_Antrodiaetus_apachecus:0.01645771202102761649,(atypoides_sp_AR17:0.00518604840947214062,(SDSUMY1467_Aliatypus_gulosus:0.01732755718932390415,SDSUMY1125_Hexura_rothi:0.01114719880082653061)33:0.00773047418646932976)12:0.00000238647963946916)68:0.04742631882992359715)95:0.08732186266215175019,Hexurella_sp_MY1104:0.07309597041728133071)93:0.10208537533937671327)100:0.31267304336611401183)30:0.03958912482869061944)28:0.05637949037338835928,(Calommata_signata_MY4703:0.16911376196512606374,SDSUMY4026_Megahexura_fulva:0.03089705204242124484)28:0.04758409531747959109)44:0.01689621731990790035,(SDSUMY4700_Antrodiaetus_roretzi:0.02058589381976816055,SDSUMY0633_Antrodieatus_gertschi:0.01884862726675468059)56:0.00607238014833665594)18:0.00426740997426706351,A_hadros_MY459:0.00968208379266660181)15:0.00000238647963946916,Hexura_picea_MY090:0.01973483869310743016);
