# Supplementary material for: Phylogenomic analysis and revised classification of atypoid mygalomorph spiders (Araneae, Mygalomorphae), with notes on arachnid ultraconserved element loci
Source: PeerJ. 2019 May 3;7:e6864. doi: 10.7717/peerj.6864 (PMC6501763; doi:10.7717/peerj.6864)
Supplement: Data S1 [file peerj-07-6864-s006.zip › RAxML_bipartitions.916.tre]

((((SDSUMY1467_Aliatypus_gulosus:0.03891345886306379898,(Hexura_picea_MY090:0.06669074900416677165,SDSUMY1125_Hexura_rothi:0.02821160480804749127)73:0.04574129768563269666)48:0.00903229383187891845,SDSUMY4700_Antrodiaetus_roretzi:0.01580115061453022871)12:0.00515701128521453556,SDSUMY0120_Antrodiaetus_apachecus:0.02391068775399098068)13:0.01062517861855213734,((atypoides_sp_AR17:0.00000110103562244961,atypoides_sp_MY1253:0.02420527862964028110)81:0.02210380564644591830,(((SDSUMY4589_Hexurella:0.03985455973549439229,(Hexurella_sp_MY1104:0.03159401998506086023,(Microhexura_sp_MY4016:0.11856724523422643158,(Thelechoris_sp_MY050:0.17604703547228933713,(Bymainiella_sp_MY884:0.03306308558378245194,Namirea_sp_MY846:0.06985716089358934289)56:0.02351266924690739724)48:0.06437522804248704822)53:0.08778284631551028228)47:0.06515847116685902218)44:0.07723511088147121117,(Hypochilus_kastoni_G2519:0.13263363779037670720,(((SDSUMY4026_Megahexura_fulva:0.05494752456281771363,SDSUMY0633_Antrodieatus_gertschi:0.04614329593373133614)69:0.11636554140664961965,(calisoga_sp_MY4085:0.07283400999086590832,euagrus_sp_MY4295:0.04116577554036876530)49:0.03779283378641164898)74:0.14637788321285527537,hypochilus_sp_H595:0.08282456606291725698)100:0.49413670233165846168)12:0.01911646850313145768)8:0.04503546585906684913,(A_californicus_GMY190:0.92709677394185296961,((Atypus_karschi_MY4706:0.34186692643322935670,(Sphodros_abboti_MY026:0.00000110103562244961,Sphodros_rufipes_MY032:0.00000110103562244961)98:0.06608502967106064108)32:0.00632287680327141017,(megahexura_sp_MY4378:0.15982740987285035117,Calommata_signata_MY4703:0.14236679291771936473)5:0.01203439156169742487)8:0.02753269763566636164)2:0.00000110103562244961)40:0.05415398837151396555)37:0.01968289950885086792,A_hadros_MY459:0.02220583229721223920);
