# Supplementary material for: Phylogenomic analysis and revised classification of atypoid mygalomorph spiders (Araneae, Mygalomorphae), with notes on arachnid ultraconserved element loci
Source: PeerJ. 2019 May 3;7:e6864. doi: 10.7717/peerj.6864 (PMC6501763; doi:10.7717/peerj.6864)
Supplement: Data S1 [file peerj-07-6864-s006.zip › RAxML_bipartitions.uce-1347.tre]

(Sphodros_rufipes_MY032:0.00000138343962142003,((SDSUMY4589_Hexurella:0.03277167646281430730,Hexurella_sp_MY1104:0.02221036809287499705)99:0.18699180294072181852,((A_californicus_GMY190:0.00075874781120098154,(SDSUMY1467_Aliatypus_gulosus:0.00000138343962142003,(A_hadros_MY459:0.04007596424373072175,((atypoides_sp_MY1253:0.03069667270962448194,(SDSUMY1125_Hexura_rothi:0.04466096876973246754,SDSUMY0633_Antrodieatus_gertschi:0.00000138343962142003)73:0.01803951349129830420)37:0.00534414631578170041,((((hypochilus_sp_H595:0.08347830840646333628,Hypochilus_kastoni_G2519:0.05104399962613352659)98:0.23227167993662548029,(Microhexura_sp_MY4016:0.25559098559750897950,Bymainiella_sp_MY884:0.05215977144294006024)76:0.11544737151635921235)69:0.07237708421321613350,euagrus_sp_MY4295:0.19159892934189892699)64:0.11782462891281983430,SDSUMY0120_Antrodiaetus_apachecus:0.00000138343962142003)43:0.02434525589160824524)25:0.00335088141623927178)34:0.01019946191660968393)32:0.01650574927252387164)65:0.10582772587168585987,(((SDSUMY4026_Megahexura_fulva:0.02600195061631395063,megahexura_sp_MY4378:0.00000138343962142003)88:0.04306793450577554860,(calisoga_sp_MY4085:0.15775551234002935241,(Thelechoris_sp_MY050:0.24469762331840891334,Namirea_sp_MY846:0.00000138343962142003)62:0.06912088851041353621)96:0.20600072254571039077)55:0.05391330144156394194,((Hexura_picea_MY090:0.08271442900266975928,(SDSUMY4700_Antrodiaetus_roretzi:0.02902404543249647098,atypoides_sp_AR17:0.09389354066976611513)78:0.05391307071653946015)72:0.10075821463207973450,(Atypus_karschi_MY4706:0.18739074803927194268,Calommata_signata_MY4703:0.16820652105944375321)66:0.07799909354052875221)45:0.01378921843974323554)91:0.17052438271362269084)58:0.00581306920526478317)99:0.06622069250665568729,Sphodros_abboti_MY026:0.00000138343962142003);
