# Supplementary material for: Phylogenomic analysis and revised classification of atypoid mygalomorph spiders (Araneae, Mygalomorphae), with notes on arachnid ultraconserved element loci
Source: PeerJ. 2019 May 3;7:e6864. doi: 10.7717/peerj.6864 (PMC6501763; doi:10.7717/peerj.6864)
Supplement: Data S1 [file peerj-07-6864-s006.zip › RAxML_bipartitions.uce-149.tre]

(A_hadros_MY459:0.01716029627496931317,((atypoides_sp_AR17:0.00000322956746712844,atypoides_sp_MY1253:0.00000322956746712844)100:0.04730963887666990442,(SDSUMY4700_Antrodiaetus_roretzi:0.03128511769217629662,((Hexura_picea_MY090:0.04390590037177196508,SDSUMY1125_Hexura_rothi:0.02323459904607336202)83:0.02165778465157447430,(A_californicus_GMY190:0.00000322956746712844,(Sphodros_abboti_MY026:0.16473820721189724736,(SDSUMY4589_Hexurella:0.24652020466253360409,(Namirea_sp_MY846:0.05360859415389337967,((calisoga_sp_MY4085:0.02498409520659762226,((Hypochilus_kastoni_G2519:0.13207281998753381269,(Thelechoris_sp_MY050:0.06850384546419505116,(Microhexura_sp_MY4016:0.07615923188755575890,euagrus_sp_MY4295:0.13194910850761920607)78:0.05174282636881585157)88:0.16677030023181996232)67:0.12095331560108318891,(Hexurella_sp_MY1104:0.09652149148654011468,(Calommata_signata_MY4703:0.16035238922914180071,((SDSUMY0120_Antrodiaetus_apachecus:0.01907093236393812147,SDSUMY1467_Aliatypus_gulosus:0.03959757403747462406)69:0.04329690660460903257,(SDSUMY4026_Megahexura_fulva:0.00000322956746712844,megahexura_sp_MY4378:0.01365395883345650423)90:0.00000322956746712844)54:0.03508800878521863009)73:0.14441702602716649517)55:0.02328885989225935871)92:0.29549768937871501162)61:0.13447104329505821241,Bymainiella_sp_MY884:0.15505469517704428828)34:0.08226882932733019238)51:0.08961915838258427414)42:0.07847669605510194935)72:0.02435240962749320864)80:0.02315034138638729852)49:0.00808118326947305544)33:0.00410081259365244286)55:0.00618678979324238914,SDSUMY0633_Antrodieatus_gertschi:0.01672610282072816215);
