# Supplementary material for: Phylogenomic analysis and revised classification of atypoid mygalomorph spiders (Araneae, Mygalomorphae), with notes on arachnid ultraconserved element loci
Source: PeerJ. 2019 May 3;7:e6864. doi: 10.7717/peerj.6864 (PMC6501763; doi:10.7717/peerj.6864)
Supplement: Data S1 [file peerj-07-6864-s006.zip › RAxML_bipartitions.uce-1768.tre]

(((((SDSUMY1125_Hexura_rothi:0.02477859817979015736,(Atypus_karschi_MY4706:0.13795095052992492612,(SDSUMY0120_Antrodiaetus_apachecus:0.04987087527327424552,SDSUMY4700_Antrodiaetus_roretzi:0.01240508191780635705)82:0.06872977710055279410)22:0.00000245303270204975)59:0.09277897434638301966,(SDSUMY4589_Hexurella:0.00000245303270204975,Hexurella_sp_MY1104:0.01137258741686763414)100:0.25724493155276417777)85:0.14465422251399606690,(Hypochilus_kastoni_G2519:0.01835708759702768880,hypochilus_sp_H595:0.04520577604494441237)90:0.34335232247707331288)96:0.57577814745793676199,megahexura_sp_MY4378:0.00000245303270204975)23:0.03144850496383884420,(((SDSUMY0633_Antrodieatus_gertschi:0.00577922046156390326,(A_hadros_MY459:0.01794029558681856443,(atypoides_sp_MY1253:0.00557622959723515395,atypoides_sp_AR17:0.00631099477202390086)82:0.01828773192836913308)14:0.00000245303270204975)62:0.03176956517798704832,Hexura_picea_MY090:0.08495865408529335028)50:0.02808483396840394733,(A_californicus_GMY190:0.00000245303270204975,((((Calommata_signata_MY4703:0.14103839605797632850,(Sphodros_abboti_MY026:0.00000245303270204975,Sphodros_rufipes_MY032:0.00000245303270204975)100:0.20876750853546791054)54:0.06501360365656133622,((Namirea_sp_MY846:0.12249555669974934724,(Thelechoris_sp_MY050:0.29734084151584788680,(calisoga_sp_MY4085:0.11166386971308253639,euagrus_sp_MY4295:0.17714764850626329995)30:0.01496510632740095936)21:0.02428754947417782403)8:0.00000245303270204975,(Microhexura_sp_MY4016:0.24607790520920008737,Bymainiella_sp_MY884:0.06138790980505066941)30:0.02842269689417703527)83:0.28679476896210365222)33:0.00000245303270204975,CJG3438_Mecicobothrium_thorelli:0.00000245303270204975)45:0.13001791840319232296,SDSUMY1467_Aliatypus_gulosus:0.00000245303270204975)13:0.01186730824328127536)21:0.01224339236556453575)38:0.16419928209804962593,SDSUMY4026_Megahexura_fulva:0.02240269923296655391);
