# Supplementary material for: Phylogenomic analysis and revised classification of atypoid mygalomorph spiders (Araneae, Mygalomorphae), with notes on arachnid ultraconserved element loci
Source: PeerJ. 2019 May 3;7:e6864. doi: 10.7717/peerj.6864 (PMC6501763; doi:10.7717/peerj.6864)
Supplement: Data S1 [file peerj-07-6864-s006.zip › RAxML_bipartitions.uce-364.tre]

(Sphodros_abboti_MY026:0.02889013478702255264,(Atypus_karschi_MY4706:0.00000203182058614927,((((megahexura_sp_MY4378:0.12140073713756718843,((SDSUMY0633_Antrodieatus_gertschi:0.00384914552798696534,SDSUMY1125_Hexura_rothi:0.08005846773175742670)24:0.00000203182058614927,(SDSUMY1467_Aliatypus_gulosus:0.03053245315038124671,(Hexurella_sp_MY1104:0.36217427422170345164,A_hadros_MY459:0.00000203182058614927)51:0.01867799198031773814)43:0.02883305049120695601)68:0.09287807935074214594)100:0.41014457192446401868,Hypochilus_kastoni_G2519:0.17846297662468954548)43:0.11576660964803761611,(Thelechoris_sp_MY050:0.35953756514291818069,(calisoga_sp_MY4085:0.14214158988608974199,(Namirea_sp_MY846:0.15201814264038698843,euagrus_sp_MY4295:0.19004133131728423445)57:0.13674747882132823329)14:0.00866391311202880689)31:0.07248880129961042529)94:0.15293337563849221383,(SDSUMY4026_Megahexura_fulva:0.20083357876763752170,((atypoides_sp_MY1253:0.00000203182058614927,atypoides_sp_AR17:0.00676471425927656529)91:0.02101926521201291295,(SDSUMY0120_Antrodiaetus_apachecus:0.05129022564023528324,(Hexura_picea_MY090:0.09684708191676483224,SDSUMY4700_Antrodiaetus_roretzi:0.00000203182058614927)39:0.00375508506000580156)46:0.00751561814897315581)32:0.01078901343876837587)53:0.04722966524087165996)91:0.13293402238807019988)69:0.06283336974238119821,Calommata_signata_MY4703:0.15337734267157426826);
