# Supplementary material for: Phylogenomic analysis and revised classification of atypoid mygalomorph spiders (Araneae, Mygalomorphae), with notes on arachnid ultraconserved element loci
Source: PeerJ. 2019 May 3;7:e6864. doi: 10.7717/peerj.6864 (PMC6501763; doi:10.7717/peerj.6864)
Supplement: Data S1 [file peerj-07-6864-s006.zip › RAxML_bipartitions.uce-5266.tre]

((SDSUMY4700_Antrodiaetus_roretzi:0.03720210511232896478,(atypoides_sp_AR17:0.06406862232006023394,SDSUMY0120_Antrodiaetus_apachecus:0.17028917203214916087)26:0.00130217191615139365)47:0.01809219755822149417,(A_californicus_GMY190:0.08708586365131887330,(Hexura_picea_MY090:0.04463839559309332183,(((SDSUMY4589_Hexurella:0.08337610540211505550,Hexurella_sp_MY1104:0.01694707856415143127)100:0.26454485228623181303,(hypochilus_sp_H595:0.32791711723709426884,(calisoga_sp_MY4085:0.20745398130356301758,(Hypochilus_kastoni_G2519:0.18127405868959611812,((CJG3438_Mecicobothrium_thorelli:0.22386066146623093132,((Atypus_karschi_MY4706:0.15087727433278375067,((SDSUMY0633_Antrodieatus_gertschi:0.00468561648133501620,(A_hadros_MY459:0.02815069791513476541,(atypoides_sp_MY1253:0.02693088051463669516,SDSUMY1125_Hexura_rothi:0.07034610398982256430)33:0.00564816699607947025)28:0.00418000846428502083)54:0.03263453178597881810,SDSUMY1467_Aliatypus_gulosus:0.03424455364237694727)22:0.01031684807332390943)48:0.04377264005193509666,SDSUMY4026_Megahexura_fulva:0.14314748761700393787)28:0.02413586065092962821)40:0.05806501783708604980,(Thelechoris_sp_MY050:0.10717127932079517638,(Namirea_sp_MY846:0.06308055030780931882,(Microhexura_sp_MY4016:0.08933602565060314027,(euagrus_sp_MY4295:0.08115422327453522544,Bymainiella_sp_MY884:0.09082577952903840568)34:0.02038513849871614533)25:0.03148031135655284668)30:0.04312698942536508789)46:0.05272992251982155237)53:0.11920279242635405115)83:0.24249959797672426820)81:0.16152498605179929636)23:0.04461622228576465204)40:0.08816551960621814288,(megahexura_sp_MY4378:0.11809361117487465753,Calommata_signata_MY4703:0.16997099296540515989)31:0.03595625578161890795)14:0.02427916710664847905)12:0.01294261951209629662)24:0.02610327512070619721,Sphodros_rufipes_MY032:0.18232571398757352332);
