# Supplementary material for: Phylogenomic analysis and revised classification of atypoid mygalomorph spiders (Araneae, Mygalomorphae), with notes on arachnid ultraconserved element loci
Source: PeerJ. 2019 May 3;7:e6864. doi: 10.7717/peerj.6864 (PMC6501763; doi:10.7717/peerj.6864)
Supplement: Data S1 [file peerj-07-6864-s006.zip › RAxML_bipartitions.uce-681.tre]

(Hypochilus_kastoni_G2519:0.13453575603468623245,(((atypoides_sp_AR17:0.00000187056327567009,(atypoides_sp_MY1253:0.00000187056327567009,((SDSUMY4700_Antrodiaetus_roretzi:0.00723820839534301558,(SDSUMY0120_Antrodiaetus_apachecus:0.08933686530951674698,(SDSUMY0633_Antrodieatus_gertschi:0.00604420568003978705,(A_hadros_MY459:0.00650278071192487029,SDSUMY1467_Aliatypus_gulosus:0.09584963276423559553)26:0.00536662286585788944)48:0.01837052960360628651)23:0.00438888281783678461)42:0.02306275543677172718,((Hexurella_sp_MY1104:0.37220335291966899494,((Microhexura_sp_MY4016:0.85805002072696090476,SDSUMY4026_Megahexura_fulva:0.00000187056327567009)11:0.01288455610531771302,megahexura_sp_MY4378:0.00434111249738841892)22:0.09065410097727914784)23:0.15419579908991601358,(Hexura_picea_MY090:0.03771915094948936203,SDSUMY1125_Hexura_rothi:0.03928796371244474422)45:0.02731151225732415810)12:0.04254340674657187266)18:0.03736271884241169905)13:0.01755289865706007729)46:0.15658950699140511409,Atypus_karschi_MY4706:0.19849581766939436434)24:0.10843029805226758744,(Namirea_sp_MY846:0.25271471882589169322,(A_californicus_GMY190:0.30404925959372269828,Calommata_signata_MY4703:0.00000187056327567009)92:0.34311952432197950769)63:0.18798825906666680186)96:0.50253762480039931848,hypochilus_sp_H595:0.06077475340280289601);
